# Supplementary material for: Gene regulatory network analysis predicts cooperating transcription factor regulons required for FLT3-ITD+ AML growth
Source: Cell Rep. Author manuscript; Available in PMC 2024 Feb 18. (PMC10874628; doi:10.1016/j.celrep.2023.113568)
Supplement: 2 [file NIHMS1954801-supplement-2.xlsx]

## Sheet: DHS UP ITD vs PBSC
Motif	AHR	AP1	ATF-CREB	CEBP	EGR	ESR1	ETS	FOX	GATA	IKZF	IRF	KLF	MAF	MEIS	MYB	MYC-Ebox	NF1	NFIL3	OCT	RUNX	TAL1-Ebox	TCF3-Ebox	TEAD	WT1	FC RNA ITDvPBSC
AADAT	1	0	0	1	0	0	1	0	0	1	0	1	0	0	0	0	0	2	0	0	1	0	1	1	-1.74209
ABCA1	1	1	0	1	0	0	0	0	0	0	0	0	1	0	1	0	0	0	0	0	0	3	0	1	-0.665549
ABCA7	0	0	0	0	0	1	1	0	1	0	0	2	0	1	0	1	0	0	0	0	0	1	0	0	-0.488325
ABCC1	0	0	0	0	0	0	0	0	0	1	0	1	0	0	1	0	1	1	0	1	1	0	0	0	-0.335675
ABCC6	0	0	0	1	0	0	1	0	0	1	0	0	0	0	0	0	1	1	0	0	0	0	0	0	-0.349647
ABCE1	1	1	0	0	0	0	0	1	0	0	1	0	0	0	1	0	2	0	0	2	0	0	0	0	0.320958
ABCG1	0	0	1	0	0	0	0	0	0	0	0	0	0	1	0	0	1	0	0	0	0	2	0	1	-0.441469
ABHD17C	0	0	0	0	0	0	1	0	0	0	0	0	0	0	0	0	0	0	0	0	1	0	0	0	0.51229
ABHD4	0	1	0	0	0	0	0	0	0	0	0	0	1	0	1	0	0	2	0	1	2	1	0	0	-0.378139
ABR	0	1	0	0	0	0	1	0	0	0	0	0	0	0	0	0	1	0	0	1	0	1	0	0	-0.506399
ABTB2	0	0	0	0	0	0	0	0	0	1	0	0	0	0	1	0	0	0	0	0	0	0	0	0	0.0350439
ACAA1	0	0	0	0	0	0	0	0	0	0	0	0	0	0	0	0	0	0	0	2	0	1	0	0	-0.191721
ACADM	0	0	0	0	0	0	0	0	0	0	1	0	0	0	0	0	0	2	1	1	0	0	0	0	-0.227121
ACP5	1	0	0	0	0	0	1	0	0	1	0	0	0	0	0	0	0	0	0	0	0	0	1	0	-0.684675
ACSF3	0	1	0	0	0	0	2	0	0	0	0	0	1	1	0	1	0	0	0	2	0	0	1	0	-0.491961
ACSL1	0	0	0	0	1	0	1	0	0	1	0	0	0	0	0	0	0	2	0	0	0	0	0	0	0.755093
ACSL5	0	0	0	1	0	0	0	0	0	0	0	0	0	0	0	0	0	2	0	0	0	0	0	0	0.11326
ACTG1	0	0	0	0	0	0	0	0	0	0	0	1	0	0	0	0	0	0	0	0	0	0	0	0	0.530476
ACTN4	0	1	1	0	0	0	0	0	0	0	0	1	0	0	0	0	0	0	0	0	0	0	0	0	0.616212
ACVR1	0	1	0	0	0	0	0	0	0	1	0	1	0	2	1	0	1	0	0	0	0	0	0	0	0.56838
ADAM17	0	1	1	0	0	0	0	0	0	0	0	0	0	0	0	0	0	0	0	0	0	0	0	0	0.738755
ADAM22	0	1	0	0	0	0	0	0	0	0	0	0	1	1	0	0	0	0	0	1	0	0	0	0	-1.60099
ADAM28	0	0	0	0	0	0	0	0	0	0	0	0	0	0	0	0	1	0	0	0	0	0	0	0	-0.642017
ADAMTS1	0	0	0	0	0	1	2	0	0	0	0	0	0	0	0	0	0	0	0	0	0	0	0	0	0.317227
ADAMTS14	0	1	0	0	1	0	0	0	0	0	0	0	1	0	0	0	0	0	0	3	0	2	0	0	0.243489
ADCK1	0	0	0	0	0	0	1	0	0	0	0	0	0	0	0	0	0	0	0	0	0	0	0	0	0.145234
ADCY2	0	1	0	1	0	0	1	0	0	0	0	0	0	0	0	0	1	1	0	1	0	0	0	0	2.11651
ADCY4	1	0	0	0	1	0	0	0	0	0	0	0	0	0	0	1	0	1	0	1	0	0	0	0	-0.120572
ADCY7	0	0	0	0	0	0	0	0	1	0	0	0	0	0	0	0	0	0	0	0	0	0	0	1	-0.643239
ADGRA3	0	0	0	0	0	0	1	0	0	0	0	0	0	0	0	0	0	0	0	0	0	0	0	0	-1.03117
ADGRB1	0	1	0	0	0	0	1	0	0	2	0	0	0	1	0	0	2	1	0	0	0	5	0	1	0.720839
ADGRL3	0	1	0	1	0	0	0	0	0	0	0	0	0	0	0	0	0	0	1	0	0	0	0	0	0.974818
ADK	0	0	0	0	0	0	1	0	0	0	0	0	0	0	0	0	0	0	0	0	0	0	0	0	0.443475
ADO	2	0	0	1	0	0	0	0	0	0	0	0	0	0	0	0	0	2	0	1	0	1	0	0	0.0664582
ADORA2B	0	0	0	0	0	0	0	0	0	0	0	0	0	0	0	0	1	0	0	0	0	0	0	0	-0.382625
ADPGK	0	0	0	1	0	0	0	0	0	0	0	0	0	0	1	0	0	0	0	0	0	0	0	0	0.215215
ADRA1D	0	1	0	0	0	0	2	0	0	1	0	0	1	0	0	0	0	0	0	0	0	0	0	0	0.166842
AEBP2	0	0	0	1	0	0	1	1	0	0	0	0	0	0	0	0	0	2	0	0	0	0	0	0	-0.319757
AEN	0	0	0	0	0	0	0	0	0	0	0	0	0	0	0	0	1	1	0	2	0	0	1	0	0.254371
AFMID	0	0	0	1	0	0	0	0	0	0	0	0	0	0	0	0	0	0	0	0	0	0	0	0	-0.312093
AGFG2	0	0	0	0	0	0	0	0	0	0	0	0	0	0	0	1	1	0	0	0	0	1	0	0	-0.158683
AGO2	0	1	0	0	0	0	0	0	0	0	0	0	0	0	0	0	0	0	0	1	0	1	0	0	-0.0178317
AGO4	0	0	0	1	0	0	1	0	0	0	0	0	0	1	0	0	0	1	0	0	0	0	0	0	-0.281437
AGPAT3	2	2	0	0	0	0	1	1	0	1	0	0	2	1	0	1	0	0	0	1	0	2	0	0	-0.120474
AGPAT4	0	4	0	1	0	0	0	0	0	1	0	0	0	0	0	0	1	2	0	0	0	1	0	0	-0.543518
AGTPBP1	0	0	1	0	0	0	0	0	0	1	0	0	0	0	0	1	0	2	0	0	0	0	0	0	-0.35921
AHR	0	1	0	0	0	0	0	1	0	0	0	0	0	0	0	0	0	0	0	1	0	0	0	0	1.08674
AIF1L	0	0	0	0	0	0	1	0	0	0	0	0	0	0	0	0	0	0	0	0	0	0	0	0	2.54918
AIFM3	0	0	0	0	0	0	0	0	0	0	0	0	0	0	0	0	1	0	0	0	0	2	0	0	0.734022
AIG1	0	0	0	0	0	0	0	0	0	0	0	0	0	0	1	0	0	0	0	0	0	0	0	0	-0.24365
AIM2	0	1	0	0	0	0	0	0	0	0	1	0	0	1	0	0	0	0	0	0	0	1	0	0	0.565632
AIMP1	0	1	0	2	0	0	3	2	0	0	0	0	0	0	1	0	0	2	0	1	0	0	0	0	0.256327
AK2	0	0	0	0	0	0	1	0	0	0	0	0	0	0	0	0	0	0	0	2	0	0	0	0	0.571171
AK4	1	1	0	0	0	0	0	0	0	0	0	0	1	0	0	1	1	0	0	0	0	0	0	0	-1.41347
AK5	0	1	0	0	0	0	1	1	0	1	0	0	0	0	1	0	0	0	2	1	0	1	0	0	1.21556
AK9	0	2	0	1	0	0	0	0	0	0	0	1	0	0	0	1	0	2	0	1	0	0	0	1	-0.363761
AKNA	0	0	0	0	0	0	0	0	0	1	0	0	0	0	0	0	0	0	0	0	0	0	0	0	-0.790687
AKR1C3	0	0	0	0	0	0	2	0	0	0	0	0	0	0	1	0	0	0	0	1	0	0	0	0	-0.590375
AKT1	0	0	0	0	0	0	0	0	0	1	0	0	0	1	0	0	1	0	0	0	0	0	0	0	0.956459
ALCAM	0	0	0	0	0	0	1	0	1	1	0	0	0	0	1	0	0	0	0	0	0	0	0	0	0.741029
ALDH16A1	0	0	0	0	0	0	0	0	0	0	0	1	0	1	0	1	0	0	0	0	1	1	0	0	-0.242219
ALDH2	0	0	0	0	0	0	1	0	1	2	0	0	0	0	0	0	1	0	0	0	0	1	0	0	0.292607
ALDH3B1	0	0	0	0	0	0	0	0	0	0	0	0	0	0	0	1	1	0	0	0	0	0	0	0	0.770808
ALKBH5	0	0	0	0	1	0	0	0	0	0	0	0	0	0	0	0	1	0	0	0	0	0	0	0	0.435523
ALOX5	1	1	0	0	0	0	0	0	0	0	0	0	0	0	0	0	0	0	0	1	0	0	0	0	2.33476
AMN	0	0	0	0	0	0	3	0	0	0	0	1	0	2	0	1	1	0	0	0	0	0	0	0	1.42892
AMN1	0	0	0	0	0	0	0	0	1	0	0	0	0	0	0	0	1	0	0	0	0	0	0	0	0.251396
AMZ1	0	0	0	0	0	0	2	1	0	0	0	1	0	0	0	1	0	0	0	1	0	1	0	0	0
ANGPT2	1	3	0	0	0	0	2	0	0	2	0	0	1	0	0	0	0	0	0	2	0	0	1	0	0.292344
ANGPTL1	0	0	0	0	0	0	0	1	0	0	0	0	0	0	1	0	1	0	0	0	0	0	0	0	0
ANKLE2	0	0	0	0	0	0	0	0	0	0	0	0	0	0	0	0	0	0	0	1	0	0	0	0	-0.264442
ANKMY1	0	0	0	0	0	0	1	0	0	0	0	0	0	0	1	0	0	0	0	0	0	0	0	0	-0.0703456
ANKRD10	1	2	0	0	0	0	0	0	0	0	0	0	0	0	0	0	0	0	0	0	0	1	0	0	-0.264904
ANKRD18A	0	0	0	0	0	0	0	0	0	0	0	0	0	0	2	0	0	0	0	0	0	1	0	0	1.07539
ANKRD42	0	0	0	0	0	0	2	0	0	0	0	0	0	0	0	0	0	0	0	1	0	0	0	0	-0.32435
ANKRD6	0	1	0	0	0	0	0	0	0	0	0	0	1	1	0	0	0	0	0	0	0	0	0	0	-1.0935
ANKS6	0	1	0	0	0	0	0	0	0	0	0	0	0	0	0	0	0	0	0	0	0	0	0	0	-0.882674
ANLN	0	0	0	1	0	0	0	0	0	2	0	0	0	0	0	0	1	0	0	1	0	0	0	0	-0.65003
ANO7	0	1	1	0	0	0	1	0	0	0	0	0	1	0	0	1	0	0	0	0	0	0	0	0	1.39549
ANPEP	0	0	0	0	0	0	0	0	0	0	0	0	0	1	0	0	1	0	0	1	0	2	0	0	-0.406397
AP1S3	0	1	1	0	0	0	0	0	0	0	0	0	0	1	0	0	0	0	0	1	0	0	0	0	0.431008
AP2A2	0	0	0	0	0	0	0	0	0	0	0	0	0	1	0	0	0	0	0	0	0	0	0	0	-0.591708
AP4S1	0	0	0	0	0	0	0	0	1	0	0	1	0	0	0	0	0	0	0	1	0	1	0	0	0.165014
APEH	0	0	0	0	0	0	1	0	0	0	0	0	0	0	0	0	2	0	0	0	0	2	0	0	-0.237228
APLF	0	0	0	0	0	0	0	0	0	0	0	0	0	0	1	0	1	0	0	0	0	1	0	0	0.123874
APLP2	1	0	0	1	0	0	1	0	0	0	0	0	0	0	1	0	0	2	0	0	0	0	0	0	0.626345
APOBEC3H	0	1	1	1	0	0	2	0	0	0	0	0	0	0	0	0	0	0	0	1	0	0	0	0	0.147499
APOC1	0	0	0	0	0	0	0	0	0	0	0	0	0	1	0	1	2	0	0	0	0	2	0	0	-1.67897
APOC2	0	0	1	1	0	0	3	0	0	0	0	0	0	0	0	0	0	2	0	0	0	0	0	0	2.19708
APOL4	0	0	1	0	0	0	0	0	0	0	0	0	0	0	0	0	0	0	0	0	0	1	0	0	1.38771
AQP3	0	0	0	0	0	0	1	1	0	0	0	0	0	0	0	0	0	0	0	1	0	1	0	0	1.74305
AQP9	1	1	0	0	0	0	0	0	0	0	0	0	0	0	1	0	0	0	0	0	0	0	0	0	0.0250213
ARAP1	0	0	0	0	0	0	0	0	0	0	0	0	0	0	0	0	0	0	0	2	0	0	0	0	-0.49347
ARAP2	0	0	0	0	0	0	1	0	0	0	0	0	0	0	0	0	0	0	0	0	0	0	0	0	-0.915001
ARFGAP3	1	0	0	0	0	0	0	0	1	1	0	1	0	0	0	0	1	0	0	1	0	1	0	1	0.476529
ARFGEF2	0	1	0	0	1	0	1	0	1	0	0	0	0	0	0	0	1	0	0	0	1	1	1	1	0.252808
ARHGAP17	0	0	0	0	0	0	0	0	0	0	0	0	0	0	0	0	0	0	0	1	0	1	0	0	0.0279587
ARHGAP23	0	0	0	0	0	0	0	0	0	1	0	0	0	1	0	0	0	2	0	0	0	1	0	0	-0.386453
ARHGAP27	0	0	0	0	0	0	0	0	0	0	0	0	0	0	0	0	0	2	0	0	0	0	0	0	-0.498673
ARHGAP31	0	0	0	0	0	0	0	0	0	0	0	0	0	0	0	0	0	0	0	0	0	1	0	1	-0.971315
ARHGEF1	0	0	0	0	0	0	2	0	0	0	0	0	0	0	0	0	0	0	0	0	0	0	0	0	-0.701021
ARHGEF10	0	0	0	0	0	0	0	0	0	0	0	0	0	0	0	0	0	0	0	1	0	0	0	0	-1.37013
ARHGEF37	0	0	0	0	0	0	1	0	1	1	0	0	0	0	0	0	0	2	1	0	0	0	0	0	0.350175
ARHGEF7	0	1	0	0	0	1	1	0	0	0	0	0	0	0	0	0	0	0	0	2	0	0	0	0	-0.00947272
ARL4A	0	2	0	0	0	0	0	0	0	0	0	0	0	0	1	0	0	0	0	0	0	0	1	0	1.72159
ARL4C	2	0	0	0	0	0	0	0	0	0	0	1	0	1	0	1	1	2	0	1	0	1	0	0	1.25533
ARL5A	0	0	0	0	0	0	0	0	0	0	0	0	0	0	0	0	0	0	0	1	0	0	0	0	0.170498
ARL5B	0	0	0	0	0	1	0	0	0	0	0	0	0	0	1	0	1	0	0	0	0	0	0	0	0.728549
ARL6	0	0	0	0	0	0	0	0	0	1	0	0	0	0	1	0	0	0	0	0	0	0	0	0	-0.586035
ARMC5	0	1	0	0	0	0	2	0	0	0	0	0	1	2	0	0	0	0	0	1	0	1	0	1	0.304101
ARMC7	0	0	0	0	0	0	0	0	1	0	0	0	0	0	0	0	0	0	0	0	0	2	0	0	-0.172362
ARSB	0	0	0	0	0	0	1	0	1	1	0	0	0	1	1	0	0	0	0	0	0	2	0	0	0.291796
ASAP1	0	1	0	0	0	0	1	0	0	0	0	0	1	0	0	0	0	0	0	1	1	1	0	0	-0.654646
ASAP2	0	0	0	0	0	0	0	0	0	1	0	2	0	1	1	0	0	0	0	0	0	0	0	0	0.186402
ASB1	0	0	0	1	0	0	2	2	0	1	0	0	0	0	1	2	0	2	0	0	0	0	0	1	0.0696067
ASCC3	0	0	0	0	0	0	0	0	0	0	0	0	0	0	0	0	0	0	0	1	0	0	0	0	-0.222841
ASRGL1	0	0	0	0	0	0	1	1	0	0	0	0	0	0	1	0	0	0	0	0	0	0	0	0	0.183803
ASXL1	0	0	0	0	0	0	1	0	0	0	0	0	0	0	0	0	0	0	0	0	0	0	0	0	-0.108268
ATF7IP	0	0	0	0	0	0	2	1	0	1	0	0	0	0	0	0	0	0	0	0	0	0	0	0	-0.357199
ATG101	0	0	0	0	0	0	0	0	0	1	0	0	0	0	0	0	1	0	0	0	0	0	0	0	0.213397
ATG2B	0	0	0	0	0	0	0	0	0	0	0	0	1	0	0	0	0	0	0	0	0	0	0	0	-0.701055
ATG7	0	1	1	1	0	0	3	0	1	1	0	0	0	0	0	0	1	0	0	1	0	3	0	0	0.350116
ATL2	0	1	0	0	0	0	0	0	0	1	0	0	0	0	0	0	1	0	0	0	0	0	0	0	0.146658
ATP11A	0	0	0	1	0	0	0	0	0	0	0	0	0	0	0	0	0	2	0	0	0	0	0	0	0.815783
ATP1B1	0	0	0	1	0	0	1	0	0	0	0	0	0	1	1	0	0	2	0	0	1	1	0	0	0.725515
ATP2A2	0	0	0	0	0	0	0	0	0	0	0	0	0	0	0	0	1	0	0	0	0	0	1	0	0.317694
ATP2A3	1	0	0	0	0	0	0	0	0	0	0	0	0	0	0	0	0	0	0	0	0	0	0	0	-0.298163
ATP6V0D1	0	0	0	0	0	0	0	0	0	0	0	0	0	0	0	0	1	0	0	1	0	0	0	0	0.475845
ATP6V1E2	0	0	0	0	0	0	0	0	0	0	0	0	0	1	1	0	0	0	0	0	0	0	0	0	0.233504
ATP6V1G1	0	0	0	0	0	0	1	0	0	1	0	1	0	1	0	0	0	0	0	0	0	0	0	0	0.216554
ATP7B	0	1	0	0	0	0	0	0	0	0	0	0	0	0	1	0	1	0	0	0	0	2	0	0	-0.289844
ATP8B1	0	0	0	1	1	0	0	0	0	0	0	0	0	0	0	0	0	0	0	0	0	0	0	0	0.383925
ATP9B	0	2	0	0	0	0	0	0	0	1	0	0	0	0	0	0	1	0	0	0	0	0	0	1	-0.240507
AUTS2	0	1	0	0	0	0	0	0	0	0	0	0	1	0	0	0	1	0	0	1	1	1	0	0	-1.00046
AXIN1	0	1	0	0	1	0	3	0	0	0	0	0	0	0	0	0	0	1	0	1	0	0	0	0	-0.0525282
B3GNT2	0	0	0	1	0	0	0	0	0	0	0	0	0	0	0	0	0	2	0	1	0	0	0	0	0.465106
B3GNT5	0	0	0	0	0	0	0	0	0	0	0	0	0	0	0	0	0	2	0	0	0	0	0	0	0.7016
BAG3	0	0	0	0	0	0	1	0	0	0	0	0	0	0	0	0	0	0	0	0	0	0	0	0	-1.04084
BANK1	0	0	0	0	0	0	0	0	1	0	0	0	0	0	0	0	0	0	0	1	0	0	0	0	-0.480154
BANP	0	1	0	1	0	0	1	0	0	0	0	0	0	0	0	0	0	1	0	1	0	1	0	0	-1.25672
BAZ2B	0	0	0	0	0	0	1	0	0	0	0	0	0	0	0	0	0	0	0	0	0	0	0	0	-0.831373
BCDIN3D	0	0	0	0	0	0	1	0	0	0	0	0	0	1	0	0	0	0	0	0	0	1	0	0	-0.497359
BCL11A	0	0	0	0	0	0	0	0	0	0	0	0	0	0	0	0	1	0	0	0	0	0	0	0	-0.877684
BCL2	0	0	0	0	0	0	1	0	0	1	0	0	0	0	2	1	1	0	1	1	0	1	0	0	0.702104
BCL2L1	0	0	0	0	0	0	0	0	0	0	0	0	0	0	2	1	0	0	0	0	0	1	0	0	0.188266
BCL2L11	0	0	0	0	0	0	0	0	0	0	0	0	0	0	0	0	0	1	0	0	0	0	1	0	1.42931
BCL6	0	0	0	0	0	0	1	0	0	0	0	0	0	3	0	0	0	0	0	1	0	1	0	0	-0.294997
BCL7A	0	0	0	0	0	0	0	0	1	0	0	1	0	1	0	1	0	0	0	0	0	1	0	0	-0.227388
BCR	0	0	1	0	0	0	1	0	0	0	0	2	0	0	0	0	0	0	0	0	0	0	1	0	0.0290876
BDH1	0	0	0	0	0	0	0	0	0	0	0	0	0	0	5	0	0	0	0	2	0	0	0	0	-0.26195
BEGAIN	0	0	1	0	0	0	0	0	0	0	0	1	0	0	0	0	0	0	0	0	0	0	0	0	0.355541
BEND5	0	0	0	0	0	0	2	0	0	0	0	0	0	0	0	0	0	0	0	1	0	0	0	0	-0.682924
BICD2	0	0	0	1	0	0	0	1	0	0	0	0	0	2	2	0	0	2	0	0	0	1	0	0	0.171527
BIK	0	1	0	0	0	0	0	0	1	0	0	0	0	1	0	0	0	0	0	0	0	0	0	0	2.09343
BIRC6	0	0	0	0	0	0	0	0	0	0	0	0	0	0	0	0	1	0	0	0	0	0	0	0	-0.105993
BLCAP	0	1	0	0	0	0	0	0	0	0	0	0	0	0	0	0	0	0	0	2	0	0	0	0	0.437229
BLOC1S4	0	1	0	0	0	0	0	0	0	0	0	0	1	0	0	0	0	0	0	0	0	1	0	0	0.870116
BLZF1	0	1	0	0	0	0	0	0	0	0	0	0	0	0	0	0	0	0	0	1	0	0	0	0	-0.568876
BMP1	1	0	1	0	0	0	1	0	0	0	0	1	0	0	0	0	0	2	0	0	0	1	0	0	0.690016
BORCS5	0	1	0	1	0	0	1	0	1	0	0	0	0	0	0	0	0	2	0	0	0	0	0	0	-0.326845
BSG	0	0	0	0	0	0	0	0	0	0	0	0	0	1	1	0	0	2	0	0	0	0	0	0	0.857878
BST1	0	2	0	0	0	0	0	0	0	0	0	0	1	0	0	0	1	0	0	1	0	0	0	1	-0.0262953
BTBD2	0	0	0	0	0	0	2	0	0	0	0	0	1	0	0	0	1	0	0	1	0	0	0	0	-0.287556
BTG3	0	1	0	1	0	0	2	1	1	0	0	1	1	1	1	0	1	1	0	0	0	0	0	0	0.529437
BTLA	0	0	0	1	0	0	0	0	0	0	0	0	0	0	0	0	0	0	0	0	0	2	0	0	0.205035
C11orf58	0	1	0	0	0	0	0	0	0	0	0	0	1	0	0	0	0	0	0	1	0	0	0	0	0.32119
C12orf57	0	1	0	0	0	0	0	0	0	0	0	0	0	0	0	0	0	0	0	0	0	0	0	0	-1.1312
C15orf39	0	0	0	0	0	0	1	0	0	0	0	0	0	0	0	0	1	0	0	1	1	0	0	0	0.455504
C16orf74	0	0	0	0	0	0	0	0	0	1	0	0	0	0	1	0	0	0	0	0	0	0	0	0	0.563684
C16orf95	0	0	0	0	0	0	1	0	0	0	0	0	0	0	0	1	1	0	0	0	0	0	1	0	-0.0607553
C19orf12	0	0	0	0	0	0	1	0	0	0	0	0	0	0	0	0	0	0	0	1	0	0	0	0	0.521451
C1D	0	0	0	0	0	0	1	0	0	0	0	0	0	0	0	0	0	0	0	0	0	0	0	0	0.468895
C1orf174	0	0	0	0	0	0	2	0	0	0	0	0	0	1	0	0	0	0	0	0	0	1	0	0	0.0166061
C1QTNF6	0	0	0	0	0	0	0	0	0	0	0	0	0	0	0	0	0	0	0	0	0	0	0	1	-0.751129
C2CD2	0	0	0	0	0	0	1	0	0	0	0	0	0	0	0	0	0	0	0	0	0	0	0	0	-0.992955
C4orf19	0	0	0	1	0	0	1	0	0	0	0	0	0	0	0	1	1	0	0	0	0	2	0	0	0
C5AR1	0	1	0	0	0	0	0	0	0	0	0	0	0	0	0	0	0	0	0	0	0	0	0	0	-0.592954
C6orf62	0	1	0	0	0	0	0	0	0	0	0	0	0	0	0	0	0	0	0	0	0	0	0	0	0.637056
CAB39L	0	0	0	0	0	0	0	0	0	0	0	0	0	0	0	0	0	0	0	0	0	0	0	1	0.22433
CACNA2D4	0	0	0	0	0	0	1	0	0	0	0	0	0	0	0	1	0	0	0	0	0	0	0	0	0.605739
CACNB1	0	0	0	0	0	0	2	0	0	0	0	0	0	1	0	0	0	0	0	1	0	0	0	0	-0.514841
CACTIN	0	2	0	0	0	0	0	0	0	0	0	1	0	5	5	0	0	0	0	0	1	0	0	0	0.156296
CACUL1	0	0	0	0	0	0	0	0	0	0	0	0	0	0	0	0	0	0	0	1	0	0	0	0	-0.0742815
CALM2	0	0	0	0	0	0	0	0	0	0	0	0	0	0	0	0	1	0	0	0	0	0	0	0	0.00999782
CALML4	0	0	0	0	0	0	0	0	0	1	0	0	0	0	0	0	0	0	0	0	0	0	0	0	-0.53398
CAMK1D	0	0	0	0	0	0	0	0	0	0	0	0	0	0	0	0	0	0	0	1	0	1	0	0	-0.221889
CAMKK1	0	1	0	0	0	0	0	0	0	0	0	0	0	0	0	0	0	0	0	0	0	0	0	0	-0.150149
CAPN7	0	0	0	0	0	0	1	0	0	0	0	0	0	0	0	0	0	0	0	0	0	0	0	0	-0.387591
CAPNS2	0	0	0	0	0	0	0	0	0	0	0	0	0	0	0	0	0	2	0	0	0	0	0	0	0.0649077
CARD8	0	0	0	0	0	0	0	0	0	0	0	0	0	0	0	0	0	0	0	0	0	1	0	0	-0.696172
CARMIL2	0	0	0	0	0	0	0	0	1	0	0	0	0	0	0	0	0	0	0	0	0	0	0	0	-0.531345
CARS2	0	0	0	0	0	0	0	0	0	0	0	0	0	0	0	0	0	0	0	1	0	0	0	0	-0.0957389
CASP8	0	0	0	0	0	0	0	0	0	0	0	0	0	0	0	0	0	0	0	1	0	1	0	0	0.169554
CASS4	0	0	0	1	0	0	1	0	0	0	0	0	0	0	0	0	0	2	0	0	0	1	0	0	1.4441
CASZ1	0	0	1	0	0	0	0	0	0	0	0	0	0	1	0	0	1	0	0	0	0	0	0	0	0.244313
CAT	0	0	0	0	0	0	2	1	0	1	0	0	0	1	0	0	0	0	0	1	0	0	1	0	0.579063
CBFB	0	0	0	1	0	0	0	0	0	0	0	0	0	1	0	0	0	0	0	0	0	0	0	0	0.163908
CBLL1	0	0	0	0	0	0	1	0	0	0	0	0	0	0	0	0	0	0	0	0	0	0	0	0	0.175506
CCDC12	0	0	0	0	0	0	1	0	0	1	0	1	0	1	0	0	0	0	0	0	0	0	0	1	0.114593
CCDC141	0	2	0	0	0	0	0	1	0	0	0	0	0	0	0	0	1	1	0	0	0	1	0	0	-1.09477
CCDC149	0	1	0	2	0	0	0	0	0	0	0	0	0	0	2	0	2	2	0	1	0	2	0	0	0.506026
CCDC167	0	3	0	0	0	0	1	0	0	0	0	0	1	0	0	0	0	0	0	0	0	1	0	0	0.0706742
CCDC25	0	0	0	0	0	0	0	0	0	0	0	0	0	0	1	0	0	0	0	0	0	0	0	0	-0.0301298
CCDC42	0	0	0	0	0	0	1	0	0	0	0	0	0	0	0	0	1	0	0	0	0	0	0	0	-1.61256
CCDC57	0	0	0	0	1	0	0	0	0	1	0	0	0	1	0	1	1	0	0	0	0	0	0	1	-0.610435
CCDC71L	1	0	0	1	0	0	1	0	0	0	0	0	0	1	0	1	0	4	0	0	0	0	0	0	0.0322683
CCDC74A	0	0	0	0	0	0	1	0	0	0	0	0	0	1	0	0	0	0	0	1	0	0	0	0	0.480159
CCDC77	0	2	0	1	0	0	0	0	0	0	0	0	1	0	1	0	0	2	0	0	0	0	0	0	-0.476508
CCDC88A	0	1	0	0	0	0	0	0	0	0	0	0	0	0	0	0	0	0	0	0	0	0	0	0	-0.149244
CCDC9	0	0	0	0	0	0	2	0	0	0	0	0	0	0	0	0	1	0	0	1	0	2	0	0	-0.00875594
CCDC91	1	1	0	1	0	0	1	0	0	0	0	0	0	0	0	0	0	2	0	1	0	0	0	0	0.22267
CCL5	0	0	0	0	0	0	0	0	0	0	0	0	0	0	0	0	1	0	0	0	0	0	0	0	1.5242
CCM2	0	1	0	0	0	0	1	0	0	0	0	0	0	1	0	1	0	0	0	1	0	0	0	0	-1.09588
CCNE1	0	0	0	0	0	0	0	0	0	0	0	6	0	1	0	0	0	0	0	0	0	0	0	0	-0.650051
CCNG1	0	0	0	0	0	0	0	0	0	0	0	0	0	0	0	0	1	0	0	0	0	0	0	0	0.262634
CCNI	0	0	0	0	0	0	0	0	1	0	0	0	0	0	1	0	0	0	0	0	0	0	0	0	0.431901
CCR2	0	0	0	0	0	0	0	0	0	0	0	1	0	0	0	0	0	0	0	1	0	0	0	0	-0.732574
CCR6	0	0	0	0	0	0	1	1	0	1	0	0	0	0	0	0	0	2	0	1	0	0	0	0	0.160662
CCZ1B	0	1	0	0	0	0	1	0	0	1	0	1	0	0	1	1	0	0	0	0	0	1	0	0	-0.1255
CD2BP2	0	0	0	0	0	0	1	0	0	0	0	0	0	1	0	0	0	0	0	0	0	0	0	0	-0.0879498
CD40	0	0	0	0	0	0	0	0	0	1	0	0	0	0	0	0	1	0	0	0	0	0	0	0	0.101443
CD44	0	0	0	0	0	0	0	0	0	0	0	0	0	0	0	0	1	0	0	1	0	0	0	0	0.420501
CD55	0	1	0	0	0	0	1	0	0	0	0	0	1	0	0	0	0	0	0	0	0	0	0	0	-0.0791346
CD6	0	0	0	0	0	0	2	0	0	0	0	1	0	0	0	0	0	0	0	0	0	0	0	0	0.185707
CD79A	0	0	0	0	0	0	0	0	0	1	0	0	0	0	0	0	0	0	0	0	0	0	0	0	0.451955
CD80	0	0	0	0	0	0	0	1	0	2	0	0	0	0	0	0	0	0	0	0	0	0	0	0	1.34171
CD82	0	0	0	0	0	0	0	0	0	0	0	0	0	1	0	0	1	0	1	0	0	3	1	0	-0.056685
CD86	0	0	0	0	0	0	0	1	0	1	0	0	0	0	0	0	0	1	0	0	0	0	0	0	1.17752
CDA	0	0	0	0	0	0	0	0	1	0	0	0	0	0	0	0	0	0	0	0	0	0	0	0	0.132166
CDC16	0	0	0	0	1	0	1	0	0	0	0	0	0	0	0	0	0	0	0	0	0	2	1	0	-1.13727
CDC42BPB	0	2	0	0	0	0	1	0	0	0	0	0	0	0	0	0	1	0	0	0	0	0	0	0	0.353249
CDC42EP2	2	0	0	2	0	0	2	0	0	2	0	1	0	1	1	0	1	4	0	0	1	2	0	0	0.272427
CDC42EP4	0	2	0	1	0	0	1	0	0	0	0	0	0	0	0	0	0	4	0	1	0	0	0	1	0.147329
CDC45	0	0	0	0	0	0	0	0	0	0	0	0	0	0	0	0	1	0	0	0	0	1	0	1	-0.281596
CDCA4	0	3	0	0	0	0	3	0	0	0	0	0	1	0	1	0	0	0	0	1	1	0	0	0	0.748956
CDCA7L	0	0	0	0	0	0	1	0	0	0	0	0	0	0	0	0	1	0	0	0	0	0	0	0	0.156505
CDH26	1	0	0	0	0	0	0	0	0	0	0	0	0	0	0	0	1	0	0	1	0	0	1	1	-1.87046
CDK13	0	0	0	1	0	0	0	0	0	0	0	0	0	0	0	0	1	0	0	0	0	0	0	0	0.0828015
CDK15	0	0	0	0	0	0	1	0	0	0	0	1	1	0	0	0	0	0	0	0	0	0	0	0	0.0628066
CDK19	0	1	0	0	0	1	1	0	0	1	0	0	0	0	1	0	0	0	0	0	0	0	0	0	-0.35969
CDKAL1	0	0	0	0	0	0	0	0	0	1	0	0	0	0	0	0	0	0	0	1	0	0	1	0	-0.223587
CDKN1C	0	0	1	0	0	0	0	0	0	0	0	1	0	1	0	1	2	0	0	0	0	1	0	0	0.232355
CDKN2AIP	0	1	0	1	0	0	0	0	0	2	0	0	1	0	2	0	0	0	0	0	0	0	0	0	-0.237453
CDKN3	1	0	0	0	0	0	0	0	0	0	0	0	0	0	0	0	0	0	0	0	0	0	0	0	-0.393886
CDPF1	0	0	0	0	0	0	0	0	0	0	0	0	0	0	0	1	0	0	0	1	0	0	0	0	-0.362985
CDS2	0	0	0	0	0	0	0	0	1	0	0	0	0	0	0	0	0	0	1	0	0	0	0	0	0.391471
CDV3	0	0	0	0	0	0	0	0	0	0	0	0	0	0	0	0	1	0	0	0	0	0	0	0	1.09185
CDYL2	0	0	0	0	0	0	0	0	0	0	0	0	0	1	1	0	0	0	0	0	0	0	0	0	-0.459908
CEBPE	0	0	0	0	0	1	0	0	0	1	0	0	0	0	0	0	1	0	0	1	0	1	0	0	0.0657655
CEBPG	0	0	0	0	0	0	0	0	0	0	0	0	0	0	0	0	0	0	0	1	0	0	0	0	0.356971
CEMP1	0	0	1	1	0	0	1	0	0	0	0	0	0	0	0	0	0	0	0	0	0	0	0	0	0
CENPC	0	0	0	0	0	0	0	0	0	0	1	0	0	0	0	0	0	0	0	1	0	0	0	0	-0.356362
CENPN	0	0	0	0	0	0	1	0	0	0	0	0	0	0	0	0	0	0	0	0	0	0	0	0	0.299574
CEP135	0	0	0	0	1	0	2	0	0	0	0	0	0	0	0	0	2	0	0	0	0	0	0	1	-0.0627743
CEP41	0	0	0	0	0	0	0	0	0	0	0	0	0	0	0	0	0	0	0	1	0	0	0	0	-0.745412
CEP78	0	1	0	1	0	0	0	0	0	0	0	0	0	0	0	0	0	0	0	2	0	0	0	0	-0.331835
CFAP36	0	1	0	0	0	0	2	0	0	0	0	0	1	0	0	0	1	0	0	1	1	1	1	0	0.27521
CFD	0	0	0	0	0	0	2	0	0	0	0	5	0	0	0	0	0	0	0	0	0	0	0	0	3.35102
CFH	0	0	0	0	0	0	1	2	0	0	1	0	0	1	0	0	0	0	0	2	0	0	0	0	-0.784947
CHAMP1	1	0	0	0	0	0	0	0	0	0	0	0	0	0	0	0	0	0	0	0	0	1	0	0	0.152472
CHERP	0	0	0	0	1	0	1	0	0	0	0	0	0	0	0	1	0	0	0	1	0	0	0	1	-0.217642
CHMP6	0	1	0	0	0	0	0	0	0	0	0	0	1	0	1	0	1	0	0	0	0	0	0	0	-0.335548
CHRAC1	0	1	0	1	0	0	0	0	0	0	0	0	0	0	0	0	1	1	0	0	0	0	0	0	0.499824
CHST2	0	1	0	2	0	0	1	0	0	0	0	0	0	0	1	0	0	0	0	1	1	0	0	0	0.34305
CHSY1	0	1	1	1	0	0	0	0	0	0	0	0	0	1	1	0	0	0	0	0	0	0	0	0	-0.0288311
CIB3	0	0	0	0	0	0	3	0	0	0	0	0	0	0	0	0	0	0	0	0	0	1	0	0	0
CITED4	0	1	0	0	0	0	2	0	0	1	0	2	0	0	0	0	3	0	0	0	0	1	1	0	1.16037
CLC	1	0	0	0	1	0	2	0	0	0	0	0	0	0	0	0	0	0	0	0	0	0	0	1	1.69139
CLCC1	0	1	0	0	0	0	1	0	0	0	0	0	0	0	0	0	0	0	0	1	0	0	0	0	-0.923842
CLCN7	0	1	0	0	0	0	1	0	0	0	0	0	0	0	0	0	0	0	0	0	0	1	0	1	0.179025
CLEC3B	1	0	0	0	0	0	0	0	0	0	0	0	0	0	0	0	0	0	0	0	0	0	0	0	1.22196
CLIC4	0	1	0	1	0	0	1	0	0	0	0	1	0	0	0	0	0	2	0	1	0	0	0	0	0.566937
CLINT1	0	1	0	0	0	0	0	0	0	0	0	0	0	0	0	0	1	0	0	0	0	0	0	0	0.4793
CLIP2	0	2	0	0	0	0	4	0	0	0	0	1	0	0	0	1	0	0	0	0	0	0	0	0	0.54867
CLK1	0	0	0	0	0	0	1	0	0	0	0	0	0	0	0	0	0	0	0	0	0	0	0	0	-0.466988
CLNK	0	0	0	0	0	0	2	0	0	0	0	0	0	0	0	0	0	0	1	1	0	0	0	0	-0.766516
CLNS1A	0	0	0	1	0	0	0	0	0	0	0	0	0	0	0	0	0	1	0	0	0	0	1	0	0.280783
CLSTN1	0	0	0	0	0	0	0	0	0	0	0	0	0	0	1	0	0	0	0	0	0	1	0	0	-0.878271
CLSTN3	0	0	0	0	0	0	1	0	0	0	0	0	0	0	0	0	0	0	0	0	0	0	0	0	-0.265144
CMBL	0	0	0	0	0	0	0	0	0	0	0	0	0	0	1	0	1	0	0	0	0	0	0	0	0.271255
CMIP	0	0	0	0	0	0	0	0	0	0	0	1	0	0	0	0	0	0	0	0	0	0	1	0	-0.520701
CMTM3	0	0	0	0	0	0	1	0	0	0	0	0	0	0	0	1	0	0	0	0	0	0	0	0	0.710336
CMTM6	0	0	0	0	0	0	1	0	0	0	0	0	0	0	0	0	0	0	0	0	0	0	0	0	1.11804
CNDP2	0	0	0	0	0	0	0	0	0	0	0	1	0	0	2	0	0	0	0	0	0	0	0	0	0.0178251
CNIH1	0	0	0	1	0	0	0	0	0	0	0	0	0	0	0	0	0	2	0	2	0	0	0	0	0.722273
CNIH3	0	3	0	2	1	0	2	1	0	2	0	1	0	1	3	0	1	2	0	1	0	0	0	0	-0.131685
CNOT4	0	0	0	0	0	0	0	1	0	0	0	0	0	0	0	1	0	0	1	0	1	0	0	0	-0.0977805
COA5	0	1	0	0	0	0	2	0	0	1	0	0	1	1	0	0	2	0	0	2	0	0	0	0	-0.126731
COCH	0	0	0	1	0	0	1	0	0	0	0	0	0	0	0	0	0	2	0	0	0	0	1	0	1.53949
COG1	0	0	0	0	0	0	1	0	0	0	0	0	0	0	0	0	0	0	0	0	0	0	0	0	-0.40057
COG5	0	0	0	0	0	0	2	0	0	0	0	2	1	0	0	0	0	0	0	1	0	1	0	0	-0.0753153
COL23A1	0	0	0	0	0	0	0	0	1	2	0	1	0	0	0	0	0	0	0	0	1	1	0	1	1.69673
COL5A1	0	0	0	0	0	0	1	0	0	0	0	0	0	0	0	0	1	0	0	0	0	1	0	0	-1.999
COLGALT1	0	0	0	0	0	0	2	0	0	0	0	0	0	0	0	0	1	0	0	0	0	1	0	0	0.0307172
CORO1A	0	0	0	0	0	0	2	0	0	0	0	0	0	1	0	1	0	0	0	0	0	1	0	0	0.415035
CORO2A	0	0	0	0	0	1	0	0	0	1	0	1	0	0	0	0	1	0	0	0	0	0	0	0	-0.369875
COTL1	0	0	0	0	0	0	1	0	0	0	0	2	0	0	0	0	0	0	0	0	0	0	0	0	0.968579
COX4I1	0	0	0	0	0	0	0	0	0	0	0	2	0	0	0	0	0	0	0	0	0	0	0	2	-0.21718
CPA3	0	0	0	0	0	1	2	0	0	0	0	0	0	0	0	0	0	0	0	0	0	0	0	0	0.193498
CPD	1	0	0	1	0	0	0	1	1	0	0	0	0	2	1	0	0	0	1	0	0	0	0	0	1.33971
CPEB4	0	2	0	0	0	0	0	0	1	0	0	0	1	1	0	0	1	2	0	0	0	0	0	0	0.641994
CPED1	0	0	0	0	0	0	0	0	0	0	0	0	0	0	0	0	0	0	0	0	0	1	0	0	-2.91798
CPOX	0	1	0	0	0	0	0	0	0	1	0	0	0	0	0	0	0	0	0	0	0	0	0	0	-0.548179
CPPED1	0	0	0	0	1	0	0	0	0	0	0	1	0	0	0	0	0	0	0	0	0	0	0	1	0.0150218
CPQ	0	0	0	0	0	0	0	0	0	0	0	1	0	0	0	0	0	0	0	0	0	0	0	0	-0.491053
CRACR2A	0	0	0	0	0	0	1	0	0	0	0	0	0	1	0	0	0	0	0	1	0	1	0	0	-0.334908
CREB3L2	0	0	0	0	0	0	0	1	0	0	0	0	0	0	0	0	0	0	0	1	0	0	0	0	0.233562
CRTAP	0	0	0	0	0	0	1	0	0	0	0	0	0	1	0	0	1	1	0	0	0	1	0	0	0.27632
CRY2	0	0	0	0	0	0	0	0	0	0	0	0	0	1	0	0	1	0	0	0	0	0	0	0	0.263705
CSF1	0	0	0	0	0	0	1	0	1	1	0	0	0	0	0	0	0	0	0	0	0	1	0	0	-0.428398
CSF1R	1	0	0	0	0	0	0	0	0	0	0	0	0	0	0	0	0	0	0	0	0	0	0	0	1.38502
CSGALNACT1	0	0	0	0	0	0	0	0	0	0	0	0	0	0	0	0	0	0	0	1	0	0	0	0	-0.025401
CSNK1D	0	1	0	0	0	0	1	0	0	1	0	0	0	0	0	1	1	0	0	1	0	0	0	0	0.0583614
CSNK1E	0	0	0	0	0	0	0	1	0	0	0	0	0	0	0	0	1	0	0	0	0	1	0	0	0.151213
CST7	0	0	1	0	0	0	0	0	0	0	0	0	0	0	0	1	0	0	0	0	0	0	0	0	0.712968
CSTA	0	0	0	1	0	0	0	0	0	0	0	0	0	0	0	0	0	2	0	3	0	1	0	0	2.40911
CTDP1	0	3	1	1	1	0	4	1	0	1	0	1	1	0	0	0	1	4	0	1	2	1	0	1	-0.13472
CTDSPL2	0	0	0	0	0	1	0	0	0	0	0	0	0	1	0	0	0	0	0	1	0	0	0	0	-0.283125
CTSG	0	0	0	0	0	0	1	0	0	0	0	0	0	0	1	0	0	0	0	2	0	0	0	0	2.03798
CTSL	0	3	0	1	1	0	1	1	0	2	0	0	1	2	1	0	0	4	0	0	0	1	0	1	0.201468
CTSO	0	0	0	0	0	0	0	0	0	0	0	0	0	0	1	0	0	0	0	1	0	0	0	0	0.214982
CUEDC1	0	0	0	0	0	1	0	0	0	0	0	0	0	0	0	0	2	0	0	0	0	0	0	0	0.421822
CUX1	0	1	1	1	0	0	1	0	0	0	0	0	0	0	0	0	0	3	1	0	0	0	0	0	-0.228347
CWC22	1	0	0	0	0	0	0	0	0	0	0	0	0	0	0	0	0	0	0	0	0	1	0	0	-0.496054
CXCL2	0	0	0	0	0	0	1	0	0	0	0	0	0	0	1	0	0	0	0	0	0	0	0	0	2.78223
CXCL3	0	0	0	0	0	0	1	0	0	1	0	0	0	0	0	0	0	0	0	1	0	1	0	0	2.60164
CXCL8	0	0	0	0	0	0	0	1	0	0	0	0	0	0	0	0	1	0	0	1	0	0	0	0	3.25238
CXCR4	1	0	0	0	0	0	0	0	0	0	0	1	0	0	0	0	0	0	0	0	0	0	0	1	0.146211
CXCR6	0	0	0	0	0	0	1	0	0	0	0	0	0	1	0	0	3	0	0	1	0	0	0	0	0
CYB561	0	2	0	0	0	0	1	0	0	0	0	0	0	0	0	0	0	0	0	0	0	0	0	0	-0.232529
CYB5B	0	0	0	0	0	1	1	0	0	0	0	0	0	0	0	0	1	2	0	0	0	0	0	0	-0.835535
CYB5D2	0	0	0	0	0	0	1	0	0	0	0	0	0	0	1	0	0	0	0	0	0	0	0	0	-0.238042
CYB5R3	0	0	0	1	0	0	0	0	0	0	0	0	0	0	0	0	0	2	0	0	0	0	0	0	0.0881771
CYP2R1	0	0	0	0	0	0	0	0	0	0	0	0	0	0	0	0	0	2	1	0	0	0	0	0	0.0229755
CYSLTR2	0	0	0	0	0	0	1	0	0	0	0	0	0	0	0	0	1	0	0	0	0	0	0	0	1.05463
CYYR1	0	0	0	2	0	0	0	0	0	0	0	0	0	0	1	0	0	2	0	1	0	0	0	0	-1.81024
D2HGDH	0	0	1	0	0	0	1	0	0	0	0	0	0	0	0	0	0	0	0	0	0	0	0	0	-0.180768
DAG1	0	1	0	0	0	0	0	0	0	0	0	0	0	0	0	0	0	0	0	0	0	0	0	0	-0.0695776
DAP	1	0	0	1	0	0	0	0	0	0	0	0	0	0	0	0	1	2	0	1	0	0	1	0	-0.098294
DAPK1	1	0	0	0	0	0	0	0	0	0	0	0	0	2	2	1	1	0	0	0	0	1	0	0	-0.235781
DBI	0	1	0	0	0	0	0	0	0	0	0	0	0	1	0	0	0	0	0	0	0	0	0	0	1.17414
DCTN1	0	0	0	0	0	0	0	0	0	0	0	0	0	0	0	1	1	0	0	0	0	0	0	0	0.106664
DCTN4	0	0	0	0	0	0	0	0	0	0	0	1	0	0	0	0	0	0	0	0	0	0	0	0	1.16594
DDIT4	0	0	0	0	0	0	0	0	0	0	0	0	0	0	0	1	0	0	0	0	0	1	0	1	3.60843
DDX51	0	0	0	0	0	0	1	0	0	0	1	0	0	0	0	0	0	0	0	1	0	1	0	0	-0.222197
DECR1	0	0	0	1	0	0	2	0	0	0	0	0	0	0	0	0	0	0	0	0	0	0	0	0	-0.236824
DEDD2	0	0	0	0	0	0	1	0	0	0	0	0	0	0	0	0	0	0	0	0	0	0	0	0	0.41827
DEFB1	0	0	0	1	0	0	0	0	0	0	0	0	0	0	0	0	0	2	0	0	0	0	0	0	0.223388
DEGS2	0	0	0	1	0	0	0	0	0	0	0	0	0	1	0	1	0	2	0	0	0	0	0	0	0.489852
DENND2D	0	0	0	0	0	0	1	0	0	0	0	2	0	0	0	1	0	0	0	1	0	0	0	0	-0.325669
DENND3	0	0	0	1	0	0	1	0	0	0	0	0	0	3	0	1	0	2	0	0	0	1	0	1	0.0230031
DENND4A	0	0	0	0	0	0	2	0	0	0	0	0	0	0	0	0	0	0	0	0	0	0	0	0	-0.262709
DERL1	0	0	0	0	0	0	3	1	0	0	0	0	0	0	1	0	0	2	0	0	0	1	0	0	0.760874
DESI2	0	1	0	2	1	0	1	0	0	0	0	1	0	1	0	0	0	2	0	0	0	0	0	1	0.0332331
DGKD	1	0	0	0	0	0	0	0	0	2	0	1	0	0	1	0	1	0	0	1	0	2	0	1	0.511142
DGKG	1	0	0	0	1	0	1	0	0	0	0	0	0	0	1	0	0	0	0	0	0	0	0	1	0.195357
DHRS11	0	0	0	0	0	1	0	1	1	0	0	0	0	0	0	0	0	0	0	2	0	1	0	0	0.390371
DHRS12	0	1	0	1	0	0	0	0	0	1	0	0	0	0	0	0	0	1	0	0	0	1	0	0	0.620503
DHRS7B	0	0	0	1	0	0	1	0	0	0	0	1	0	0	1	0	1	2	0	1	0	0	0	0	-0.224967
DHX29	0	0	0	0	0	0	0	0	0	0	0	0	0	0	1	0	0	2	0	0	0	0	0	0	0.451775
DLC1	0	0	0	0	0	0	2	0	0	0	0	0	0	0	0	0	0	0	0	0	0	0	0	0	-0.345414
DLG1	0	0	0	0	0	0	0	0	0	0	0	0	0	1	0	1	2	0	0	0	0	0	0	0	-0.319744
DLG5	0	1	0	0	0	0	2	0	0	0	0	0	0	1	0	0	2	0	0	1	0	0	0	0	0.269471
DMXL2	0	0	0	2	0	0	0	0	0	1	0	0	1	0	1	0	0	0	0	3	0	0	0	0	0.982234
DNAAF5	0	0	0	0	0	0	10	0	0	0	0	0	0	0	0	0	0	0	0	0	0	0	0	0	-0.0503861
DNAJA1	0	0	0	0	0	0	0	0	0	0	0	0	0	1	1	0	0	0	0	0	1	0	0	0	0.57317
DNAJB12	0	0	0	0	0	0	0	0	0	1	0	0	0	0	0	0	0	0	0	0	0	1	0	0	0.697241
DNAJB6	0	1	0	1	0	0	0	1	0	0	0	2	0	0	1	2	0	0	0	0	0	0	0	0	0.567286
DNAJC25	0	0	0	1	0	0	0	0	0	0	0	0	0	0	0	1	0	0	0	0	0	0	0	0	0.747486
DNM3	0	0	0	0	0	0	0	0	0	0	0	0	0	0	0	0	2	0	0	1	0	0	0	0	-0.779237
DNMBP	0	0	0	1	0	0	1	0	0	0	0	0	0	0	0	0	0	0	0	0	1	1	0	0	-0.761287
DNTT	0	0	0	0	0	0	1	0	0	0	1	0	0	0	1	0	1	0	0	0	0	1	0	0	1.05757
DOCK1	0	1	0	0	0	0	1	0	0	0	0	0	1	0	0	0	0	0	0	0	0	1	0	0	0.296674
DOCK10	0	1	0	0	0	0	0	0	0	0	0	0	0	0	0	0	0	0	0	0	0	0	0	0	-2.10402
DOCK5	0	2	0	0	0	0	0	0	0	0	0	0	0	0	0	0	0	0	0	1	0	0	0	0	-0.919909
DOHH	0	0	0	0	1	0	0	0	0	1	0	0	0	0	0	0	0	0	1	0	0	1	0	1	0.155648
DPEP2	0	0	0	0	0	0	0	0	1	0	0	1	0	0	0	0	0	0	0	1	0	0	0	0	-0.357393
DPH3	0	0	0	1	0	0	2	0	0	0	0	0	0	0	0	0	0	2	0	0	0	0	0	0	0.447578
DPH6	0	0	0	0	0	0	0	0	0	1	0	0	0	0	0	0	0	1	0	0	0	0	0	0	-0.355258
DSE	0	1	0	0	0	0	0	1	0	0	0	0	0	0	0	0	0	0	0	1	0	1	0	0	-0.345704
DTNBP1	1	1	0	0	0	0	0	0	0	0	0	0	0	0	1	0	0	0	0	1	0	0	0	0	-0.718755
DTYMK	0	0	0	0	0	0	0	0	0	0	0	0	0	0	0	0	0	0	0	1	0	0	0	0	-0.00767783
DUSP1	0	1	0	1	0	0	0	0	0	1	0	0	0	0	1	0	0	2	0	0	0	0	0	0	0.54158
DUSP10	1	1	0	0	0	0	0	0	1	0	0	0	0	0	2	0	1	0	1	0	0	1	0	0	1.54763
DUSP5	0	0	0	0	0	0	0	0	0	0	0	0	0	0	0	1	1	0	0	0	0	0	0	0	2.57863
DUSP6	0	2	0	2	0	0	1	0	0	0	0	0	0	0	0	0	0	1	0	0	0	0	0	0	2.83876
DYNC1H1	0	0	0	1	1	0	0	1	0	0	0	0	0	1	0	0	0	0	0	0	0	2	0	0	-0.357722
DYSF	0	0	0	0	0	0	1	0	0	0	0	0	0	0	0	0	1	0	0	0	0	1	0	0	3.00297
EAF1	0	1	0	0	0	0	0	1	0	0	0	0	1	2	1	0	1	0	0	0	0	1	0	0	0.558443
ECHDC3	0	0	0	0	0	0	1	0	0	1	0	0	0	0	0	0	1	0	0	0	0	1	0	0	-1.03697
EDEM1	0	0	0	1	0	0	2	0	0	0	0	0	0	1	0	0	0	0	0	0	0	0	0	0	0.871413
EDEM3	0	0	0	0	0	0	0	0	0	0	0	0	0	0	0	0	1	0	0	0	0	1	0	1	0.289676
EED	0	0	0	0	0	0	0	0	0	0	0	0	0	0	0	0	0	0	0	1	0	0	0	0	-0.279852
EEF2K	0	0	0	0	0	0	1	0	0	0	0	1	0	0	3	0	0	1	0	0	0	1	0	0	-0.00890829
EEPD1	0	0	0	0	0	1	0	0	0	0	0	0	0	0	0	0	3	0	0	1	0	0	0	0	0.400741
EGF	1	0	0	0	1	0	1	0	0	0	0	0	0	0	0	0	0	0	0	0	0	0	0	1	0.0189695
EHD3	0	1	0	0	0	0	1	0	0	0	0	0	0	2	0	0	1	0	0	0	0	0	0	0	-1.0577
EIF3C	0	0	0	0	0	0	0	0	0	0	0	0	0	0	0	0	0	0	0	2	0	0	0	0	0.198333
EIF3D	0	0	0	0	0	0	1	0	0	0	0	0	1	0	0	0	0	0	0	1	0	0	0	0	0.274029
EIF4E3	0	0	0	1	0	0	0	0	0	0	0	0	0	0	0	0	0	1	2	0	0	0	0	0	0.390422
EIF5	0	0	0	0	0	0	0	0	0	0	0	0	0	0	1	0	0	0	0	0	0	0	0	0	0.571764
ELK3	1	0	0	0	0	0	1	0	0	1	0	0	0	0	0	0	0	0	0	0	0	1	0	0	-0.407921
ELL	0	1	0	0	0	0	0	1	0	0	0	1	0	0	0	0	1	0	0	0	0	0	0	0	0.358518
ELMO1	0	1	0	0	0	0	0	0	0	0	0	0	1	0	0	0	0	0	0	0	0	1	0	0	-0.711222
ELN	0	0	0	0	0	0	0	0	0	0	0	0	0	2	0	0	0	0	0	0	0	0	0	0	-1.37113
ELP2	0	0	0	0	0	1	0	0	0	0	0	0	0	0	0	0	0	1	0	1	0	0	0	0	-0.134699
EMILIN2	0	0	0	0	0	0	0	0	0	2	0	0	0	0	0	0	0	0	0	0	0	0	0	0	0.345229
EML6	0	0	0	0	1	0	0	0	0	0	0	0	0	1	1	0	0	0	0	0	1	1	0	1	0
ENG	0	0	0	0	0	0	0	1	0	0	0	0	0	0	0	0	1	0	0	0	1	1	0	0	-0.253117
ENGASE	0	0	0	0	0	1	0	0	0	0	0	0	0	0	0	1	1	0	0	1	0	0	0	0	-0.955763
ENO1	0	0	0	0	0	1	1	0	0	0	0	0	0	0	0	0	1	0	0	1	0	0	0	0	0.422261
EPHB4	0	0	0	2	0	0	1	0	0	0	0	0	0	0	0	0	0	1	0	0	0	0	0	0	-1.26342
EPS15	0	0	0	0	0	0	1	0	0	0	1	0	0	1	0	0	1	0	0	1	0	0	0	0	0.2099
EPS15L1	0	1	0	0	0	0	1	1	0	0	0	0	0	0	0	0	0	0	0	1	0	0	0	0	-0.187312
EPSTI1	0	1	0	0	0	0	0	0	0	0	0	0	0	0	0	0	0	0	0	0	0	0	0	0	-2.49517
EPX	0	1	0	0	0	0	0	0	0	0	0	0	1	0	0	0	1	0	0	0	0	0	0	0	0.853555
ERCC4	0	1	0	0	0	0	0	1	0	0	0	0	0	1	1	0	1	0	0	1	0	1	0	0	-0.405792
ERCC8	0	0	1	0	0	0	0	0	0	0	0	0	0	0	0	0	0	0	0	1	0	0	0	0	-0.0594188
ERG	0	0	0	1	0	0	1	0	0	1	0	0	0	0	1	0	1	2	0	1	0	0	1	0	-1.18267
ERGIC1	0	0	0	0	1	0	0	0	0	1	0	0	0	0	0	0	2	0	0	0	0	0	0	0	0.102649
ERI1	0	2	0	0	0	0	1	0	0	0	0	0	0	0	0	0	0	0	0	0	0	0	0	0	0.633481
ERN1	0	1	0	0	0	0	0	0	0	1	0	0	0	0	0	0	0	0	0	0	0	0	0	0	0.260883
ESD	0	0	0	0	0	0	0	0	0	1	0	0	0	1	0	0	0	0	0	0	0	1	0	0	-0.158198
ESR1	0	0	0	1	0	0	1	0	0	0	0	0	0	0	0	0	0	2	0	4	0	0	0	0	-0.753326
ESYT2	0	0	0	0	0	0	5	0	0	0	0	0	0	0	0	0	0	0	0	7	0	0	0	0	0.241052
ETS1	0	0	0	0	0	0	0	0	0	0	0	0	0	1	0	0	0	0	0	0	0	0	0	0	-1.05201
ETV5	0	0	0	0	0	0	0	0	0	0	0	0	0	1	1	0	0	2	0	1	0	2	0	0	1.42318
ETV6	0	0	0	0	0	0	0	1	0	0	0	0	0	0	0	0	0	0	0	0	0	0	0	0	-0.796063
EXD3	0	0	0	0	0	0	1	0	2	0	0	0	0	0	0	1	0	0	0	0	0	1	0	3	-1.053
EXO1	0	1	0	0	0	0	0	0	0	0	0	0	0	0	0	0	0	2	0	0	0	0	0	0	-0.376735
EXOC2	1	0	0	0	0	0	1	0	0	1	0	0	0	1	0	0	0	0	0	1	0	0	0	0	-0.217094
EXOG	0	0	0	0	0	0	1	0	0	0	0	0	0	0	0	0	1	0	0	1	0	1	0	0	-0.715799
EYA3	0	0	0	1	0	0	0	0	0	0	0	0	0	0	0	0	0	1	0	1	0	0	0	0	-0.57341
EYS	0	0	0	1	0	0	0	0	0	1	0	0	0	0	0	0	1	2	0	0	0	0	0	0	0
EZH2	0	0	0	0	0	0	0	0	0	0	0	0	0	0	0	0	0	0	0	1	0	0	0	0	-0.399131
F13A1	0	0	0	0	0	0	1	1	0	1	0	0	0	0	0	0	0	0	0	1	0	1	0	0	0.63872
F2RL1	0	0	0	0	0	1	0	0	0	0	0	0	0	0	0	0	0	0	0	1	0	0	0	0	-1.45539
FADD	0	0	0	1	0	0	0	0	0	0	0	1	0	0	0	0	0	2	1	1	0	0	0	1	-0.625912
FAM102A	0	0	0	0	0	0	1	0	0	0	0	0	0	0	0	0	1	0	0	1	0	0	0	0	-0.313544
FAM107B	2	1	0	0	0	0	4	1	0	0	0	0	0	0	0	0	0	0	0	0	0	0	0	0	1.63732
FAM117B	0	0	0	0	0	0	0	0	0	0	0	0	0	2	0	0	0	0	0	0	0	0	0	0	-0.105339
FAM171B	0	0	0	0	0	0	1	0	0	0	0	0	0	0	0	0	0	0	0	0	0	0	0	0	-1.35752
FAM174B	0	1	0	0	0	0	0	0	1	0	0	0	0	0	0	0	0	2	0	0	0	0	0	0	0.574591
FAM193A	0	0	0	0	0	0	0	1	0	2	0	0	0	0	0	0	1	0	0	0	0	0	0	1	-0.334719
FAM219A	0	0	0	0	0	0	1	0	0	0	0	0	0	0	0	0	0	0	0	0	0	0	0	0	-0.0340429
FAM32A	0	0	0	0	0	0	1	0	0	0	0	0	0	0	0	0	0	0	0	0	0	0	0	0	0.36633
FAM47E	0	0	0	2	0	0	1	1	0	0	0	0	0	0	0	0	0	0	0	0	0	0	0	0	1.11136
FAM53B	0	0	0	0	0	0	1	0	0	0	0	0	0	1	0	0	0	0	0	0	0	0	0	0	0.676704
FAM78A	0	0	0	0	0	0	0	0	0	0	0	0	0	0	0	0	1	0	0	0	0	0	0	0	-0.0140298
FAM81B	0	0	0	0	0	0	0	1	0	0	0	0	0	1	1	0	0	0	0	1	0	0	0	0	1.73965
FANCL	0	0	0	0	0	0	1	0	0	0	0	0	0	0	0	0	0	0	0	0	0	0	0	0	-0.883846
FASN	0	1	0	0	0	0	1	0	0	0	0	0	0	0	0	0	0	0	0	0	0	0	0	0	0.222991
FASTKD2	0	0	0	0	0	0	0	0	0	0	0	0	0	0	0	0	0	0	0	0	0	0	0	1	-0.410785
FBF1	0	1	0	0	0	0	0	0	0	0	0	0	0	1	0	0	0	0	0	0	0	0	0	0	-0.155812
FBN1	1	0	0	0	0	0	0	0	0	0	0	0	0	0	0	0	0	0	0	1	0	0	0	0	-1.53158
FBRSL1	0	0	6	0	0	0	0	0	0	0	0	0	0	0	1	0	0	12	0	6	0	1	0	0	0.37442
FBXL13	0	1	0	2	0	0	0	0	0	0	0	0	0	3	1	0	0	1	0	0	0	0	1	0	0.0318635
FBXL20	0	0	0	1	0	1	1	0	1	0	0	0	0	1	0	0	0	0	0	0	0	0	0	0	-0.0210029
FBXO10	0	0	0	0	0	0	0	0	1	0	0	0	0	0	2	0	0	0	0	0	0	0	0	0	0.133908
FBXO34	0	0	0	0	0	0	0	0	0	0	0	0	0	1	0	0	0	0	0	0	0	0	0	0	0.698987
FBXO41	0	0	0	0	0	0	0	0	0	0	0	0	0	1	0	1	0	0	0	0	0	0	0	0	-0.151504
FBXO7	0	0	0	0	1	0	0	0	0	0	0	0	0	0	0	1	1	0	0	1	0	0	0	0	0.0954833
FBXW5	0	0	0	2	0	0	0	0	0	0	0	0	0	0	0	0	0	0	0	0	0	0	0	0	0.0312382
FBXW8	1	1	0	0	0	0	0	0	0	0	0	0	0	0	0	0	0	0	0	0	0	0	0	0	-0.322657
FCGR2A	0	0	0	1	0	0	0	0	0	1	0	0	0	0	0	0	0	0	0	0	0	0	0	0	-0.861559
FCMR	0	0	0	0	0	1	1	0	0	0	0	1	0	0	0	0	1	0	0	0	0	1	0	0	-0.864055
FEZ2	0	0	0	0	0	0	1	0	0	0	0	0	0	0	0	0	0	0	0	0	0	0	0	1	0.324786
FGD2	0	1	0	2	0	0	0	0	0	0	0	0	0	0	0	0	0	4	0	1	0	0	0	0	-0.73283
FGD3	0	0	0	1	0	0	0	0	0	0	0	0	0	0	0	0	0	2	0	0	0	0	0	0	-0.569517
FGF10	0	0	0	2	0	0	0	0	0	0	0	0	0	0	0	0	1	1	0	0	0	0	0	0	0.592408
FGFR1	0	0	0	2	0	0	0	0	0	0	0	0	0	0	0	1	0	0	0	0	0	1	0	0	0.108622
FHAD1	0	0	0	0	0	0	0	0	0	1	0	0	0	0	1	0	0	0	0	0	0	0	0	0	0.21751
FHIT	0	0	0	1	0	0	0	0	0	0	0	0	0	1	0	0	1	1	1	3	0	0	0	0	-0.880372
FIGNL1	0	0	0	2	0	0	0	0	0	0	0	0	0	0	0	0	1	0	0	0	0	0	0	0	-0.347254
FKBP9	0	0	0	0	1	0	1	0	0	0	0	4	0	0	0	0	0	0	0	0	0	0	0	0	-0.783145
FLOT2	0	0	0	0	0	0	2	0	0	0	0	0	0	0	0	0	1	0	0	0	0	0	0	0	0.160813
FLVCR2	0	1	0	0	0	0	0	0	0	0	0	0	0	0	0	0	0	0	0	0	0	0	0	0	0.194287
FLYWCH1	0	0	0	0	0	0	0	0	0	0	0	7	0	0	0	0	0	0	0	0	0	0	0	0	-0.528276
FNDC3B	0	0	0	0	0	0	1	0	0	0	0	0	0	1	0	0	0	0	0	0	0	0	0	1	0.695463
FOS	0	0	0	0	0	0	0	1	0	0	0	0	0	0	1	0	0	0	0	0	0	1	0	0	-0.0347909
FOXC1	0	0	0	2	0	0	2	0	0	0	0	1	0	0	1	0	1	2	1	0	0	1	0	0	3.51857
FOXJ2	0	0	0	0	0	0	2	0	0	0	0	0	1	0	0	0	0	0	0	0	0	0	0	0	0.066999
FOXK1	0	0	0	0	0	0	0	0	0	0	0	0	0	0	0	0	0	1	0	1	0	0	0	0	0.00287061
FOXN3	0	1	0	0	0	0	0	1	0	0	0	0	0	0	0	0	2	0	0	0	0	0	0	0	-0.502904
FOXP1	0	0	0	0	0	0	1	0	0	1	0	0	0	0	0	0	2	0	0	0	0	0	0	0	-0.062174
FRA10AC1	0	0	0	0	0	0	1	2	0	1	0	0	0	0	0	0	1	0	0	0	0	1	0	0	-0.957251
FRAT1	0	0	0	1	0	0	1	0	0	0	0	0	0	0	0	0	0	2	0	1	0	0	0	0	1.1159
FTH1	0	0	0	1	0	0	0	0	0	0	0	0	0	0	0	0	0	0	0	1	0	0	0	0	0.320143
FTL	0	1	1	0	0	0	0	1	0	0	0	0	0	2	0	1	0	1	0	0	0	1	0	0	0.693559
FYN	0	0	0	0	0	0	0	0	0	0	0	0	0	0	1	0	0	0	0	0	0	0	0	1	-0.338912
GABARAPL2	0	0	0	1	0	0	0	0	0	1	0	0	0	0	0	0	0	2	0	0	1	0	0	0	0.217075
GADD45A	0	0	0	0	0	0	2	0	0	1	1	0	0	0	0	0	0	0	0	0	0	0	0	0	1.03234
GADD45G	0	0	1	0	0	0	1	0	0	0	0	0	0	0	0	0	0	1	0	0	0	0	0	0	-3.08465e-05
GAK	0	0	0	0	0	0	0	0	0	0	0	0	0	0	0	0	0	0	0	1	0	0	1	0	-0.231178
GALK2	0	0	0	0	0	0	0	0	0	0	0	0	0	1	0	0	1	0	0	0	0	0	0	0	-0.54845
GALNT2	0	0	0	2	0	0	0	0	0	0	0	0	0	0	0	0	0	4	0	1	0	2	0	0	0.578301
GALNT7	0	0	0	0	0	0	1	0	0	0	0	0	0	0	1	0	1	0	0	0	1	1	0	0	-0.207828
GAPVD1	0	0	0	0	0	0	1	0	0	0	0	0	0	0	0	0	0	0	0	0	0	0	0	0	-0.225103
GAS2L1	0	0	0	0	0	0	1	0	0	0	0	0	0	0	0	0	0	0	0	0	0	0	0	0	-0.040127
GAS7	0	1	1	1	0	0	0	0	1	1	0	0	0	0	0	0	0	2	0	2	0	0	0	0	0.17892
GATA3	0	0	0	0	1	0	0	0	0	0	0	2	0	0	0	0	0	0	0	0	0	0	0	0	-1.10274
GBE1	0	1	0	0	0	0	3	0	0	0	0	1	0	1	0	0	0	0	0	1	0	0	1	0	0.217399
GCC2	1	0	0	0	0	0	0	0	0	0	0	0	0	0	0	0	0	0	1	1	0	0	0	0	0.105929
GCHFR	0	0	0	0	0	0	0	0	0	0	0	0	0	1	0	0	0	0	1	1	0	0	0	0	-0.867155
GFOD1	0	0	0	1	0	0	0	0	0	0	0	0	0	0	1	0	0	0	0	0	0	0	0	0	0.60938
GGA1	0	1	0	1	0	0	0	0	0	0	0	0	0	0	1	0	0	2	0	0	0	0	0	0	-0.30002
GGA3	0	0	0	1	0	0	1	0	0	0	0	0	0	1	0	0	0	0	0	0	0	0	0	0	-0.235376
GHITM	0	0	0	0	0	0	0	0	0	2	0	0	0	0	0	0	0	0	0	0	0	0	0	1	0.623512
GIT1	0	0	0	1	0	0	0	1	0	0	0	0	0	0	0	0	1	2	0	0	0	1	0	0	-0.263143
GLCCI1	0	1	0	0	0	0	0	0	1	0	0	0	0	0	0	0	0	0	0	1	0	0	0	0	-0.61826
GLI2	0	1	0	1	0	0	2	0	0	0	0	0	1	0	0	1	1	0	0	0	0	0	0	0	1.11505
GMDS	0	0	0	0	0	0	0	1	0	0	0	0	0	0	0	0	2	0	0	0	0	1	0	0	0.864185
GMEB2	0	0	0	0	0	0	0	0	0	0	0	1	0	0	0	0	1	1	0	0	0	0	0	0	0.137274
GNA12	0	1	0	0	0	0	0	0	0	0	1	1	1	2	0	0	1	0	0	0	0	1	0	0	-0.333733
GNAI1	0	0	0	0	0	0	1	1	0	0	0	0	0	0	0	0	0	0	0	1	0	0	0	0	-1.30039
GNAI2	0	0	1	0	0	0	0	1	0	1	0	0	0	0	0	1	0	0	0	0	0	0	0	0	0.590198
GNAQ	0	0	0	0	0	0	1	0	0	0	0	1	0	1	0	0	0	0	1	0	0	1	0	1	0.367535
GNB1	0	0	0	0	0	0	0	0	0	0	0	1	0	0	0	0	0	0	0	0	0	0	0	0	0.187389
GNPNAT1	0	0	0	0	0	0	0	0	0	0	0	0	0	0	0	0	0	2	0	2	0	1	0	0	-0.136688
GOLGA3	0	0	0	0	0	0	1	0	0	0	0	0	0	0	0	0	0	0	0	0	0	0	0	0	0.0570681
GOLGA8R	0	0	0	0	0	0	1	1	0	0	0	0	0	0	0	1	0	0	0	1	0	2	0	0	0.62535
GOLIM4	1	0	0	0	0	0	0	0	0	0	0	1	0	0	0	0	1	0	0	2	0	0	0	0	-0.0436914
GOLPH3	0	0	0	0	0	0	0	0	0	0	0	0	0	0	0	0	0	0	0	1	0	0	0	0	0.566701
GOSR1	0	1	0	0	0	0	1	0	0	0	0	0	0	0	0	0	1	0	0	0	0	0	0	0	0.388676
GOT2	0	0	0	0	0	0	1	1	0	0	0	0	0	0	0	0	0	2	0	0	0	0	0	0	0.393309
GP6	0	0	0	0	0	0	1	1	0	0	0	0	0	1	0	0	0	0	0	0	0	0	0	0	0
GPCPD1	0	0	0	0	0	0	0	0	0	0	0	0	0	0	0	0	1	0	0	0	0	0	0	0	-0.0164162
GPI	0	1	0	0	0	1	0	0	0	1	0	0	0	0	0	0	0	0	0	0	0	1	0	0	0.197617
GPR146	0	0	0	0	0	0	0	0	0	0	0	0	0	0	1	0	0	0	0	0	0	0	0	0	0.284813
GPR18	0	0	0	0	0	0	1	0	0	0	0	0	0	0	1	0	0	0	1	0	0	0	0	0	0
GPT2	0	0	0	0	0	0	0	0	0	0	0	0	0	0	1	0	0	0	0	0	0	1	0	0	0.533328
GRAMD1B	0	0	0	0	0	0	0	0	0	0	0	0	0	0	0	1	0	0	0	1	0	0	0	0	-1.30514
GRAMD1C	0	0	0	1	0	0	0	0	0	0	0	0	0	0	1	0	0	1	0	0	0	0	0	0	-0.838213
GRAMD4	0	0	0	0	0	0	1	0	0	0	0	0	0	0	0	1	1	0	0	0	0	0	0	0	-0.321204
GRAP	0	0	0	0	0	0	0	0	0	0	0	0	0	0	0	0	0	1	0	0	0	0	0	0	-0.630456
GRAPL	0	0	0	0	0	0	0	0	0	0	0	0	0	0	1	0	0	1	0	0	0	0	0	0	-0.738945
GSE1	1	0	0	1	2	1	1	0	0	1	0	1	0	2	0	0	4	1	0	3	1	4	0	1	-0.724023
GTDC1	1	0	0	0	0	0	0	0	0	0	0	0	0	1	0	0	0	0	0	0	0	0	0	0	0.280377
GTF2I	0	1	0	1	0	0	0	0	0	0	0	0	0	0	0	0	0	0	0	0	0	0	0	0	-0.237995
GTPBP8	0	0	0	0	0	0	0	0	1	0	0	0	0	0	1	0	0	0	0	0	0	0	0	0	0.0621979
GTSF1	0	0	0	0	0	0	1	0	0	0	0	1	0	0	1	0	0	0	0	0	0	0	0	0	2.3108
GYPC	0	2	0	3	0	0	1	0	1	0	0	1	1	0	3	0	1	6	0	2	1	2	0	0	-2.0136
H6PD	0	0	0	0	0	0	0	0	0	0	0	0	0	0	0	0	0	3	0	0	0	0	0	0	-0.30897
HACE1	0	1	0	0	0	0	0	0	0	0	0	0	0	1	0	0	0	0	0	1	0	0	0	0	-0.722603
HCAR1	0	0	0	0	0	0	1	0	1	0	0	0	0	0	0	0	0	0	0	0	0	1	0	0	0.266908
HCAR2	0	0	1	1	0	0	0	0	0	0	0	0	0	0	0	0	0	2	0	0	1	0	0	0	1.29246
HCAR3	1	0	1	1	0	0	0	1	1	0	0	0	0	0	0	0	0	2	0	0	0	0	0	0	1.26499
HDAC4	1	3	0	0	0	0	2	0	1	0	0	1	1	2	1	2	1	0	0	1	1	1	0	0	-0.500835
HEATR3	0	0	0	0	0	0	0	0	0	0	0	1	0	1	0	0	0	0	0	0	0	0	0	0	0.108666
HEBP1	0	0	0	0	0	0	1	0	0	0	0	0	0	0	2	0	0	0	0	1	0	0	0	0	-0.467681
HECTD1	0	1	0	1	0	0	0	0	0	0	0	0	1	0	0	0	1	1	0	1	0	0	1	0	-0.0164871
HELLS	0	0	0	0	0	0	0	2	0	0	0	0	0	0	2	0	0	0	0	0	0	0	0	0	-1.31984
HELZ	0	0	0	0	0	0	0	0	0	1	0	0	0	0	0	1	0	0	0	0	0	0	0	0	0.0274154
HERC4	0	0	0	1	0	0	0	0	0	0	1	0	0	0	0	0	0	2	0	0	0	0	0	1	-0.342175
HES1	0	0	0	0	0	0	1	0	0	1	0	1	0	0	1	0	0	1	0	0	0	0	0	0	1.41402
HEXA	0	2	0	0	0	0	0	0	0	0	0	0	0	0	1	0	0	1	0	0	0	0	0	0	0.095033
HEXIM2	0	0	0	1	0	0	0	0	0	0	0	0	0	0	0	0	0	2	0	0	0	0	0	0	-0.535178
HFM1	0	0	0	0	0	0	0	0	0	0	0	0	0	0	0	0	0	0	0	2	0	0	0	0	-1.46083
HHAT	0	1	0	0	0	0	0	0	0	0	0	0	1	0	0	0	0	0	1	0	0	0	0	0	-0.555436
HIP1	0	0	0	0	0	0	1	0	0	0	0	0	0	1	0	0	2	0	1	1	0	2	0	0	0.24682
HIPK2	0	0	0	0	0	0	1	1	0	0	0	0	0	1	0	0	1	0	1	0	1	1	0	0	0.0600212
HIVEP3	0	1	0	0	0	0	1	0	0	0	0	0	0	1	0	0	0	0	0	0	0	0	0	0	-0.0602829
HK3	0	0	0	0	0	0	0	0	0	1	0	0	0	0	0	0	0	0	0	14	0	2	0	0	-0.108554
HLA-DQB1	0	0	0	0	0	0	1	1	0	0	0	0	0	0	0	0	0	0	0	0	0	1	0	0	0.759997
HLA-DRB1	0	0	0	0	0	1	2	0	0	0	0	0	0	0	0	0	0	0	0	1	0	0	0	0	0.0509277
HLA-E	0	0	0	0	0	1	0	0	0	0	0	0	0	0	0	0	0	0	0	1	0	0	0	0	-0.128157
HMGB2	0	0	0	1	0	0	2	0	0	0	0	0	0	1	0	0	0	0	1	0	0	0	0	0	-0.225385
HMGXB3	0	1	0	0	1	0	0	0	0	0	0	0	1	1	0	0	0	0	0	0	0	0	0	1	-0.0769416
HNRNPA3	0	1	0	0	0	0	0	0	0	0	0	0	0	0	0	0	0	0	0	1	0	0	0	0	-0.317491
HNRNPD	0	1	0	0	0	0	0	0	0	1	0	0	0	0	0	0	0	0	0	1	0	0	0	0	-0.361235
HNRNPLL	0	0	0	0	0	0	1	0	0	0	0	0	0	0	1	0	0	0	1	1	0	0	0	0	-1.4033
HOMER3	0	0	0	1	0	0	2	0	0	0	0	0	0	0	1	0	0	0	0	0	0	0	0	0	1.26981
HOPX	0	0	0	1	0	0	0	0	0	0	0	0	0	0	0	0	1	0	0	0	0	0	0	0	-1.56875
HOXB6	0	0	0	0	0	0	1	1	0	0	0	1	0	0	0	0	0	0	0	1	0	0	0	0	1.89037
HOXB7	0	0	0	0	0	0	0	0	0	0	0	0	0	0	0	0	0	0	0	0	0	1	0	0	0.816851
HOXB9	0	0	1	1	1	0	0	0	0	0	0	0	0	1	0	0	0	1	0	0	0	0	0	0	0.803175
HP	0	0	0	0	0	0	0	0	0	0	0	0	0	0	0	0	0	0	0	0	0	1	0	0	0.484453
HPCAL1	0	0	0	0	1	0	1	0	0	1	0	1	0	0	1	1	1	0	0	0	0	0	0	0	0.140432
HS3ST3B1	0	0	0	0	0	0	0	0	0	0	0	0	0	0	0	0	0	0	0	1	0	0	0	1	0.075745
HS6ST1	0	2	0	4	0	0	0	0	1	1	0	0	0	0	1	0	1	2	0	1	0	1	0	0	0.22022
HSD17B12	0	1	0	0	0	0	0	0	0	0	0	0	0	0	1	0	1	0	0	0	0	0	0	0	0.469741
HSF2	0	0	0	0	0	0	1	0	0	1	0	0	0	0	0	0	0	0	0	2	0	1	0	0	0.0333718
HSH2D	0	0	0	1	0	0	0	2	0	0	0	1	0	0	0	0	0	0	0	0	0	0	0	0	-0.199019
HSPA5	1	0	0	0	0	0	0	0	0	0	0	0	0	0	0	0	0	0	0	0	0	0	0	0	1.18871
HSPA9	0	0	0	0	0	0	2	0	0	0	0	0	0	0	0	0	0	0	0	0	0	0	0	0	0.820528
HSPG2	0	0	0	0	0	0	1	0	0	0	0	1	0	0	0	0	0	0	1	0	0	0	0	0	-1.92429
HUS1B	1	2	0	0	0	0	1	0	0	0	0	0	1	1	1	0	0	0	0	0	0	0	0	1	0.217356
IBTK	0	0	0	0	0	0	0	0	1	0	0	0	0	0	0	0	0	0	0	0	0	0	0	0	0.0825818
ICAM2	1	0	0	0	0	0	0	1	0	0	0	1	0	1	0	0	0	0	0	0	0	0	0	0	-0.260674
ICAM3	0	0	0	1	1	0	0	1	0	0	0	0	0	0	0	0	0	1	0	0	0	0	0	1	0.195136
ID1	0	1	0	0	0	0	1	0	0	0	0	0	0	0	1	0	0	0	0	0	0	1	0	0	-0.0480731
IER2	0	0	0	0	0	0	0	0	0	0	0	0	0	0	0	0	1	0	0	0	0	1	0	0	1.1917
IER3	1	0	0	2	1	0	3	0	1	0	0	2	0	0	0	1	0	2	0	1	0	0	0	0	2.38165
IFI44	0	0	0	0	0	0	2	0	0	0	0	0	0	0	0	0	0	0	0	0	0	0	0	0	-0.15513
IFI44L	0	1	0	1	0	0	0	0	0	0	0	0	0	0	0	0	0	1	0	1	0	1	0	0	-1.15483
IFNGR1	0	1	0	0	0	0	0	2	0	1	0	0	0	1	0	0	0	2	0	1	0	0	0	0	0.644856
IFT52	0	1	0	0	0	0	0	0	0	0	0	0	0	0	2	0	1	1	0	1	0	1	0	0	0.0314415
IFT81	0	1	0	0	0	0	1	0	0	0	0	0	0	0	0	0	0	0	0	0	0	0	0	0	-0.739949
IGFBP2	0	0	0	0	0	0	2	0	0	0	0	1	0	0	0	0	0	0	0	0	1	0	0	0	2.76152
IGHMBP2	0	0	0	0	0	0	1	0	0	0	0	0	0	0	0	0	0	0	0	0	0	0	0	0	-1.00335
IGSF10	0	0	0	0	0	0	1	0	0	0	0	0	0	1	0	0	0	0	0	1	0	0	0	0	2.92729
IKBKE	0	0	0	0	0	0	0	0	0	1	0	0	0	0	0	0	0	0	0	0	0	0	0	0	-0.515026
IKZF2	0	1	0	1	0	0	2	0	0	0	0	0	0	0	0	0	0	0	0	1	0	0	0	0	-3.54827
IL10RA	0	0	1	1	1	0	0	0	0	0	0	0	0	0	0	0	1	0	0	0	0	1	0	1	-0.195519
IL15	0	0	0	0	0	0	2	0	0	0	0	0	0	0	0	0	0	0	0	0	0	0	0	0	-1.7286
IL15RA	0	0	0	0	0	1	1	0	0	0	0	0	0	0	0	0	2	2	0	0	0	1	0	1	0.248759
IL16	0	1	0	0	0	0	0	0	0	0	0	0	0	0	1	0	0	0	0	0	0	1	0	0	-1.75987
IL1R1	0	0	0	0	0	0	0	0	0	0	0	0	0	0	1	0	1	2	0	2	0	0	0	0	2.44149
IL20RB	0	0	0	1	0	0	0	0	0	0	0	0	0	0	0	0	1	0	0	0	0	0	0	0	0.161236
IL2RA	0	1	0	1	0	0	0	0	0	0	0	0	0	0	0	0	0	2	0	1	0	0	0	1	1.53881
IL4R	0	0	0	0	0	0	0	0	0	0	0	0	0	1	0	0	1	0	0	0	0	0	0	0	0.351077
IL6R	0	0	0	1	0	0	1	0	0	0	0	0	0	0	0	0	0	2	0	0	0	0	0	0	0.658515
IMMP2L	0	0	0	0	0	0	1	0	0	1	0	0	0	1	0	0	1	0	0	1	0	0	0	0	-0.503715
IMP4	0	0	0	0	0	0	0	0	0	0	0	0	0	0	0	0	1	0	0	0	0	0	0	0	0.274801
IMPDH1	0	0	0	0	0	0	0	0	0	1	0	0	0	0	0	0	0	0	0	0	0	0	0	0	-0.169298
IMPDH2	0	0	0	0	0	0	0	0	0	0	0	0	0	0	0	2	0	0	0	0	0	2	0	0	0.417576
INCENP	0	0	0	1	0	0	0	0	0	0	0	0	0	0	0	0	0	0	0	0	0	1	0	0	-0.371227
ING5	0	1	0	1	0	0	1	0	0	1	0	0	0	2	1	0	0	2	0	1	0	1	0	0	0.0605543
INPP4A	2	0	0	2	0	0	2	0	0	0	0	0	0	0	0	0	1	1	1	2	1	0	0	0	-0.319667
INPP5A	1	0	0	0	1	0	0	0	0	0	0	4	0	3	0	0	0	0	0	4	0	1	0	0	-0.650759
INPPL1	0	0	0	0	0	0	0	0	0	0	0	0	0	0	0	0	1	0	0	0	0	1	0	0	-0.171987
INSL3	0	0	0	1	0	0	1	0	0	0	0	0	0	0	0	0	0	2	0	1	0	0	0	0	0
IPPK	0	0	0	0	0	0	0	0	0	0	0	0	0	0	0	0	0	0	0	0	0	2	0	0	-0.22489
IQCB1	0	0	0	0	0	0	0	0	0	0	0	0	0	0	0	0	0	0	0	2	0	1	0	0	-0.224138
IQCG	0	0	0	1	0	0	1	1	0	0	0	0	1	0	0	0	0	1	1	1	0	0	0	0	0.21364
IQGAP2	0	0	0	0	0	0	1	0	0	0	0	0	0	0	0	0	0	0	0	1	0	0	0	0	-0.792292
IQSEC1	1	1	2	0	0	0	1	0	0	0	0	2	1	0	0	0	1	1	0	0	0	0	0	0	-0.808823
IRAK2	0	1	0	0	0	0	0	0	0	0	0	0	0	0	0	0	0	0	0	0	0	1	0	0	-0.462392
IRF2	0	0	0	0	0	0	0	0	0	0	0	0	0	0	0	1	1	0	0	1	0	1	0	0	-0.62415
IRF8	2	0	0	0	0	0	1	1	0	0	0	1	0	2	0	0	0	0	1	0	0	1	0	2	0.438712
IRX3	1	0	1	0	0	0	0	1	0	0	0	0	0	1	0	0	0	0	0	0	0	0	0	0	1.19241
IRX5	0	4	0	0	0	0	1	0	0	0	0	3	2	0	0	0	0	0	0	3	0	1	0	0	0.698102
ITGA6	0	0	0	0	0	0	0	0	0	0	0	0	0	0	0	0	1	0	0	0	0	0	0	0	-0.0621651
ITGA9	1	0	0	1	0	0	1	0	0	0	0	0	1	1	0	0	0	5	0	2	0	0	0	0	-1.31837
ITGAE	1	1	0	1	0	0	1	1	0	0	0	0	1	1	2	0	1	0	0	1	0	0	0	0	0.323331
ITPR2	0	2	0	0	0	0	0	0	0	0	0	0	1	0	0	0	0	0	1	1	0	0	0	0	0.066996
JADE1	0	1	0	0	0	0	0	1	0	0	0	0	1	0	0	0	0	0	0	0	1	0	0	0	-0.128854
JADE2	0	0	0	0	0	0	0	1	0	0	0	1	0	1	0	0	1	0	0	0	0	0	0	1	-0.452051
JAG1	0	0	0	0	0	1	0	0	0	0	0	0	0	0	0	0	0	0	0	0	0	0	0	0	2.10257
JAK3	0	0	0	0	0	0	1	0	0	0	0	0	0	0	0	0	0	0	0	0	0	0	0	0	-1.70522
JKAMP	0	0	0	1	0	0	0	0	0	0	0	0	0	0	0	0	0	0	0	1	0	0	0	0	0.0593879
JMJD4	1	0	0	0	0	0	0	0	0	0	0	0	0	1	0	0	0	1	0	2	0	0	0	0	-0.305442
JUP	0	0	0	0	0	0	1	0	0	0	0	0	0	1	0	0	0	0	0	1	0	0	0	0	-1.00778
KATNB1	0	1	0	1	0	0	0	0	0	1	0	0	1	0	0	0	0	0	0	0	0	0	0	0	0.123518
KBTBD11	0	0	0	0	0	0	2	0	0	0	0	0	0	0	0	2	3	0	0	3	0	5	0	0	-0.242591
KCNIP1	0	0	0	0	0	0	1	0	0	0	0	0	0	0	0	0	0	0	0	0	0	1	0	0	0.612502
KCNJ13	0	1	0	0	0	0	2	0	2	1	0	0	1	0	2	0	0	0	0	1	0	0	0	0	0
KCNK17	0	0	0	0	0	0	0	0	0	0	0	1	0	0	0	0	0	0	0	0	0	1	0	0	1.012
KCNQ1	0	0	0	0	0	1	0	0	0	0	0	1	0	0	0	0	1	0	0	0	0	0	0	0	0.223278
KCTD10	0	0	0	1	0	0	0	0	0	0	0	0	0	0	1	0	0	2	0	0	0	0	0	0	0.348356
KCTD12	0	0	0	0	0	1	0	0	0	1	0	1	0	0	0	0	0	0	0	0	0	0	0	0	-0.0332282
KCTD2	0	0	0	0	0	0	1	0	0	0	0	0	0	1	0	0	0	0	0	3	0	0	0	0	0.035792
KCTD3	0	2	0	1	0	1	0	0	0	0	0	0	0	0	0	0	2	2	0	1	0	0	0	0	0.122924
KDM2A	0	1	0	0	0	0	0	0	0	0	0	0	0	0	0	0	0	0	0	0	0	0	0	0	0.199555
KDM4B	1	0	0	0	0	0	0	0	1	0	0	0	0	1	0	1	1	0	0	1	0	1	0	0	-0.11717
KDM5B	1	1	1	0	0	0	0	0	0	1	0	0	0	0	0	0	0	0	0	0	0	1	0	0	-0.340927
KDM8	0	0	0	0	0	0	1	0	0	1	0	1	0	1	1	0	0	0	0	1	0	2	0	0	-0.314275
KHDRBS3	0	0	0	0	0	0	0	0	0	0	1	0	0	0	1	0	0	0	0	0	0	0	0	1	-0.12022
KIAA0319L	0	0	0	0	0	0	1	0	0	0	0	0	0	0	0	0	1	0	0	0	0	0	0	0	-0.536614
KIAA1522	0	0	0	0	0	0	1	0	0	0	0	0	0	0	0	0	1	0	0	0	0	0	1	0	-0.175048
KIAA1958	0	0	0	0	0	0	0	0	1	1	0	0	0	0	0	1	1	0	0	0	0	0	0	0	0.0644745
KIDINS220	0	1	0	0	0	0	0	1	0	0	0	0	0	0	0	0	0	1	0	0	0	0	0	0	-0.0376595
KIF14	0	0	0	1	0	0	1	0	0	0	0	0	0	1	0	1	0	0	0	1	0	0	0	0	-0.416695
KIF16B	1	1	0	0	0	0	0	0	0	2	0	0	0	2	0	0	2	0	0	1	1	2	0	0	-0.471162
KIF23	0	1	0	0	0	0	0	0	0	0	0	0	0	0	0	0	0	2	0	0	0	0	0	0	-0.0798905
KIF27	0	0	0	0	0	0	0	0	0	0	0	0	0	0	0	0	1	0	1	2	0	0	0	0	-0.454572
KIT	1	0	0	0	0	0	1	1	0	0	0	0	0	0	0	0	0	0	0	2	0	2	0	0	0.0843824
KLC2	1	0	0	0	1	0	0	0	0	0	0	1	0	0	0	0	0	0	0	0	0	2	0	1	0.38996
KLF10	0	1	0	0	0	0	0	0	0	0	0	0	1	0	0	0	0	0	0	0	0	0	0	1	1.84633
KLF13	1	1	0	0	0	1	1	2	1	1	0	0	0	1	0	0	1	0	0	2	0	1	0	0	1.53228
KLF16	0	0	0	0	0	0	0	0	0	0	0	0	0	0	0	1	0	0	0	1	0	0	0	0	0.500962
KLF2	0	2	0	0	0	0	0	1	1	1	0	0	2	2	0	0	0	1	0	1	0	0	0	0	2.02179
KLF6	0	2	0	0	0	0	1	0	0	0	0	0	1	0	0	0	0	0	0	1	0	1	0	0	1.57889
KLHDC4	0	0	0	0	0	0	2	0	0	0	0	0	0	2	0	0	0	0	0	0	0	0	0	0	-0.439026
KLHL36	0	0	0	0	0	0	0	0	0	0	0	0	0	1	0	0	0	0	1	0	0	0	0	0	-0.309259
KLHL42	0	1	0	0	0	0	0	0	0	0	0	0	0	0	0	0	0	0	0	0	0	0	0	0	-0.143821
KNOP1	0	0	0	1	0	0	1	0	0	0	0	0	0	0	0	0	0	1	0	0	0	0	0	0	-0.174703
KNSTRN	0	0	0	1	0	0	0	0	0	0	0	0	0	0	0	0	0	2	0	0	0	0	0	0	-0.274343
KPNA1	0	2	0	0	0	0	0	0	0	0	0	0	0	0	1	0	0	0	0	0	0	0	0	0	-0.44066
KPNA3	0	0	0	0	0	0	0	0	0	0	0	0	0	0	0	0	0	0	2	0	0	0	0	0	0.477201
KPNA6	0	0	0	0	1	0	0	0	0	0	0	0	0	0	0	0	0	0	0	0	0	1	1	1	0.54636
KRR1	0	2	0	0	0	0	2	0	0	0	0	0	0	0	0	0	0	0	0	1	0	0	0	0	0.616522
KRT17	0	0	0	0	0	0	0	0	0	0	0	2	0	0	0	0	1	0	0	0	0	2	0	0	1.16644
KSR1	0	0	1	1	0	0	0	0	0	2	0	0	0	0	1	0	2	1	0	0	0	0	0	0	-0.449908
KYNU	0	1	0	1	0	0	1	2	0	1	0	1	0	0	0	0	1	0	0	2	1	2	0	0	1.72292
L3MBTL3	0	1	0	0	0	0	0	0	1	0	0	0	1	0	0	0	1	0	0	0	0	1	0	0	-0.785027
LACC1	0	1	0	1	0	0	0	0	0	0	0	0	0	0	0	0	0	0	0	0	0	0	0	0	0.234024
LACTB	0	0	0	0	0	0	0	0	0	0	0	0	0	1	1	0	0	0	0	0	0	0	0	0	0.457156
LAIR1	0	0	0	2	0	0	0	0	0	1	0	0	0	1	0	0	0	2	0	0	0	0	0	0	0.0879773
LARS2	0	0	0	0	0	0	0	0	0	1	0	0	0	0	0	0	0	0	0	1	0	2	0	0	0.0320091
LCA5	0	0	0	1	0	0	1	0	0	1	0	0	0	0	0	0	0	2	0	1	0	0	0	0	-0.416389
LCLAT1	0	0	0	0	0	0	1	0	0	0	0	0	0	0	1	0	0	2	0	0	0	0	0	0	-0.0284457
LCN6	0	0	0	0	0	0	0	0	0	1	0	1	0	0	0	0	1	0	0	1	0	1	0	0	0.105329
LCORL	0	0	0	0	0	0	0	0	1	0	0	0	0	0	0	0	0	0	1	1	0	0	0	0	-0.440036
LDLRAD2	0	0	0	0	0	0	0	0	0	0	0	0	0	0	0	1	1	0	0	0	0	0	0	0	0.635238
LDLRAD4	0	0	0	0	0	0	1	0	0	0	0	0	0	0	0	0	0	0	0	0	0	0	0	0	-1.13518
LENG8	0	1	0	0	0	0	0	0	0	0	0	1	0	0	0	0	0	0	0	0	0	0	0	0	-1.42269
LFNG	0	0	0	0	0	0	0	0	0	0	0	0	0	0	0	0	0	0	0	1	0	0	0	0	0.311089
LGALS12	0	0	0	0	0	0	1	0	0	0	0	0	0	0	0	0	0	0	0	0	0	0	0	0	0.684259
LGALS3	0	0	0	0	0	0	0	0	0	0	0	0	0	0	0	0	0	0	0	2	0	0	0	0	-0.0689087
LGMN	0	0	0	1	0	0	0	0	0	0	0	0	0	0	0	0	0	0	0	0	0	0	0	0	-0.213509
LHFPL5	0	0	0	2	0	0	0	0	0	0	0	0	0	0	0	0	0	2	0	0	0	0	0	0	0
LIFR	0	0	0	0	0	0	1	0	0	0	0	0	0	0	0	0	1	0	0	0	0	0	0	0	0.3018
LIG1	0	0	0	0	0	0	0	0	0	0	0	0	0	2	0	0	0	0	0	0	0	0	0	0	-0.403962
LIME1	0	0	0	0	0	0	1	0	0	0	0	0	0	0	0	1	0	0	0	0	0	1	0	0	0.652452
LIMK1	0	1	1	0	0	0	0	1	0	0	0	0	0	0	1	0	0	2	0	0	0	0	0	0	-0.562001
LIN7C	0	1	0	1	0	0	1	0	0	0	0	0	0	1	0	0	0	2	0	0	1	1	0	0	0.372922
LIPC	0	0	0	0	0	0	1	1	0	0	0	0	0	0	0	0	1	0	0	0	0	0	0	0	0.150873
LMBR1	0	1	0	0	0	0	1	0	0	0	0	0	0	0	1	0	0	0	0	0	0	0	0	0	-0.302912
LNX2	0	0	0	0	0	0	0	0	0	0	0	0	0	0	1	0	0	0	0	0	0	0	0	0	0.236581
LPAR1	0	0	0	1	0	1	2	0	0	0	0	0	0	0	0	0	0	0	0	1	0	0	0	0	0.891686
LPO	0	1	0	0	0	0	1	0	0	0	0	0	0	0	0	0	0	0	1	0	0	0	0	1	0
LRG1	0	0	0	1	0	0	2	0	0	0	0	1	0	0	1	0	0	4	0	0	0	1	0	0	1.77552
LRIG1	0	0	0	0	0	0	3	0	0	1	0	0	0	0	0	0	0	0	0	3	0	0	0	0	-1.14628
LRP8	0	0	0	0	0	0	0	0	0	0	0	1	0	0	0	0	0	0	0	0	0	0	0	0	-0.335376
LRPAP1	0	0	0	0	0	0	0	0	0	5	0	0	0	0	0	0	0	0	0	4	0	0	0	0	0.521577
LRRC20	0	1	0	0	0	0	0	0	0	0	0	0	0	1	0	0	1	0	0	1	0	1	0	0	0.0958089
LRRC63	0	0	0	0	0	0	0	0	0	1	0	0	0	0	0	0	0	0	0	0	0	0	0	0	-0.792262
LRRC7	0	0	0	2	0	0	0	0	0	0	0	0	0	0	0	0	0	0	0	0	0	0	0	0	0
LRRC70	0	0	0	1	0	0	0	0	0	0	0	0	0	0	0	0	1	0	0	0	0	1	0	0	-1.60047
LRRCC1	0	0	0	1	0	0	1	0	0	0	0	0	0	0	0	0	0	2	0	0	0	0	0	0	-0.342085
LSM4	0	0	0	0	0	0	2	0	1	0	0	0	0	0	0	0	0	0	0	0	0	1	0	0	0.495147
LSM8	0	0	0	1	0	0	1	0	0	0	0	0	0	0	1	0	0	0	0	0	0	0	0	0	0.101599
LSP1	1	0	0	0	0	0	0	0	0	0	0	1	0	1	0	0	0	0	0	1	0	0	0	0	-0.294963
LST1	0	0	0	0	0	0	1	0	0	0	0	0	0	0	0	0	0	0	0	0	0	0	1	0	0.456979
LTA4H	0	1	0	0	0	1	0	0	0	0	0	2	1	1	0	0	1	0	0	0	0	0	0	0	-0.120579
LTB4R	0	0	0	1	0	1	2	0	0	0	0	0	0	1	0	1	1	0	0	0	0	1	0	0	0.512146
LTBP1	0	0	0	0	0	0	0	0	0	0	0	0	0	0	0	0	0	0	0	1	0	0	0	0	-0.0882564
LUC7L3	0	0	0	2	0	0	0	0	0	0	0	1	0	0	0	0	0	0	0	1	0	0	0	0	-0.720837
LY6E	0	0	0	0	1	0	0	0	0	0	0	2	0	0	0	0	0	0	0	0	0	0	0	0	0.174068
LYL1	0	0	0	0	0	0	0	1	0	0	0	0	0	0	2	1	0	0	1	0	0	0	0	0	-0.417842
LYN	0	0	0	0	0	0	1	0	0	0	0	0	0	1	1	0	2	0	0	0	0	2	0	0	0.0915958
LYPD6B	0	0	0	0	0	0	0	0	0	0	0	0	0	0	0	0	1	0	0	0	0	0	0	0	0.300054
LYRM1	0	0	0	0	0	0	1	1	0	0	0	0	0	0	0	0	0	0	1	0	0	0	0	0	1.30133
LYRM4	0	0	0	0	0	0	0	0	0	0	0	0	0	0	0	0	1	0	0	0	0	0	0	0	0.0380272
LYSMD4	0	0	0	0	0	1	4	0	1	2	0	0	0	0	0	0	0	0	0	2	0	1	0	0	-0.201898
LYST	0	0	0	0	0	0	0	0	0	0	0	1	0	0	1	0	0	0	0	0	0	0	0	0	-0.0178584
LYZ	0	0	0	1	0	0	0	0	0	0	0	0	0	0	0	0	0	0	0	0	0	0	0	0	-1.27521
LZTFL1	0	0	0	0	1	0	0	0	0	1	0	2	0	0	1	0	0	1	0	0	0	0	0	0	-0.368931
LZTS2	0	0	0	0	0	0	0	0	0	1	0	0	0	0	0	0	1	0	0	0	0	0	0	0	0.0946827
MADD	1	1	0	0	0	0	0	0	0	0	0	0	0	0	0	0	0	0	0	0	0	0	0	0	-0.40784
MAF	0	3	0	1	1	0	1	0	0	1	0	0	0	0	0	2	3	0	0	1	0	2	0	1	0.689695
MAFF	0	0	0	0	0	0	0	0	0	0	0	0	0	0	0	0	1	0	0	0	0	2	0	0	2.46557
MAMDC2	0	0	0	2	0	0	0	2	0	0	0	0	0	0	0	0	0	2	0	0	0	1	0	0	-0.758336
MAN2A2	0	0	0	0	0	0	1	0	0	0	0	0	0	0	0	0	0	0	0	0	1	0	0	0	-0.358789
MANBAL	0	0	0	1	0	0	0	0	0	0	0	0	0	0	1	0	1	0	0	0	0	0	0	0	-0.556076
MAP10	0	0	0	2	0	0	1	0	0	1	0	1	0	1	0	2	0	0	0	0	0	1	0	0	-0.249085
MAP1LC3B	0	1	0	0	0	0	1	0	0	0	0	0	0	0	0	0	0	0	0	0	1	2	0	1	0.896442
MAP2K1	0	0	0	1	0	0	0	1	0	0	0	0	0	1	1	0	1	2	0	1	0	1	0	0	0.269285
MAP3K20	0	0	0	1	0	0	0	0	0	0	0	0	0	0	0	0	0	2	0	0	0	0	0	0	0.129625
MAP3K4	0	0	1	0	0	0	1	0	0	0	0	0	0	0	0	0	0	0	0	0	0	0	0	1	-0.540243
MAP3K7	0	0	0	0	0	0	0	0	0	0	0	0	0	1	1	0	0	0	0	0	0	0	0	1	-0.137205
MAP3K7CL	0	0	0	0	0	0	0	0	0	0	0	0	0	0	1	0	0	0	0	0	0	0	0	0	-0.51853
MAP3K8	0	0	0	0	0	0	0	0	0	0	0	1	0	0	0	0	0	0	0	0	0	0	0	0	0.762038
MAP4K1	0	1	0	0	1	0	0	0	0	0	0	1	0	0	0	0	0	0	0	2	0	0	0	1	-0.790307
MAP7D1	0	0	0	0	0	0	0	0	0	0	0	0	0	0	0	0	1	2	0	0	1	1	0	0	0.167896
MAPK7	0	0	0	0	0	0	0	0	0	0	0	1	0	0	1	0	0	0	0	1	0	0	0	1	-0.71557
MAPK8IP3	0	1	0	1	0	0	1	0	0	0	0	0	0	0	0	0	0	2	0	0	0	0	0	0	-0.9053
MAPK9	0	0	0	0	0	0	0	0	0	1	0	0	0	0	0	0	0	0	0	0	0	0	0	0	-0.0699414
MAPKAP1	0	0	0	0	1	0	0	0	0	0	0	0	0	0	0	0	0	0	0	0	0	0	0	1	0.0346725
MAPKAPK2	0	1	0	0	0	0	1	0	0	0	0	0	0	0	0	0	0	0	0	0	0	0	0	0	0.736912
MAPKAPK5	0	0	0	0	0	0	1	1	0	0	0	2	0	0	1	0	0	0	0	1	0	0	0	0	-0.112093
MAPRE2	1	0	0	0	0	0	0	0	0	0	0	0	0	0	0	0	0	0	0	0	0	0	0	0	-0.145396
MAPRE3	0	0	0	0	0	0	1	0	0	1	0	0	0	0	0	0	1	0	0	1	0	0	0	0	-0.311606
MARCKS	0	0	0	0	0	0	1	0	0	0	0	0	0	0	0	0	0	0	0	1	0	2	0	0	0.327727
MASP2	0	0	0	1	0	0	2	0	0	0	0	0	0	0	1	0	0	0	0	0	0	0	0	0	0
MAST2	0	0	0	1	0	0	1	0	0	0	0	0	0	0	0	0	0	0	0	0	0	0	0	0	-0.227119
MAST4	0	1	0	0	0	0	0	0	0	0	0	0	0	0	0	0	0	0	0	1	0	0	0	0	-0.876971
MATK	0	0	0	0	1	0	3	1	0	0	0	1	0	0	0	0	0	0	0	1	0	0	0	0	-0.473222
MBD2	0	1	0	0	0	0	0	0	0	0	0	0	0	0	0	0	0	0	0	0	1	0	0	0	0.101837
MBIP	0	0	0	2	0	0	1	0	0	0	0	0	0	0	0	0	0	2	0	0	0	0	0	0	0.238523
MBLAC2	0	0	0	1	0	0	0	0	0	0	0	0	0	0	0	0	0	0	0	1	0	0	0	0	-0.147831
MBNL1	0	0	0	1	0	0	1	0	0	0	0	0	0	0	0	0	0	2	0	0	0	0	0	0	-0.334232
MCAT	0	0	0	1	0	0	1	0	0	0	0	0	0	1	0	0	0	1	0	0	0	0	0	0	0.346626
MCEE	0	1	0	0	0	0	0	0	0	1	0	0	0	0	0	0	1	0	0	1	0	0	0	0	-0.839453
MCFD2	0	1	0	0	0	0	2	0	0	1	0	1	0	1	0	0	0	1	0	0	0	1	0	0	0.403338
MCM10	0	0	0	1	0	0	0	0	0	0	0	0	0	1	1	0	0	0	2	0	0	1	0	0	-0.687463
MCOLN2	0	0	0	0	0	0	0	0	0	0	0	0	0	1	0	0	0	0	0	1	0	0	0	0	-1.66203
MCPH1	0	0	0	0	0	0	0	0	0	0	0	0	0	0	0	0	0	0	0	0	0	1	0	1	-0.0696838
MCTP2	0	0	0	0	0	0	2	1	0	0	0	1	0	0	1	0	0	0	0	0	0	0	0	0	-1.24446
MCUR1	0	0	0	0	0	0	0	0	0	0	0	0	0	0	0	0	1	0	0	0	0	0	0	0	-0.176739
MDFI	0	0	0	0	0	0	2	1	0	0	0	0	0	0	0	1	3	0	0	1	0	1	0	0	2.50451
MDGA1	0	0	0	0	0	0	0	0	0	0	0	0	0	0	1	0	0	0	0	0	0	0	0	0	0.879702
MDN1	0	3	0	0	0	0	0	0	0	0	0	0	0	0	1	0	0	0	0	0	0	1	0	0	-0.337098
ME1	0	0	0	0	0	0	1	0	0	0	0	0	0	0	0	0	0	0	1	0	0	0	0	0	0.444897
ME3	0	0	0	0	0	0	1	0	0	0	0	0	0	0	0	0	0	0	0	2	0	0	0	0	-1.94529
MEAF6	0	0	0	0	0	0	0	0	0	0	0	0	0	0	0	0	0	0	0	1	0	0	0	0	0.361035
MED11	0	0	0	0	0	0	0	0	0	0	0	0	0	0	0	0	0	0	0	0	0	1	0	0	-0.768807
MED13L	0	0	1	0	0	0	0	0	0	0	0	0	0	0	0	0	0	0	0	0	0	0	0	0	-0.206318
MED16	0	0	0	0	0	0	0	1	0	0	0	0	1	0	0	0	0	0	0	0	0	1	0	0	-0.218624
MED17	0	0	0	1	0	0	1	0	0	0	0	0	0	1	0	0	0	2	0	0	0	0	0	0	0.799052
MED26	0	0	0	0	0	0	0	0	0	0	0	0	0	0	0	0	1	0	0	1	0	0	0	0	0.103222
MED30	0	0	0	0	0	0	0	0	0	1	0	0	0	1	2	0	0	0	0	2	0	1	0	0	1.09848
METTL16	0	0	0	0	0	0	0	0	0	1	0	0	0	0	0	0	0	0	0	0	0	1	0	0	-0.0739237
METTL8	0	0	0	0	0	0	0	0	0	0	0	0	0	0	0	0	0	0	0	0	0	1	0	0	0.475118
METTL9	0	0	0	1	0	0	0	0	0	0	0	0	0	1	0	0	0	2	1	0	0	0	0	0	-0.149012
MEX3C	0	0	0	1	0	0	0	0	0	0	0	0	0	0	0	0	0	4	0	1	0	1	0	0	0.549079
MFGE8	0	0	0	0	0	0	0	0	0	1	0	0	0	1	0	0	1	0	0	1	0	0	0	0	-1.44651
MFSD1	0	0	1	0	0	0	0	0	0	0	0	0	0	0	0	0	0	2	0	1	0	0	0	0	0.790939
MFSD10	0	0	0	0	0	0	1	0	0	0	0	0	0	0	0	1	1	0	0	0	0	1	0	0	0.240889
MFSD6	0	1	0	1	0	0	0	0	0	0	0	0	0	0	0	0	0	0	0	0	0	0	0	0	0.0534759
MFSD9	0	0	1	0	0	0	3	0	0	0	0	0	0	0	1	0	0	0	0	1	0	0	0	0	0.0719287
MGST1	0	0	0	1	0	0	0	0	0	0	0	0	0	0	0	0	0	0	0	0	0	0	0	0	1.52581
MGST2	1	0	0	1	0	0	1	0	1	1	0	0	0	1	1	0	1	2	0	2	0	1	0	0	0.455484
MIB2	0	0	0	0	1	0	0	0	1	0	0	0	0	0	0	0	0	2	0	0	0	0	0	0	-0.532161
MICAL2	0	0	0	1	0	0	0	0	0	0	0	0	0	0	2	0	0	1	0	0	0	0	0	1	-0.207783
MICAL3	0	0	0	0	0	0	1	0	1	0	1	0	0	0	0	1	1	0	0	0	0	1	0	0	-1.34035
MICU3	0	0	0	0	0	0	0	0	0	0	0	0	0	0	0	0	0	0	0	1	0	0	0	0	-1.35568
MIEF1	0	0	0	0	0	0	0	0	0	0	0	0	0	0	0	0	1	0	0	0	0	0	0	0	0.114555
MILR1	0	0	0	1	0	0	0	0	0	0	0	0	0	0	0	0	0	1	0	1	0	0	0	0	0.696965
MKNK1	0	0	0	0	0	0	1	0	0	0	0	0	0	0	0	0	0	0	0	0	0	0	0	0	0.137262
MKRN3	0	0	0	0	0	0	3	0	0	0	0	0	0	0	0	0	0	0	0	0	1	1	0	0	1.9851
MLLT1	0	0	0	0	0	0	2	0	0	0	0	1	0	0	2	0	0	0	0	1	1	2	0	0	0.154468
MLLT3	0	0	0	0	0	0	0	2	0	1	0	0	0	1	0	0	0	0	0	0	0	0	0	0	-4.2062
MLXIP	0	0	0	0	0	1	2	1	0	0	0	0	0	0	0	0	0	0	0	0	0	2	0	0	-0.817421
MLXIPL	0	0	0	0	0	0	0	0	0	0	0	0	0	0	1	0	1	0	0	0	0	2	0	0	0.207704
MME	0	0	0	0	0	0	0	1	1	0	0	0	0	0	1	0	1	0	0	1	0	2	0	0	0.00187802
MMP19	0	1	0	0	0	0	1	0	0	0	0	0	1	0	0	0	0	0	0	0	0	0	0	0	1.69259
MMP21	0	1	0	0	0	0	0	0	0	0	0	0	0	1	0	0	0	0	0	0	0	0	0	0	0
MN1	1	1	0	0	0	1	1	0	0	1	0	2	0	0	0	0	0	0	1	0	0	0	0	0	-0.860962
MOB1B	0	0	0	1	0	0	0	0	0	0	0	0	0	0	0	0	0	2	1	0	0	0	0	0	-0.0886662
MPEG1	0	0	0	1	0	0	1	0	0	0	0	1	0	1	1	0	0	1	0	2	0	1	0	0	-0.987704
MPG	0	0	0	0	0	0	0	0	0	0	0	0	0	1	0	0	0	0	0	0	0	1	0	0	0.267527
MPHOSPH6	0	2	0	0	0	0	1	0	0	0	0	0	0	0	0	0	0	0	0	0	0	0	0	0	-0.298051
MPP7	0	0	0	1	0	0	0	0	0	1	0	0	0	0	0	0	0	0	0	1	0	0	0	0	0.262278
MPZ	1	0	0	0	0	0	1	0	0	0	0	1	0	0	0	0	0	0	0	0	0	0	0	0	-1.59039
MR1	0	1	0	0	0	0	0	0	0	0	0	0	1	0	0	0	0	3	0	0	0	0	0	0	-0.286228
MROH6	0	0	0	0	1	0	0	0	0	0	0	8	0	1	0	0	0	0	0	0	0	0	0	0	-0.701796
MRPL11	0	0	0	1	0	0	1	0	0	0	0	0	0	0	0	0	0	0	0	0	0	0	0	0	0.151335
MRPL15	0	0	0	0	0	0	0	0	0	0	0	2	0	0	0	1	0	0	0	0	0	0	0	0	0.0169268
MRPL21	0	0	0	0	0	0	2	0	0	0	0	0	0	1	0	1	0	0	0	0	0	1	0	0	0.778085
MRPL35	0	1	0	0	0	0	0	0	0	0	0	0	1	0	0	0	0	0	0	0	0	0	0	0	-0.00430058
MRPL38	0	0	0	0	0	0	1	0	0	0	0	0	0	0	0	0	1	0	0	1	0	2	0	0	0.168637
MRPL39	0	1	0	1	0	0	0	0	0	0	0	0	0	3	0	0	0	1	0	0	0	1	0	0	0.0231343
MRPS35	0	0	0	0	0	0	0	0	0	0	0	0	0	0	0	0	0	0	0	3	0	0	0	0	0.532353
MRPS6	1	0	0	1	0	0	1	0	0	0	0	0	0	0	0	0	0	0	0	1	0	1	0	0	0.0949465
MRPS7	0	0	0	0	1	0	0	0	0	0	0	0	0	0	0	0	0	0	0	0	0	0	0	1	0.258999
MS4A14	0	0	0	0	0	0	0	0	0	0	0	1	0	0	0	0	0	0	1	1	0	0	0	0	-0.144672
MS4A7	0	1	0	1	0	0	0	1	0	1	0	0	1	0	0	0	1	0	0	0	0	1	0	0	-0.797904
MSH6	0	0	0	1	0	0	0	0	0	0	0	0	0	0	0	0	0	0	0	0	0	0	0	0	-0.25014
MSL1	0	0	0	1	0	0	0	0	0	0	0	0	0	0	0	0	0	0	0	0	0	0	0	0	0.146753
MSL2	0	0	0	0	0	0	1	0	0	0	0	0	0	0	0	0	0	0	0	0	0	1	0	0	0.356396
MSMO1	0	0	0	0	0	0	1	0	0	0	0	0	0	0	0	0	0	0	0	0	0	0	0	0	-0.549897
MSRB3	0	0	0	0	0	0	2	0	0	0	0	0	0	0	0	0	0	0	0	0	0	0	0	0	-0.327669
MT2A	0	0	0	1	0	0	1	0	0	0	0	0	0	0	0	1	1	0	0	0	0	0	0	0	-0.848629
MTCL1	0	0	0	2	0	0	0	0	1	0	0	0	0	0	2	0	1	0	0	0	0	0	0	0	0.610601
MTFMT	0	1	0	0	0	0	0	0	0	0	0	0	0	0	0	0	0	0	0	0	0	0	0	0	-0.161172
MTHFS	0	0	0	0	0	0	1	0	0	0	0	0	0	0	0	0	0	0	0	0	0	0	0	0	-0.288023
MTHFSD	0	1	0	0	0	0	3	0	0	0	0	3	0	1	1	0	1	0	0	3	0	2	0	0	-0.484688
MTMR7	0	0	0	1	0	0	0	0	0	0	0	0	0	1	1	0	0	0	0	1	0	0	0	0	0.225246
MTMR9	0	0	0	1	0	0	0	1	0	0	0	0	0	1	0	1	1	0	0	0	0	1	0	0	0.0558298
MTOR	0	0	0	0	0	0	0	0	0	0	0	0	0	0	1	1	0	0	0	0	0	0	0	0	-0.282166
MTRR	0	1	0	0	0	0	0	0	0	0	0	0	0	0	0	0	0	0	0	0	0	1	0	0	0.198342
MTSS1	0	2	0	1	0	0	1	0	0	0	0	0	0	0	0	0	0	2	0	0	0	0	0	0	-1.76343
MUC20	1	0	0	0	0	0	0	0	0	1	0	1	0	0	0	0	0	0	0	0	0	0	0	0	-0.780425
MX2	0	0	0	0	0	0	0	0	0	0	0	0	0	0	0	0	0	0	0	1	0	0	0	0	-0.39911
MXD3	0	0	0	0	0	0	0	0	0	0	0	0	0	1	0	0	0	0	0	0	0	0	0	0	0.338833
MXI1	0	0	0	0	0	0	1	0	0	0	0	0	0	0	0	0	0	0	0	0	0	0	0	0	1.04221
MXRA7	0	0	0	0	0	0	1	0	0	0	0	0	0	0	0	0	0	0	0	0	0	1	0	0	0.213978
MYBL2	0	0	0	0	0	0	0	0	0	0	0	0	0	0	0	0	0	1	0	1	0	1	0	0	0.0596711
MYH11	0	0	0	0	1	0	0	0	0	1	0	1	0	0	0	0	0	0	0	0	0	1	0	0	0
MYO18A	0	0	0	0	0	0	0	0	0	0	0	0	0	0	0	1	1	0	0	0	0	0	0	0	-1.06903
MYO1G	0	0	1	0	0	0	0	0	0	1	0	0	0	0	0	1	0	0	0	0	0	0	0	0	-0.494977
MYO5A	0	0	0	0	0	0	1	0	0	0	0	4	0	0	0	0	0	0	0	1	0	1	0	1	-0.0330418
MYOM2	0	0	0	0	0	0	0	0	0	0	0	0	0	0	0	0	0	0	0	0	0	1	0	0	-0.608944
MYRF	0	0	0	0	1	0	0	0	0	0	0	0	0	0	0	0	0	0	0	0	0	0	0	0	0.99515
MYRIP	0	0	0	0	0	0	0	0	0	0	0	0	0	0	0	0	0	0	0	1	0	0	0	0	0
MYSM1	0	1	0	1	0	0	0	0	0	0	0	0	0	0	1	1	0	2	0	1	0	0	1	0	-0.318114
NAA20	0	1	0	1	0	0	0	0	0	0	0	0	0	0	0	0	0	1	0	0	0	0	0	0	0.386522
NAALADL2	0	0	0	1	0	0	0	0	0	0	0	0	0	0	1	0	0	0	0	0	1	0	0	0	-0.574417
NAB1	0	0	0	0	0	0	1	0	0	0	0	0	0	0	0	0	0	0	0	0	0	1	0	0	-0.266198
NACC2	0	0	0	0	0	0	1	0	0	0	0	0	0	0	0	0	0	0	0	0	0	2	0	0	-0.837371
NADK	0	0	0	2	0	0	0	0	0	0	0	0	0	0	0	0	1	2	0	0	0	0	0	0	-0.0876281
NAMPT	0	3	0	0	0	0	0	0	0	0	0	1	0	0	0	0	0	1	0	1	0	0	0	0	1.38175
NAPG	0	0	0	0	0	0	1	0	0	0	0	1	1	1	0	0	1	0	0	0	0	0	0	0	0.273168
NAPSA	0	0	0	0	0	0	0	0	0	0	0	1	0	0	0	0	0	0	0	1	0	1	0	0	0
NBAS	0	1	1	0	0	0	0	0	0	0	0	1	0	0	0	0	0	0	0	0	0	1	0	0	-0.500938
NBPF8	0	0	0	1	0	0	0	0	0	0	0	0	0	0	0	0	0	0	0	0	0	0	0	0	-0.873185
NBPF9	0	0	0	1	0	0	0	0	0	0	0	0	0	0	1	0	0	0	0	0	0	0	0	0	-0.539264
NCALD	0	1	0	2	0	0	1	0	0	1	0	0	0	1	0	0	1	4	0	1	0	1	1	0	0.0584276
NCF1	0	0	0	1	1	0	0	0	0	0	0	2	0	1	0	0	1	1	0	1	1	2	0	0	-0.126046
NCF2	0	1	1	0	0	0	1	0	0	0	0	0	1	0	0	0	0	2	0	0	0	0	0	0	0.999938
NCOA1	0	0	0	0	0	0	0	0	0	0	0	0	1	0	0	0	0	0	0	1	0	0	0	0	-0.250313
NCOR2	3	3	0	3	1	0	2	0	0	1	0	2	1	1	3	0	0	3	0	1	0	3	0	1	-0.278459
NCR2	0	0	0	0	1	0	2	0	0	0	0	0	0	0	1	0	0	0	0	0	0	0	0	2	0.184487
NDRG1	0	0	0	0	0	0	0	0	0	0	0	0	0	0	0	0	0	0	0	0	0	1	0	0	0.0162162
NDUFB6	1	1	0	0	0	0	0	0	0	0	0	0	0	0	0	0	0	2	0	0	0	0	0	0	0.150358
NDUFS1	0	0	0	1	0	0	1	0	0	0	0	0	0	0	0	3	0	2	0	1	0	0	0	0	0.0044571
NDUFV2	0	1	0	1	0	0	1	0	0	0	0	0	0	0	1	0	0	2	0	0	0	0	0	0	0.949836
NECTIN1	0	0	0	0	0	0	0	0	0	0	0	0	0	0	0	0	3	0	0	0	0	2	0	0	-0.379035
NEDD4	0	0	0	0	0	0	0	0	0	0	0	0	0	0	0	0	0	0	0	0	0	0	1	0	-1.17277
NEDD9	0	3	0	2	0	0	0	0	0	0	0	0	0	0	1	0	0	2	0	0	0	0	0	0	0.67708
NEGR1	0	0	0	1	0	0	0	0	0	0	0	0	0	0	2	0	0	0	0	0	0	0	0	0	-2.08003
NEIL2	0	0	0	0	0	0	1	0	0	0	0	0	0	0	0	0	0	0	0	0	0	1	0	0	-0.285655
NEIL3	0	1	0	1	0	0	0	0	0	0	0	0	1	0	2	0	0	0	0	0	0	0	1	0	0.372723
NEK6	0	0	0	0	0	0	3	0	0	0	0	0	0	1	1	0	1	0	0	2	0	0	0	1	0.683081
NEU4	0	0	0	0	0	0	3	0	0	0	0	0	0	1	0	1	1	0	0	0	0	3	0	0	1.13663
NEURL2	0	0	0	0	1	0	2	0	0	0	0	0	0	1	0	0	1	0	0	0	0	0	0	1	-0.863718
NFATC1	0	0	0	0	13	0	0	0	0	0	0	0	0	0	0	0	0	0	0	0	0	0	0	13	0.015593
NFATC2IP	1	1	0	0	0	0	0	0	0	1	0	0	0	0	0	0	0	0	0	0	0	0	0	0	-0.33352
NFATC3	0	0	0	0	0	0	3	0	0	0	0	1	0	1	0	0	0	0	0	0	0	1	0	1	0.406929
NFIL3	2	0	0	1	0	0	1	0	0	0	0	0	0	0	0	0	0	2	0	0	0	0	0	1	2.66875
NFIX	0	1	0	0	0	0	1	0	0	0	0	2	0	1	0	1	0	0	0	0	1	7	0	0	2.4369
NFU1	0	0	1	0	0	0	0	0	0	0	0	0	0	0	1	0	1	2	0	0	0	1	0	0	0.17953
NHLRC1	0	2	0	0	0	0	0	0	0	0	0	0	0	0	0	0	0	0	0	0	0	0	0	0	-0.655041
NHLRC3	0	1	0	1	0	0	0	0	0	1	0	0	0	0	1	0	0	0	0	2	0	0	0	0	-0.634296
NIFK	0	0	0	0	1	0	1	0	0	0	0	0	0	0	0	0	1	0	0	0	0	0	1	1	0.309919
NIN	0	0	1	0	0	0	0	0	0	0	0	2	0	1	0	0	0	2	0	0	0	0	0	0	0.0466842
NIPA2	0	0	0	0	0	0	1	0	0	0	0	0	0	0	0	0	0	0	0	0	0	1	0	0	0.315725
NKIRAS2	0	0	0	0	0	0	1	0	0	0	0	0	0	0	0	0	0	2	0	0	0	0	0	0	0.118255
NKX2-3	0	0	0	0	0	0	0	0	0	1	0	0	0	0	0	0	0	0	0	0	0	1	0	0	1.27492
NLRC5	0	0	0	0	0	0	1	0	0	1	0	0	0	0	0	0	1	0	0	0	0	1	0	0	-0.51173
NLRP12	0	1	0	1	0	0	0	0	0	0	0	0	0	0	0	0	0	0	0	0	0	0	0	0	-0.342622
NME2	0	0	0	0	0	0	1	0	0	0	0	0	0	0	0	0	0	0	0	1	1	1	0	0	0.723562
NME4	0	1	0	1	0	0	0	0	0	1	0	0	1	1	0	0	0	1	0	0	0	1	0	0	-0.286932
NMI	0	0	0	0	0	0	1	0	0	0	0	0	0	0	0	0	0	0	0	0	0	0	0	0	0.11942
NOC4L	0	0	0	0	1	0	1	0	0	1	0	0	0	0	1	0	1	0	0	0	0	0	0	1	0.284962
NOD1	0	0	0	0	0	0	2	0	0	0	0	0	0	0	0	0	0	0	1	0	0	1	0	0	-0.898264
NOTCH3	0	0	0	0	1	0	0	0	0	1	0	1	0	0	0	0	2	0	0	1	0	3	0	0	0.0689424
NPAT	0	0	0	0	0	0	1	0	0	0	0	0	0	0	0	0	1	0	0	0	0	0	0	0	-0.639234
NPC2	0	1	0	0	0	0	1	0	0	0	0	0	0	0	0	0	1	0	0	0	0	0	0	0	-0.0756622
NPIPA5	0	0	0	0	0	0	0	0	0	0	0	0	0	0	1	0	0	0	0	0	0	0	0	0	-0.228613
NPLOC4	1	2	0	0	0	0	0	0	0	1	0	1	0	1	1	0	0	0	0	1	0	1	1	1	0.143918
NPM1	1	0	0	1	0	0	0	0	0	1	0	1	0	1	0	0	0	0	0	1	0	0	0	0	0.454357
NPTX2	0	0	0	0	1	0	0	0	0	2	0	1	0	0	0	0	0	2	0	0	0	0	1	1	1.08393
NR1H3	0	0	0	0	0	0	1	0	0	0	0	0	0	1	0	1	0	0	0	1	0	1	0	0	-1.18264
NR1I2	0	0	0	0	0	0	0	0	0	0	1	0	0	0	0	0	0	0	0	0	0	0	0	0	0.187889
NR2C1	0	1	0	0	0	0	2	0	0	0	0	0	0	0	0	0	0	0	0	0	0	0	0	0	-0.274962
NR2F6	0	0	0	0	0	0	1	0	0	0	0	0	0	0	0	1	0	0	0	1	1	0	0	0	0.0452078
NRBF2	0	0	0	0	0	0	1	0	0	0	0	1	0	1	0	1	3	0	0	0	0	2	0	0	-0.232446
NRDE2	0	0	0	0	0	0	1	0	0	0	0	0	1	0	0	0	0	0	0	0	0	0	0	0	-0.0221034
NRG4	0	0	0	1	0	0	0	0	0	0	0	0	0	0	0	0	0	2	0	0	0	0	0	0	3.10234
NRROS	0	0	0	0	0	0	0	0	0	0	0	0	0	0	0	0	0	0	0	0	0	1	0	0	-0.558119
NRSN2	0	2	0	0	0	0	0	0	0	0	0	0	0	1	1	0	0	0	0	0	0	0	0	0	-0.564729
NSFL1C	0	0	0	0	0	0	0	0	1	1	0	0	0	1	0	0	0	0	0	0	0	0	0	0	0.125012
NSMAF	0	0	0	0	0	0	1	0	0	0	0	0	0	0	0	0	0	0	0	0	0	0	0	0	0.0727208
NSMCE2	0	0	0	1	0	0	0	0	0	0	0	0	0	1	0	0	0	0	1	0	0	0	0	0	-0.637591
NSMCE3	0	0	0	0	0	0	0	0	0	0	0	0	0	0	1	0	0	0	0	0	0	0	0	0	0.414741
NSRP1	0	0	0	0	0	0	0	2	0	0	0	0	0	0	0	0	1	0	0	1	0	1	0	0	-0.0528866
NSUN2	0	0	0	3	0	0	0	0	0	0	0	0	0	0	0	0	0	4	0	0	0	1	0	0	0.136373
NSUN4	0	0	0	0	0	0	0	0	0	0	0	0	0	0	0	0	1	0	0	0	0	1	0	0	0.362734
NT5DC2	0	0	1	1	0	1	0	0	0	0	0	0	0	0	0	1	2	2	0	0	0	0	0	0	-0.675117
NT5DC3	0	0	0	0	0	0	0	0	0	0	0	0	0	0	0	0	1	0	0	0	0	1	0	0	1.61529
NTRK1	0	0	0	0	0	0	0	0	0	0	0	0	0	0	0	1	0	0	0	0	0	1	0	0	0.376874
NUBP1	0	1	0	0	0	0	0	0	0	0	0	0	0	1	0	0	1	0	0	0	0	0	0	0	0.0325343
NUDT1	0	0	0	0	0	0	3	0	0	1	0	0	0	0	0	0	0	0	0	0	0	0	0	0	0.63712
NUDT5	0	0	0	0	0	0	1	0	0	1	0	0	0	0	0	0	0	0	0	0	0	0	0	1	0.287263
NUP160	0	0	0	0	0	0	1	0	0	0	0	0	0	0	0	0	0	0	0	0	0	0	1	0	-0.575335
NUP210	0	0	0	0	0	0	1	0	0	0	0	0	0	0	0	0	0	0	0	1	0	0	0	0	-0.370328
NUP214	0	0	0	0	0	0	1	0	0	0	0	0	0	0	0	0	0	0	0	0	0	1	0	0	-0.12736
NXT1	0	0	0	0	0	0	1	0	0	0	0	0	0	0	0	0	0	0	0	0	0	1	0	0	0.473531
OAF	0	1	0	0	0	0	1	0	0	0	0	0	0	0	0	0	0	0	0	1	0	0	0	1	0.265816
OAZ1	0	0	0	0	0	0	0	1	0	0	0	0	0	0	0	0	0	0	0	0	0	0	0	0	0.398344
OGDH	1	0	0	0	0	0	0	0	0	1	0	0	0	0	0	0	0	0	0	2	0	0	0	0	-0.0580098
OGFRL1	0	1	0	0	0	0	0	0	0	1	0	0	1	0	0	0	0	0	0	0	0	0	0	0	-0.434856
OLFML2A	0	0	0	1	0	0	0	0	0	0	0	0	0	0	0	0	0	2	0	0	0	0	0	0	0.382891
OMA1	0	0	0	0	0	0	1	1	0	0	0	0	0	0	0	0	0	0	0	0	0	0	0	0	-0.346385
OR2T8	1	0	0	0	0	0	0	0	0	0	0	0	0	0	1	0	0	0	0	0	0	0	0	1	-0.318073
ORC3	0	0	0	0	0	0	0	0	0	0	0	3	0	0	0	0	0	0	0	0	0	0	0	0	-0.4328
ORC4	0	0	0	1	0	0	0	0	0	0	0	0	0	0	0	0	0	2	0	2	0	0	0	0	-0.399997
OSBP2	1	0	0	1	0	0	0	0	0	0	0	0	0	1	0	0	1	0	0	1	0	3	0	1	0
OSBPL2	1	0	0	0	0	0	2	0	0	0	0	0	0	0	1	0	0	0	0	1	0	1	0	0	-0.12477
OSBPL3	0	0	0	0	0	0	1	0	0	0	0	0	0	0	0	0	0	0	0	0	0	0	0	1	-0.00191553
OSBPL5	0	1	0	2	1	1	1	0	0	0	0	2	0	1	0	1	5	2	0	2	0	4	0	0	0.526283
OSBPL8	0	0	0	0	0	0	2	0	0	1	0	0	0	0	0	1	0	2	1	1	0	0	0	0	0.411008
OSGIN1	0	0	0	0	0	0	1	0	0	0	0	0	0	0	0	0	0	0	0	0	0	0	0	0	-0.680922
OXR1	0	0	0	0	0	0	1	0	0	1	0	0	0	0	0	0	0	0	0	1	0	0	0	0	0.294316
P2RY14	0	0	0	1	0	0	0	0	0	0	0	0	0	0	0	0	0	0	0	0	0	1	0	0	1.13321
P4HA1	0	2	0	0	0	0	0	0	0	1	0	0	0	0	0	0	0	0	0	0	0	0	0	0	0.824021
PABPC1	0	0	0	1	0	1	1	0	0	0	0	0	0	0	0	2	1	1	0	0	0	0	0	0	0.143823
PACRG	0	1	0	1	1	0	1	0	0	1	0	0	0	0	0	0	0	2	0	0	0	0	0	1	-0.464174
PACS2	1	0	0	0	1	0	2	0	0	1	0	1	0	0	0	0	0	0	0	0	0	0	0	1	-1.01721
PAG1	0	1	0	0	0	0	1	0	0	0	0	0	1	1	0	0	3	0	0	3	0	1	0	0	0.164871
PALM	0	0	0	0	0	0	0	1	0	0	0	12	0	0	0	0	3	0	0	0	0	0	0	0	-0.748715
PAM16	0	0	0	1	0	0	0	1	0	0	0	0	0	0	1	0	0	0	0	0	0	0	0	0	0.0516506
PANK2	0	0	0	0	0	0	1	0	0	0	0	0	0	1	0	0	0	0	0	0	0	0	1	0	0.148591
PANX1	0	0	0	1	0	0	1	0	0	0	0	0	0	0	0	0	0	1	0	0	0	0	0	0	-0.130089
PAQR8	0	0	0	0	0	0	0	0	0	0	0	0	0	1	1	0	0	0	1	1	0	0	1	0	-0.333712
PARL	0	1	0	0	0	0	0	0	0	0	0	0	0	0	0	0	2	0	0	0	0	0	0	0	0.236361
PARN	1	0	0	1	0	0	1	0	0	0	0	0	0	0	0	0	0	0	0	0	0	0	0	0	-0.139282
PARP1	0	0	0	0	0	0	1	0	0	0	0	0	0	0	0	0	0	0	0	0	0	0	0	0	0.187545
PARP4	0	0	0	0	0	0	0	0	1	0	0	0	0	0	0	0	1	0	0	1	0	0	0	0	-0.241012
PARVG	0	0	0	0	0	0	1	0	0	0	0	0	0	0	0	0	2	0	0	0	0	1	0	0	-0.466286
PBK	0	0	0	1	0	0	0	0	0	0	0	0	0	0	0	0	2	2	0	1	0	0	0	0	0
PCBP3	0	2	0	0	0	0	0	0	0	0	0	0	1	0	0	0	0	0	0	0	0	0	0	0	-1.28217
PCIF1	0	1	0	0	0	0	0	0	0	0	0	0	0	1	0	1	0	0	0	1	0	0	0	0	0.0267732
PCMT1	0	0	0	0	0	0	0	0	0	0	0	0	0	0	0	0	2	0	0	0	0	0	0	0	-0.512025
PCMTD1	0	0	0	0	0	0	0	0	0	0	0	0	0	1	0	0	0	0	0	0	1	0	0	0	-0.105578
PCMTD2	0	0	0	0	0	0	0	0	0	1	0	0	0	1	0	2	0	0	0	1	0	0	0	0	-0.256497
PCOLCE2	0	1	0	1	0	0	1	1	0	0	0	0	1	0	0	0	0	0	0	1	0	0	0	0	0.286714
PCYOX1L	0	0	0	0	0	0	0	0	0	0	0	0	0	2	0	0	0	0	0	0	0	0	0	0	0.107637
PDCD1	0	1	0	0	0	0	1	0	0	0	0	0	0	1	0	0	0	0	0	0	0	0	0	0	0
PDCD2	0	0	0	1	0	0	0	0	0	0	0	0	0	0	1	0	0	2	0	1	0	1	1	0	0.523392
PDCL	0	0	0	0	0	0	2	0	0	0	0	1	0	0	0	0	0	0	0	0	0	0	0	0	0.648222
PDE3B	1	1	0	2	0	0	0	0	0	0	1	0	1	0	0	0	0	4	0	0	0	0	0	0	1.18947
PDE4D	0	0	0	0	0	0	0	0	0	1	0	0	0	0	0	0	0	0	0	2	1	0	0	0	0.550893
PDE7B	0	0	0	1	0	0	0	0	0	0	0	0	0	0	0	0	0	0	0	1	0	0	0	0	-0.301933
PDGFC	0	0	0	0	0	0	0	1	0	0	0	0	0	0	0	0	0	0	0	0	0	0	0	0	0.131029
PDGFD	0	0	0	2	0	0	0	0	0	0	0	0	0	0	0	0	0	4	0	1	1	0	0	0	0.672608
PDGFRB	0	0	0	0	1	0	2	0	0	1	0	0	0	1	0	0	0	0	0	0	0	0	0	3	1.04038
PDK1	0	0	0	1	0	0	1	0	0	0	0	0	0	0	0	0	0	0	0	0	0	0	0	0	1.03515
PDLIM1	0	0	0	0	0	0	1	0	0	2	0	0	0	0	0	0	1	0	0	1	0	0	0	0	0.94221
PECAM1	0	0	0	0	0	0	0	0	0	0	0	0	0	0	1	0	0	0	0	0	0	0	0	0	-0.984314
PECR	0	0	0	0	0	0	1	0	0	0	0	0	0	0	0	0	1	0	0	0	0	0	0	0	-1.7902
PELI2	0	0	0	2	0	0	0	0	1	0	0	0	0	0	0	0	0	0	0	0	0	0	0	0	-0.610996
PEPD	0	0	1	0	0	0	1	0	0	0	0	1	0	0	0	1	0	0	0	0	0	1	0	0	0.550934
PEX10	0	0	0	0	0	0	0	0	1	0	0	0	0	1	0	0	0	0	0	0	0	2	0	0	-0.483036
PEX11G	0	0	0	0	0	0	0	0	0	1	0	0	0	0	0	0	0	0	1	0	0	0	0	0	0
PEX14	0	1	0	1	0	0	0	0	0	1	0	0	0	1	0	0	0	0	0	1	0	0	0	0	-0.230012
PEX7	0	0	0	0	0	0	0	0	1	0	0	0	0	0	0	0	0	0	0	0	0	0	0	0	-0.00298675
PFKFB3	0	0	0	0	0	0	1	0	0	0	0	0	0	0	0	0	0	0	0	0	0	0	0	0	-0.252699
PFKP	0	0	0	0	0	0	0	0	0	0	0	0	0	0	1	0	0	0	0	0	0	0	0	0	0.396112
PGAM1	0	0	0	0	0	0	0	0	0	0	0	1	0	0	0	0	1	0	1	0	0	0	0	0	1.11592
PGBD2	1	0	0	0	0	0	0	0	0	0	0	0	0	0	0	0	0	0	0	0	0	0	0	0	-1.11254
PGLS	0	0	0	0	0	0	2	0	0	0	0	1	0	0	0	0	0	0	0	0	0	0	0	0	0.228784
PGM5	0	0	0	1	0	0	0	0	0	0	0	0	0	1	0	0	0	0	0	0	1	0	0	0	-1.88673
PHACTR1	0	0	0	1	0	1	0	0	0	0	0	0	0	0	0	0	1	2	0	0	0	0	0	0	0.123007
PHF2	0	0	0	1	0	0	1	0	0	0	0	0	0	0	1	0	0	0	0	0	0	0	0	0	-0.192581
PHF20L1	1	0	0	0	0	0	2	0	0	2	0	1	0	0	0	0	0	0	0	0	0	0	0	0	-0.104194
PHF21A	1	0	0	2	1	0	0	0	0	1	0	1	0	0	1	0	0	1	0	1	0	1	0	1	-0.239799
PHIP	0	0	0	0	0	0	0	0	0	0	0	0	0	0	0	0	1	0	0	1	0	0	0	0	-0.190931
PHKB	0	0	0	0	0	0	1	0	0	0	0	2	0	0	1	0	0	0	0	0	0	0	1	0	-0.296995
PHKG1	0	0	1	0	0	0	0	0	0	0	0	0	0	0	0	2	1	2	0	0	0	0	1	0	-0.455891
PHLDA1	0	1	0	0	0	0	2	1	0	0	0	0	0	0	0	0	1	2	1	0	0	0	0	0	1.66136
PHLDB2	0	0	0	0	0	0	0	0	1	0	0	0	0	0	0	0	0	0	0	1	0	0	0	0	-1.61779
PHLPP1	1	0	0	0	0	0	0	0	0	0	0	0	0	1	0	0	0	1	0	1	0	2	0	0	-0.0756941
PHRF1	0	0	2	0	0	0	1	0	0	0	0	0	0	0	0	0	0	1	0	0	0	0	0	0	-0.353205
PHTF2	1	1	0	0	0	0	0	0	0	0	0	0	1	1	0	0	0	0	0	0	0	0	0	2	0.238112
PHYKPL	0	3	0	1	0	0	1	1	1	0	0	0	1	2	2	0	1	0	0	1	0	2	0	0	-0.445079
PIEZO2	0	0	0	1	1	0	0	0	1	0	0	0	0	0	0	1	0	2	0	0	0	0	0	0	1.078
PIGP	0	2	0	0	0	0	0	0	0	0	0	0	0	0	0	0	0	0	0	0	0	0	0	0	0.191224
PIGS	0	1	0	0	0	0	0	0	0	0	0	0	0	0	0	0	0	0	0	0	0	0	0	0	0.431848
PIGZ	0	0	0	0	0	0	0	0	0	1	0	0	1	1	0	0	0	0	0	0	0	1	0	0	-0.730451
PIK3C2B	0	0	1	0	0	0	1	0	0	0	0	0	0	0	0	0	0	0	0	1	0	0	0	0	-0.221506
PIK3C3	0	0	0	0	0	0	1	0	0	0	0	0	0	0	0	0	0	0	0	0	0	0	0	0	-0.739674
PIK3CB	0	0	0	0	0	0	0	0	0	1	0	0	0	0	0	0	0	0	0	0	0	0	0	0	0.719566
PIK3CG	0	1	0	0	0	0	2	0	0	0	0	0	0	0	0	0	0	0	0	0	0	0	0	0	0.479055
PIK3R5	0	4	0	1	0	0	1	0	0	0	0	1	1	1	0	0	2	1	0	0	0	0	0	0	0.195225
PILRA	0	0	0	2	0	0	0	0	0	0	0	0	0	1	0	0	0	0	0	0	0	0	0	0	-0.432689
PIM1	1	0	0	1	0	0	0	0	0	0	0	0	0	0	0	1	0	0	0	0	0	0	0	0	0.863419
PIM3	1	0	0	0	0	0	0	0	0	0	0	2	0	0	1	1	1	0	0	0	1	1	0	0	1.13054
PIP4K2A	0	0	0	0	0	0	1	0	0	0	0	1	0	0	0	0	0	0	0	0	0	0	0	1	-0.00807273
PIP5K1C	0	1	0	0	0	0	1	0	0	0	0	0	0	0	0	0	0	0	0	0	0	0	0	0	-0.126242
PITPNA	0	0	0	1	0	0	2	0	0	0	0	0	0	0	0	0	0	2	0	1	0	1	0	0	-0.0209091
PITRM1	0	1	0	1	0	0	0	0	0	0	0	0	1	0	0	0	0	0	0	0	1	1	0	0	0.822818
PIWIL4	0	0	0	0	0	0	1	0	1	0	0	0	0	0	1	0	0	0	0	0	0	0	0	1	0.75583
PKIG	0	1	0	0	0	0	0	0	0	0	0	1	1	0	0	0	2	0	0	0	0	0	0	0	-0.0593002
PLA2G4A	0	0	0	0	0	0	0	0	0	0	0	0	0	0	0	0	1	0	0	0	0	0	0	0	0.129343
PLA2R1	0	1	0	0	1	0	2	0	0	0	0	2	1	1	0	0	1	0	0	1	0	1	0	0	-0.96171
PLAGL1	0	0	0	1	0	0	1	0	0	0	0	0	0	1	0	0	0	2	0	0	0	0	0	0	-0.401858
PLCL2	0	0	0	0	0	0	0	0	0	0	0	0	1	0	0	0	0	0	0	1	0	0	0	0	-0.960418
PLEKHA7	0	1	0	2	0	0	1	0	0	0	0	0	0	0	0	0	0	0	0	1	0	1	0	0	0.345945
PLEKHF1	1	0	0	0	0	0	1	0	0	0	0	0	0	0	0	0	0	0	0	0	0	0	0	0	0.113863
PLEKHG4	0	0	0	0	0	0	0	0	0	0	0	0	0	0	0	0	1	0	0	1	0	0	0	0	-0.736292
PLEKHM3	0	0	0	0	0	1	2	0	0	0	0	0	0	1	0	0	0	0	0	0	0	0	1	0	-0.250017
PLEKHO2	0	1	0	0	0	0	1	2	0	0	0	0	0	0	0	0	0	0	0	2	0	0	0	0	0.107565
PLS1	0	1	0	0	0	0	1	0	0	0	0	0	0	0	0	0	0	2	0	0	0	0	0	0	0.970028
PLXNB2	0	0	0	0	0	0	0	0	0	0	0	0	0	0	0	0	0	0	0	1	0	3	0	0	-0.0458561
PLXNC1	0	1	0	0	0	0	1	0	0	0	0	0	0	0	0	0	0	2	0	0	0	0	0	0	-1.19116
PMFBP1	0	1	0	0	0	0	1	1	0	0	0	0	0	0	0	0	0	0	0	0	1	0	0	0	-0.616398
PMS1	0	0	0	0	0	0	0	0	0	0	0	0	0	0	0	0	0	2	1	1	0	1	0	0	-0.459507
PNMA1	0	1	0	1	0	0	0	0	0	1	0	0	0	1	1	0	1	0	0	0	0	0	0	0	-0.241499
PNRC1	0	1	0	1	0	0	1	0	0	0	0	0	0	1	0	0	0	1	0	0	0	0	0	0	0.601764
PODXL2	0	1	0	0	0	0	0	0	0	0	0	0	1	0	0	0	1	0	0	0	0	0	0	0	0.0261208
POFUT2	0	0	1	0	0	0	1	0	1	0	0	0	0	0	0	0	0	4	0	0	0	1	0	0	-0.59255
POGZ	0	0	0	0	0	0	0	0	0	0	0	0	0	0	1	0	1	0	0	0	0	1	0	0	-0.709834
POLD3	0	0	0	0	0	0	0	0	0	0	0	0	0	0	0	0	0	0	0	2	0	0	0	0	-0.280433
POLE	0	1	0	0	0	0	0	0	0	0	0	0	1	0	0	2	0	0	0	0	0	0	0	0	-1.17312
POLE3	0	1	0	0	1	0	0	0	0	0	0	1	0	0	0	1	0	0	0	0	0	1	0	1	0.624333
POLL	0	1	0	0	0	0	1	1	0	0	0	0	0	0	0	0	0	1	0	0	1	1	0	0	-0.711297
POLR3A	0	0	0	2	0	0	1	1	0	0	0	0	0	0	0	0	0	2	1	0	0	0	0	0	-0.596217
POLR3GL	0	0	0	1	0	0	0	0	0	0	0	0	0	0	1	0	0	0	0	0	0	0	0	0	-0.00604522
POMC	0	0	0	0	0	0	5	0	0	0	0	3	0	1	1	0	0	0	0	1	0	0	0	0	0.099589
POMGNT2	0	0	0	0	0	0	0	0	0	0	0	0	0	0	0	0	0	0	0	1	0	1	0	0	-0.294113
POMP	0	0	0	0	0	0	1	0	0	0	0	0	0	0	0	0	0	0	0	1	0	0	0	0	0.662646
POP4	0	0	0	0	0	0	1	0	0	0	0	0	0	0	0	0	0	0	0	0	0	0	0	0	0.0531598
POT1	0	0	0	0	0	0	1	0	0	0	0	0	0	0	0	0	0	0	0	0	0	0	0	0	-0.422764
PPM1A	0	0	0	0	0	0	0	0	0	0	0	0	0	0	1	0	0	0	0	0	0	0	0	0	0.765022
PPME1	0	0	0	0	0	0	1	0	0	0	0	0	0	0	0	0	2	0	0	0	0	1	0	0	0.0283067
PPP1CB	0	0	0	0	1	0	1	0	0	0	0	0	0	1	1	0	0	0	0	3	0	0	0	1	0.488804
PPP1R37	1	0	0	1	0	0	4	0	0	0	0	0	0	0	0	0	0	0	0	0	0	0	0	0	0.280993
PPP1R7	0	0	0	0	1	0	1	0	0	0	0	0	0	0	0	0	0	0	0	1	0	0	0	1	0.727153
PPP2CA	0	0	0	1	0	0	0	0	0	0	0	0	0	0	0	0	0	0	0	0	0	0	0	0	0.837294
PPP2R2A	0	0	0	0	1	0	0	1	1	0	0	0	0	2	0	0	0	0	0	2	0	0	0	1	-0.0691612
PPP2R5E	0	0	0	0	0	0	0	0	0	0	0	0	0	0	1	0	0	0	0	0	0	0	0	0	0.334074
PPP3CA	0	0	0	0	0	0	1	0	0	0	0	0	0	0	0	0	1	0	0	0	0	0	0	0	-0.230008
PPP5C	0	0	0	0	0	1	0	0	0	0	0	0	0	0	0	0	2	0	0	0	0	0	0	0	0.191478
PRDM16	0	1	0	0	0	0	1	0	0	0	0	0	1	0	0	0	0	0	0	0	0	0	0	0	1.40915
PRDM2	0	0	0	0	0	0	0	0	0	0	0	0	0	1	1	0	0	0	0	1	0	0	0	0	1.13894
PRELID1	0	0	0	0	0	0	1	0	0	0	0	0	0	1	0	1	0	0	0	0	0	0	0	0	0.781149
PREP	1	1	0	1	0	1	0	0	1	0	0	0	0	0	0	0	0	3	0	1	0	0	0	0	0.104612
PREX1	2	0	0	1	0	0	1	1	1	1	0	1	0	0	2	0	2	0	0	1	0	0	0	0	-0.18918
PRF1	1	0	0	0	0	0	0	0	0	0	0	0	0	0	0	0	1	0	0	0	0	0	0	0	0.164441
PRKAG2	0	0	0	0	0	0	0	0	0	1	0	0	0	0	0	0	1	0	0	1	0	0	0	0	-0.14644
PRKCA	0	0	1	0	0	0	0	0	0	0	0	0	0	0	1	0	0	0	1	0	0	0	0	0	0.796754
PRMT2	1	0	0	0	0	0	0	0	0	0	0	0	0	0	0	0	0	0	0	0	0	0	0	0	-0.240801
PRPF38A	0	0	0	0	1	0	0	0	0	0	0	0	0	0	0	0	0	0	0	0	0	1	0	0	0.069883
PRPF40A	0	0	0	0	0	0	0	0	0	2	1	0	0	0	0	0	0	0	0	0	0	1	0	0	0.203178
PRPF8	1	1	0	0	0	0	2	0	0	0	0	0	0	0	0	0	0	0	0	1	0	0	0	0	0.390597
PRR5	1	0	0	1	0	0	1	0	0	1	0	0	0	0	0	0	2	0	0	0	0	0	0	0	-1.19252
PRRC1	0	0	0	0	0	0	1	0	0	0	0	0	0	0	0	0	0	0	0	0	0	0	0	0	0.2002
PRSS57	0	0	0	0	0	0	1	0	0	1	0	2	0	1	1	0	0	0	0	1	0	0	0	0	0.883966
PSKH1	0	0	0	0	0	0	0	0	0	0	0	0	0	1	0	0	0	0	0	0	0	0	0	0	-0.564774
PSMB1	0	0	0	1	0	0	1	1	0	1	0	0	0	0	0	0	1	0	0	2	0	0	0	0	0.619034
PSMB7	0	0	0	1	0	0	2	0	0	0	0	0	0	0	1	0	0	4	0	0	0	0	0	0	0.317468
PSMC1	0	0	0	2	0	0	0	1	0	0	1	0	0	0	0	0	0	2	0	0	0	0	0	0	0.447488
PSMC6	0	0	0	0	0	0	1	0	0	0	0	0	0	1	0	0	0	0	0	0	0	0	0	0	0.142982
PSMD1	1	1	0	1	0	0	0	0	0	2	0	0	0	0	0	0	0	0	0	0	0	0	0	0	0.632489
PSMD12	0	0	0	0	0	0	1	0	0	0	0	0	0	0	0	0	0	0	0	0	0	0	0	0	0.736072
PSMD5	0	0	0	2	0	0	0	0	0	0	0	0	0	0	0	0	0	1	0	0	0	0	0	0	0.125569
PSMG1	0	1	0	0	0	0	1	0	0	0	0	0	0	0	0	0	1	2	0	0	0	2	0	0	0.18837
PSMG4	0	1	0	0	0	0	0	0	0	1	0	0	0	0	0	0	0	0	0	0	0	0	0	0	-0.23706
PTBP2	0	0	0	0	0	0	0	0	0	0	0	0	0	0	0	0	0	0	0	0	0	1	0	0	-0.493354
PTGER3	0	0	0	0	0	0	0	0	0	0	0	0	0	0	0	0	0	0	0	1	0	2	0	0	-0.0985153
PTGER4	0	0	0	1	0	0	1	0	0	0	0	0	0	0	0	0	0	0	0	0	0	0	0	0	-0.599723
PTGFR	0	1	0	1	0	0	0	0	0	1	0	0	0	0	0	0	0	0	0	1	0	0	0	0	0.72087
PTGIR	0	0	0	1	0	1	0	0	0	0	0	0	0	0	0	0	1	0	0	0	0	0	0	0	-0.048467
PTGR1	0	0	0	0	0	0	1	0	0	0	0	0	0	0	1	0	0	0	0	0	0	0	0	0	0.503022
PTGR2	0	0	0	0	0	0	0	0	0	2	0	0	0	0	0	0	0	0	0	0	0	0	0	0	-0.172191
PTGS2	0	0	0	0	0	0	0	1	0	0	0	0	0	0	0	0	0	0	0	1	0	0	0	0	1.28622
PTH2R	0	0	0	0	0	0	2	0	0	0	0	1	0	0	0	0	1	0	0	0	0	2	0	0	0.917436
PTK7	0	0	0	0	0	0	0	0	0	0	0	0	0	0	0	0	0	1	0	0	0	0	0	0	-0.346543
PTPN12	0	1	0	2	0	0	1	0	0	1	0	0	0	1	0	0	0	1	0	0	0	0	0	0	-0.484516
PTPN14	0	1	0	1	0	0	1	0	0	0	0	0	0	0	0	0	0	2	0	0	0	0	0	0	0.0604436
PTPN23	0	0	0	0	0	1	0	0	0	0	0	0	0	0	0	0	0	0	0	0	0	0	0	0	-0.634871
PTPRE	0	0	0	0	0	0	0	0	0	0	0	0	0	1	0	0	0	0	0	2	0	0	0	0	0.211045
PUS1	0	1	0	0	0	1	1	0	0	0	0	0	0	1	0	0	1	0	0	0	0	1	0	0	-0.505437
PVR	0	0	0	0	0	0	0	1	0	0	0	1	0	0	1	0	0	0	0	0	0	0	0	0	-0.474049
PXDN	0	0	0	0	1	0	0	0	0	0	0	0	0	2	0	0	0	0	0	0	0	0	0	0	-0.941259
PXYLP1	0	1	0	1	0	0	0	0	0	0	0	0	0	0	1	0	0	0	0	0	0	0	0	0	-0.861314
PYGB	0	2	0	0	0	0	0	0	0	0	0	0	1	0	0	0	0	0	0	1	0	2	0	0	0.538062
PYROXD2	1	0	0	0	0	0	1	0	0	0	0	0	0	0	0	0	0	0	0	0	0	0	0	0	-0.833912
QRSL1	0	0	0	0	0	0	0	0	0	0	0	0	0	1	0	0	0	0	0	0	0	1	0	0	-0.0343169
RAB10	0	2	0	0	0	0	0	0	0	0	0	0	1	1	0	0	0	0	0	0	0	1	0	0	0.0461224
RAB11A	0	0	0	1	0	0	1	0	0	0	0	0	0	0	0	0	0	1	0	1	0	0	0	0	-0.0536067
RAB11FIP1	1	0	0	1	0	0	0	0	1	0	0	0	0	0	0	0	0	0	0	0	0	1	0	0	2.07462
RAB11FIP3	1	0	1	0	0	0	0	0	0	0	0	0	0	0	0	0	0	1	0	0	0	0	0	0	-1.46115
RAB11FIP4	0	0	0	0	0	0	0	0	0	1	0	1	0	1	0	1	0	0	0	1	0	1	0	0	-0.015862
RAB14	1	0	0	0	0	0	0	0	0	0	0	0	0	0	1	2	0	0	0	1	0	0	1	0	0.425998
RAB18	0	0	0	0	0	0	0	0	0	1	0	0	0	1	1	0	0	0	0	1	0	0	1	0	0.634769
RAB20	0	0	0	0	0	0	1	0	0	0	0	0	0	0	1	0	1	0	0	0	0	0	1	0	1.32324
RAB2A	1	0	0	0	1	0	0	0	0	0	0	1	0	0	0	0	0	0	0	0	0	0	0	0	0.559378
RAB40C	0	0	0	0	0	0	0	0	0	0	0	0	0	0	0	0	0	0	1	0	0	0	0	0	0.146748
RAB8A	0	0	0	0	0	0	0	1	0	0	0	0	0	0	0	0	0	0	0	1	0	0	0	0	0.383087
RABEP2	0	0	0	1	0	0	1	0	0	0	0	0	0	0	0	0	0	0	0	0	0	0	0	0	-0.2402
RABGEF1	0	0	0	0	0	0	0	0	0	0	0	0	0	1	0	0	1	0	0	0	0	0	0	0	0.576629
RABL3	0	1	0	0	0	0	0	0	0	0	0	0	1	1	0	0	0	0	0	0	0	0	0	1	0.503897
RAF1	0	0	0	0	0	0	1	0	0	0	0	0	0	0	0	0	0	0	0	1	0	0	0	0	-0.0263009
RALB	0	0	0	0	0	0	0	0	1	0	0	0	0	0	0	0	0	0	1	0	0	0	0	0	0.4263
RALGAPA2	0	1	0	0	0	0	0	0	0	0	0	0	0	1	0	0	0	0	0	1	0	1	0	0	-0.229041
RALGDS	0	0	1	1	1	0	1	0	0	1	0	1	0	1	0	0	0	2	0	0	0	2	0	0	0.25087
RANBP9	0	0	0	0	0	0	0	0	0	0	0	0	0	1	0	0	0	2	0	0	0	0	0	0	0.268738
RASA2	0	0	0	0	0	1	0	0	0	0	0	1	0	0	0	0	0	0	0	1	0	0	0	0	-0.116938
RASA3	1	0	0	1	0	0	2	0	1	1	0	1	0	1	0	1	1	2	0	0	0	1	1	0	-0.698615
RASGRP3	0	0	0	1	0	0	0	0	0	0	0	0	0	1	0	0	0	0	0	0	0	0	0	0	1.73577
RASSF3	0	2	0	0	0	1	0	0	0	0	0	1	0	1	1	0	0	1	0	0	0	1	0	0	0.0428632
RASSF5	1	1	2	0	0	0	2	0	0	1	0	0	0	1	1	0	2	0	0	0	0	1	0	0	0.432622
RB1CC1	0	0	0	0	0	0	0	1	0	0	0	0	0	0	0	0	0	0	0	0	0	0	0	0	0.360502
RBKS	0	0	0	0	0	0	0	1	0	2	0	0	0	0	0	0	0	0	0	0	0	1	0	0	0.907358
RBM19	0	0	0	0	0	0	0	0	0	0	0	0	0	0	0	0	0	0	0	1	0	0	0	0	-0.523467
RBM26	0	0	0	0	0	0	0	0	0	0	0	0	0	0	1	0	1	1	0	1	0	1	0	0	-0.437886
RBM43	0	0	0	1	0	0	1	0	0	0	0	0	0	0	0	1	0	0	0	1	0	0	0	0	-0.321531
RBPJ	0	2	0	0	0	0	0	0	0	0	0	0	0	0	0	0	0	2	0	1	0	3	0	0	-0.164529
RBSN	0	0	0	0	0	0	0	0	0	0	0	0	0	0	1	0	0	0	0	1	0	1	0	0	-0.204065
RCAN1	0	0	0	0	0	0	0	0	0	1	0	0	0	0	0	0	0	0	0	1	0	0	0	0	0.67035
RCN1	0	0	0	0	0	0	1	0	0	0	0	1	0	0	0	0	0	0	0	0	0	0	0	0	0.492859
RCN2	0	0	0	0	0	0	1	0	0	0	0	0	0	0	0	0	0	0	0	1	0	0	0	0	0.0293946
RCSD1	0	1	0	0	0	0	1	0	0	0	0	0	0	0	1	0	0	0	0	0	0	0	0	0	-0.166722
RDH14	0	0	0	2	0	0	0	1	0	1	0	0	0	1	0	0	2	4	0	1	0	0	0	0	0.294011
RERE	0	1	0	0	0	0	1	0	0	0	0	0	0	1	1	0	0	0	0	0	0	0	0	0	-1.05648
REST	0	0	0	1	0	0	0	0	0	0	0	0	0	0	0	0	0	1	0	0	0	0	0	0	0.525493
RETN	0	0	0	1	0	0	0	0	0	0	0	1	0	1	0	0	0	0	0	0	0	0	0	0	0.691119
REV1	0	0	0	0	0	0	1	0	0	0	0	1	0	0	1	0	0	0	1	1	0	2	0	1	-0.642776
RFC3	0	2	0	0	0	0	2	0	0	0	0	0	2	1	0	0	0	0	0	1	0	0	0	0	-0.13176
RFLNB	0	0	0	0	0	0	3	0	0	0	0	0	0	0	0	0	0	0	0	0	0	0	0	0	0.999081
RFNG	0	0	1	0	0	0	1	0	0	0	0	1	0	0	0	0	0	0	0	1	0	0	0	1	-0.263015
RFT1	0	0	0	0	0	0	1	0	0	2	0	0	0	1	0	1	0	0	0	0	0	0	0	0	-0.366484
RFX2	0	0	0	1	0	0	0	2	0	0	0	1	0	0	0	0	1	0	0	0	0	0	0	0	-0.0538896
RFX7	0	0	0	0	0	0	0	0	0	0	0	0	0	0	0	0	1	1	0	0	0	0	0	0	-0.602593
RFX8	0	0	0	1	0	0	1	0	0	0	0	0	0	0	0	1	1	1	0	0	0	2	0	0	-1.48755
RGS1	0	3	1	1	0	0	0	0	0	0	0	0	0	0	1	0	2	4	0	0	0	0	0	0	-0.504207
RGS12	1	0	0	0	0	0	0	0	0	0	0	0	0	0	0	0	1	0	0	0	0	0	0	0	-1.51416
RHBDD3	0	0	0	2	0	0	1	0	0	0	0	0	0	0	0	0	0	0	0	0	0	0	0	0	0.0281779
RHBDF2	0	0	0	0	0	0	0	0	0	0	0	0	0	1	0	0	1	0	0	0	0	0	0	0	0.647533
RHOB	1	0	0	0	0	0	1	0	0	0	0	1	0	0	0	0	0	0	0	0	0	1	0	0	1.25521
RIC8A	0	0	0	0	0	0	1	0	0	0	0	1	0	0	0	0	0	0	0	0	0	1	0	0	0.107815
RIMKLB	0	0	0	0	0	1	1	0	0	0	0	0	0	1	0	0	0	0	0	1	0	0	0	0	-1.45388
RIN2	0	0	0	1	0	0	1	2	0	0	0	0	0	0	0	0	1	2	0	0	0	0	0	0	-2.07794
RIN3	0	1	0	1	0	0	1	0	0	2	0	0	0	0	0	0	1	2	0	0	0	1	0	0	-0.197557
RIOK2	0	0	0	0	0	0	0	0	0	0	0	0	0	0	0	0	0	0	1	1	0	1	0	0	0.0903002
RIPK2	0	0	0	0	0	1	1	0	0	0	0	0	0	0	1	0	0	0	0	1	0	0	0	0	0.751341
RMI1	0	0	0	0	0	0	1	0	0	1	0	0	0	0	0	1	0	0	0	0	0	0	0	0	-0.794881
RMND5B	0	0	0	0	0	0	1	0	0	0	0	1	0	0	0	0	0	0	0	0	0	0	0	0	-0.788342
RNASEH2B	0	2	0	0	0	0	0	0	0	0	0	0	0	0	0	0	0	0	0	0	0	0	0	0	-0.104959
RNF11	1	0	0	0	0	0	0	0	0	0	0	2	0	0	0	0	0	0	0	0	0	1	0	0	1.00144
RNF126	0	1	0	0	0	0	0	0	0	1	0	0	2	1	0	0	0	0	0	0	0	1	0	0	0.466343
RNF169	0	0	0	0	0	0	0	0	0	0	0	0	0	0	0	0	0	1	0	0	1	1	0	0	0.118599
RNF175	0	1	0	2	0	0	1	0	0	0	0	0	0	0	0	0	0	4	0	0	0	1	0	0	0
RNF19A	0	0	0	0	0	0	0	0	0	1	0	0	0	0	1	0	0	0	0	0	0	0	0	0	0.63728
RNF212	0	1	0	1	0	0	0	0	0	0	0	1	1	0	1	0	1	2	0	1	0	1	0	0	0.391829
RNF213	0	0	0	0	0	0	2	0	0	0	0	0	0	0	0	0	0	0	0	0	0	0	0	0	-0.86317
RNF43	0	0	1	0	0	0	1	1	1	0	0	0	0	0	0	0	2	0	0	1	0	2	0	0	-0.634423
RNF44	1	0	0	0	0	0	2	0	0	0	0	0	0	1	0	0	0	0	0	1	0	1	0	0	-0.51631
RNF8	0	0	0	0	0	0	0	0	0	0	0	0	0	0	0	1	0	2	0	1	0	0	0	0	-0.377808
RNPEPL1	0	1	0	0	0	0	0	0	0	0	0	1	0	0	0	0	0	0	0	0	0	0	0	0	-0.297642
ROCK2	2	1	0	0	1	0	1	1	0	0	0	0	0	0	0	0	1	0	0	1	0	1	0	0	-0.567309
RPA3	0	1	0	0	0	0	0	0	0	1	0	0	0	0	1	0	0	2	0	0	0	2	0	0	-0.14518
RPH3AL	0	0	0	0	0	0	0	0	0	1	0	0	0	0	1	0	0	0	0	0	0	0	0	0	-0.193497
RPIA	0	0	0	0	0	0	0	0	1	0	0	0	0	2	1	0	0	0	0	1	0	0	0	0	-0.0762234
RPL15	1	1	0	0	0	1	0	0	0	0	0	0	0	1	1	0	0	0	0	0	0	0	0	0	0.133919
RPL22L1	2	0	0	0	0	1	1	0	0	0	0	1	0	0	0	0	1	0	0	0	0	1	0	0	0.313883
RPL26	1	0	0	1	0	0	0	1	0	1	0	9	0	0	0	0	0	0	0	0	0	0	0	0	0.613843
RPL26L1	0	0	0	0	0	0	1	0	1	1	0	0	0	1	1	0	1	2	0	2	0	1	0	0	-0.0851254
RPL31	0	0	0	1	0	0	0	1	0	1	0	1	0	2	1	0	0	2	0	1	0	2	0	1	-0.00817707
RPL37	0	0	0	0	0	1	0	0	0	0	0	0	0	0	0	0	1	0	0	0	0	0	0	0	-0.136252
RPL6	0	0	0	1	0	0	1	0	0	0	0	0	0	0	1	0	0	0	0	0	0	0	0	0	0.606914
RPLP0	0	1	0	1	0	0	0	0	0	0	0	0	0	1	0	0	0	0	0	0	0	0	1	0	0.172073
RPLP1	0	2	0	0	0	0	0	0	0	0	0	0	0	1	0	0	0	0	0	2	0	0	0	0	0.504366
RPP14	0	1	0	0	0	0	0	0	0	2	0	0	0	1	0	0	0	0	0	0	0	0	0	0	0.00781315
RPP25	0	0	0	0	0	0	1	0	0	0	0	0	0	1	0	0	0	0	0	1	0	1	0	0	-0.175271
RPRD1B	0	0	0	0	0	0	0	0	0	0	0	0	0	0	0	0	0	0	0	0	1	0	0	0	0.471482
RPS13	0	0	0	1	0	0	0	0	0	0	0	0	0	0	0	0	0	0	0	0	0	0	0	0	0.429433
RPS15A	0	0	0	0	0	0	1	0	0	0	0	1	0	0	0	0	0	2	0	0	0	0	0	0	0.313091
RPS20	0	1	0	0	0	0	0	0	0	0	0	0	0	0	0	0	1	0	0	0	0	0	0	0	0.313407
RPS21	1	0	0	0	0	0	1	0	0	0	0	0	0	0	0	0	0	0	0	0	0	1	0	0	0.210372
RPS24	0	0	0	0	1	0	0	0	0	0	0	0	0	0	0	0	0	0	0	2	0	1	0	0	0.55521
RPS3A	0	0	0	0	0	0	1	0	0	0	0	0	0	1	0	1	1	2	0	0	0	0	0	0	0.075909
RPS6KA5	0	1	0	0	0	0	0	0	0	0	0	0	0	0	0	0	0	0	0	0	0	0	0	1	-0.143299
RPS6KB1	0	0	0	0	1	0	0	0	0	0	0	0	0	0	0	0	0	0	0	1	1	0	0	1	-0.235483
RPS6KC1	0	0	0	0	0	0	0	0	0	0	0	0	0	0	0	0	0	0	0	2	0	1	0	0	-0.0965285
RPS9	0	0	0	0	0	0	0	0	0	0	0	0	0	0	0	0	1	0	0	0	0	0	0	0	0.00894444
RPTOR	0	0	0	0	0	0	0	0	0	2	0	0	0	2	0	0	0	0	0	0	0	0	0	0	-0.270292
RRAGC	0	0	0	0	0	0	2	0	0	0	0	0	0	0	1	0	0	0	0	0	0	0	0	0	0.320246
RREB1	0	1	1	0	0	0	1	0	0	2	0	2	2	0	0	0	1	2	0	0	1	2	0	0	0.143344
RTN2	0	0	0	0	0	0	2	0	0	0	0	0	0	0	1	0	0	0	0	0	0	0	0	0	0.093179
RTN4	0	0	0	0	0	0	1	0	0	0	0	1	0	0	0	0	0	3	0	1	1	1	0	0	0.603577
RTP4	0	0	0	0	0	0	0	0	0	0	0	0	0	0	1	0	0	0	0	0	0	0	0	0	-1.30224
RUNX1	1	2	0	0	0	0	0	0	0	0	0	0	0	1	0	0	0	0	0	0	0	0	0	0	0.144981
RUNX3	1	0	2	0	0	0	1	0	0	0	0	0	0	0	0	0	0	0	0	2	0	0	0	0	-0.327726
RWDD3	0	1	0	2	0	0	0	0	0	0	0	0	0	0	0	0	0	2	0	0	0	0	0	0	-0.430969
RXFP4	0	0	0	0	0	0	2	0	0	0	0	0	0	0	0	0	1	0	0	0	0	0	1	0	0
RXRA	0	0	2	1	0	1	1	0	0	0	0	0	0	0	0	0	1	0	0	0	0	0	0	0	-0.398819
RYBP	0	0	0	0	0	0	1	0	1	0	0	0	0	0	0	0	0	0	0	1	0	0	0	0	-0.374905
S100A1	0	0	0	0	0	0	0	0	0	0	0	0	0	1	0	0	0	0	0	0	0	0	0	0	2.27094
S100B	0	0	0	0	0	0	0	0	0	1	0	0	0	0	1	0	1	0	0	0	0	0	0	0	0.993941
S1PR1	0	0	0	0	0	0	0	0	0	0	0	0	1	0	0	0	0	0	0	0	0	0	0	0	0.777499
SAAL1	0	0	0	1	0	0	0	0	1	0	0	0	0	0	0	0	0	0	0	1	0	0	0	0	-0.234446
SACS	0	2	0	0	0	0	0	0	0	0	0	0	0	0	0	0	0	0	0	0	0	0	0	0	0.0168774
SAMD4B	0	1	0	0	0	0	0	0	0	1	0	0	0	0	0	0	0	0	0	0	0	0	0	0	-0.265682
SAMHD1	0	0	0	1	0	0	0	0	0	0	0	0	0	0	0	0	0	0	0	0	0	0	0	0	0.826118
SAMSN1	0	0	0	0	0	0	1	0	0	0	0	0	0	0	0	0	1	1	0	0	0	0	0	0	-0.0399747
SAP18	0	0	0	0	0	0	1	0	0	0	0	0	0	0	1	0	0	0	0	0	0	0	0	0	0.436535
SARAF	0	1	0	1	0	0	0	1	0	0	0	0	0	0	0	0	1	0	0	0	0	0	0	0	0.643604
SBNO2	1	0	0	0	0	0	0	0	0	1	1	1	0	0	0	0	0	0	0	1	0	0	0	0	-0.176274
SCAMP4	0	0	0	0	0	0	0	0	0	0	0	0	0	0	0	0	0	0	0	1	0	1	0	0	0.0910766
SCARA3	0	1	0	0	0	0	1	0	0	0	0	0	0	0	0	0	1	0	0	0	0	0	0	0	1.49515
SCARB1	0	1	0	0	0	0	0	0	0	0	0	0	0	0	1	0	0	0	0	0	0	0	0	0	-0.194233
SCMH1	0	0	0	0	0	0	0	0	0	0	0	0	0	0	0	1	0	0	0	0	0	1	0	0	-0.608444
SCN2A	0	0	0	0	0	0	1	1	0	0	0	0	0	0	0	0	0	0	0	3	0	0	0	0	0.318401
SCO1	0	0	0	2	0	0	0	0	0	0	0	0	0	0	0	1	0	0	0	1	0	0	0	0	-0.219987
SCOC	0	0	0	0	0	0	0	0	0	0	0	0	0	0	0	1	0	0	0	0	0	0	0	0	0.418124
SCPEP1	0	0	0	0	0	0	0	0	0	0	0	0	0	0	0	0	0	0	0	0	0	0	1	0	-0.100126
SCRG1	0	0	0	0	0	0	0	0	0	1	1	0	0	0	0	0	0	0	0	0	0	0	0	0	0
SEC14L1	0	0	0	0	0	0	0	0	0	0	0	0	0	0	0	0	1	0	0	0	0	0	0	0	-0.175507
SEC16A	0	0	0	0	0	0	4	0	0	1	0	2	0	1	2	0	0	0	0	0	1	2	0	1	-0.144195
SEC61A2	0	1	0	0	0	0	0	0	0	0	0	0	0	0	0	0	0	0	0	0	0	1	0	0	0.208662
SEMA3C	1	0	0	0	0	0	1	1	0	0	0	1	0	0	0	0	0	0	0	2	0	1	0	0	-1.51149
SEMA4B	0	0	0	2	0	0	0	0	0	0	0	0	0	0	0	0	0	6	0	0	0	0	0	0	-0.643651
SEMA4C	0	0	0	0	0	0	0	1	0	0	0	0	0	0	0	0	0	0	0	0	0	1	0	0	-0.00470575
SEMA5A	0	1	0	0	0	0	0	0	0	0	0	0	0	1	0	1	1	0	0	1	0	2	0	0	0.400609
SEPSECS	0	3	1	1	0	0	1	0	0	0	0	0	1	0	2	0	0	0	0	1	0	0	0	0	-0.261024
SERINC1	0	0	0	0	0	0	1	0	0	1	0	0	0	0	1	0	0	0	0	1	0	1	0	0	0.432049
SERINC5	0	1	0	0	0	0	1	0	0	0	0	0	1	0	0	0	0	0	1	0	0	0	0	0	-0.417355
SERPINH1	0	0	0	0	0	0	1	0	0	0	0	0	0	0	1	0	1	1	0	0	0	1	0	0	-1.5461
SERTAD2	0	1	0	0	0	0	0	0	0	0	0	1	0	0	0	1	0	0	0	0	0	0	1	0	1.32703
SESN1	0	0	1	0	0	0	0	0	0	0	0	0	0	0	0	0	1	0	0	1	0	0	0	0	0.0956425
SETBP1	0	1	0	0	0	0	0	0	0	1	0	0	1	0	0	0	0	0	0	0	0	0	0	0	-2.45781
SETD7	0	0	0	0	0	0	2	0	0	0	0	0	0	0	0	1	0	0	0	0	0	0	0	0	-0.296595
SFMBT2	0	1	1	0	0	0	0	0	0	0	0	0	0	0	1	0	0	2	0	1	0	0	0	0	-0.119152
SFT2D2	0	0	0	0	0	0	0	0	0	0	0	0	0	0	0	0	1	0	0	0	0	0	0	0	0.367071
SFXN4	1	1	0	0	0	0	0	0	0	1	0	0	0	0	2	0	0	0	0	0	1	1	0	0	0.0481282
SGK1	0	0	0	1	0	0	0	0	0	0	0	0	0	0	0	0	0	0	0	0	0	0	0	0	0.260774
SGPP2	0	0	0	1	0	0	1	0	0	0	0	0	0	0	0	0	0	0	0	0	1	1	0	0	0
SGSM2	0	2	0	0	0	0	0	0	0	0	0	0	1	0	1	1	1	0	0	0	0	0	0	0	-0.704311
SGTA	0	0	1	1	0	0	1	0	0	0	0	1	0	3	0	0	0	2	0	0	1	1	0	0	0.117053
SH2B2	0	0	1	0	0	0	0	0	1	0	0	0	0	0	0	0	0	2	0	1	0	0	1	0	0.14273
SH2B3	0	0	0	0	0	0	1	0	0	1	0	0	0	0	0	0	0	0	0	0	0	0	0	0	1.25754
SH2D4A	0	0	0	1	1	0	0	1	0	0	0	0	0	0	0	0	1	2	0	0	0	0	0	1	0.331717
SH3BP2	0	0	0	0	0	0	2	0	0	0	0	0	0	0	0	0	0	0	0	0	0	1	0	0	0.480902
SH3BP4	1	0	0	1	0	0	0	0	0	0	0	0	0	1	0	1	0	2	0	0	0	1	0	0	-0.826379
SH3D21	0	0	0	1	0	0	0	0	0	0	0	0	0	0	1	0	1	2	0	0	0	0	0	0	-0.626372
SH3GL1	0	2	0	0	0	0	0	0	0	0	0	0	1	0	0	1	0	0	0	0	0	0	0	1	0.292084
SH3PXD2A	0	0	0	0	0	1	0	0	0	0	0	0	0	0	0	0	1	0	0	0	0	0	0	0	0.595893
SH3PXD2B	0	0	0	0	0	0	0	0	0	0	0	1	0	0	0	0	0	0	0	0	0	0	0	0	0.146195
SH3RF3	0	1	0	0	1	0	2	0	0	2	0	2	0	0	1	0	2	1	0	0	0	2	0	1	0.778712
SHANK3	0	0	0	0	0	0	0	0	0	0	0	1	0	0	0	0	0	0	0	0	0	0	0	0	-2.37059
SHQ1	0	0	0	0	0	1	2	0	0	0	0	0	0	0	0	0	0	0	0	0	0	0	0	0	-0.382328
SIAH1	0	1	0	0	0	0	0	0	0	1	0	0	0	0	0	0	0	0	0	0	0	0	0	0	0.570112
SIGMAR1	0	0	0	0	0	0	0	0	0	0	0	0	0	0	0	0	1	0	0	0	0	0	0	0	-0.00868902
SIK1	0	0	0	2	0	0	2	0	0	0	0	2	0	0	0	0	0	4	0	0	0	2	0	0	1.18276
SIK2	0	1	0	1	0	0	2	0	0	0	0	0	0	1	0	0	0	2	0	0	0	1	0	1	-0.251517
SIMC1	0	0	0	0	0	0	0	0	0	0	0	0	0	0	1	0	1	0	0	1	0	0	0	0	-1.22947
SIN3B	0	0	0	0	0	0	1	0	0	0	0	0	0	0	0	0	0	0	0	0	0	2	0	0	-0.7654
SIPA1L1	0	0	0	1	0	0	1	0	0	1	0	1	0	1	0	0	0	0	0	0	0	1	0	0	-0.272974
SIRPA	0	0	0	0	0	0	1	0	0	1	0	0	0	0	0	0	0	0	0	1	0	0	0	0	0.34419
SIRT3	0	1	0	0	0	0	0	0	0	0	0	0	1	0	0	0	0	0	0	0	0	0	0	0	0.025551
SIRT5	0	0	0	0	0	0	1	0	1	0	0	0	0	0	1	0	0	0	0	0	0	0	0	0	-0.351573
SIVA1	1	0	0	0	0	0	0	0	0	0	0	0	0	0	0	0	0	0	0	0	0	0	0	0	0.268007
SKA1	0	0	0	2	0	0	0	0	2	0	0	0	0	0	1	0	0	0	0	0	0	0	0	0	0.121991
SKI	0	0	0	0	3	0	0	0	0	0	0	9	0	0	0	0	0	0	0	0	0	1	0	0	0.524487
SKIDA1	0	0	0	0	0	0	0	0	0	0	0	0	0	0	0	0	0	2	0	0	0	1	1	0	1.00888
SLA	0	1	0	0	0	0	0	0	0	0	0	0	0	0	0	0	0	0	0	0	0	1	0	0	-2.04121
SLAIN1	0	1	0	0	0	0	0	1	0	0	0	0	0	1	0	0	1	0	0	2	0	0	0	0	-2.45933
SLC14A1	0	0	0	0	0	0	0	0	0	0	0	0	0	0	0	0	1	0	0	1	0	1	0	0	0
SLC15A4	0	1	0	0	0	0	0	0	0	0	1	0	0	0	0	0	0	0	0	0	0	0	0	0	0.369592
SLC16A3	0	0	0	0	0	0	0	0	0	1	0	2	0	0	0	0	0	0	0	0	0	0	0	0	0.620903
SLC16A9	0	0	0	2	0	0	0	0	1	0	0	0	0	0	1	0	0	2	0	0	0	0	0	0	0.415066
SLC17A9	1	0	0	0	0	0	0	0	0	0	0	0	0	0	0	0	1	0	0	0	0	0	0	0	0.107027
SLC19A1	0	0	0	0	0	0	0	0	0	0	0	1	0	0	0	0	0	0	0	0	0	1	0	0	-0.602422
SLC19A2	0	0	0	0	0	0	0	0	0	0	0	0	1	0	0	0	0	0	0	0	0	0	0	0	-0.601375
SLC1A3	1	0	0	2	0	0	1	1	0	0	0	0	0	1	0	0	0	2	0	3	0	4	0	0	-0.195319
SLC1A4	0	0	0	0	0	0	1	0	0	0	0	0	0	0	0	0	0	0	0	2	0	0	0	0	-1.10657
SLC22A18	0	0	0	0	0	0	3	0	0	1	0	0	0	0	0	0	0	0	0	0	0	0	0	0	0.24334
SLC23A1	0	0	0	0	0	0	0	0	0	0	0	0	0	1	0	0	0	0	0	0	0	0	0	0	-0.525386
SLC25A12	0	0	0	1	0	0	1	0	0	0	0	0	0	1	0	0	0	1	0	2	0	0	0	0	-0.328999
SLC25A25	0	0	0	0	0	0	2	0	0	0	0	0	0	0	1	1	0	0	0	1	1	4	0	0	0.549309
SLC25A38	0	0	0	0	0	0	1	0	0	0	0	0	0	0	0	0	0	0	0	0	0	0	0	0	-0.161336
SLC25A46	0	1	0	1	0	0	0	0	1	0	0	0	0	0	0	1	0	2	0	0	0	0	0	1	0.318582
SLC27A3	0	0	0	0	0	0	1	0	1	0	0	0	0	0	0	0	0	0	0	0	0	1	0	0	-0.259492
SLC29A3	0	1	0	0	0	0	0	0	0	0	0	0	0	0	0	0	0	0	0	1	0	0	0	0	-0.382043
SLC2A13	0	1	0	1	0	0	0	0	0	0	0	0	0	0	0	0	0	1	2	0	0	0	0	0	-0.340409
SLC2A5	0	0	0	0	0	0	1	0	0	1	0	0	0	0	0	0	0	0	0	0	0	0	0	0	-0.273237
SLC2A6	0	0	0	0	0	0	1	0	0	0	0	0	0	1	0	0	0	0	0	0	0	1	0	0	-0.672177
SLC2A9	0	1	0	1	0	0	0	0	0	0	0	0	1	0	0	0	0	0	0	0	0	0	1	0	0.555959
SLC31A2	0	1	0	0	0	0	0	0	0	0	0	0	0	0	0	0	0	0	0	1	0	1	0	0	1.13985
SLC35E2B	0	0	0	0	0	0	2	0	0	2	0	0	0	0	0	0	0	0	0	0	0	2	0	0	-0.770305
SLC35F2	0	0	0	0	0	0	0	0	0	0	0	0	0	0	0	0	0	0	0	0	0	2	0	0	-0.821969
SLC38A1	0	2	0	0	0	0	1	0	0	0	0	0	0	0	0	0	0	0	0	0	0	1	0	0	0.879962
SLC38A7	0	0	0	0	0	0	2	0	0	1	0	1	0	0	0	0	1	2	2	0	0	2	0	0	-0.122141
SLC39A10	0	0	0	0	0	0	0	0	0	0	0	0	0	0	1	0	0	0	0	0	0	0	0	0	-0.483281
SLC43A2	0	2	0	0	0	0	0	0	1	0	0	0	1	1	0	0	0	0	0	0	0	0	0	0	-0.805184
SLC45A4	1	0	1	2	0	0	1	0	2	1	0	1	0	0	0	0	4	2	0	0	0	1	0	0	0.163072
SLC48A1	0	0	0	0	0	0	1	0	0	0	0	0	0	0	0	0	1	0	0	1	0	1	0	0	-0.231783
SLC4A7	0	0	0	0	0	0	0	0	0	2	0	0	0	0	0	0	0	0	0	1	1	0	0	1	-1.54226
SLC6A6	0	0	1	0	0	0	0	0	0	1	0	0	0	1	0	1	1	0	0	0	0	1	0	0	0.193245
SLC7A5	0	0	0	1	0	0	1	0	0	1	0	0	0	0	0	0	0	0	0	0	0	0	0	0	0.319845
SLC8A3	0	0	0	0	0	0	0	0	0	0	0	0	1	0	1	0	0	0	0	0	0	0	0	0	-2.05192
SLCO4A1	0	0	0	0	0	0	3	0	0	0	0	1	0	1	0	1	3	0	0	1	0	1	0	0	-0.979374
SLFN12L	0	0	0	0	0	0	1	0	0	0	0	0	0	0	0	0	0	0	0	0	0	0	0	0	1.19814
SLTM	0	0	0	2	0	0	0	0	0	0	0	1	0	0	0	0	0	4	0	0	0	0	0	0	0.222218
SMAD1	0	0	0	0	0	0	1	0	0	0	0	0	0	0	0	0	0	0	0	0	0	0	0	0	0.0372211
SMAD3	0	1	0	0	0	0	0	0	0	0	0	0	0	0	2	0	0	0	0	0	0	0	0	0	-0.256846
SMAP1	0	1	0	0	0	0	0	0	0	0	0	0	0	0	0	0	0	0	0	0	0	0	0	0	0.208385
SMARCA2	0	0	0	0	0	0	0	0	0	0	0	0	0	0	1	0	0	0	0	2	0	0	0	0	0.097105
SMC6	0	0	0	0	1	0	0	0	0	0	0	0	0	1	1	0	0	0	0	0	0	0	0	1	-0.224058
SMIM12	0	0	0	1	0	0	1	0	0	0	0	0	0	1	1	0	0	0	0	0	0	1	0	0	0.391205
SMIM20	0	0	0	0	0	0	1	0	0	0	0	0	0	0	0	0	0	0	0	0	0	0	0	0	0.462444
SMIM6	0	0	0	1	0	0	2	0	0	0	0	0	0	0	1	1	0	1	0	0	0	1	0	1	0.0145178
SMNDC1	0	0	0	0	0	0	0	0	0	1	0	0	0	0	1	0	0	0	0	1	0	0	0	0	0.348569
SMOX	0	0	0	0	0	0	1	0	0	0	0	0	0	0	0	0	0	0	0	0	0	0	0	0	-1.18014
SMYD2	0	1	0	0	0	0	1	0	0	0	0	0	0	0	0	0	0	0	0	0	0	0	0	0	0.391007
SMYD3	1	0	0	0	0	1	0	0	1	0	0	0	0	0	0	0	0	0	0	1	0	0	0	0	1.47589
SMYD5	0	0	0	0	0	0	1	0	0	0	0	0	0	0	0	0	0	0	0	1	0	0	0	0	0.32968
SNAI1	1	0	0	0	0	0	0	0	0	2	0	0	0	0	0	0	0	0	0	0	0	0	0	0	0.867242
SNAP29	0	0	0	0	0	0	0	0	0	1	0	0	0	0	1	0	0	0	0	1	0	0	0	0	0.821013
SNAPC4	0	0	0	0	0	0	0	0	0	1	0	0	0	0	0	0	0	0	0	0	0	0	0	0	0.0668034
SND1	0	0	1	0	0	0	1	0	0	0	0	0	0	0	0	0	0	1	0	0	0	0	0	0	0.512027
SNED1	0	0	1	0	0	1	7	1	0	2	0	2	0	1	3	1	1	0	0	0	1	4	0	0	0
SNRNP27	0	0	0	1	0	0	1	0	0	0	0	0	0	1	0	0	1	2	0	0	1	0	0	0	0.0222576
SNRNP40	1	0	0	0	0	0	0	0	0	0	0	0	0	0	0	0	0	0	0	1	0	0	0	0	0.0723013
SNRNP48	0	1	0	0	0	0	0	0	1	0	0	0	0	0	0	0	0	0	0	0	0	0	0	1	-0.0653876
SNRPE	0	0	0	0	0	0	0	0	0	0	0	0	0	0	0	1	0	0	0	0	1	0	0	0	-0.0112981
SNRPG	0	2	0	0	1	0	0	0	0	1	0	1	0	0	1	0	0	0	0	0	0	0	0	0	0.201837
SNX29	0	1	0	0	0	0	0	0	0	0	0	1	0	0	0	0	1	0	0	0	0	0	0	0	-0.0247819
SNX3	0	0	0	0	0	0	0	0	0	0	0	0	0	0	0	0	0	0	0	0	0	0	0	1	0.535404
SNX33	0	0	0	1	0	0	4	0	0	0	0	0	0	1	1	0	0	0	0	0	0	2	0	0	-0.386706
SNX6	0	0	0	0	0	0	1	0	0	0	0	0	0	0	1	0	0	2	0	0	0	0	0	0	0.34149
SNX8	1	0	0	0	0	0	1	0	0	1	0	1	0	0	0	0	0	0	0	1	1	1	0	0	0.42813
SOCS1	0	0	0	0	0	0	0	0	0	0	0	0	0	0	0	0	0	0	0	1	0	0	0	0	0.311742
SORCS1	0	1	0	0	0	0	0	0	0	0	0	0	0	0	0	0	0	2	0	1	0	0	0	0	0.53111
SOS2	0	0	0	1	0	0	0	0	1	0	0	0	0	0	2	0	0	2	0	1	0	0	1	0	-0.0885953
SOX15	0	0	0	0	0	0	0	0	0	0	0	0	0	0	1	0	0	0	0	1	0	1	1	0	0
SP110	0	0	0	1	0	0	0	0	0	0	0	0	0	0	0	0	0	0	0	0	0	0	0	0	-0.835518
SP3	0	0	0	1	0	0	0	0	0	0	0	0	0	0	0	0	1	0	0	0	0	0	0	0	0.00635169
SP4	0	0	0	0	0	1	1	0	0	0	0	0	0	0	0	0	0	0	0	0	0	0	0	0	-0.215629
SPAG6	0	0	0	0	0	0	1	0	0	0	0	0	0	1	0	0	0	0	0	0	0	1	0	0	0.655342
SPAG9	0	0	0	2	0	0	0	0	0	0	0	0	0	0	0	0	0	1	0	0	0	0	0	0	-0.30342
SPARC	0	0	0	0	0	0	1	0	0	0	0	0	0	0	0	0	0	0	0	1	0	0	0	0	-1.08787
SPAST	0	1	0	0	0	0	0	0	0	0	0	1	0	0	0	0	0	0	0	1	0	0	0	1	0.196127
SPATA13	0	0	0	0	0	0	0	0	0	0	0	0	0	0	0	0	1	0	0	1	0	0	0	0	-0.364745
SPATA24	0	1	0	0	0	0	0	0	0	0	0	0	0	0	2	0	1	0	0	0	0	0	0	0	-0.0806003
SPATC1L	0	0	0	0	0	0	0	0	0	0	0	0	0	0	0	0	0	0	1	0	0	0	0	0	-0.39705
SPDYE3	0	0	0	0	0	0	1	0	0	1	0	0	0	0	1	0	0	0	0	0	0	0	0	0	0
SPECC1	0	1	0	0	0	0	0	1	0	0	0	0	0	0	0	0	1	0	0	0	0	0	0	0	-0.0874262
SPECC1L	0	0	1	0	0	0	1	0	0	0	0	0	0	0	0	0	1	0	0	0	0	3	0	0	0.0664657
SPEN	0	0	0	0	0	0	1	0	0	0	0	0	0	1	0	0	0	0	0	0	0	0	0	0	-0.212573
SPG7	0	0	0	0	0	0	0	0	0	0	0	0	0	0	0	0	0	0	0	2	0	0	0	0	-0.551109
SPINK2	0	0	0	0	0	0	1	0	0	1	0	0	0	0	0	0	0	0	0	0	0	0	0	0	0.436853
SPN	0	0	1	0	0	0	3	0	0	0	0	1	0	1	1	0	0	0	1	1	0	1	0	0	0.19926
SPNS1	0	0	0	4	0	0	0	0	1	1	0	1	0	1	0	1	0	4	1	0	0	0	0	0	0.0681835
SPNS2	0	2	0	0	0	0	0	0	0	0	0	0	1	0	1	0	0	0	0	0	0	0	0	0	0.46343
SPOCK2	0	0	0	1	2	0	0	0	1	0	0	0	0	0	1	1	0	1	0	0	0	0	0	1	-0.407477
SPON2	0	1	0	1	2	0	1	0	0	0	0	3	0	2	1	0	0	2	0	3	1	3	0	0	1.35986
SPOP	0	0	0	0	0	0	1	0	0	0	0	0	0	1	0	0	0	0	0	0	0	0	0	0	-0.325301
SPOPL	1	0	0	0	0	0	0	0	0	1	0	0	0	1	1	0	0	1	0	1	0	0	0	0	0.229714
SPP1	0	0	0	0	0	0	2	0	0	0	0	0	0	0	0	0	0	0	0	1	0	0	1	1	0.0323351
SPPL2A	0	0	0	0	0	0	1	0	0	2	0	0	0	0	0	0	0	1	0	0	0	0	0	0	0.487685
SPPL2B	1	0	0	0	0	0	1	0	0	0	0	1	0	0	0	0	1	0	0	0	0	1	0	0	-0.962618
SPRY2	1	2	0	1	0	0	1	0	0	0	0	0	0	0	0	0	0	0	0	1	0	0	0	0	1.40795
SPSB2	0	1	0	0	0	0	1	0	0	0	0	0	1	0	0	0	0	0	0	0	0	0	0	0	-0.520636
SPTBN1	0	0	0	0	0	0	0	0	0	0	0	0	0	0	1	0	0	0	0	1	0	0	0	0	-1.04099
SRD5A1	0	0	0	0	0	0	1	0	0	0	0	0	0	1	0	0	0	0	0	0	0	0	0	0	-0.664682
SRD5A3	0	0	0	0	0	0	1	0	0	0	0	0	0	0	0	0	0	0	0	0	0	0	0	0	0.285377
SREBF1	0	1	0	0	0	0	0	0	0	0	0	0	0	0	0	0	2	0	0	0	0	0	0	0	0.14937
SREK1	0	1	0	0	0	0	0	0	0	0	0	0	0	0	0	0	0	0	0	0	0	0	0	0	0.651961
SRGAP2	0	0	0	1	0	0	0	0	0	0	0	0	0	0	0	0	0	0	0	0	0	0	0	0	-0.152061
SRGAP2B	0	0	0	1	0	0	0	0	0	2	0	1	0	0	0	0	0	0	0	0	0	2	0	0	-0.0862476
SRGAP2C	0	0	0	1	0	0	0	0	0	0	0	0	0	0	0	0	0	0	0	0	0	0	0	0	-0.157842
SRGN	0	0	0	0	0	0	0	0	0	1	0	0	0	0	0	0	0	0	0	0	0	0	0	0	1.46121
SRM	0	0	0	0	0	0	0	0	0	0	0	0	0	1	0	1	1	0	0	0	0	0	0	0	0.155294
SRP72	0	0	0	1	0	0	0	0	0	0	0	0	0	0	0	0	0	0	0	2	0	1	0	0	0.31444
SRPK1	0	0	0	0	0	0	0	0	0	0	0	0	0	0	0	0	0	0	0	1	0	0	0	0	0.265494
SRSF1	0	0	0	0	0	0	1	0	0	0	0	2	0	0	0	0	0	0	1	0	0	0	0	0	-0.516501
SRSF4	1	0	0	0	0	0	0	0	0	1	0	0	0	0	0	0	1	0	0	0	0	0	0	0	-0.0272443
SRSF5	0	0	0	1	0	0	0	0	0	1	0	0	0	0	0	0	0	1	0	0	0	0	1	0	-0.178671
SRSF6	0	0	0	0	0	0	2	0	0	0	0	0	0	0	0	0	0	0	0	3	0	0	0	0	0.304982
SSBP4	2	1	0	0	1	0	0	0	1	0	0	0	0	0	0	0	0	0	0	1	1	2	0	1	0.200363
SSH1	0	0	0	0	0	0	1	0	1	0	0	0	0	0	0	0	0	0	0	0	0	0	0	0	0.133142
SSNA1	0	1	0	0	0	0	0	0	0	0	0	0	0	0	0	0	0	0	0	0	0	1	0	0	-0.0658604
SSR3	0	1	0	1	0	0	0	0	0	0	0	0	0	0	0	1	0	2	0	1	0	1	0	0	0.759327
SSX2IP	0	0	0	0	0	0	0	0	0	0	0	1	0	0	0	0	0	0	0	0	0	0	0	0	-0.293387
ST3GAL4	0	0	0	0	0	0	0	0	0	0	0	0	0	0	0	0	0	0	0	0	0	1	0	0	0.967729
ST8SIA6	0	0	0	0	0	0	0	0	0	0	0	1	0	0	0	0	0	0	0	0	0	0	0	0	0.305865
STAM2	0	2	0	0	0	0	0	0	0	0	0	0	0	1	0	0	1	0	0	0	0	1	0	0	-0.0881396
STAMBP	0	1	0	0	0	0	0	0	0	0	0	0	0	0	0	0	0	0	0	1	0	0	0	0	-0.366727
STARD10	0	0	1	0	0	0	0	0	0	0	0	0	0	1	0	0	1	0	0	1	0	0	0	0	-0.806596
STARD3	0	0	0	0	2	0	0	0	0	0	0	12	0	0	0	0	0	0	0	0	0	0	0	1	-0.641389
STAT4	0	1	0	0	0	0	0	0	1	0	0	0	0	0	0	0	0	0	0	1	0	0	0	0	-0.40232
STAT5B	0	0	0	0	0	0	0	0	0	0	0	0	0	0	0	0	1	0	0	1	0	0	0	0	-0.843373
STBD1	0	0	0	0	0	0	0	0	0	0	0	0	0	0	0	0	0	0	0	1	0	0	0	0	0.00372082
STEAP3	0	0	0	0	0	0	0	0	0	0	0	0	0	0	0	0	0	0	0	0	0	0	0	1	0.749158
STK11IP	0	0	0	0	0	0	1	0	0	0	0	0	0	0	0	0	0	0	0	0	0	0	0	0	-0.203167
STK17B	1	1	0	0	0	0	0	0	1	0	0	0	0	0	1	0	0	0	0	0	0	1	1	0	2.1469
STK24	0	0	0	0	0	0	0	0	0	0	0	0	0	0	0	0	1	0	0	0	0	0	0	0	0.0365392
STK3	0	0	0	0	0	0	0	0	0	0	0	1	0	0	0	0	0	0	0	0	0	1	0	0	-0.389295
STK33	0	2	0	1	0	0	0	1	0	0	0	0	0	0	0	0	1	0	0	0	0	0	0	0	-1.32493
STMN3	0	0	0	0	4	0	0	0	0	0	0	14	0	0	0	0	0	0	0	0	0	0	0	0	-1.02563
STON2	0	0	0	2	0	0	2	0	0	0	0	0	0	0	0	0	2	0	0	1	0	1	1	0	0.615894
STT3B	0	0	0	0	0	0	1	0	0	0	0	0	0	0	0	0	0	0	0	0	0	0	0	0	0.282308
STX11	0	1	0	0	0	0	0	0	0	0	0	0	0	0	1	0	0	0	0	0	0	0	0	0	0.153386
STX4	0	0	0	0	0	0	0	0	0	0	0	0	0	0	3	0	0	0	1	0	0	0	0	0	-0.210492
STXBP5	0	0	0	0	0	0	1	0	0	0	0	0	0	0	0	0	1	0	0	0	0	0	0	0	0.283037
STYK1	0	0	0	1	0	0	1	0	0	0	0	0	0	0	0	0	0	6	0	1	0	0	0	0	-1.4104
SUB1	0	0	1	0	0	0	1	0	0	0	0	0	0	0	0	0	0	2	0	0	0	0	0	0	0.823996
SUCLA2	0	0	0	0	0	0	3	0	0	0	0	0	0	0	0	0	0	0	0	0	0	0	0	0	0.336579
SUGP2	0	0	0	0	0	0	0	0	0	0	0	0	0	0	0	0	1	0	0	0	0	2	0	0	-0.646482
SULF2	0	1	0	0	0	0	1	0	0	0	0	0	1	0	0	0	1	2	0	1	0	1	0	0	1.07269
SULT1A1	0	0	0	0	0	0	0	0	0	0	0	1	0	1	0	0	0	0	0	0	0	1	0	0	0.434381
SUMO3	0	0	0	0	0	0	0	0	0	0	0	0	0	0	0	0	0	0	0	3	0	0	0	0	0.549675
SURF4	0	0	0	0	0	0	0	0	0	0	0	0	0	0	0	0	0	0	0	1	0	0	0	0	0.515715
SUSD1	0	0	1	0	0	0	0	0	0	0	0	0	0	0	0	0	0	2	0	1	0	0	0	0	0.48323
SVIL	0	1	0	1	0	0	0	0	0	1	0	0	1	0	0	1	3	2	0	0	1	0	0	0	0.58728
SYK	0	1	0	0	0	1	0	0	0	1	0	0	0	0	1	0	1	0	0	1	0	1	0	0	0.113255
SYNE3	0	0	0	1	0	0	1	0	0	0	0	0	0	1	0	0	0	0	0	0	0	1	0	1	-0.19764
SYNJ2	1	1	0	0	0	1	0	1	0	1	0	0	0	1	0	0	0	0	0	3	0	1	0	0	0.901738
SYPL1	0	1	0	3	0	0	0	0	1	0	0	0	0	1	0	0	2	2	0	1	0	6	0	0	-0.239189
SYTL1	0	0	0	0	0	0	1	0	0	0	0	0	0	0	0	0	0	0	0	0	0	0	0	0	0.247784
SYTL3	0	0	0	0	0	0	0	0	0	0	0	0	0	1	0	0	0	0	0	1	0	0	0	0	-0.392248
TAC4	0	0	0	0	0	0	0	0	0	0	0	0	0	0	1	0	0	0	0	0	1	1	0	1	0
TADA1	0	1	0	0	0	0	1	0	0	0	0	0	0	0	0	0	0	0	0	0	0	0	0	0	0.514419
TADA2B	0	0	0	1	0	0	1	0	0	0	0	0	0	1	0	0	0	0	0	3	0	0	0	0	0.153591
TADA3	0	0	0	0	0	0	0	0	0	0	0	1	0	0	1	0	0	0	0	1	1	0	0	0	-0.810218
TAF1B	0	1	0	0	0	0	0	0	0	0	0	0	0	1	0	0	0	2	0	0	1	2	0	0	-0.124285
TAF2	0	0	0	0	0	0	0	0	0	0	0	0	0	0	0	0	1	0	0	2	0	0	0	0	-0.144
TAF3	0	0	0	0	1	0	2	0	0	0	0	1	0	1	0	0	0	0	0	0	0	3	0	0	-0.181179
TAF5L	0	0	0	0	0	0	0	0	0	0	0	0	0	0	0	0	0	0	0	1	0	0	0	0	0.275517
TAGAP	0	0	0	0	0	0	0	0	0	0	0	0	0	0	0	0	0	0	0	1	0	1	0	1	-0.306207
TAL1	0	0	0	0	0	0	2	0	0	0	0	0	0	0	0	0	1	0	0	1	0	0	0	1	-3.45939
TANC1	0	0	0	0	0	0	0	0	0	0	0	0	0	0	0	0	0	0	0	2	0	0	0	0	-2.00154
TANC2	0	0	0	0	0	0	0	0	0	0	0	0	0	1	1	0	0	0	0	0	0	1	0	0	-1.03467
TANGO6	0	0	0	0	0	0	0	0	0	0	0	0	0	0	0	0	1	0	0	0	0	0	0	0	-0.553945
TANK	0	1	0	0	0	0	0	0	0	0	0	0	0	0	0	0	0	0	0	0	0	0	0	0	0.637393
TARBP1	0	1	0	0	1	0	1	0	0	0	0	0	0	0	0	0	0	0	0	0	0	0	0	1	-0.741243
TASP1	0	0	0	0	0	0	1	1	0	0	0	0	0	0	0	0	0	0	0	0	0	0	1	0	-0.102025
TATDN2	0	0	0	0	0	0	0	0	0	0	0	0	0	1	0	0	0	0	0	1	0	0	0	0	-0.218114
TBC1D10A	0	0	0	2	1	0	0	0	0	1	0	0	0	0	0	0	0	0	0	0	0	1	0	1	-1.23502
TBC1D2B	0	0	0	0	0	0	0	0	0	0	0	0	0	1	0	0	0	1	0	1	0	0	0	0	-0.00490028
TBC1D5	0	0	0	0	0	1	0	0	0	0	0	0	0	1	0	0	0	0	0	0	0	0	0	0	-0.0952874
TBC1D9B	0	0	0	0	0	0	0	0	0	0	0	0	0	0	0	0	0	0	0	0	0	2	0	0	-0.0374765
TBCEL	0	0	0	0	0	0	1	0	0	0	0	0	0	0	0	0	0	0	0	1	0	0	0	0	-0.584776
TBCK	0	0	0	3	0	0	1	0	0	0	0	0	0	0	0	1	0	6	0	2	1	1	0	0	-0.636976
TCAIM	0	1	0	1	0	0	1	0	0	0	0	0	0	0	1	0	0	0	0	1	0	0	0	0	-0.117067
TCF4	0	1	0	2	0	0	1	0	0	1	0	0	0	1	1	0	0	0	0	1	0	1	0	0	-0.41682
TCFL5	0	0	0	0	0	0	1	0	0	0	0	1	0	0	0	0	1	0	0	0	0	0	0	0	0.270847
TCP11L2	0	1	0	0	0	0	0	0	0	0	0	1	0	1	0	0	0	0	0	0	0	0	0	0	-0.443614
TCTN1	0	0	0	0	0	0	1	0	0	1	0	0	0	1	0	0	0	0	0	1	0	3	0	0	0.269548
TCTN3	0	1	0	0	0	0	0	0	0	1	0	1	0	1	0	0	0	0	0	0	0	0	0	0	0.417306
TECPR1	0	1	0	0	0	0	1	0	0	0	0	1	0	2	0	0	1	1	0	0	0	0	0	0	-0.320404
TECPR2	0	0	0	1	0	0	1	0	0	0	0	0	0	0	0	0	0	1	0	0	0	0	0	0	-0.453031
TELO2	0	0	0	0	0	0	0	0	0	0	0	0	0	0	1	0	0	0	0	0	0	0	0	0	-0.0971833
TESC	0	0	0	0	0	0	2	0	0	0	0	0	0	0	1	0	0	0	0	0	0	0	0	0	0.0399524
TET2	0	0	0	1	0	0	0	0	0	0	0	0	0	0	0	0	0	0	0	0	0	0	0	0	-0.0261519
TEX10	0	1	0	0	0	0	0	0	0	0	0	1	0	0	1	0	0	0	0	1	1	1	0	0	-0.163454
TFB1M	0	2	1	0	0	0	6	0	0	1	0	0	1	2	0	2	2	0	0	0	0	2	0	1	-0.938409
TFDP2	0	0	0	0	0	0	2	0	0	0	0	0	1	0	0	0	0	0	0	0	0	0	0	0	0.389823
TFEC	0	0	0	1	0	0	1	0	0	0	0	0	0	0	0	0	0	0	0	1	0	0	0	0	-1.12985
TFRC	0	1	0	0	0	0	3	0	0	0	0	0	0	2	0	0	0	0	0	0	0	0	0	0	0.335587
TGIF1	0	0	0	0	0	0	1	0	1	0	0	0	0	0	0	0	0	0	0	0	0	0	0	0	-0.244139
THAP3	1	0	0	0	1	0	0	0	0	0	0	0	0	0	0	0	0	0	0	1	0	0	0	1	-0.4184
THEM6	0	0	0	0	1	0	2	0	0	0	0	1	0	0	0	0	0	0	0	0	0	0	0	1	-0.195441
THNSL2	0	0	0	0	0	0	0	0	0	0	0	0	0	1	1	0	0	0	0	0	0	0	0	0	-1.44008
THUMPD3	0	0	0	0	0	0	0	0	0	0	0	0	0	0	0	0	0	2	0	0	0	0	0	0	0.31507
TIMM23	0	0	0	0	0	0	0	0	0	0	0	0	0	0	1	0	0	2	0	0	0	0	0	0	0.927477
TIMM44	0	0	0	0	0	0	2	1	0	0	0	0	0	0	0	0	0	0	0	0	0	2	0	0	0.261343
TIMP3	0	0	0	2	0	0	0	0	0	0	0	0	0	0	0	0	0	2	0	0	0	0	0	0	-1.09495
TIMP4	0	1	0	0	0	0	0	0	0	1	0	0	0	0	1	0	0	0	0	0	0	0	0	0	0.202592
TK1	0	0	0	0	0	0	0	0	0	0	0	1	0	0	0	0	0	0	0	0	0	0	0	0	0.046139
TLE1	0	0	0	0	0	0	0	0	0	1	0	0	0	1	0	0	0	0	0	0	0	1	0	0	0.418669
TLE3	0	1	0	0	0	0	1	0	1	1	0	0	0	0	0	1	0	0	0	1	0	1	0	0	0.469122
TLR9	0	0	0	0	0	0	0	0	0	0	0	0	0	0	0	0	0	0	0	1	0	1	0	0	0.28393
TM2D3	0	0	0	0	0	2	0	0	0	0	0	0	0	0	0	0	0	0	0	0	0	0	0	0	0.0943135
TMED10	0	0	0	1	0	0	0	0	0	0	0	0	0	0	0	0	0	0	0	1	0	0	1	0	0.539484
TMED2	0	0	0	0	0	0	0	1	0	0	0	0	0	0	0	0	1	0	0	2	0	0	0	0	0.501099
TMED6	0	1	0	0	0	0	2	1	1	1	0	0	0	1	0	0	0	0	0	0	0	0	0	0	-0.073444
TMEM104	0	1	0	0	0	0	1	0	0	0	0	1	0	0	0	0	0	1	0	0	0	0	0	0	-0.355262
TMEM126B	0	0	0	1	0	0	0	0	0	0	0	0	0	0	0	0	0	0	0	0	0	0	0	0	-0.127191
TMEM154	0	1	0	0	0	0	0	0	0	0	0	0	0	0	0	0	0	0	0	0	0	0	0	0	0.713377
TMEM161B	0	0	0	0	0	0	0	0	0	0	0	1	0	0	0	0	0	0	1	0	0	0	0	0	-0.498986
TMEM163	0	0	0	0	0	0	0	0	0	1	0	0	0	0	0	0	0	0	0	0	0	0	0	0	-1.20524
TMEM167B	0	0	0	0	0	0	0	0	0	0	0	0	0	1	0	0	0	0	0	1	0	0	0	0	1.09533
TMEM17	0	0	0	0	0	0	2	0	0	0	0	0	0	0	0	1	0	0	0	0	0	0	0	0	-0.117887
TMEM170B	0	0	0	0	0	0	1	0	0	0	0	0	0	0	0	0	0	0	0	0	0	0	0	0	0.505294
TMEM177	2	0	0	0	0	0	0	0	0	0	0	1	0	0	0	0	0	0	0	1	0	0	0	0	-0.608411
TMEM184C	0	0	0	0	0	0	1	0	0	0	0	0	0	0	0	0	0	0	0	0	0	0	0	0	-0.211625
TMEM203	0	0	0	0	0	0	0	0	0	0	0	0	0	0	1	0	2	0	0	0	0	0	0	0	0.0180168
TMEM230	0	0	0	0	0	0	0	0	0	0	0	1	0	0	0	0	1	0	0	0	0	0	0	0	0.559523
TMEM231	0	1	0	0	0	0	0	0	0	0	0	0	0	1	0	0	0	0	0	1	0	0	0	0	-0.885967
TMEM254	0	0	0	1	0	0	0	0	0	0	0	0	0	0	0	0	0	0	0	0	0	0	0	0	-0.0208003
TMEM256	0	0	0	0	0	0	0	0	0	0	0	0	1	0	1	0	0	0	0	0	0	1	0	0	0.161161
TMEM258	0	0	0	0	0	0	2	0	0	0	0	1	0	0	0	0	0	0	0	0	0	0	0	0	0.179765
TMEM259	0	0	0	0	3	0	0	0	0	0	0	7	0	0	0	0	0	1	0	0	0	0	0	0	-0.104539
TMEM53	0	0	0	0	0	0	1	0	0	0	0	0	0	0	0	0	0	2	0	0	0	0	0	0	-0.0222896
TMEM63A	0	0	0	0	0	0	1	0	0	0	0	0	0	0	0	0	0	0	0	1	0	0	1	0	-0.778568
TMSB10	0	0	0	0	0	0	0	0	0	0	0	0	0	0	1	0	0	0	0	0	0	0	1	0	-0.0724495
TMTC2	0	0	0	1	1	0	2	0	0	0	0	0	1	1	1	0	0	4	0	1	0	1	0	1	1.89815
TMTC3	0	0	0	0	0	0	1	0	0	1	0	0	0	0	0	0	0	0	0	0	0	0	0	1	-0.320988
TMTC4	0	1	0	0	0	0	0	0	0	0	0	0	0	0	0	0	0	0	0	1	0	0	1	0	-0.514292
TNFAIP8L1	0	0	0	1	0	0	0	0	0	0	0	0	0	0	0	0	0	0	0	0	0	0	0	1	0.0214942
TNFRSF10A	1	0	0	0	0	0	0	0	0	0	0	0	0	0	0	0	0	0	1	1	0	0	0	0	-0.288004
TNFRSF10B	0	0	0	0	1	0	0	0	0	0	0	0	0	0	0	0	0	0	0	1	0	0	0	1	-0.741021
TNFRSF10D	0	0	0	0	0	0	0	1	0	0	0	0	0	0	0	0	0	0	0	0	0	0	0	0	0.468035
TNFRSF11A	0	0	0	0	0	0	0	0	1	0	0	0	0	0	1	0	0	0	0	0	1	0	0	0	-0.752529
TNFRSF19	0	1	0	1	0	0	0	0	0	0	0	0	0	0	0	0	0	0	0	0	0	0	0	0	0.247274
TNFRSF4	0	0	0	0	0	0	3	0	0	2	0	1	0	0	1	1	0	0	0	1	0	2	0	0	1.50458
TNFSF10	0	0	0	0	0	0	1	0	0	1	0	0	1	0	1	0	2	0	1	0	0	2	0	0	-2.47859
TNFSF4	0	1	0	0	0	0	0	0	0	0	0	0	0	2	0	0	0	0	0	0	0	0	0	0	-1.37496
TNFSF8	0	0	0	0	0	0	0	0	0	0	0	0	0	0	0	0	0	0	0	1	0	0	0	0	-0.660838
TNFSF9	0	0	0	0	0	0	1	0	0	0	0	0	0	0	0	0	0	0	0	0	0	1	0	0	0.589402
TNRC18	0	0	0	0	0	0	0	0	0	0	0	0	0	0	0	0	0	0	0	0	0	0	1	0	-0.931863
TOB1	0	0	1	1	0	0	0	0	0	0	0	0	0	0	0	1	0	0	0	0	0	0	0	0	0.318373
TOLLIP	0	0	0	0	0	0	1	0	0	0	0	1	0	0	0	0	0	0	0	0	0	0	0	0	0.511821
TOM1L2	0	0	0	0	0	0	0	0	0	0	0	0	0	0	0	0	1	0	0	1	0	0	0	0	-0.994015
TOMM20	1	0	0	0	0	0	0	0	0	1	0	0	0	0	0	0	0	0	0	1	0	1	0	0	0.695139
TOMM6	0	1	0	0	0	0	0	0	0	0	0	0	0	0	0	0	1	0	0	0	0	1	0	0	-1.92238
TOR1B	0	1	0	0	0	0	0	0	0	0	0	0	0	0	0	0	0	0	0	0	0	0	0	0	0.0638278
TOR4A	0	0	0	0	0	0	0	0	0	0	0	0	0	0	0	0	0	0	0	2	0	0	0	0	0.0249555
TP53BP2	0	0	0	2	0	0	1	0	0	0	0	0	0	0	0	0	0	0	0	0	0	0	1	0	1.03863
TP53I11	0	0	0	0	0	0	0	0	0	0	0	0	0	1	0	0	1	0	0	1	0	0	0	0	-0.877018
TP53INP2	0	0	0	1	0	0	0	0	1	0	0	1	0	0	0	0	0	0	0	0	0	0	1	0	0.321186
TP63	0	0	0	0	0	0	0	0	0	0	0	1	0	1	0	0	0	0	0	2	0	0	0	0	0.338899
TPCN1	2	0	0	2	0	0	2	0	0	0	0	0	0	0	0	0	1	3	1	0	1	0	0	0	-0.193341
TPCN2	0	0	0	0	0	1	1	0	0	0	0	0	0	0	1	1	1	0	0	2	0	0	0	1	-0.697148
TPD52	0	0	0	0	0	1	1	0	1	0	0	1	0	0	0	0	1	0	0	0	0	0	0	0	0.0959538
TPM1	0	0	0	0	0	0	0	0	0	0	0	0	0	0	1	0	0	0	1	0	1	0	0	0	-1.79298
TPM2	0	0	0	1	0	0	0	0	0	0	0	0	0	1	0	0	0	0	0	1	0	0	0	0	-1.83985
TPM4	1	0	0	1	0	0	1	0	0	0	0	0	0	0	0	0	0	2	0	0	0	0	0	0	0.910561
TPMT	0	2	0	0	0	0	1	0	0	0	0	1	1	1	1	0	1	0	0	0	0	0	1	0	0.62941
TRA2B	1	0	0	0	0	0	0	0	0	0	0	0	0	0	0	0	0	0	0	0	0	0	0	0	0.183468
TRABD	0	0	0	0	0	0	0	0	0	0	0	0	0	0	0	0	1	0	0	0	0	0	0	0	-0.140768
TRAF3	0	0	0	0	0	0	1	1	0	0	0	0	0	0	0	0	1	0	0	0	0	2	0	1	0.759655
TRAF3IP1	0	1	1	1	0	1	0	0	0	0	0	0	0	0	0	0	0	0	0	1	0	0	0	0	-0.200473
TRAF3IP3	0	0	0	1	0	0	0	0	0	0	0	0	0	1	0	0	0	2	0	0	0	0	1	0	-0.411426
TRAF4	0	0	0	0	0	0	0	0	0	1	0	0	0	1	0	0	0	0	0	1	0	1	0	0	1.69121
TRAF6	0	1	0	0	0	0	1	0	0	0	0	0	1	0	0	1	0	0	0	0	0	0	0	0	0.531841
TRAK1	0	0	0	0	0	0	0	0	0	0	0	0	0	0	0	0	0	0	0	2	0	0	0	0	0.019985
TRAPPC9	0	0	0	0	0	0	0	0	0	0	0	0	0	1	0	0	0	0	0	0	0	0	0	0	-0.10751
TREM1	0	1	0	1	0	0	1	0	0	0	0	0	0	0	0	0	0	2	0	1	0	0	0	0	1.94357
TREML4	0	1	0	1	0	0	0	0	0	0	0	0	1	0	0	0	0	2	0	0	0	0	0	0	0.36014
TRIAP1	0	0	0	2	0	0	1	0	0	1	0	0	0	0	1	0	0	2	0	0	0	0	0	0	0.587596
TRIB1	0	1	0	1	0	0	3	2	0	1	0	0	1	2	2	0	0	2	1	5	0	1	0	0	2.98974
TRIB2	0	0	0	0	0	0	0	0	0	2	1	0	0	0	1	0	0	0	0	1	1	0	0	0	-0.880388
TRIM15	0	0	0	0	1	0	1	0	0	0	0	1	0	0	0	0	0	0	0	1	0	0	0	1	0.727528
TRIM24	0	0	0	0	0	0	0	0	0	0	0	0	0	1	0	0	1	0	0	2	0	0	0	0	-0.516148
TRIM25	0	0	0	0	0	0	0	0	0	0	0	0	0	0	0	0	1	0	1	0	0	0	0	0	-0.547356
TRIM35	0	0	0	1	0	0	0	0	0	0	0	0	0	0	0	1	1	0	0	0	0	1	0	0	0.183627
TRIM38	0	1	0	0	1	0	1	0	0	1	0	0	0	0	0	0	0	0	0	0	0	0	0	1	0.289034
TRIM66	0	0	0	0	0	0	1	0	0	0	0	0	0	1	0	1	0	0	0	0	0	1	0	0	-0.312615
TRIM68	0	0	0	0	0	0	0	0	0	0	0	0	0	0	0	0	0	0	0	1	0	0	0	0	-0.428805
TRIM71	0	1	0	2	0	0	0	2	0	0	0	0	0	0	0	0	0	0	0	2	0	0	0	0	-0.119207
TRIOBP	0	0	0	0	0	0	0	0	0	0	0	0	0	0	0	0	1	2	0	0	1	0	0	0	-0.781059
TRIP11	0	0	0	0	0	0	2	0	0	0	0	1	1	1	2	1	1	0	0	0	0	1	0	0	-0.713637
TRIP12	0	0	0	1	0	0	1	0	0	0	0	0	0	1	0	0	1	2	0	0	0	1	0	0	0.197992
TRIP4	0	0	0	1	0	0	0	0	0	0	0	0	0	2	1	1	0	1	0	1	0	0	0	2	-0.0286109
TRMT112	0	0	0	0	0	0	0	0	0	0	0	1	0	0	0	0	0	0	0	1	0	0	0	0	0.164291
TROAP	0	0	0	0	0	0	0	0	0	0	0	0	0	0	0	0	0	0	0	0	0	0	1	0	-0.643786
TRPS1	0	2	0	0	0	0	1	0	0	0	0	0	1	0	0	0	0	0	0	3	0	0	0	0	-1.83187
TRUB1	0	1	0	0	0	0	0	0	0	0	0	0	0	0	1	0	2	0	0	0	0	0	0	0	0.0216605
TRUB2	0	0	0	0	0	0	0	0	0	0	0	0	0	0	1	0	0	1	0	0	0	0	0	0	0.145075
TSC2	0	0	1	0	0	0	1	1	0	0	0	0	0	0	0	0	0	0	0	0	0	1	0	0	-0.801972
TSC22D1	0	0	0	0	0	0	1	0	0	1	0	0	0	0	0	0	0	2	0	0	0	0	0	0	0.196877
TSC22D2	0	0	1	2	0	0	1	0	0	0	0	0	0	1	1	0	0	4	0	0	0	1	1	0	0.570374
TSEN2	0	0	0	1	0	0	0	0	0	0	0	0	0	0	0	0	0	0	0	0	0	0	0	0	-0.437106
TSHZ1	0	0	0	0	0	1	3	0	0	1	0	1	0	1	1	0	0	2	0	0	0	0	0	0	-0.0888845
TSN	0	0	0	1	0	0	1	0	0	1	0	0	0	0	0	0	0	0	0	0	0	1	0	1	0.511469
TSNARE1	0	0	0	0	0	0	1	0	0	0	0	1	0	0	0	0	0	0	0	0	0	0	0	0	0.0435671
TSPAN13	1	1	0	1	0	0	0	0	0	0	0	1	0	0	0	0	1	1	0	0	0	0	0	0	-0.684471
TSPAN2	0	1	0	0	0	0	0	0	0	0	0	0	1	0	0	0	1	0	0	0	0	1	0	0	-1.07031
TSPYL1	0	0	0	0	0	0	0	0	0	0	0	1	0	0	0	0	0	0	0	1	0	0	0	0	0.381796
TTBK2	0	0	0	0	0	0	0	1	0	0	0	0	0	0	0	0	0	0	0	0	0	0	0	0	-0.352506
TTC1	0	1	0	2	0	0	0	0	0	1	0	0	1	0	0	0	0	0	0	0	0	1	0	1	-0.050325
TTC14	0	0	0	0	0	0	0	0	0	0	0	0	0	0	1	0	0	0	0	0	0	1	0	0	-0.602237
TTC27	0	2	0	0	0	1	0	1	0	0	0	1	1	0	1	0	0	0	0	0	0	0	0	0	-0.271737
TTC30B	0	0	0	0	0	0	1	0	0	0	0	0	0	0	0	0	0	0	0	0	0	0	0	0	-0.141761
TTC33	0	0	0	1	0	0	1	0	0	0	0	0	0	0	0	0	0	0	0	0	0	0	0	0	-0.743207
TTC4	0	1	0	0	0	0	0	0	0	0	0	1	0	1	0	0	0	0	0	0	0	1	0	0	-0.573325
TTI1	0	0	0	0	0	0	0	0	0	0	0	0	0	0	0	0	1	0	0	0	0	2	0	0	-1.04541
TTI2	0	1	0	0	0	0	0	0	0	0	0	0	0	0	0	0	0	0	0	0	0	0	1	0	-0.353054
TTLL1	0	0	0	0	0	0	1	0	0	0	0	0	0	0	0	0	0	0	0	1	0	2	0	1	0.419355
TTLL4	1	2	0	3	0	0	1	0	0	0	0	0	1	0	0	1	0	4	0	3	0	1	2	0	-0.264698
TTLL5	1	0	0	0	0	0	2	0	0	0	0	0	0	0	0	0	1	0	0	0	0	0	0	2	-0.336917
TTLL7	0	0	0	0	0	1	0	1	0	0	0	0	0	0	1	0	2	0	0	0	0	0	0	0	-1.4603
TUBB1	0	1	0	0	0	0	0	1	0	0	0	0	1	0	0	0	0	0	0	0	0	0	0	0	0
TUBE1	0	1	1	0	0	0	0	0	0	1	0	1	0	0	1	0	0	0	0	0	0	0	0	0	-0.407822
TUBGCP5	1	0	0	0	0	0	0	0	0	0	0	0	0	1	0	0	1	0	0	1	0	1	0	1	-0.136544
TUG1	0	0	0	0	0	1	1	0	0	1	0	1	1	0	0	0	1	0	0	1	0	2	0	0	-0.0465831
TVP23A	0	0	0	1	1	0	2	2	2	0	0	0	0	0	1	0	3	2	0	1	0	1	0	0	-0.888125
TWF2	0	0	0	0	0	0	1	0	0	0	0	0	0	0	0	0	1	0	0	0	0	0	0	1	0.622197
TXLNB	0	1	0	0	0	0	0	0	0	0	0	0	0	0	1	0	2	0	0	1	0	1	0	0	-0.0723479
TXNDC11	0	0	0	0	0	0	0	0	0	1	0	0	0	0	0	0	0	0	0	0	0	0	0	0	0.498388
TXNL4B	0	0	0	0	0	0	0	2	0	0	0	0	0	1	0	0	0	2	0	0	0	0	0	0	-0.0677138
TYW1B	0	1	0	2	0	0	0	0	0	0	0	0	0	0	0	0	0	0	0	0	0	0	0	0	-0.637948
UBA52	0	1	0	0	0	0	0	0	0	0	0	0	0	0	0	0	0	0	0	2	0	1	0	1	0.112011
UBAP1	1	1	0	0	0	0	0	1	0	0	0	0	0	0	0	0	0	0	0	1	0	0	0	0	0.282865
UBE2E1	0	5	0	0	0	1	1	0	0	0	0	0	0	0	0	0	1	0	0	0	0	0	1	0	0.514485
UBE2E2	0	1	0	1	0	0	1	0	0	0	0	1	0	0	0	0	0	0	0	1	1	0	0	0	0.857185
UBE2E3	0	1	0	2	0	0	1	0	0	0	0	0	0	0	1	0	0	2	0	0	0	0	0	0	0.244287
UBE2K	0	0	0	0	0	0	0	0	0	0	0	0	1	0	0	0	0	0	0	0	0	0	0	0	0.153245
UBE2L3	0	0	0	0	0	0	0	0	0	0	0	0	0	1	0	0	0	1	0	1	0	0	0	0	0.373963
UBE2N	0	0	0	1	0	0	0	0	0	0	0	0	0	1	0	0	0	4	0	0	0	1	0	0	0.589071
UBE2T	0	0	0	1	0	0	0	0	0	0	0	0	0	0	0	0	0	1	0	1	0	0	0	0	-0.601582
UBE2V1	0	0	0	0	0	0	0	0	0	0	0	0	0	0	0	1	0	0	0	1	0	0	0	0	0.0962636
UBE3A	0	0	0	0	0	0	0	0	0	1	0	0	0	0	0	0	0	0	0	0	0	0	0	0	0.100899
UBE3C	0	0	0	0	0	0	1	0	0	0	0	0	0	0	1	0	0	0	0	0	0	0	0	0	-0.027422
UBL3	0	0	1	0	0	0	0	0	0	0	0	0	0	0	0	0	0	0	0	1	0	0	0	0	0.236279
UBN1	0	0	0	1	0	0	1	0	0	0	0	0	0	0	0	0	0	0	0	0	0	1	0	0	0.435827
UBOX5	0	0	0	0	0	0	1	0	0	0	0	0	0	0	0	0	1	0	0	0	0	2	0	0	-0.280487
UBQLN1	0	0	0	2	0	0	0	0	0	1	0	0	0	0	0	0	0	2	0	0	0	0	0	0	0.669775
UBR1	0	0	0	0	0	0	1	0	0	0	0	0	0	0	0	0	0	0	0	2	0	0	0	1	-0.751113
UBR5	0	0	0	0	0	0	0	0	0	0	0	0	0	1	0	0	0	0	0	0	0	1	0	0	-0.388971
UBXN7	0	0	0	2	0	0	0	0	0	0	0	0	0	0	1	1	2	2	0	0	0	1	0	0	0.131442
UEVLD	0	0	0	0	0	0	0	0	0	0	0	0	0	0	0	0	1	0	0	0	0	0	0	0	0.179123
UGP2	0	0	0	0	0	0	0	0	0	0	0	0	0	0	0	0	0	0	0	2	0	0	0	0	0.445177
UHMK1	0	0	0	0	0	0	0	0	0	0	0	0	0	0	1	0	1	0	0	0	1	2	0	0	0.676871
UHRF1BP1	0	1	2	0	0	0	1	0	0	0	0	0	0	0	0	0	0	0	0	2	0	1	0	0	-0.0895004
UHRF1BP1L	0	0	0	0	0	0	0	0	0	0	0	0	0	0	0	0	0	0	0	1	0	0	0	0	1.1067
UIMC1	0	0	0	0	0	0	0	0	0	0	0	0	0	0	1	0	0	0	0	0	0	0	0	0	0.0560332
ULK1	0	2	0	2	1	0	1	0	0	0	0	0	1	0	1	0	1	0	0	1	0	0	0	1	-0.339049
UMODL1	0	1	1	1	0	0	0	0	0	1	0	0	0	0	1	0	1	0	0	0	0	1	0	0	0.444063
UNG	0	1	0	0	0	0	1	1	0	0	0	1	0	0	0	0	1	0	0	0	0	0	0	1	-0.601686
UPF1	0	0	1	0	0	0	0	0	0	0	0	0	0	0	0	0	0	0	0	0	0	0	0	0	0.0211173
UPP2	0	0	0	0	0	0	0	0	0	0	0	0	0	0	1	0	1	0	0	0	0	1	0	0	0
UQCC2	0	0	0	0	0	0	1	0	0	0	0	0	0	0	0	0	0	0	0	0	0	0	0	0	-0.398164
UQCR11	0	0	0	1	0	0	0	0	0	1	0	0	0	1	0	1	1	0	0	1	0	0	0	0	0.326159
URB2	0	1	0	0	0	0	2	0	0	0	0	0	0	0	0	0	0	0	0	0	0	1	0	0	0.186566
USB1	0	0	0	1	0	0	0	0	0	0	0	0	0	0	0	0	0	0	0	1	0	0	0	0	-0.277634
USP12	0	0	0	0	0	1	1	0	0	0	0	0	0	0	0	0	0	0	0	1	0	0	0	0	0.701747
USP21	0	1	0	0	0	0	0	0	0	0	0	0	0	0	0	0	0	0	0	0	0	0	0	0	-0.529682
USP31	0	0	0	1	0	1	0	0	0	0	0	0	0	1	0	0	1	0	0	1	0	0	0	0	0.246355
USP34	0	1	0	1	0	0	0	0	0	0	0	0	0	0	0	0	0	2	0	1	0	0	0	0	-0.409466
USP36	2	1	0	1	0	0	3	0	1	1	0	1	0	0	1	1	2	0	0	1	0	3	0	0	0.180879
USP4	0	0	0	1	0	0	0	0	0	0	0	0	0	0	0	0	0	1	0	0	0	0	0	0	0.400238
USP44	0	0	0	0	0	0	1	0	0	0	0	0	0	0	0	0	0	0	0	0	0	0	0	0	0.788302
USP6NL	2	0	0	0	1	0	0	0	0	1	0	0	0	0	0	0	0	0	0	0	0	0	0	0	0.0135923
USP7	1	3	0	1	1	0	0	0	0	1	0	1	0	0	0	0	0	2	0	0	0	1	0	1	0.429371
UTP3	0	0	0	0	0	0	0	0	0	0	0	0	0	1	0	0	0	0	0	2	0	2	0	0	0.354715
UVSSA	1	2	0	0	0	0	0	0	0	0	0	8	0	0	0	0	0	0	0	0	0	1	0	2	-0.232183
UXS1	0	2	0	0	0	0	1	0	0	0	0	1	0	0	0	0	0	0	0	0	1	1	0	0	0.113427
VAC14	0	0	0	0	0	0	1	0	0	0	0	0	0	0	0	0	0	0	0	0	0	0	0	0	-0.324842
VAMP3	0	0	0	0	0	0	0	0	0	0	0	0	0	0	0	0	0	0	0	1	0	0	0	0	0.220625
VANGL1	0	0	0	0	0	0	0	0	0	0	0	0	0	0	0	0	0	0	0	2	0	1	0	0	0.420013
VAPA	0	2	0	1	0	0	0	0	0	1	0	0	0	1	1	1	1	2	0	0	0	0	0	0	0.738441
VASH2	0	1	0	0	0	0	1	0	0	0	0	1	1	1	0	0	0	2	0	2	0	1	0	0	0
VDAC1	0	3	1	0	0	0	1	0	1	1	0	0	0	0	1	0	1	1	0	0	0	1	0	0	0.620014
VGLL4	0	2	0	0	0	0	0	0	0	0	0	0	0	0	0	0	1	0	0	1	0	0	2	0	-0.0355377
VHL	0	0	0	0	0	0	0	0	0	0	0	1	0	0	0	0	0	0	0	1	0	0	0	0	0.196635
VILL	0	0	0	1	0	0	0	0	0	0	0	0	0	0	0	0	0	2	0	0	0	0	0	0	-0.755144
VLDLR	2	2	0	0	0	0	0	0	0	0	0	0	1	1	0	0	2	0	0	1	0	2	0	1	0.43199
VPS13B	0	0	0	0	0	0	1	0	0	0	0	0	0	0	0	0	1	0	0	0	0	0	0	0	-0.259128
VPS26B	2	1	0	0	1	0	0	0	0	0	0	0	0	0	1	0	0	0	0	0	0	0	0	0	-0.0808676
VPS37A	0	0	0	0	0	0	1	0	0	0	0	0	0	0	0	0	0	0	0	0	0	0	0	1	0.585499
VPS51	0	0	0	0	0	0	2	0	0	1	0	0	0	0	0	0	0	0	0	1	0	0	0	0	0.352906
VPS53	0	0	0	1	0	0	1	0	0	1	0	0	0	0	1	0	0	2	0	1	0	0	0	0	-0.414258
VRK1	0	0	0	1	0	0	0	0	0	0	0	0	0	0	0	0	0	2	0	1	0	0	0	0	0.0262614
VSTM4	0	0	1	0	0	0	2	0	0	0	0	0	0	0	2	0	0	0	2	0	0	0	0	0	1.53154
VWA7	0	1	1	0	0	0	0	0	0	0	0	1	0	0	0	0	1	0	0	0	0	0	0	0	0.501406
WAC	0	0	0	0	0	0	0	0	0	0	0	1	0	1	1	0	1	0	0	0	0	0	0	0	0.374415
WASF2	0	0	0	0	0	0	0	0	0	1	0	1	0	0	0	1	1	0	0	1	0	1	0	1	0.0519778
WBP1L	0	0	0	0	0	0	0	0	0	0	0	0	0	0	1	0	0	0	0	0	0	1	0	0	0.0252837
WBP2	0	0	0	0	0	1	1	0	0	0	0	1	0	0	0	0	0	0	0	1	0	0	0	0	-0.224439
WDR18	0	0	1	0	1	0	0	0	1	1	0	2	0	1	0	0	0	0	0	0	0	0	0	1	0.409165
WDR25	0	0	0	1	0	0	1	0	0	0	0	1	0	0	0	0	0	0	0	0	0	0	0	0	0.0528632
WDR3	0	0	0	0	0	0	0	0	0	0	0	0	0	0	1	0	2	0	1	0	0	0	0	0	-0.448361
WDR4	0	1	0	0	0	0	0	0	0	0	0	0	1	0	0	0	0	0	0	0	0	0	0	0	-0.608201
WDR41	0	0	0	0	0	0	1	0	0	0	0	0	0	1	1	0	0	0	0	0	0	0	0	0	0.448331
WDR45B	0	0	0	0	0	0	0	0	0	0	0	0	0	0	1	0	0	0	0	2	0	0	0	0	0.233442
WDR6	0	0	0	0	0	0	1	0	0	0	0	0	0	0	0	0	0	0	0	1	0	0	0	0	-0.59708
WDR62	0	0	0	0	0	0	0	0	1	0	0	0	0	0	1	0	1	0	0	1	0	0	0	0	-0.750057
WDR86	0	0	0	2	0	0	0	2	0	0	0	0	0	0	0	0	0	4	0	0	0	0	0	0	2.22617
WDR88	0	0	0	0	0	0	1	0	0	1	0	0	0	1	0	0	0	0	0	0	0	0	0	0	0
WDTC1	0	0	0	0	0	0	0	0	0	1	0	0	0	0	0	0	0	0	0	0	0	0	0	0	-0.392128
WFDC1	0	0	0	0	0	0	3	0	0	1	0	0	0	1	1	0	0	0	0	0	0	2	0	1	-0.171577
WIPI1	1	3	0	0	0	0	0	0	0	0	0	0	1	0	0	0	1	0	0	1	0	0	0	0	-0.612504
WIZ	0	0	0	0	0	0	0	1	0	0	0	0	0	0	1	0	0	0	0	0	0	0	0	0	-0.56861
WRNIP1	0	0	0	0	0	0	1	0	0	0	0	0	0	0	0	0	0	0	0	1	0	1	0	0	-0.0636862
WSB1	0	0	0	0	0	0	1	3	0	0	0	0	0	1	0	0	1	0	0	0	0	0	0	0	-1.05721
WT1	0	0	0	0	0	0	0	0	0	0	0	1	0	0	0	0	0	0	0	0	0	1	0	0	3.07963
WWOX	1	0	0	0	0	0	0	0	0	0	0	0	0	0	0	0	0	0	0	0	0	1	0	0	-0.434809
WWP1	0	0	0	0	0	0	0	0	0	1	0	0	0	0	0	0	0	0	0	0	0	0	0	0	-0.518455
XKR8	1	0	0	1	0	0	0	0	0	0	0	0	0	1	0	0	0	0	0	0	0	0	0	0	-0.575769
XPNPEP1	0	0	0	2	0	0	0	0	0	1	0	0	0	1	0	0	0	0	0	0	0	0	0	0	0.52279
XPO4	1	0	0	1	0	0	2	0	0	0	0	0	0	0	2	0	1	0	0	1	0	0	1	1	-0.0596469
XRCC2	0	0	0	0	0	1	0	0	1	0	0	0	0	0	0	0	2	0	0	0	0	1	0	1	-0.912207
XRCC5	0	0	0	1	0	0	0	0	0	0	0	0	0	0	0	1	0	2	0	0	0	1	0	0	0.301842
YAF2	0	0	0	0	0	0	0	0	0	0	0	0	0	0	1	0	0	0	0	0	0	1	0	0	0.603673
YARS2	0	0	0	0	0	0	0	0	1	0	0	0	0	0	1	0	0	0	0	1	0	0	0	0	-0.0576006
YEATS2	0	0	0	0	0	0	0	1	0	0	0	0	0	0	0	0	0	0	0	1	0	0	0	0	-0.29132
YES1	0	0	0	1	0	0	2	0	0	0	0	0	0	0	1	0	1	2	0	0	0	1	0	0	0.652602
YPEL2	0	0	0	0	0	0	0	0	0	0	0	0	0	0	0	0	1	0	0	0	0	0	0	0	0.0350948
YPEL4	0	0	0	0	0	0	1	0	0	0	0	0	0	1	0	0	0	0	0	0	0	0	0	0	0
YTHDC2	1	2	0	0	1	0	0	2	0	0	0	1	0	1	1	0	1	0	0	2	0	1	1	1	-0.789009
YWHAE	0	0	0	1	0	0	1	0	0	0	0	0	0	0	0	0	0	1	0	1	0	0	0	0	0.358365
YWHAQ	0	0	0	1	0	0	0	0	0	1	0	0	0	1	1	0	0	2	0	0	0	0	0	0	0.543668
YY1	0	1	0	0	0	0	0	0	0	0	0	0	0	0	0	1	0	0	0	0	0	0	0	0	0.441449
ZACN	0	0	0	0	0	0	3	0	0	0	0	0	0	0	0	0	2	0	0	0	0	0	0	0	0
ZBED4	0	0	0	0	0	0	0	0	0	0	0	1	0	0	0	0	0	0	0	2	0	0	0	0	0.186106
ZBTB1	0	0	0	0	0	0	0	0	0	0	0	0	0	0	0	0	0	1	0	1	0	0	0	0	0.660945
ZBTB10	0	0	0	2	0	0	0	0	0	0	0	0	0	1	0	0	0	1	0	0	0	0	0	0	0.601387
ZBTB12	0	0	0	1	0	0	0	0	0	0	0	0	0	0	0	0	0	0	0	1	0	0	0	1	-0.056582
ZBTB16	0	0	0	0	0	0	1	0	0	0	0	0	0	0	0	0	1	0	0	0	1	0	0	0	-0.248084
ZBTB24	0	0	0	1	0	0	0	0	0	0	0	1	0	1	0	0	0	2	0	0	0	3	0	0	-0.249037
ZBTB25	0	1	0	1	0	0	0	0	0	0	0	0	0	0	0	0	0	0	0	0	0	0	0	1	-0.494064
ZBTB44	0	0	0	0	0	0	0	1	1	0	0	0	0	1	1	0	0	0	0	0	0	0	0	0	-0.338547
ZBTB46	0	0	0	0	0	0	0	0	0	0	0	0	0	0	0	0	0	0	0	0	1	0	0	0	0.282723
ZBTB48	1	0	0	0	0	0	2	0	0	0	0	0	0	0	0	0	0	0	0	1	0	1	0	0	-0.123399
ZBTB7A	0	2	0	0	0	0	1	1	0	0	0	5	1	0	0	0	0	0	0	1	0	0	0	1	0.444581
ZBTB8A	0	1	0	0	0	0	0	0	0	0	0	0	0	0	0	0	0	0	0	0	0	0	0	0	-0.543351
ZC3H15	0	0	0	0	0	0	0	0	0	0	0	0	0	0	0	0	1	0	0	0	0	0	0	0	0.697104
ZC3H4	0	0	0	0	0	0	1	0	0	0	0	0	0	0	0	1	0	0	0	0	0	0	0	0	-0.129714
ZC3H7A	0	0	0	1	0	0	0	0	0	0	0	0	0	0	1	0	0	5	0	1	0	0	0	0	-0.181303
ZCCHC3	0	0	0	1	0	0	1	0	0	0	0	0	0	0	0	0	0	0	1	0	0	0	0	0	0.498047
ZCCHC4	0	1	0	0	0	0	2	0	0	0	0	1	0	0	1	1	0	0	0	0	0	0	0	0	-0.832861
ZDHHC11	0	0	0	0	1	0	0	0	0	0	0	4	0	0	0	0	0	0	0	0	0	0	0	0	-0.308399
ZDHHC14	0	2	0	0	0	0	1	0	0	0	0	0	0	1	1	0	0	0	0	0	2	1	0	0	-0.132735
ZDHHC4	0	0	0	0	0	0	0	0	0	0	0	1	0	0	1	0	0	0	0	2	0	0	0	0	0.39126
ZDHHC7	0	0	0	0	0	0	1	0	0	1	0	0	0	0	0	0	0	0	0	0	0	0	0	0	0.807587
ZDHHC8	0	0	0	0	1	0	1	0	0	1	0	1	0	0	0	1	0	0	0	0	0	2	0	1	-0.630393
ZFAND2B	0	2	0	0	0	0	1	0	0	0	0	0	1	0	1	0	0	0	0	0	0	1	0	0	-0.905219
ZFAND3	0	0	0	0	0	0	1	0	0	0	0	0	0	1	0	0	0	0	0	0	0	1	0	0	-0.021132
ZFAND5	0	2	0	0	0	0	1	0	0	0	0	0	0	0	0	0	1	0	0	0	0	1	0	0	0.550964
ZFAT	0	1	0	1	0	0	4	1	0	1	0	0	0	0	1	0	0	2	0	0	0	0	0	0	-0.323481
ZFHX3	0	1	0	0	0	0	0	1	0	0	0	0	0	0	0	0	0	0	0	0	0	0	0	0	-1.15838
ZFP36	0	0	0	0	0	0	1	0	0	0	0	1	0	0	1	0	0	0	0	1	0	3	0	0	1.27464
ZFP36L1	0	0	0	0	0	0	2	0	0	0	0	1	0	0	1	0	1	1	0	0	0	0	0	0	-0.963768
ZFP36L2	0	2	0	1	0	0	2	0	0	0	0	0	0	0	1	0	0	2	0	0	0	0	0	0	-0.479978
ZFP41	0	0	0	0	0	0	0	0	0	0	0	0	0	0	0	0	1	0	0	0	0	0	0	0	-0.791418
ZFYVE16	0	0	0	1	0	0	2	0	0	0	0	0	0	0	0	0	1	2	0	0	0	0	0	0	-0.807761
ZFYVE19	0	1	0	0	0	0	1	0	0	1	0	0	0	0	0	0	1	0	0	0	0	0	0	0	-0.958784
ZFYVE27	0	3	0	0	0	0	0	0	0	0	0	0	0	0	0	0	0	0	0	0	0	0	0	0	0.211385
ZFYVE28	1	1	0	1	1	0	0	0	0	0	0	0	0	1	0	0	0	2	0	1	0	0	0	0	-0.0316443
ZG16B	0	0	0	0	0	0	0	0	0	0	0	0	0	1	0	0	1	0	0	0	0	0	0	0	0.680822
ZHX2	1	0	0	0	0	0	0	0	0	1	0	0	0	0	0	0	0	0	0	0	0	0	0	0	-0.118481
ZMIZ1	0	1	0	0	0	0	1	1	0	0	0	0	0	1	1	0	0	0	0	0	0	1	0	2	-0.000448875
ZMYM1	0	1	0	0	0	0	0	0	0	0	0	0	0	0	0	0	0	0	0	0	0	0	0	0	-0.637489
ZMYM5	0	1	0	0	0	0	2	0	2	2	0	0	0	0	0	1	0	0	0	2	0	2	1	0	0.139489
ZMYND8	0	0	0	0	0	0	1	0	0	0	0	0	0	1	2	0	0	0	0	0	0	0	0	0	-1.01422
ZNF107	1	0	0	0	0	0	0	0	0	0	0	0	0	1	0	1	0	0	0	0	0	0	0	0	0.175407
ZNF138	0	0	0	0	0	0	0	1	0	0	0	0	0	0	0	0	0	0	0	1	0	0	0	0	-0.209425
ZNF175	0	0	0	0	0	0	0	0	0	0	0	0	0	0	0	0	0	0	0	1	0	0	0	0	-0.156134
ZNF24	0	0	0	0	0	1	0	0	0	1	0	2	0	0	1	1	0	0	0	0	0	1	0	0	0.00538308
ZNF254	0	1	0	0	0	0	0	0	1	0	0	0	1	0	0	0	2	0	0	0	0	1	0	0	-0.257732
ZNF267	0	0	0	0	0	1	1	0	0	0	0	0	0	0	0	0	0	0	0	0	1	1	0	0	0.831269
ZNF276	0	0	0	0	0	0	2	0	0	0	0	0	0	1	0	0	0	0	0	1	0	0	0	0	-0.278574
ZNF280D	0	0	0	0	0	0	1	0	0	0	0	0	0	1	0	0	1	0	1	0	0	0	0	0	-0.518109
ZNF316	0	0	0	0	0	0	1	0	0	0	0	1	0	0	0	0	0	0	0	0	0	0	0	0	-0.336484
ZNF318	0	0	0	0	0	0	0	0	0	0	0	0	0	0	0	0	0	0	0	0	0	1	0	0	-0.0432229
ZNF330	0	0	0	0	0	0	2	0	0	0	0	0	0	0	1	1	0	0	0	0	0	0	0	0	-0.267266
ZNF333	0	1	0	2	0	0	1	0	0	0	0	0	0	1	0	1	0	0	0	1	0	0	0	0	-0.0752946
ZNF341	0	0	0	0	0	0	0	0	0	0	0	0	0	1	0	0	0	2	0	2	0	1	0	0	-0.109168
ZNF354B	0	1	1	0	0	0	2	0	0	0	0	0	0	2	0	0	0	0	0	0	0	1	1	0	-0.804796
ZNF358	0	0	0	0	0	0	0	0	0	0	0	11	0	0	0	0	0	0	0	0	0	2	0	0	0.0401091
ZNF385D	0	0	0	0	0	0	2	0	0	1	0	0	0	0	0	0	0	2	0	0	1	2	0	0	-2.7996
ZNF429	0	0	0	0	0	0	0	0	0	0	0	0	0	0	1	0	0	0	0	0	0	0	0	0	-0.245873
ZNF440	0	0	0	0	0	0	0	0	0	0	0	0	0	0	0	0	0	0	0	1	0	0	0	0	-0.0921157
ZNF485	0	0	0	0	0	0	1	0	0	0	0	0	0	0	0	0	1	0	0	0	0	0	0	0	-1.037
ZNF493	0	0	1	0	0	2	0	1	0	0	0	0	0	0	0	0	2	0	0	0	0	0	0	0	-0.259292
ZNF512	0	0	0	0	0	0	0	0	0	0	0	0	0	0	1	0	1	0	0	0	0	0	0	0	-0.641476
ZNF512B	0	1	0	0	1	0	1	0	0	0	0	0	1	2	0	0	1	0	0	0	0	0	0	1	-0.274982
ZNF516	0	0	1	1	0	0	1	0	0	0	0	0	0	1	0	0	0	0	0	0	0	0	0	0	0.211284
ZNF518A	0	1	0	1	0	0	0	0	0	0	0	0	0	0	0	0	0	2	0	0	0	0	0	0	-0.633389
ZNF518B	0	0	1	0	0	0	2	0	1	0	0	0	0	0	0	0	0	0	0	1	0	0	0	0	-0.40722
ZNF557	0	0	1	1	1	0	0	0	0	1	0	0	0	0	1	0	0	5	0	0	0	0	0	0	0.0521822
ZNF577	1	0	0	0	0	0	1	0	0	0	0	0	0	0	0	0	0	0	0	1	0	0	0	0	-0.460011
ZNF587	0	0	0	0	0	0	1	0	0	0	0	0	0	0	1	0	0	0	0	0	0	0	0	0	-0.028723
ZNF593	0	0	0	0	0	0	0	0	0	0	0	2	0	1	0	0	0	0	0	0	0	0	0	0	0.248204
ZNF595	0	0	0	0	0	0	0	0	0	0	0	1	0	0	1	0	0	0	0	0	0	3	0	0	-1.79899
ZNF596	0	0	0	0	0	0	0	0	0	0	0	1	0	0	0	0	0	0	0	0	0	0	0	0	-0.043395
ZNF597	0	0	0	0	0	0	4	0	0	0	0	0	0	1	1	1	1	0	0	1	0	0	1	0	0.0720717
ZNF608	0	2	0	2	0	0	1	1	0	2	0	0	0	1	0	0	0	5	1	2	0	0	1	0	-1.31143
ZNF618	1	1	0	1	1	0	0	0	0	0	0	0	0	0	1	1	0	0	0	1	0	0	0	0	-0.610921
ZNF619	0	0	0	0	0	0	0	0	0	1	0	0	0	0	0	0	0	0	0	0	0	0	0	0	-0.662303
ZNF628	0	0	0	0	0	0	1	1	0	0	0	1	0	0	2	0	0	0	0	1	0	0	0	1	0.394886
ZNF646	0	0	0	0	1	0	0	0	0	0	0	0	0	0	0	0	0	0	0	0	0	0	0	1	-0.495921
ZNF654	0	3	0	0	0	0	0	1	1	0	0	0	0	0	1	0	0	0	0	0	0	0	0	0	-0.424662
ZNF655	0	0	0	0	0	0	1	0	0	0	0	0	0	0	0	0	0	0	0	0	0	0	0	0	0.566327
ZNF658	0	1	0	1	0	0	0	0	0	0	0	0	0	0	1	0	0	1	0	2	0	0	1	0	-0.324337
ZNF669	0	1	0	1	0	0	0	0	0	0	0	0	0	0	0	0	0	0	0	0	0	0	0	0	0.893299
ZNF672	0	0	0	0	0	0	0	1	0	0	0	0	0	0	0	0	0	0	0	0	0	0	0	0	-0.683415
ZNF678	0	0	0	0	0	1	0	0	0	0	0	0	0	0	0	0	1	0	0	0	0	0	0	0	-0.8193
ZNF687	0	2	1	0	0	0	0	0	0	0	0	0	1	2	0	0	0	0	0	0	0	0	0	0	0.422933
ZNF688	0	1	0	0	0	0	1	0	0	1	0	0	1	0	0	0	0	0	0	0	0	0	0	0	0.198472
ZNF696	1	0	1	0	0	0	2	0	0	0	0	0	0	2	0	2	1	2	0	1	1	1	0	0	-0.52978
ZNF70	0	0	0	1	0	0	0	0	0	0	0	0	0	1	0	0	0	0	0	0	0	1	0	0	-0.677553
ZNF706	0	2	0	0	0	0	0	0	0	1	0	0	1	0	0	0	0	0	0	0	0	0	0	0	0.14378
ZNF740	0	0	0	0	0	0	0	1	0	0	0	0	0	0	0	0	0	0	0	0	0	1	0	0	-0.368832
ZNF77	0	0	0	0	0	0	0	0	0	1	0	0	0	1	0	1	1	0	0	1	0	0	0	0	-0.391528
ZNF777	0	0	0	1	0	0	1	0	0	0	0	0	0	0	0	0	0	0	0	1	0	0	0	0	-0.0154827
ZNF784	0	0	0	0	0	0	3	0	0	0	0	0	0	2	0	0	0	0	0	0	0	0	0	0	0.0706997
ZNF79	0	0	0	0	0	0	0	0	1	0	0	0	0	0	0	0	0	0	0	1	0	0	0	0	-0.539011
ZNF800	0	0	0	0	0	0	0	0	0	0	0	0	0	0	0	0	1	2	0	0	0	0	0	0	0.458638
ZNF827	0	0	0	1	0	0	0	0	0	1	0	1	0	1	0	0	1	0	0	0	0	1	0	0	-0.314164
ZNF83	0	0	0	1	0	0	0	0	0	0	0	0	0	1	0	0	0	2	0	0	0	0	0	0	-1.26079
ZNF880	0	0	0	0	0	0	2	0	1	0	0	0	0	0	0	0	0	0	0	0	0	0	0	0	-0.609493
ZNF92	0	0	0	0	0	0	1	0	0	0	0	1	0	0	2	0	0	0	0	1	0	0	0	0	0.794667
ZNHIT2	0	0	0	0	0	0	1	0	0	0	0	0	0	0	0	1	0	0	0	0	0	0	0	0	0.397122
ZNHIT6	0	0	0	0	0	0	1	0	0	0	0	0	0	0	0	0	0	0	0	0	0	0	0	0	0.199449
ZNRF1	0	0	0	0	1	1	2	0	0	1	0	0	0	1	0	0	1	2	0	0	0	0	0	1	-1.25631
ZSWIM4	0	0	0	0	0	0	1	0	1	0	0	0	0	0	0	0	0	0	0	1	0	0	0	0	-0.351448
ZW10	0	0	0	0	0	0	0	0	0	0	0	0	0	0	0	0	0	0	0	1	0	0	0	0	-0.200132
ZZEF1	1	1	0	0	0	0	1	0	0	0	0	0	1	0	0	0	0	0	0	0	0	0	0	0	-0.393822
ZZZ3	0	0	0	0	0	0	1	0	0	0	0	0	0	0	0	0	0	0	0	1	0	0	0	0	-0.195442

## Sheet: DHS Maintained ITD&PBSC
Motif	AHR	AP1	ATF-CREB	CEBP	EGR	ESR1	ETS	FOX	GATA	IKZF	IRF	KLF	MAF	MEIS	MYB	MYC-Ebox	NF1	NFIL3	OCT	RUNX	TAL1-Ebox	TCF3-Ebox	TEAD	WT1	FC RNA ITDvPBSC
ABHD2	1	5	1	3	1	0	1	0	1	1	0	2	0	2	3	1	1	2	0	4	0	1	0	0	1.18514
ADGRE1	0	0	0	1	0	0	2	0	0	0	0	0	0	1	0	0	0	0	0	1	0	0	0	0	1.77165
ADGRE5	0	0	0	0	0	0	1	0	1	0	0	1	0	0	1	2	1	0	0	0	0	2	0	0	1.86486
ADGRG3	0	0	0	0	0	0	1	0	0	0	0	0	0	0	0	0	0	1	0	0	0	0	0	0	2.00306
AHR	0	4	0	3	0	0	7	0	3	4	0	4	0	3	3	0	1	3	2	0	0	0	1	0	1.08674
AIF1L	0	0	0	0	0	0	0	0	0	0	0	1	0	0	0	0	0	0	0	0	0	0	0	0	2.54918
AKIRIN1	0	0	1	0	0	0	1	0	0	0	0	1	0	0	0	0	0	2	0	0	0	0	0	0	1.43368
AMN	0	0	0	0	0	0	1	0	0	0	0	2	0	0	0	0	0	0	0	0	0	0	0	0	1.42892
ANXA1	0	6	0	4	0	0	5	0	0	0	0	1	1	4	1	0	1	4	0	2	1	1	0	0	1.3523
AQP3	0	2	0	0	0	0	1	1	0	0	0	0	0	0	0	0	0	0	0	0	0	2	0	0	1.74305
ARF1	0	2	1	1	0	1	1	0	0	0	0	3	0	0	2	0	0	2	0	0	0	1	0	0	1.02899
ARL4A	0	1	0	1	3	0	6	1	1	1	0	2	1	1	3	0	3	5	0	0	1	2	2	1	1.72159
ARPC5L	0	1	0	0	1	0	4	0	0	0	0	4	0	0	1	1	0	0	0	0	0	1	0	0	1.72173
ATF3	0	1	0	0	0	0	2	0	0	0	0	3	1	1	1	0	1	4	2	0	0	1	0	0	3.11806
ATP6V0C	1	0	1	0	0	0	1	0	0	1	0	4	0	1	1	0	1	0	1	1	0	3	0	0	1.04608
BAHCC1	0	0	0	0	0	0	1	1	0	0	0	0	0	0	2	0	3	0	0	0	0	0	0	0	1.10601
BHLHE40	0	6	0	2	1	1	1	4	2	1	0	6	2	4	3	0	1	2	0	3	0	1	1	1	1.45393
BIK	0	0	0	0	0	0	2	0	0	0	0	0	0	0	0	0	0	0	0	0	0	0	0	0	2.09343
BNIP1	0	0	0	0	0	0	0	1	0	0	0	3	0	1	0	0	0	0	0	0	0	1	0	0	1.23424
C3AR1	0	1	0	2	0	0	1	0	0	0	0	0	0	1	0	0	1	1	0	0	0	0	0	0	1.73193
C3orf80	1	0	0	0	0	0	1	0	0	0	0	0	0	0	1	1	0	0	0	0	0	0	0	2	1.05784
CA2	0	0	0	0	0	0	0	0	0	0	0	2	0	0	0	0	0	0	0	0	0	0	0	0	2.72633
CAP1	0	1	0	1	0	0	6	0	1	2	0	5	0	1	2	0	1	2	0	1	0	1	0	0	1.01229
CBX4	1	0	0	1	0	0	2	0	0	0	0	2	0	1	1	0	0	0	0	1	0	2	0	1	1.11539
CCND3	1	2	0	2	0	0	5	1	3	2	0	6	1	5	1	0	3	0	0	4	0	5	0	0	1.27798
CD33	0	0	0	0	0	0	4	1	0	0	0	0	0	0	0	0	0	0	0	0	0	0	0	0	1.04865
CD68	0	2	0	0	0	0	1	0	0	0	0	1	0	0	1	0	0	0	0	0	0	0	0	0	2.14149
CD96	1	0	0	1	0	0	3	1	1	0	0	0	1	0	4	0	0	0	0	3	0	1	1	0	3.13663
CDKN1A	0	1	0	0	0	0	3	0	0	1	0	3	1	1	0	0	0	0	0	0	0	3	0	0	1.71197
CDKN2D	0	0	0	0	1	0	0	0	0	0	0	2	0	0	1	0	0	0	0	0	0	0	0	0	1.0809
CDV3	0	2	0	0	0	0	1	0	0	0	0	2	1	2	0	1	0	0	0	1	0	1	0	0	1.09185
CEBPA	3	2	0	0	1	0	2	0	0	0	0	3	0	1	0	0	0	0	0	0	0	0	0	0	1.59044
CFD	0	0	0	0	1	0	0	0	0	1	0	10	0	0	0	0	0	0	0	2	0	1	0	0	3.35102
CMTM6	0	1	1	3	1	1	8	0	0	1	1	3	0	1	1	1	1	5	0	0	0	1	0	0	1.11804
CPD	0	1	0	0	0	0	1	0	0	0	0	1	0	0	0	0	0	0	0	0	0	0	0	0	1.33971
CSRNP1	1	4	0	0	0	0	0	0	0	2	0	3	0	0	0	0	1	0	0	1	0	0	0	1	1.73485
CTSB	0	0	0	1	0	0	1	0	0	0	0	2	0	0	2	1	0	0	0	0	0	0	0	0	1.05279
CTSC	1	0	0	2	1	0	3	0	0	0	0	1	0	1	0	0	1	1	0	1	0	0	0	0	1.76904
CTSD	1	3	1	0	0	1	2	0	0	0	0	5	2	0	1	2	1	0	0	1	0	1	0	0	1.36787
CXCL2	0	2	0	2	0	0	1	0	0	0	0	1	1	1	0	0	0	4	0	1	0	0	0	0	2.78223
CXCL3	0	7	0	2	0	0	5	1	3	0	0	2	2	1	3	0	0	2	0	2	0	3	0	0	2.60164
CXCL8	0	0	0	0	0	0	2	1	0	0	0	1	0	1	1	0	2	2	0	1	0	0	0	0	3.25238
CYBA	0	0	0	0	0	0	2	0	0	0	0	4	0	0	0	1	0	0	0	0	0	0	0	0	1.526
CYSLTR2	0	2	0	2	0	0	1	0	1	2	1	1	0	0	1	0	1	2	0	0	0	1	0	0	1.05463
DAZAP2	1	0	0	0	1	0	4	0	0	0	0	4	0	0	0	0	0	0	0	0	0	0	0	0	1.0571
DCUN1D3	0	0	0	1	0	0	1	0	0	0	0	1	0	0	0	0	0	2	0	0	0	0	0	0	1.08543
DDIT4	2	2	0	0	0	0	5	0	2	1	0	9	0	2	2	0	0	0	1	1	0	2	0	0	3.60843
DDX21	0	0	0	0	0	0	2	0	0	1	0	0	0	0	0	2	0	2	0	0	0	0	0	0	1.32247
DOK2	0	0	0	0	0	0	3	0	1	0	0	0	0	0	0	0	0	0	0	1	0	0	0	0	1.7582
DUSP10	0	7	2	2	0	0	3	3	1	2	0	2	0	1	3	1	0	8	0	3	0	2	1	0	1.54763
DUSP5	2	3	0	1	0	0	4	0	0	0	1	4	1	3	0	2	1	0	0	1	0	1	0	0	2.57863
DUSP6	0	2	0	0	0	0	6	1	0	1	0	0	0	2	3	0	1	1	2	1	0	2	2	0	2.83876
DYSF	0	3	0	1	0	0	0	1	0	0	0	2	1	1	3	0	0	0	1	2	0	2	0	0	3.00297
EMB	0	0	0	0	0	0	2	1	2	1	0	1	0	0	1	1	0	1	0	2	0	1	0	0	1.14203
ETF1	0	0	1	0	0	0	1	0	0	0	0	0	0	0	0	0	1	1	0	0	0	2	0	0	1.29489
F3	1	3	1	3	0	0	2	0	0	0	1	1	2	1	2	0	1	4	0	2	0	1	0	0	1.10609
FAM81B	0	1	0	0	0	0	0	1	0	0	0	0	1	0	0	0	0	0	0	0	0	0	0	0	1.73965
FASTKD5	0	3	0	0	0	0	1	0	0	0	0	0	0	0	0	0	0	0	0	0	0	0	0	0	1.45045
FLT3	0	1	0	1	0	0	1	0	1	0	0	0	0	0	0	1	0	2	0	0	0	3	0	0	1.88148
FOSL2	2	3	1	4	0	0	4	0	2	5	0	4	0	0	1	1	1	4	0	2	0	1	0	3	1.03628
FOXC1	0	0	0	1	0	0	0	0	0	0	0	0	0	0	0	0	1	0	0	0	0	0	0	0	3.51857
FRAT1	1	0	2	0	0	0	0	1	0	0	0	1	0	0	0	0	0	2	0	0	0	1	0	0	1.1159
GGT5	0	0	0	0	0	0	0	0	0	0	0	1	0	0	1	0	1	0	0	0	0	1	0	0	2.22865
GNA15	0	0	0	0	0	0	5	0	0	1	0	1	0	0	0	0	0	0	0	0	0	1	0	0	1.26641
GPR183	0	1	0	0	0	0	0	0	0	0	0	0	0	2	1	0	0	0	0	1	0	0	0	0	1.76359
GPX1	0	1	1	1	0	0	0	0	0	0	0	0	0	1	1	1	0	4	0	1	0	1	0	0	1.43761
HBEGF	0	0	0	0	0	0	3	0	0	0	0	0	0	0	0	1	0	0	0	1	0	2	1	0	1.68214
HCAR3	0	0	0	0	0	0	1	0	0	0	0	0	1	0	0	0	0	0	0	0	0	0	0	0	1.26499
HHEX	0	0	0	0	1	0	3	0	0	0	0	2	0	0	0	0	0	0	0	0	0	0	0	0	1.29744
HOXB2	0	0	0	0	0	0	1	0	0	0	0	0	0	0	0	0	0	0	0	0	0	0	0	0	1.48831
HOXB3	0	0	0	0	0	0	1	1	0	0	0	0	0	0	0	0	0	0	0	1	0	1	0	0	1.81333
HOXB4	0	0	0	0	0	0	0	0	0	0	0	0	0	0	0	1	0	0	0	0	0	0	0	0	1.43081
HOXB6	0	0	0	0	0	0	0	0	0	0	0	0	0	0	1	0	0	0	0	0	0	0	0	0	1.89037
IER3	0	0	1	1	1	0	2	0	0	0	0	1	0	1	1	0	2	0	0	0	0	1	0	0	2.38165
IGFBP2	0	0	0	0	0	0	1	0	1	1	0	0	0	1	0	0	0	0	0	0	0	0	0	0	2.76152
IGSF10	0	0	0	0	0	0	0	0	0	0	0	0	0	0	0	0	0	0	0	0	1	1	0	0	2.92729
IL1RAP	0	4	1	6	0	0	5	0	2	1	0	1	1	1	3	0	1	5	0	2	0	0	0	0	1.69329
IRX3	0	2	0	0	0	0	0	0	2	1	0	0	1	1	2	0	0	0	0	2	0	0	0	0	1.19241
JAG1	0	1	0	1	0	0	0	0	1	0	0	3	0	0	2	1	0	0	0	2	0	1	0	0	2.10257
JDP2	0	1	0	0	0	0	0	0	0	0	0	1	0	0	0	1	1	0	0	0	0	0	0	0	1.26056
JMJD6	1	0	0	0	0	0	0	0	0	0	0	0	0	1	0	0	0	0	0	0	0	0	0	0	1.20859
KBTBD8	1	0	0	0	0	0	0	0	0	0	0	1	0	0	0	1	0	0	0	0	0	0	2	0	1.00733
KLF10	0	3	0	0	3	0	3	0	0	1	1	5	2	1	2	3	0	0	0	0	0	3	0	1	1.84633
KLF13	3	2	2	1	3	0	8	1	0	3	0	10	0	2	1	2	2	4	1	0	0	1	0	1	1.53228
KLF2	0	0	0	3	3	0	6	0	2	2	1	3	0	1	2	0	2	1	2	2	2	3	0	0	2.02179
KLF6	2	16	2	6	0	0	13	0	3	1	2	0	4	8	6	0	2	6	0	4	1	4	0	0	1.57889
KYNU	0	1	0	0	0	0	4	0	1	0	0	0	0	2	1	0	0	0	0	4	0	0	0	0	1.72292
LAMP1	2	1	2	0	0	0	3	1	0	0	0	1	1	0	1	1	0	0	0	2	0	1	0	0	1.06172
LAPTM4A	0	0	0	0	0	0	1	0	0	0	0	0	0	0	0	0	0	0	0	0	0	0	0	0	1.23126
LCT	3	1	0	3	0	0	3	1	3	2	0	0	0	1	3	0	1	0	0	0	0	2	0	0	1.16317
LGALS3BP	1	1	0	0	0	0	2	0	1	0	1	0	1	0	1	0	1	1	0	0	0	1	0	0	2.11942
LMNA	1	8	1	0	1	0	1	1	0	1	0	2	1	0	1	1	4	0	0	2	0	1	0	0	1.69306
LSM14B	0	0	0	0	1	0	1	0	0	0	0	3	0	1	0	0	0	0	0	0	0	1	0	1	1.14385
LYRM1	0	2	0	0	1	0	2	0	1	0	0	2	0	2	0	1	1	0	1	2	0	1	0	0	1.30133
MAFF	2	0	2	0	1	0	3	0	0	1	0	3	0	2	1	0	1	2	0	1	0	0	0	0	2.46557
MAN2B1	1	0	0	0	0	0	3	0	0	0	0	2	0	0	0	1	0	0	0	0	0	0	0	0	1.02074
MCL1	0	1	0	0	0	0	3	0	0	1	0	0	0	1	0	0	0	2	0	0	0	0	0	0	1.65691
MDFI	0	0	0	0	0	0	0	1	0	0	0	0	0	0	0	0	0	0	0	0	0	1	0	0	2.50451
MED30	0	0	0	0	1	0	1	1	1	0	0	0	0	0	1	1	0	2	0	4	0	1	0	0	1.09848
MGST1	2	0	0	1	1	0	0	0	0	0	0	0	0	0	0	0	0	0	0	0	0	0	0	0	1.52581
MICALL2	0	2	0	0	0	0	0	0	0	3	0	5	1	2	2	1	3	0	0	0	0	3	0	0	1.07167
MLC1	0	0	0	0	0	0	0	0	0	0	0	0	0	0	0	1	0	0	0	0	0	0	0	0	1.0596
MMP19	0	2	0	0	0	0	0	0	0	0	0	1	0	0	0	0	0	0	0	0	0	0	0	0	1.69259
MXI1	2	1	1	2	2	0	5	1	0	2	1	9	0	1	0	1	0	3	0	1	0	1	0	2	1.04221
MYO1B	0	2	0	0	0	0	2	0	3	1	0	1	1	1	0	1	0	0	0	1	0	1	1	0	1.85037
NFIL3	0	6	0	4	0	2	4	0	1	1	1	2	0	1	4	0	1	12	1	2	0	3	0	0	2.66875
NFIX	0	1	0	0	0	0	0	0	0	0	0	2	1	0	0	1	0	0	0	0	0	1	0	1	2.4369
NFKBIA	1	2	0	2	0	0	1	0	1	2	0	2	0	0	1	0	1	4	0	0	0	0	0	0	1.84462
NKX2-3	1	2	0	2	0	1	1	0	0	1	0	4	0	4	1	0	2	1	0	4	1	3	0	0	1.27492
NOCT	0	0	0	0	1	0	0	0	0	0	0	0	0	0	0	1	0	0	0	0	0	0	0	0	1.36662
NRG4	0	1	0	0	0	0	0	0	0	0	0	0	0	0	0	0	0	1	0	0	0	1	0	0	3.10234
NT5DC3	1	1	0	4	1	0	2	0	0	0	0	4	0	2	3	2	0	4	1	3	0	1	0	0	1.61529
ORAI1	0	2	1	0	1	0	4	0	0	1	0	1	1	1	0	0	0	1	0	1	0	2	0	0	1.72991
OSCAR	0	0	0	0	0	1	2	0	0	0	0	0	0	0	0	0	0	0	0	2	0	0	0	0	2.27359
OSGIN2	0	0	0	0	0	1	1	0	0	0	1	4	0	1	0	0	0	2	0	1	0	2	0	0	1.14786
PADI4	0	1	0	1	0	0	2	0	0	0	0	0	1	0	0	1	0	4	2	3	0	1	0	0	1.33741
PDIA3	0	0	0	0	0	0	2	0	0	0	0	1	0	0	0	0	0	0	0	0	0	0	0	0	1.1149
PER1	0	1	2	0	0	0	3	0	0	1	0	4	0	0	0	1	2	2	0	0	0	0	0	0	2.08407
PGAM1	0	0	0	0	0	0	0	1	0	0	0	0	0	1	1	0	0	0	0	0	0	1	0	0	1.11592
PHLDA1	1	4	0	0	0	0	4	0	0	0	0	1	1	1	1	0	0	0	1	3	0	0	0	0	1.66136
PLAUR	0	0	0	0	1	0	0	0	0	0	0	7	0	0	0	0	0	0	0	0	0	0	0	0	1.81587
PLEK	0	0	0	1	0	0	0	0	0	0	0	1	0	0	2	1	0	0	0	0	0	0	0	0	1.07082
PPA1	0	0	0	0	0	0	0	0	0	1	0	2	0	1	0	0	0	0	0	0	1	0	0	0	1.04915
PRDM16	3	0	0	0	0	0	3	0	0	0	0	3	0	2	3	0	0	0	1	0	0	3	0	0	1.40915
PRKCD	0	0	0	0	3	0	1	0	0	1	0	4	0	0	1	0	0	0	0	0	0	2	0	0	1.04347
PROK2	0	0	0	0	0	0	0	0	0	0	0	0	0	0	0	0	0	0	0	1	0	0	0	0	2.85267
PTP4A2	1	2	0	1	1	0	3	0	0	1	0	4	0	0	2	0	1	0	1	1	0	3	1	1	1.10478
PTP4A3	1	0	1	0	0	0	5	1	1	1	0	2	0	0	0	0	1	0	0	0	0	4	0	0	1.01723
PTX3	0	1	0	3	0	0	1	0	0	1	0	0	0	0	1	0	0	4	0	0	0	0	0	1	2.71068
PYROXD1	0	0	0	0	0	0	2	0	0	0	0	0	0	0	0	0	0	0	0	0	0	0	0	0	1.22198
RAB11FIP1	2	0	0	2	0	0	4	1	1	0	0	8	1	3	1	0	0	4	0	2	1	1	0	0	2.07462
RAB20	0	1	0	1	0	0	1	0	0	0	1	2	0	0	1	0	0	0	1	1	0	2	0	0	1.32324
RASGRP3	0	0	0	0	0	0	4	0	2	1	0	1	0	2	2	0	1	1	0	0	1	2	0	1	1.73577
RBM38	0	0	0	0	0	0	1	0	0	0	0	1	0	1	0	0	0	0	1	0	0	2	0	1	1.43217
RGCC	3	3	1	0	2	0	10	1	3	0	0	2	0	4	4	1	1	6	1	2	0	2	1	0	2.76428
RIT1	0	2	0	0	0	0	2	0	0	0	0	3	0	0	0	0	0	0	0	1	0	0	0	0	1.01781
RNF11	0	2	0	0	0	1	1	0	2	1	0	1	0	1	1	0	3	2	1	1	1	1	0	0	1.00144
RNF139	1	0	0	0	0	0	0	0	0	0	0	0	0	0	0	0	0	0	0	0	0	0	0	1	1.0701
SBDS	0	0	0	0	0	0	0	0	0	0	0	0	0	0	1	0	0	0	0	0	0	1	0	0	1.20353
SDE2	0	0	2	0	1	0	5	0	1	1	0	2	0	1	1	1	2	0	0	0	0	1	0	1	1.11229
SERTAD2	1	0	0	3	1	1	2	0	0	1	1	5	0	0	2	0	0	2	0	1	1	6	0	1	1.32703
SGMS2	0	2	0	0	1	0	1	0	0	0	0	1	0	1	2	0	1	0	0	1	0	0	0	0	1.42966
SH2B3	0	2	0	1	2	0	5	0	0	4	0	8	0	0	3	2	4	4	0	4	2	3	0	0	1.25754
SIK1	0	0	0	0	0	1	1	0	0	3	0	0	0	0	0	0	0	0	0	0	0	1	0	0	1.18276
SLC31A2	0	0	0	0	0	0	0	0	0	0	0	0	0	0	1	1	0	0	0	0	0	0	0	0	1.13985
SLFN12L	0	1	0	1	0	0	1	0	0	0	0	0	0	0	0	0	0	0	0	0	0	0	0	0	1.19814
SMIM3	0	0	0	0	0	0	0	0	1	0	0	1	0	0	0	0	1	0	0	1	0	0	0	0	1.5195
SMYD3	1	1	1	2	0	1	2	2	0	0	0	2	0	0	1	0	0	6	0	2	0	2	0	0	1.47589
SPRY2	0	1	0	1	0	1	3	0	0	1	0	1	1	0	1	0	0	4	0	0	0	0	0	0	1.40795
SRP19	0	0	1	0	0	0	1	0	0	0	0	0	0	0	0	0	0	0	0	0	0	1	0	0	1.11399
SRXN1	0	2	0	1	2	0	0	0	0	0	0	0	2	0	0	0	0	2	0	0	0	1	0	0	2.05896
STAC3	0	2	0	0	0	0	1	0	0	0	0	1	0	1	1	0	0	0	0	0	0	0	0	0	1.03545
STK17B	2	2	1	1	1	0	8	0	3	0	0	3	0	1	2	0	1	1	0	5	0	0	0	0	2.1469
SUCLG2	0	0	0	0	0	0	1	0	0	0	0	0	0	0	0	0	0	0	0	0	0	0	0	0	1.56125
TFB2M	0	0	0	0	0	0	0	0	0	1	0	0	0	0	0	0	0	0	0	0	0	0	0	0	1.36206
TIPARP	0	0	0	0	0	0	0	0	0	0	0	4	0	0	0	0	0	0	0	0	0	0	0	0	2.04824
TLR2	0	0	0	0	0	0	1	0	0	0	0	0	0	0	0	1	0	0	0	0	0	0	0	0	1.43873
TMEM167B	0	0	0	0	0	0	3	0	0	1	0	0	0	0	0	0	1	2	0	0	0	1	1	0	1.09533
TMEM9B	0	0	0	0	1	0	0	0	0	0	0	1	0	0	0	1	0	0	0	1	0	0	0	0	1.09179
TMTC2	0	1	0	0	0	0	3	1	0	2	0	2	0	1	1	0	1	2	0	1	0	0	0	0	1.89815
TNFAIP3	1	2	1	0	0	0	0	0	1	1	0	5	0	0	0	0	0	2	0	0	1	1	0	0	2.14712
TNFRSF4	0	0	0	0	0	0	0	0	0	0	0	0	0	0	0	0	0	0	0	1	0	0	0	0	1.50458
TNFSF13	0	0	0	1	0	0	2	0	0	0	0	2	0	0	1	0	1	2	0	1	0	2	0	0	1.29604
TP53BP2	0	4	0	1	0	0	3	1	1	0	0	0	0	0	1	0	1	0	0	0	0	0	0	0	1.03863
TRAF4	0	0	0	2	0	1	6	1	4	3	0	1	0	2	1	0	3	7	0	4	0	4	0	0	1.69121
TREM1	0	1	1	1	0	0	1	0	0	2	0	0	0	1	0	2	1	1	0	1	0	0	0	0	1.94357
TRIB1	2	12	1	10	0	0	12	3	1	5	0	2	2	3	5	1	0	24	1	2	1	6	0	0	2.98974
TXNDC5	0	0	0	0	0	0	0	0	0	0	0	2	0	0	1	0	0	0	0	0	0	0	0	0	1.05806
TYROBP	0	0	0	0	0	0	2	0	0	0	0	1	0	0	0	0	0	0	0	0	0	3	0	0	1.86008
UBALD2	0	0	0	0	0	0	3	1	0	0	0	2	0	2	2	0	0	0	0	2	0	1	0	0	1.39174
UBE2G1	0	0	0	0	0	0	0	0	0	0	0	2	0	0	0	1	0	0	0	0	0	0	0	0	1.04218
UBE2J1	0	1	1	3	0	0	2	0	1	0	0	0	0	4	2	0	1	5	0	0	0	3	0	0	1.19074
UHRF1BP1L	0	1	0	1	2	0	0	0	0	0	0	3	0	0	1	0	0	0	0	0	0	0	0	0	1.1067
VIM	0	4	0	0	1	0	4	0	1	1	0	2	0	0	0	0	2	0	0	2	0	1	0	2	1.24124
VSIR	0	0	0	1	2	0	1	0	0	0	0	1	0	0	0	0	0	0	0	0	0	0	0	1	1.47997
WDR86	0	0	0	0	0	0	1	0	0	0	0	0	0	1	0	0	0	0	0	0	0	1	0	0	2.22617
WT1	0	1	1	2	0	0	1	0	1	0	0	0	0	1	0	0	1	2	0	3	0	0	0	0	3.07963
YPEL5	1	0	0	0	0	0	3	0	0	2	0	2	0	0	1	0	1	1	0	2	0	3	0	0	1.42133
YRDC	0	0	0	0	0	0	3	0	0	0	0	0	0	0	0	0	0	0	0	1	0	0	0	0	1.25444
ZC3H12A	0	1	0	1	0	0	3	0	0	0	0	2	0	0	1	0	0	0	0	0	0	3	0	0	1.93028
ZMAT3	0	0	0	0	0	0	3	1	1	0	0	0	0	2	4	0	1	0	0	0	0	1	0	1	1.0149
AADAT	0	1	0	3	0	0	0	0	1	1	0	0	0	1	2	0	1	0	0	0	1	1	0	0	-1.74209
ABCA2	1	0	1	0	1	0	2	0	0	1	0	0	0	2	0	0	0	0	0	0	0	1	0	0	-1.36908
ABI3BP	0	1	0	0	0	0	0	1	0	0	0	0	1	0	0	0	0	0	1	0	0	0	0	0	-1.08843
ABLIM1	2	1	0	3	0	0	3	1	2	0	0	0	2	0	2	1	1	3	2	8	0	1	0	0	-2.60983
ABO	0	0	0	0	0	0	0	0	0	0	0	0	0	2	0	0	0	0	0	0	0	0	0	0	-2.36446
ACCS	0	0	1	0	1	0	1	0	0	0	0	0	0	0	0	0	0	0	0	0	0	0	0	0	-1.20042
ACE	0	0	0	0	0	0	0	0	0	0	0	0	0	0	0	0	0	0	0	0	0	1	0	0	-1.68648
ACKR3	0	0	0	0	0	0	0	0	0	0	0	0	0	1	1	0	0	0	0	0	0	0	0	0	-1.89733
ACOX2	0	0	0	0	0	0	0	0	0	0	0	0	0	1	0	0	1	0	0	0	0	0	0	0	-1.36886
ACTR3C	0	0	0	0	0	0	1	1	0	2	0	0	0	0	0	0	0	1	0	1	0	0	0	0	-1.51311
ACVR2A	0	0	0	0	0	0	0	0	0	0	0	0	0	1	0	0	0	0	0	0	0	0	0	0	-1.32576
ADAM22	0	0	0	0	0	0	1	0	0	1	0	0	0	0	1	0	0	0	0	0	0	0	0	0	-1.60099
ADAMTS10	1	0	0	0	0	0	0	0	0	0	0	0	0	0	0	0	0	0	0	2	0	0	0	0	-2.2647
ADCY6	0	1	0	1	0	1	0	0	0	0	0	0	0	0	0	0	1	0	0	1	0	0	0	0	-1.09458
ADGRG6	0	0	0	0	0	0	0	0	0	0	0	1	0	1	0	0	0	0	0	0	0	0	0	0	-4.34892
ADGRL1	1	0	0	0	0	0	0	0	0	0	0	0	0	0	0	0	0	0	0	0	0	0	0	0	-1.73455
ADPRM	0	0	0	0	0	0	1	1	0	0	0	0	0	1	0	0	0	0	1	2	1	0	0	0	-1.0216
AFAP1L2	0	0	0	0	0	0	1	0	0	0	0	0	0	0	0	0	1	0	0	0	1	1	0	0	-1.58509
AFF3	0	0	0	0	0	0	1	0	3	0	0	0	0	0	1	0	0	0	0	1	0	1	0	0	-2.43459
AGAP6	0	1	0	1	0	0	0	0	0	0	1	0	1	1	1	0	1	0	0	0	0	0	0	0	-1.01223
AGBL3	0	0	0	0	0	0	0	0	0	0	0	2	0	0	0	0	0	0	0	0	0	0	0	0	-1.16271
AK4	0	1	0	2	0	0	1	0	0	0	0	1	0	0	0	1	2	0	0	1	1	1	0	1	-1.41347
AKR1E2	0	0	0	0	0	0	1	0	0	0	0	2	0	1	0	0	0	0	0	0	0	1	0	0	-1.48534
AKT3	0	0	0	0	0	0	0	0	0	0	0	0	0	1	0	0	0	0	0	0	0	0	0	0	-3.7647
ALDH3A2	0	0	0	0	1	0	0	0	0	0	0	0	0	1	0	0	0	0	0	0	0	0	0	0	-1.88548
ALG1L2	0	2	0	0	1	0	1	0	0	1	0	2	0	0	0	0	0	0	0	0	0	2	0	1	-1.09147
AMOTL1	0	0	0	0	0	0	0	0	0	1	0	0	0	0	1	0	0	1	0	0	0	0	0	0	-1.23664
ANK1	0	1	0	0	0	0	1	0	0	1	0	3	1	0	0	0	1	2	0	0	0	3	0	0	-1.12512
ANK3	2	1	0	0	0	0	2	0	0	0	0	0	1	0	2	0	0	0	0	1	1	0	0	0	-1.40053
ANKH	0	1	1	1	1	1	3	0	0	0	0	0	0	0	1	0	0	0	1	1	0	0	0	0	-1.88552
AOAH	1	2	0	1	0	0	2	0	0	1	0	0	0	2	0	0	0	0	1	1	0	0	0	0	-1.59774
APBB1	0	0	0	0	0	0	1	0	0	0	0	0	0	0	0	0	0	0	0	2	0	0	0	0	-1.24278
APOC1	0	1	0	0	0	0	0	0	0	1	0	0	0	0	0	1	0	0	0	0	1	1	0	0	-1.67897
APOL3	0	1	0	1	0	0	3	0	0	0	3	1	0	0	3	2	2	3	0	1	0	1	0	2	-1.40758
ARHGAP22	0	2	0	2	0	1	4	0	0	3	0	1	1	1	0	0	1	0	0	2	0	2	0	0	-1.00404
ARHGAP33	0	0	0	0	0	0	0	0	0	0	0	4	0	1	0	0	0	0	0	0	0	0	0	0	-1.2832
ARHGEF10	0	1	0	0	0	0	1	0	0	0	0	0	0	0	1	0	0	0	0	0	0	0	0	0	-1.37013
ARHGEF17	0	0	0	0	0	0	3	0	0	1	0	3	0	1	0	1	1	0	0	1	0	1	0	0	-1.81355
ARL15	0	0	0	2	0	0	0	0	0	0	0	0	0	0	1	0	1	4	0	1	0	2	0	0	-1.79013
ASGR1	0	0	0	0	0	0	0	0	0	0	0	0	0	2	0	0	0	0	0	0	0	0	0	0	-1.11084
ATP10A	0	0	0	0	0	0	2	0	0	0	0	0	0	1	0	0	0	0	0	0	0	0	0	0	-2.71238
ATP6V0A2	0	0	0	0	1	0	1	0	0	0	0	2	0	0	0	0	0	0	0	0	0	2	0	0	-1.07873
ATP6V0E2	0	0	0	0	0	0	2	0	0	0	0	0	0	0	0	0	1	0	0	2	0	0	0	0	-1.01016
ATXN1	2	7	2	3	1	1	3	1	1	1	0	2	1	3	5	0	2	6	0	0	0	2	1	0	-2.45479
BAALC	1	1	1	0	0	0	1	0	0	0	1	0	0	2	0	0	1	1	0	0	0	0	0	0	-2.59868
BACH2	0	0	1	0	1	0	4	2	0	0	0	0	0	2	0	0	0	1	0	0	0	1	0	0	-1.4975
BAG3	0	1	1	0	1	0	1	0	1	0	0	5	0	0	1	0	0	0	0	0	0	0	0	1	-1.04084
BAIAP3	0	0	0	0	8	0	2	1	0	0	0	8	0	0	1	0	0	0	0	0	1	9	0	0	-1.2434
BANP	0	0	2	0	0	0	4	2	0	0	1	3	0	0	0	1	0	1	0	1	2	1	0	0	-1.25672
BASP1	1	0	1	0	1	0	1	0	2	0	0	1	0	1	0	0	0	0	0	3	1	2	0	0	-1.21537
BCAS4	0	0	0	0	1	0	1	0	0	0	0	2	0	0	0	0	0	0	0	0	0	2	0	0	-2.05998
BMP2K	1	1	0	0	0	0	1	2	0	1	0	0	0	0	1	0	0	0	1	1	0	2	0	0	-1.78404
BMPR2	0	0	0	0	1	0	0	0	0	0	0	5	0	0	0	0	0	0	0	0	0	0	0	2	-1.2319
BRF1	1	2	0	0	2	1	4	0	0	0	0	12	1	1	1	1	0	0	0	0	0	1	0	0	-1.15495
BTBD8	0	0	0	0	0	0	0	0	0	1	0	1	0	0	0	0	0	0	0	0	0	0	0	0	-1.03501
C11orf80	0	0	0	0	0	0	0	0	0	0	0	1	0	0	0	0	0	0	0	0	0	2	0	0	-1.1528
C18orf54	0	0	0	0	0	0	1	0	0	0	0	1	0	0	1	0	0	0	0	1	0	0	0	0	-1.26499
C19orf38	0	0	0	0	0	0	1	0	0	0	0	0	0	0	0	0	0	0	0	0	0	0	0	0	-1.55423
C1QTNF4	0	1	0	0	0	0	1	0	1	0	0	0	0	1	0	1	1	0	0	1	0	0	0	0	-1.63551
C1orf21	0	2	0	0	0	0	1	0	0	0	1	2	0	1	0	0	0	0	0	1	0	0	0	0	-2.00997
C20orf96	0	0	0	0	0	0	0	0	0	0	0	1	0	0	0	0	0	0	0	0	0	0	0	0	-1.34366
C21orf58	1	0	0	0	0	0	1	0	0	0	0	2	0	1	0	0	0	0	0	0	0	0	0	0	-1.8911
C2orf88	0	0	0	1	0	0	0	0	0	0	0	1	0	1	0	0	1	2	0	0	0	2	0	0	-1.45036
C6orf141	0	2	0	2	1	0	1	0	1	0	0	1	1	1	1	0	0	2	0	1	0	0	0	0	-2.26935
C8orf88	0	0	0	0	0	0	0	1	0	0	0	0	0	0	0	0	1	0	0	0	0	1	0	0	-2.37055
C9orf43	0	0	0	2	0	0	2	1	0	2	0	2	1	0	1	2	0	2	0	0	0	1	0	1	-1.34609
CALN1	2	6	0	0	0	0	5	0	1	0	0	0	1	3	2	1	1	0	1	2	1	2	0	1	-2.20223
CAMK2D	1	1	2	0	0	1	3	0	0	1	0	1	1	1	0	0	0	3	0	4	0	0	0	0	-1.10512
CAPRIN2	1	0	0	0	0	1	0	0	0	0	0	2	0	0	0	0	0	0	0	0	0	0	0	0	-1.28689
CARMIL1	0	0	0	0	0	0	1	0	0	0	0	0	0	0	0	0	0	0	0	0	1	0	0	0	-1.72978
CBR3	0	0	0	0	0	0	1	1	0	0	1	0	0	0	0	0	0	2	0	0	0	0	0	0	-1.23665
CBX2	0	0	0	0	1	0	3	0	0	0	0	5	0	0	2	0	1	0	0	0	0	0	0	0	-2.06725
CCDC136	0	0	0	0	0	0	1	0	0	0	0	1	0	1	0	0	0	0	0	0	0	0	0	0	-1.39362
CCDC141	0	0	0	0	0	0	2	0	0	0	0	0	0	1	0	0	0	0	0	1	0	0	0	0	-1.09477
CCDC171	0	0	0	1	0	1	2	0	0	0	0	0	0	0	2	0	0	2	0	0	0	1	0	0	-2.43284
CCDC42	0	0	0	0	1	0	4	0	0	2	0	2	0	3	2	0	1	0	0	0	0	1	1	0	-1.61256
CCDC7	0	0	0	0	0	0	0	0	0	0	0	0	0	0	1	0	0	0	0	0	0	0	0	0	-1.02827
CCDC92	0	0	0	0	0	0	0	0	0	0	0	2	0	0	0	0	0	0	0	0	0	0	0	0	-1.20381
CCM2	1	2	0	1	2	0	3	1	2	0	0	6	0	0	1	0	0	0	0	1	1	2	0	0	-1.09588
CD14	0	0	0	0	0	0	1	0	1	0	0	0	0	0	0	0	0	0	0	0	0	0	0	0	-1.15925
CD48	0	0	0	0	0	0	0	0	0	1	0	0	0	0	0	0	0	0	0	1	0	1	0	0	-2.78861
CDC14B	0	0	0	0	0	0	1	0	0	0	0	1	0	1	0	0	0	0	0	0	0	0	0	0	-1.72939
CDC16	0	0	0	0	1	0	1	0	0	0	0	1	0	0	0	0	0	0	0	0	0	0	0	0	-1.13727
CDC42BPA	0	2	0	0	0	0	0	0	0	0	0	0	2	0	0	0	0	0	0	0	0	0	0	0	-3.15459
CDCA7	0	0	0	0	0	0	0	0	0	0	0	2	0	0	1	0	0	0	0	0	0	0	0	0	-2.23351
CDH26	0	0	0	1	0	0	1	0	0	0	0	0	0	0	0	0	0	2	0	2	0	0	0	0	-1.87046
CEACAM4	0	0	0	2	0	0	1	0	0	0	0	0	0	1	0	0	0	0	0	0	0	1	1	0	-1.4097
CEP112	0	0	0	1	0	0	2	0	0	0	0	1	0	0	1	1	0	2	0	0	0	1	0	0	-1.95292
CEP152	0	0	1	0	1	0	1	0	0	0	0	2	0	0	0	0	0	0	0	0	0	1	0	0	-1.25022
CETN3	1	3	0	0	0	0	2	0	0	1	0	0	0	0	0	1	0	1	0	1	0	0	0	0	-1.09492
CFI	0	0	0	0	0	0	0	0	0	0	0	1	0	0	0	0	1	0	0	0	0	0	0	0	-3.30283
CHMP4C	0	2	0	1	0	1	0	0	0	0	0	0	1	0	0	0	0	0	0	1	0	1	0	0	-1.23854
CHRM3	0	2	0	0	0	0	0	0	0	0	0	0	0	0	0	0	0	0	0	1	0	0	0	0	-3.85214
CHST12	0	0	0	0	1	0	2	0	0	0	0	4	0	1	1	1	2	0	0	2	0	0	1	0	-1.17485
CHST13	0	1	0	0	0	0	2	1	0	0	0	1	1	0	2	0	0	1	0	1	0	2	0	0	-1.05573
CIITA	0	2	0	1	0	0	3	1	0	0	0	0	1	0	1	0	3	2	0	1	0	0	0	0	-1.9052
CLIP4	0	0	0	1	1	0	2	0	0	0	0	1	0	1	0	1	0	0	0	1	0	0	0	1	-1.18533
CNRIP1	0	0	0	0	0	0	0	0	0	0	0	0	0	0	0	0	1	0	1	0	0	0	0	0	-2.12085
COG4	0	1	0	1	0	0	4	0	0	0	0	0	0	0	1	0	0	6	0	1	0	0	0	0	-1.07233
COL5A1	0	1	0	1	0	0	3	0	0	0	0	0	0	0	0	1	0	0	0	3	0	0	0	0	-1.999
CP	0	0	0	1	0	0	3	0	1	1	0	0	0	1	0	0	1	2	0	0	0	0	1	0	-3.5528
CPED1	1	0	0	0	0	0	1	0	0	0	0	1	0	0	0	0	2	0	1	2	0	0	0	0	-2.91798
CRHBP	0	1	0	0	0	0	0	0	0	1	0	0	0	0	0	0	0	0	0	0	0	0	0	0	-3.81109
CRYZL1	0	0	0	0	0	0	0	0	0	0	0	3	0	0	0	0	0	0	0	0	0	0	0	0	-1.05668
CTDSPL	0	0	0	0	0	0	0	0	0	0	0	0	0	0	0	0	1	0	0	0	0	3	0	0	-1.72789
DACH1	0	0	0	1	0	0	2	0	0	0	0	0	0	1	1	2	0	5	0	3	0	3	0	0	-2.17973
DCAF12	0	0	0	0	0	0	1	0	0	0	0	1	0	0	0	0	1	0	0	0	0	0	0	0	-1.30016
DCBLD2	0	0	0	0	0	0	0	0	0	0	0	1	0	0	0	0	0	0	0	0	0	0	0	0	-1.33141
DCHS1	0	0	0	0	0	0	1	0	0	0	0	0	0	1	0	0	0	0	0	0	0	0	0	0	-1.00446
DGKE	0	0	0	0	0	0	0	0	0	0	0	5	0	0	0	0	0	0	0	0	0	1	0	0	-1.31722
DLGAP2	1	0	0	0	0	0	0	0	0	0	0	0	0	0	0	0	0	0	0	1	0	0	0	0	-1.45412
DOCK10	0	1	0	0	0	0	5	0	1	0	0	0	0	1	0	0	0	0	1	2	1	1	0	0	-2.10402
DPY19L2	0	0	0	0	0	0	2	0	0	1	0	1	0	0	1	0	1	0	1	0	0	0	0	0	-1.5376
DPYSL2	2	0	1	1	0	0	1	1	0	0	0	2	0	0	0	1	1	4	1	0	0	0	0	0	-2.20542
DTNB	0	2	1	0	1	0	0	0	0	0	1	2	0	0	0	0	0	0	0	0	0	0	0	0	-1.15276
DYRK1B	1	0	1	0	0	0	1	0	0	0	0	2	0	1	0	0	0	0	0	0	0	2	0	0	-1.01268
DYRK3	1	1	1	0	0	0	1	0	1	0	0	1	0	1	1	2	1	0	0	0	0	2	0	0	-1.12991
ECHDC3	2	3	0	1	0	0	3	0	1	0	1	4	1	2	1	0	2	0	0	3	0	0	0	0	-1.03697
EFCAB13	0	0	0	0	0	0	0	0	0	0	0	0	0	1	0	0	0	0	1	0	0	0	0	0	-1.40916
EFCC1	0	0	0	0	0	0	1	0	0	0	0	0	0	0	2	0	0	0	0	0	0	0	0	0	-1.47926
EFEMP2	0	0	0	0	0	0	2	1	0	0	0	6	0	0	0	1	0	0	0	1	0	0	0	0	-1.17343
EFNA1	0	0	0	1	0	0	1	0	0	0	0	0	0	0	1	0	0	0	0	1	0	0	0	0	-1.77997
EGLN3	0	0	0	2	0	0	3	0	3	1	0	1	0	1	0	0	0	0	0	1	0	1	1	0	-1.1923
ELN	1	0	0	0	0	0	1	0	0	1	0	1	0	2	0	0	1	0	0	0	0	2	1	0	-1.37113
EMILIN1	1	0	0	0	0	0	3	0	0	0	0	0	0	0	1	0	1	0	0	0	0	0	0	0	-1.4761
ENDOD1	0	0	0	0	1	0	0	0	0	0	0	2	0	1	0	0	0	0	0	0	0	0	0	0	-1.35097
ENO2	0	1	0	0	0	0	0	0	0	0	0	0	1	0	0	0	0	0	0	0	0	0	0	0	-1.62517
EPB41L3	0	0	0	0	0	0	0	0	0	0	0	1	0	0	0	0	0	0	0	1	0	0	0	0	-2.11896
EPHB4	0	1	0	1	1	0	1	0	0	0	0	3	0	1	1	0	0	1	0	0	1	1	0	2	-1.26342
EPSTI1	0	0	0	1	0	0	0	1	0	0	1	0	0	1	1	0	0	1	0	0	0	0	1	0	-2.49517
ERG	0	0	0	0	0	0	1	0	1	0	0	0	0	0	0	0	0	0	1	0	0	0	0	0	-1.18267
ERICH1	0	0	0	0	1	0	1	1	0	0	0	1	0	0	0	0	0	0	0	1	0	0	1	0	-1.35813
EVA1C	0	0	0	0	0	0	1	1	0	0	0	2	0	0	0	1	1	0	0	0	0	1	0	0	-1.25235
EVC	0	0	1	0	0	0	1	0	0	0	0	0	0	0	0	0	0	0	0	0	0	0	0	0	-1.82444
EVC2	0	0	0	0	0	0	1	0	0	0	0	0	0	1	0	0	0	0	0	2	0	3	0	0	-1.82862
EXD3	0	2	0	0	3	0	5	0	0	2	0	4	1	1	1	1	0	4	0	1	0	0	0	0	-1.053
F2R	1	1	0	0	0	0	1	0	0	0	0	0	0	1	1	0	0	0	0	0	0	0	0	0	-1.30582
FAM117A	0	0	2	0	0	0	0	0	0	0	0	1	0	0	0	0	0	0	1	0	0	0	0	0	-1.69606
FAM118A	1	1	0	0	0	0	0	0	0	0	0	5	2	0	1	0	2	0	0	0	0	1	0	0	-1.88492
FAM135A	0	0	0	0	0	0	0	0	0	1	0	3	0	0	0	0	0	0	0	0	0	0	0	0	-1.34492
FAM171B	0	0	0	0	0	0	0	0	1	3	0	1	0	0	0	0	0	1	0	2	0	0	0	0	-1.35752
FANCA	0	0	0	0	0	0	0	0	0	0	0	1	0	0	0	0	0	0	0	0	0	0	0	0	-1.13132
FAT4	0	0	0	0	0	0	0	1	0	0	0	1	0	1	0	0	0	0	1	0	0	0	0	0	-1.25201
FBN1	0	0	0	0	0	0	0	0	0	0	0	0	0	1	0	0	0	2	0	1	0	1	0	0	-1.53158
FCGRT	0	0	0	2	1	0	0	0	0	0	0	0	0	0	1	0	0	2	0	1	0	0	0	0	-1.87591
FCHO2	0	0	0	0	0	0	1	1	0	1	0	0	0	0	1	1	1	0	0	0	0	1	0	0	-1.82151
FERMT1	0	0	0	0	0	0	2	1	0	0	0	0	0	1	4	0	1	0	0	1	0	0	0	0	-1.60243
FHL2	0	1	0	1	0	0	1	1	0	1	0	1	0	0	2	0	2	2	0	3	1	1	0	0	-1.83341
FLNB	0	2	0	0	0	0	0	0	0	0	0	2	1	0	0	0	1	0	0	0	0	0	0	0	-2.47886
FOXO1	0	1	2	2	0	0	1	0	2	0	0	1	1	0	1	0	0	2	2	3	0	2	0	1	-1.64986
FRMD6	0	0	0	0	1	0	0	0	0	0	0	1	0	0	0	0	0	0	0	0	0	0	0	1	-1.66257
FXYD6	0	1	0	0	0	0	0	0	0	0	0	0	1	0	0	0	0	0	0	0	0	1	0	0	-1.78175
GALT	0	0	0	0	0	0	0	0	0	0	0	1	0	0	0	0	1	0	0	1	0	1	0	0	-1.08148
GBP3	0	1	0	0	0	0	0	0	0	0	1	0	0	0	0	0	0	1	0	0	0	0	0	0	-1.08549
GBP4	0	0	0	0	0	0	1	0	0	0	0	0	0	0	1	0	0	0	0	0	0	0	0	0	-2.00151
GCNT2	0	0	0	0	0	0	1	0	0	0	0	0	0	1	0	1	1	0	0	0	0	1	0	0	-2.7972
GFI1B	0	1	0	0	0	0	2	0	1	2	0	0	0	1	0	0	0	0	0	0	0	1	0	0	-2.02518
GIMAP2	0	0	0	0	0	0	3	0	0	1	0	0	1	0	1	0	0	0	0	0	0	2	0	0	-1.2992
GIMAP5	0	1	0	0	0	0	0	0	0	0	0	0	1	0	0	1	0	0	0	0	0	0	0	0	-1.62721
GIMAP7	0	0	0	0	0	0	1	0	0	0	0	0	0	0	0	0	0	0	0	0	0	0	0	0	-2.67098
GMPR	0	1	1	0	0	0	1	0	0	0	0	1	0	3	2	2	1	1	0	0	0	1	0	0	-1.75264
GNA11	0	0	0	0	0	0	0	0	0	0	0	0	0	0	1	1	0	0	0	0	0	0	0	0	-1.14943
GNB5	0	0	1	0	0	0	2	0	1	1	0	3	0	1	0	0	1	0	0	0	0	3	0	0	-1.14762
GPAT2	0	1	0	0	0	0	0	0	0	0	0	1	0	1	0	1	0	0	0	0	0	1	0	1	-1.38393
GPC5	0	0	0	0	1	0	0	0	0	0	0	4	0	0	0	0	0	0	0	0	0	0	0	0	-1.35238
GPRIN3	1	1	0	1	1	1	5	1	0	2	0	0	0	0	2	0	1	5	0	2	0	2	0	0	-1.28843
GPSM2	0	0	0	0	0	0	0	0	0	0	0	2	0	0	1	1	0	0	0	0	0	0	0	0	-1.48944
GRAMD1B	2	0	0	0	0	0	0	0	0	0	0	0	0	0	0	0	0	0	0	0	0	1	0	0	-1.30514
GTF2H4	0	0	0	0	1	0	0	0	0	1	0	1	0	0	0	0	0	0	0	0	0	0	0	1	-1.2365
GYPC	0	1	1	0	0	0	5	1	2	1	0	1	1	0	2	0	0	0	0	2	0	1	0	5	-2.0136
GYPE	1	0	1	0	0	0	5	2	1	1	0	0	0	2	1	0	1	0	0	2	0	0	0	0	-1.25712
HDAC9	1	0	0	0	0	0	3	0	0	0	0	0	0	0	1	0	1	0	0	1	0	0	1	0	-1.74654
HDC	0	1	0	0	0	0	1	0	0	0	0	0	0	0	0	0	0	0	0	0	0	0	0	0	-3.47582
HEG1	0	0	0	0	0	0	2	0	0	1	0	0	0	2	0	0	0	0	1	1	0	0	0	0	-1.12524
HEMGN	0	2	0	0	0	0	1	0	1	1	0	0	0	2	0	0	0	0	0	1	0	4	2	0	-3.31538
HFM1	0	0	0	0	0	0	0	0	0	0	0	0	0	0	0	0	1	0	0	1	0	1	0	0	-1.46083
HGF	0	0	0	0	0	0	0	0	1	1	0	0	0	0	0	0	0	1	0	0	1	0	0	0	-1.59346
HMGA2	0	0	0	0	0	0	0	0	0	0	0	2	0	0	0	0	0	0	0	0	0	0	0	0	-3.19283
HOOK1	1	0	0	0	0	0	0	0	0	0	0	0	0	0	0	0	1	0	0	0	0	0	0	0	-1.11626
HOOK2	0	0	0	0	0	1	0	0	0	1	0	1	0	0	0	0	0	0	0	1	0	1	0	0	-1.00053
HSPA12A	0	0	0	1	0	0	1	0	0	0	0	0	0	0	2	0	0	0	0	1	0	2	0	0	-1.133
HSPG2	1	5	0	1	1	1	4	0	1	3	0	2	1	3	1	0	4	0	0	0	0	4	0	0	-1.92429
IFITM1	0	0	0	0	0	0	0	0	0	0	0	1	0	0	0	0	0	0	0	0	0	1	0	0	-2.45735
IFT172	1	0	0	0	0	0	0	0	0	0	0	2	0	0	0	0	0	0	0	0	0	0	0	0	-1.01718
IGHMBP2	1	0	0	0	0	0	3	0	0	0	0	1	0	0	0	0	0	0	0	3	0	0	0	0	-1.00335
IKZF2	0	1	0	1	0	0	0	1	3	1	0	0	0	0	2	0	0	0	0	1	1	1	0	0	-3.54827
IL12RB2	0	0	0	0	0	0	2	0	0	0	0	0	0	1	0	0	0	0	0	0	0	0	0	0	-3.27294
IL15	1	0	0	0	0	0	4	0	1	0	0	1	0	0	1	0	0	0	1	1	0	0	0	0	-1.7286
IL16	0	0	0	0	0	0	5	1	0	0	0	0	0	1	0	1	0	0	0	1	0	1	0	0	-1.75987
IL1B	0	1	1	2	0	0	3	0	0	0	0	0	0	0	0	0	1	4	0	1	0	1	0	0	-2.16682
IL7	0	0	0	1	0	0	0	0	0	1	0	0	0	0	0	0	0	0	0	0	0	2	0	0	-1.18674
INPP5D	0	0	0	2	0	0	7	0	1	1	0	0	0	3	3	1	1	2	1	0	0	2	1	0	-1.00939
ITGA4	0	1	0	0	0	0	5	0	1	0	1	0	0	0	2	3	2	6	0	1	0	0	0	0	-1.20532
ITPRIPL1	0	1	0	0	0	0	1	0	0	0	0	1	1	0	0	0	0	0	0	0	1	3	0	0	-1.23188
JAK3	0	0	0	0	0	0	1	0	0	0	0	0	0	0	0	0	0	0	0	0	0	0	0	0	-1.70522
JAKMIP2	0	0	0	1	0	0	2	0	0	0	0	0	0	1	2	0	0	2	1	1	0	0	0	0	-2.24119
KCNIP3	0	0	0	0	0	0	0	0	0	0	0	1	0	0	0	0	0	0	0	0	0	0	0	0	-1.35664
KCTD15	0	0	0	0	0	0	0	0	0	0	0	2	0	1	0	0	0	0	0	0	0	0	0	0	-1.80924
KLF1	1	0	0	0	0	0	0	0	0	1	0	2	0	0	0	0	0	0	0	0	0	0	0	0	-1.66206
KLF12	0	1	0	0	0	0	1	0	0	0	0	0	0	0	0	0	0	0	0	0	0	0	0	0	-2.41418
KLHL22	0	0	1	0	1	0	0	0	0	0	0	0	0	0	0	0	0	0	0	0	0	0	0	0	-1.00066
KLHL3	0	1	0	0	0	0	2	0	1	0	0	0	0	0	1	0	0	0	0	1	0	1	0	0	-1.59903
KLHL6	0	1	0	0	0	0	4	0	0	0	0	0	1	2	1	0	0	0	0	0	1	2	0	0	-1.08519
KLRG1	0	2	0	0	0	0	2	0	0	0	0	0	1	2	1	0	0	0	0	0	0	1	0	0	-1.47805
L3MBTL1	0	0	0	0	0	0	0	0	0	0	0	6	0	0	0	0	0	0	0	0	0	1	0	0	-1.07929
L3MBTL4	0	0	0	1	0	0	1	0	0	2	0	0	0	0	1	1	0	4	0	1	0	1	0	0	-2.46658
LAG3	0	0	0	0	0	0	1	0	0	1	0	1	0	0	0	0	0	0	0	0	0	0	0	0	-1.45019
LAMC1	1	3	0	0	0	0	1	0	0	1	0	0	1	1	1	0	0	0	0	0	0	1	0	0	-1.65758
LENG8	0	0	1	0	0	0	2	0	0	0	0	0	0	0	0	0	0	0	0	0	0	0	0	0	-1.42269
LIMK2	1	0	0	0	0	0	0	0	0	0	0	4	0	0	0	0	0	0	0	1	0	2	0	0	-1.00633
LRBA	0	0	0	0	0	0	1	0	0	0	0	0	0	1	0	0	1	0	0	0	0	1	0	0	-1.71128
LRIG1	0	1	0	0	1	0	1	1	0	1	0	4	0	0	2	0	1	0	0	2	0	0	1	0	-1.14628
LRP6	0	0	0	1	0	0	2	0	1	0	0	0	0	0	0	0	1	0	1	0	0	0	1	0	-1.50909
LRRC37A	0	0	0	0	0	0	0	0	0	0	0	0	0	0	1	0	0	0	0	0	0	0	0	0	-1.07696
LRRC37A3	0	0	1	0	0	0	1	2	1	0	0	0	0	1	2	0	0	1	0	1	0	1	0	0	-1.00233
LRRC37B	0	0	0	0	0	0	1	0	0	0	0	0	0	0	0	0	0	0	0	0	0	0	0	0	-1.08065
LRRC61	0	1	0	1	0	0	0	0	0	0	0	0	1	0	0	0	0	2	0	0	0	1	0	0	-1.51354
LRRC70	0	0	0	0	0	0	0	0	0	0	0	0	0	1	0	0	0	0	0	0	0	0	0	0	-1.60047
LRRC75B	0	0	0	0	0	0	0	0	0	0	0	2	0	0	0	0	0	0	0	0	0	0	0	0	-1.80638
LTBP3	0	1	0	0	1	0	1	0	0	0	0	11	0	1	0	0	1	0	0	0	1	4	0	0	-1.78068
LURAP1	1	0	0	0	1	0	0	1	0	0	0	1	0	0	0	0	0	0	0	0	0	0	0	0	-1.53759
MAP1LC3B2	0	1	0	0	0	0	1	0	0	1	0	3	1	2	2	0	0	0	0	3	0	2	0	1	-1.38953
MAP3K12	0	0	1	1	0	0	0	0	0	0	0	2	0	0	0	0	0	2	0	0	0	0	0	0	-1.24917
MC1R	0	0	0	0	0	0	0	0	0	0	0	0	0	0	0	1	0	0	0	0	0	0	0	0	-1.1323
MCF2L2	0	0	0	1	0	0	1	1	1	1	0	2	0	2	1	0	0	0	0	0	0	1	1	0	-2.1681
MCOLN2	0	0	0	1	0	0	1	0	0	0	0	0	0	0	0	0	0	0	0	0	0	0	0	0	-1.66203
MCUB	0	0	0	0	0	0	1	1	0	0	0	0	0	1	0	0	0	0	0	0	0	0	0	1	-2.75545
ME3	0	2	0	0	0	0	1	0	0	1	0	0	1	0	0	2	1	2	0	2	0	1	0	0	-1.94529
MED12L	1	0	0	0	0	0	1	0	0	0	0	0	0	1	1	0	0	0	0	0	0	0	0	0	-2.0125
MEGF6	0	0	0	1	0	0	4	0	0	0	0	1	0	1	0	0	1	0	0	0	0	1	0	0	-1.05398
MERTK	0	2	0	0	1	0	0	1	1	0	0	3	1	1	0	0	2	1	1	0	0	1	2	0	-1.27782
MFGE8	0	0	0	0	0	0	1	1	0	0	0	1	0	1	0	0	0	0	0	1	1	1	0	0	-1.44651
MFSD2B	0	0	0	0	0	0	1	0	1	1	0	1	0	0	1	0	0	2	1	1	0	1	0	0	-1.17245
MICAL1	0	1	0	0	0	0	2	1	0	2	0	2	0	1	2	0	0	0	1	1	0	1	0	0	-1.645
MINPP1	0	0	0	0	1	0	2	0	0	0	0	1	0	0	0	0	0	0	0	0	0	0	0	0	-1.45852
MLLT3	0	0	0	0	0	0	0	0	0	0	0	2	0	1	0	0	0	0	0	0	0	0	0	0	-4.2062
MON2	0	1	0	1	1	0	4	0	0	1	0	3	0	0	1	0	1	0	0	0	0	1	0	0	-1.10788
MPDZ	0	0	0	0	0	0	0	0	0	0	0	0	0	1	0	0	0	0	0	0	0	0	0	0	-1.78462
MPPED2	0	0	0	0	0	0	0	0	0	0	0	0	0	1	0	0	0	0	0	0	0	0	0	0	-2.34097
MPZ	0	0	0	1	0	0	1	0	0	0	0	1	0	0	0	0	0	1	0	0	0	0	0	1	-1.59039
MRC2	0	0	0	0	0	0	3	0	2	0	0	0	1	1	2	0	1	0	0	0	0	1	0	1	-1.12
MREG	0	2	0	0	0	1	3	0	0	2	0	0	0	2	0	1	0	0	0	0	1	1	0	0	-1.58512
MS4A2	0	0	0	0	0	0	0	0	0	0	0	0	0	0	0	0	0	0	1	1	0	0	0	0	-1.09479
MS4A6A	0	0	0	0	0	0	1	0	0	0	0	0	0	0	0	0	0	0	0	0	0	0	0	0	-1.86091
MSH5	0	0	0	1	0	0	0	0	0	0	0	3	0	2	1	0	0	0	0	0	0	0	0	0	-1.26161
MTERF3	0	0	0	0	0	0	0	0	0	0	0	0	0	0	0	2	0	0	0	0	0	0	0	0	-1.05399
MTHFR	0	0	3	0	0	0	1	0	0	0	0	1	0	0	0	1	0	0	0	0	0	0	0	0	-1.30989
MUC1	1	0	0	0	0	0	0	0	0	0	0	0	0	0	0	0	0	0	0	0	0	0	0	0	-1.26139
MYB	0	0	0	2	1	0	3	0	1	0	0	5	0	0	1	0	0	2	1	2	0	1	0	0	-1.3528
MYCBPAP	0	0	2	1	0	0	2	0	0	2	0	2	0	2	0	0	0	3	0	0	0	0	0	0	-1.22591
MYCT1	0	1	0	0	0	0	1	0	0	1	0	0	1	0	0	0	0	0	0	1	1	2	0	0	-3.241
MYH10	0	0	0	0	0	0	0	0	0	0	0	0	0	0	0	0	0	0	0	0	0	1	1	0	-2.34743
MYO15B	0	0	0	0	0	0	2	0	1	0	0	7	0	1	0	0	0	0	0	0	0	2	0	0	-1.17742
MYO18A	1	2	0	0	0	0	3	0	0	1	0	6	0	0	2	0	0	0	0	1	0	1	0	1	-1.06903
MYO1D	0	0	0	0	0	0	1	0	0	0	0	3	0	0	1	0	0	1	0	0	0	1	0	0	-1.67504
MYOZ3	0	0	0	0	5	0	0	0	0	0	0	0	0	0	0	0	0	0	0	0	0	0	0	0	-1.87273
N6AMT1	0	0	0	0	0	0	0	0	0	0	0	1	0	0	0	1	0	0	0	0	0	0	0	0	-1.32884
NAGK	0	0	0	0	0	0	2	0	0	0	1	1	0	1	0	0	1	0	0	0	0	1	0	0	-1.14091
NAPEPLD	0	0	0	0	0	0	1	0	2	0	0	1	0	0	0	0	0	0	1	2	0	0	0	0	-1.39739
NAV1	0	1	0	0	0	0	2	0	0	0	0	0	0	0	1	0	0	0	0	1	0	1	0	0	-1.80446
NBEA	0	1	0	0	0	0	0	0	1	0	0	1	0	0	0	0	0	0	0	1	0	2	0	0	-1.2543
NBL1	0	3	0	1	0	0	1	0	0	0	0	0	1	2	3	0	1	2	0	1	0	1	0	0	-2.25528
NBPF1	1	0	0	0	0	0	0	0	0	0	0	1	0	1	1	0	0	0	0	0	0	2	0	0	-1.0944
NEDD4	0	0	0	0	0	0	3	0	0	0	0	0	0	1	2	1	0	0	0	0	0	1	0	0	-1.17277
NEDD4L	0	0	0	0	0	0	1	0	0	0	0	0	0	0	0	0	0	0	0	0	0	0	0	0	-2.53964
NEGR1	1	0	0	2	0	0	2	0	0	0	0	1	0	0	2	0	0	5	0	0	0	0	0	1	-2.08003
NEK3	0	0	0	0	0	0	1	0	0	0	0	1	0	0	0	0	0	0	0	0	0	0	0	0	-1.1089
NFIA	0	1	0	0	0	0	1	0	1	1	0	1	1	0	0	0	1	0	0	1	0	0	0	0	-2.50275
NKAIN2	0	0	0	0	0	0	0	0	0	0	0	0	0	0	0	0	0	0	0	0	0	1	0	0	-3.78622
NLRC3	0	0	0	0	0	0	3	0	0	0	0	1	0	0	2	0	0	0	0	2	0	1	0	0	-1.16467
NLRP1	0	0	0	2	0	0	4	1	0	1	0	2	0	0	0	0	0	3	0	1	0	0	0	0	-1.50512
NMNAT3	0	0	0	0	1	0	0	0	0	0	0	5	0	0	0	0	0	0	0	0	0	0	0	0	-1.64423
NOG	0	1	1	0	1	0	2	0	0	1	0	0	0	2	1	0	2	4	0	4	0	1	0	0	-1.88645
NPHP3	0	0	0	0	0	0	2	0	0	0	0	10	0	0	1	1	0	0	0	0	0	0	0	0	-1.28276
NRBP2	0	0	0	0	0	0	1	0	0	0	0	4	0	0	0	1	0	0	0	0	0	0	0	0	-1.46132
NRIP1	0	0	0	0	0	0	1	0	0	0	0	1	0	3	0	0	0	2	0	0	0	0	0	0	-1.77243
NSUN7	0	0	1	0	0	0	0	0	0	0	0	1	0	0	2	0	0	0	0	1	0	1	0	0	-1.03078
NUP35	0	0	0	1	0	0	1	0	0	0	0	0	0	0	0	1	0	2	0	0	0	0	0	0	-1.20554
OGG1	0	1	0	0	0	0	1	0	0	0	0	1	1	0	0	0	0	0	0	1	0	1	0	0	-1.61476
OPTN	0	0	0	0	0	0	0	0	0	1	0	1	0	0	0	0	0	0	0	0	0	0	0	0	-1.86633
PABPC1L	0	0	0	0	1	0	0	0	0	0	0	2	0	0	0	0	0	0	0	0	0	0	0	0	-1.00426
PACS2	0	0	0	0	1	0	4	0	1	0	0	2	0	1	0	0	0	0	0	2	0	1	0	0	-1.01721
PALLD	0	1	0	0	0	0	1	0	0	2	0	0	0	3	1	0	0	0	0	1	1	1	0	0	-1.02649
PARP12	0	0	0	0	0	1	1	0	1	2	1	2	0	2	1	0	1	0	0	1	0	0	0	1	-1.00863
PBX1	0	0	0	0	0	0	1	0	0	0	0	0	0	1	0	0	0	0	0	0	0	0	0	0	-3.40765
PCBP3	0	2	1	0	0	0	0	0	1	0	0	0	0	0	0	0	0	0	0	0	0	0	0	0	-1.28217
PCDH9	1	1	0	0	0	0	3	0	2	0	1	2	1	1	3	0	0	0	0	2	0	0	0	0	-2.1232
PCGF3	1	1	0	1	1	0	0	0	0	0	0	4	0	0	0	0	0	2	1	0	0	0	0	1	-1.11511
PCNX2	0	1	0	0	0	0	1	0	0	0	0	0	0	0	0	0	0	0	0	0	0	0	0	0	-2.08486
PDZD2	0	0	0	0	0	0	0	0	0	0	0	0	0	1	0	0	0	0	0	1	0	0	0	0	-1.32628
PDZRN4	0	0	0	0	0	0	1	0	0	0	0	0	0	0	0	0	0	2	0	0	0	0	0	0	-1.42429
PEAR1	1	0	0	0	0	0	1	1	0	2	0	2	0	0	0	0	0	0	0	0	0	1	0	0	-1.88513
PECR	0	0	0	0	0	0	0	0	0	0	0	0	0	0	0	0	1	0	0	0	0	1	0	0	-1.7902
PFKFB4	0	0	0	0	0	0	0	0	0	0	0	8	0	0	0	0	0	0	1	0	0	0	0	0	-1.44557
PGBD2	0	0	0	0	0	0	0	0	0	1	0	3	0	0	0	0	0	0	0	0	0	0	0	0	-1.11254
PGM5	0	1	0	0	0	0	0	0	0	0	1	0	1	0	1	0	0	0	0	0	0	0	0	0	-1.88673
PHLDB2	0	1	0	0	0	0	3	0	0	0	0	0	0	1	0	0	0	0	0	0	0	0	0	0	-1.61779
PIGL	0	0	0	0	0	0	1	0	0	0	0	0	0	0	0	0	0	0	0	0	0	0	0	0	-1.24767
PITPNM2	0	1	0	0	0	0	0	0	0	0	0	0	0	0	0	0	0	0	0	0	0	1	0	0	-1.04462
PLA2G6	0	2	0	0	1	0	2	0	0	0	0	2	2	0	1	2	1	1	1	1	0	1	0	0	-1.80042
PLCB1	1	6	1	3	0	0	8	0	2	0	1	0	1	4	8	0	1	10	1	9	2	4	1	0	-1.46905
PLCB4	0	0	0	0	0	0	2	1	0	0	0	0	0	0	0	0	0	0	0	1	2	1	0	0	-3.103
PLCG1	0	1	1	0	2	0	1	1	2	0	0	8	1	1	3	0	1	0	1	3	2	0	0	1	-1.19147
PLD2	0	0	0	0	1	0	0	0	0	0	0	5	0	0	0	0	0	0	0	0	0	0	0	0	-1.05372
PLEKHA8	0	0	0	0	0	0	0	0	0	0	0	1	0	0	0	0	0	0	0	0	0	0	0	0	-1.24258
PLEKHG2	0	0	1	0	0	0	3	0	0	1	0	2	0	0	0	1	0	0	1	0	0	0	0	0	-1.14746
PLOD2	0	0	0	0	0	0	0	0	0	0	0	0	0	1	2	0	0	0	0	0	0	0	0	0	-2.82348
PLSCR4	0	0	0	1	1	0	3	1	0	2	0	0	0	0	0	0	1	2	0	1	0	0	0	1	-2.16359
PLXND1	0	2	0	2	0	0	5	1	0	0	0	5	1	1	1	1	0	2	0	0	0	5	0	2	-1.30908
PNPLA7	0	0	1	0	0	0	0	1	0	0	0	1	0	0	0	0	0	0	0	1	0	2	0	0	-1.43404
POLE	0	0	0	0	0	0	2	0	0	0	0	5	0	0	0	0	0	0	0	1	0	0	0	1	-1.17312
POU2F2	0	0	0	0	0	0	2	0	0	0	0	0	1	0	0	0	0	0	0	1	0	0	0	0	-1.25643
PRDM8	5	5	0	1	1	0	4	2	0	0	0	2	2	2	3	0	1	2	2	4	0	1	1	0	-1.49871
PRELID3A	0	0	0	0	1	0	0	0	0	0	0	2	0	0	0	1	0	0	0	0	0	1	0	1	-1.18201
PREX2	0	0	0	0	0	0	1	0	0	1	0	0	0	0	0	0	1	0	0	1	0	0	0	0	-2.07542
PRKD3	0	1	0	0	0	0	2	0	1	1	0	1	1	0	2	0	0	0	0	2	0	1	0	0	-2.18123
PRR15	0	6	0	2	0	0	1	0	1	4	1	0	2	1	1	0	1	2	1	2	1	1	1	0	-1.40216
PRR5	0	1	0	0	0	0	0	0	0	1	0	0	1	0	0	0	0	0	0	1	0	1	0	0	-1.19252
PRTFDC1	0	1	0	0	0	0	0	0	0	0	0	0	1	0	1	0	0	0	1	0	0	0	0	0	-1.23893
PTK2	0	0	0	2	1	0	4	0	0	2	0	0	0	0	0	1	0	4	0	3	0	0	0	0	-2.1493
PTMS	0	0	0	0	0	0	0	0	0	0	0	0	0	0	2	0	0	0	1	0	0	0	0	0	-2.09475
PTPN13	1	2	0	1	1	2	3	0	0	0	0	1	0	2	1	0	1	4	0	5	2	1	1	0	-1.26689
PTPRD	0	2	0	0	0	0	0	0	0	0	0	0	1	2	1	0	1	0	0	2	0	0	0	0	-2.11904
PTPRM	0	1	1	1	0	0	3	0	0	0	0	0	0	0	1	1	0	2	0	1	0	1	0	0	-2.76653
RAB11FIP3	0	0	1	0	0	0	0	0	0	1	0	1	0	1	0	0	0	0	0	0	0	2	0	0	-1.46115
RAD52	1	0	0	0	1	0	2	0	0	0	0	1	1	1	2	0	0	2	0	0	1	2	1	1	-1.10968
RAD9A	0	0	3	0	1	0	2	0	0	0	0	3	0	1	0	1	0	0	0	0	0	0	0	0	-1.0054
RAPGEF3	0	0	0	0	0	0	0	1	0	0	0	0	0	0	0	1	0	0	0	0	0	0	0	0	-1.74867
RBM11	1	1	0	0	0	0	1	0	0	0	1	3	0	1	1	1	0	0	0	1	0	0	0	0	-1.21226
REC8	0	0	0	0	0	0	0	0	0	0	0	0	0	1	0	0	0	0	0	0	0	0	0	0	-2.12846
RECQL5	1	1	0	0	0	0	1	0	0	0	0	2	0	0	1	0	0	0	0	0	0	0	0	0	-1.0774
RFX8	1	1	0	2	0	1	3	1	0	2	1	0	0	1	4	1	2	0	0	3	1	1	0	0	-1.48755
RGS12	1	0	0	1	1	0	4	0	0	2	0	6	0	0	0	0	0	2	0	2	0	1	0	0	-1.51416
RGS3	1	3	1	0	1	1	6	0	1	2	1	2	0	4	4	0	1	1	0	2	0	3	0	0	-1.12756
RIMKLB	0	0	0	0	0	0	2	0	0	0	0	0	0	0	0	0	0	0	0	1	0	1	0	0	-1.45388
RIN2	0	0	0	0	1	1	0	0	0	0	0	0	0	0	0	0	0	0	0	0	0	1	0	0	-2.07794
RMDN2	1	0	0	0	0	0	2	0	0	0	0	0	0	0	0	0	0	0	0	0	0	1	0	0	-1.05868
ROBO1	0	0	0	0	0	0	2	0	0	1	0	0	0	0	0	0	0	1	0	1	0	0	0	0	-1.27478
ROBO4	0	0	0	0	0	0	2	0	0	0	0	2	0	0	0	0	0	0	0	0	0	0	0	0	-2.31976
RSAD2	0	0	0	0	0	0	0	0	0	0	1	0	0	0	0	0	1	0	0	0	0	0	0	0	-1.40571
RTKN	0	0	0	0	0	0	0	0	0	0	0	2	0	0	0	0	0	0	0	0	0	0	0	0	-1.10627
RTP4	0	1	0	0	0	0	1	0	1	1	2	0	0	0	2	1	1	2	0	2	0	0	0	0	-1.30224
S100PBP	0	0	0	0	0	0	0	0	0	0	0	3	0	0	0	0	0	0	0	0	0	0	0	0	-1.47684
SAMD10	0	0	0	0	0	0	0	0	0	0	0	0	0	0	0	0	1	0	0	0	0	0	0	0	-1.61122
SAMD13	0	0	0	0	0	0	0	0	0	1	0	0	0	0	2	0	1	0	0	0	0	0	0	0	-1.52832
SCAI	0	0	0	1	0	0	0	1	0	0	0	1	0	2	0	2	0	0	0	1	0	0	0	0	-1.15878
SCD	0	0	0	0	0	0	0	0	0	0	0	1	0	0	2	0	0	0	1	2	0	0	0	0	-1.7279
SCML4	0	1	0	0	0	0	3	0	0	0	0	0	0	1	0	0	0	2	0	1	0	0	0	2	-2.65045
SELP	0	0	0	0	0	0	1	0	1	0	1	0	1	0	0	0	0	0	1	0	0	0	0	0	-1.08849
SEMA3C	1	3	0	2	1	1	6	1	1	1	0	1	0	1	1	1	0	5	1	4	1	1	1	0	-1.51149
SERAC1	0	0	0	0	0	0	2	0	0	1	0	0	0	0	0	0	0	0	0	0	1	1	0	0	-1.49746
SERPINB9	0	2	0	0	1	1	1	0	0	1	1	1	1	3	2	0	0	0	1	1	1	2	0	1	-1.82004
SERPINH1	0	0	0	2	0	1	6	0	2	2	0	1	0	0	1	1	1	1	0	0	0	1	0	0	-1.5461
SESN3	0	2	0	1	0	0	2	0	2	0	1	4	0	2	1	0	0	0	2	1	1	0	0	0	-3.34089
SETBP1	0	1	0	0	0	0	2	1	0	0	2	0	0	0	0	0	0	0	1	1	0	1	0	0	-2.45781
SFXN1	0	0	0	0	0	0	3	1	1	0	0	1	1	0	1	0	1	0	0	0	0	1	0	0	-1.23277
SGPP1	0	0	0	0	0	0	1	0	0	0	0	0	0	0	0	0	0	0	0	0	0	1	0	0	-1.33925
SH2D3C	0	0	0	0	0	0	0	0	0	1	0	6	0	1	1	0	1	0	0	0	0	1	0	0	-1.30208
SHANK3	1	0	0	0	1	0	2	0	0	0	0	2	0	0	0	0	0	0	0	0	0	0	0	0	-2.37059
SHTN1	0	1	0	0	0	0	1	1	0	0	0	0	0	0	1	0	0	0	0	0	0	1	0	0	-1.14011
SIAE	0	0	0	0	0	0	2	0	0	0	0	3	0	0	0	0	1	0	0	0	0	0	0	0	-1.61592
SIDT1	0	1	1	0	0	0	1	0	0	1	0	0	0	0	1	0	0	1	0	0	0	1	0	0	-1.4358
SIMC1	0	0	0	0	0	0	1	0	0	0	0	0	0	0	0	0	0	1	0	0	0	0	0	0	-1.22947
SKAP1	0	0	0	0	0	0	0	0	0	0	0	0	0	1	0	0	0	0	0	0	1	0	0	0	-2.9153
SLA	0	0	1	2	0	0	0	0	0	0	0	0	0	0	0	0	0	0	0	0	0	0	0	1	-2.04121
SLAIN1	1	0	0	0	0	0	0	0	0	0	0	0	0	0	0	0	0	0	0	0	0	0	0	0	-2.45933
SLC10A5	0	1	0	0	0	0	2	0	0	0	0	0	0	0	1	0	0	0	0	0	0	0	0	0	-1.70686
SLC11A2	0	1	0	0	1	0	3	0	0	1	0	1	0	0	1	0	0	0	0	1	1	1	0	1	-1.36048
SLC12A4	0	0	0	0	0	0	1	0	0	0	0	2	0	0	0	0	0	0	0	0	0	0	0	0	-1.26166
SLC1A4	3	1	2	4	0	0	11	0	1	2	0	3	0	4	2	0	0	8	1	11	0	3	1	1	-1.10657
SLC22A15	0	0	0	0	0	0	2	0	0	1	0	0	0	0	0	0	1	0	0	0	0	0	0	0	-1.70144
SLC22A17	0	2	0	0	0	0	0	0	0	0	0	0	1	0	0	0	0	2	0	0	0	0	0	0	-1.03748
SLC25A27	0	1	0	0	0	0	0	0	0	0	0	1	0	0	0	0	0	0	0	0	0	0	0	0	-2.17577
SLC25A30	1	0	0	0	0	0	0	0	0	0	0	4	0	1	0	0	0	0	0	0	0	0	0	0	-1.05703
SLC29A2	0	0	0	0	0	0	1	0	0	0	0	0	0	0	0	0	0	0	0	0	0	0	0	0	-1.78926
SLC2A10	0	0	0	0	0	0	0	0	0	1	1	2	1	0	1	0	0	0	0	0	0	0	0	0	-1.53765
SLC37A3	0	1	1	0	0	0	0	0	0	0	0	0	0	0	0	1	0	0	0	0	0	0	0	1	-2.39237
SLC41A1	0	0	0	1	0	0	1	0	0	0	0	2	0	1	0	0	0	2	0	2	0	0	0	0	-1.16787
SLC44A2	0	0	0	0	0	0	1	1	0	1	0	4	0	0	0	1	0	1	0	0	0	0	1	0	-1.99817
SLC4A7	1	0	0	0	0	0	3	0	0	0	0	4	0	0	0	0	0	0	0	1	0	1	1	0	-1.54226
SLC4A8	0	0	0	3	0	0	3	0	1	3	0	2	0	2	2	0	0	4	0	3	0	3	0	1	-1.58544
SLC8A3	0	0	0	0	0	0	4	0	0	0	0	0	0	2	1	0	0	0	0	0	0	1	0	0	-2.05192
SLC9A9	0	0	0	0	0	0	1	0	0	1	0	0	0	0	0	0	0	0	0	1	0	0	0	0	-1.16919
SMARCD3	1	0	0	1	0	0	1	0	1	2	0	0	0	0	1	0	2	2	0	0	0	0	0	0	-1.02937
SMOX	0	1	0	1	0	1	3	0	0	0	0	2	1	1	0	0	3	0	0	2	0	1	0	0	-1.18014
SNAPC3	0	0	0	0	0	0	4	1	0	2	1	2	0	1	3	0	0	0	0	0	0	1	0	0	-1.00654
SNX16	0	2	2	0	0	0	1	1	0	1	1	1	0	3	1	0	1	1	0	4	1	2	0	0	-1.03719
SORBS3	0	0	0	0	0	0	3	1	0	1	0	1	0	1	0	0	1	0	0	1	0	0	0	0	-1.13392
SPAG17	0	0	0	0	0	0	0	0	0	0	0	2	0	0	0	0	0	0	0	0	0	0	0	0	-2.02089
SPEF2	0	1	0	0	0	0	0	1	0	1	0	0	0	0	0	1	1	1	0	2	0	1	1	0	-1.8866
SPINT1	0	0	0	0	0	0	1	0	0	0	0	2	0	0	0	0	0	0	0	0	0	1	0	0	-1.78602
SPRED1	1	1	0	1	0	0	1	0	0	0	0	0	0	0	0	0	0	0	0	0	1	0	0	0	-1.0166
SSBP2	1	0	0	0	0	0	4	0	0	0	0	1	0	3	0	0	0	0	0	0	0	1	0	0	-1.41075
ST6GAL1	0	1	0	0	0	0	1	0	1	0	0	3	2	0	1	0	0	0	1	0	0	0	1	1	-1.32609
STAC	0	0	0	0	0	0	0	0	0	1	0	0	0	0	0	0	0	0	1	0	0	1	0	0	-1.54261
STAMBPL1	0	1	0	0	0	1	1	0	0	0	0	1	0	0	0	0	1	0	0	0	0	1	1	0	-1.52318
STARD9	2	1	0	0	0	0	2	0	0	0	0	2	0	0	0	0	0	0	0	1	0	0	0	0	-3.11404
STK38	0	0	0	1	0	0	1	0	0	0	0	2	0	0	1	1	0	0	0	1	0	0	0	0	-1.22155
STX3	0	1	0	0	0	0	5	0	1	0	0	1	0	1	0	0	0	0	0	1	0	0	0	0	-1.23908
STYK1	1	3	1	2	0	1	5	0	1	1	0	1	0	2	4	1	0	3	0	2	1	3	2	0	-1.4104
SUPT20H	1	0	0	0	0	0	3	0	0	0	0	3	0	0	1	0	1	0	0	0	0	0	0	0	-1.0474
SYDE2	0	0	0	0	0	0	0	0	0	0	1	1	0	2	1	0	0	0	0	0	0	0	0	0	-1.38729
SYNGAP1	0	0	0	0	0	0	0	0	1	0	0	0	0	0	1	1	0	0	0	0	0	1	0	0	-1.08057
SZT2	0	0	0	0	0	1	5	1	0	1	0	4	0	0	0	1	1	0	0	1	0	1	1	1	-1.11693
TADA2A	0	0	0	0	0	0	0	0	0	0	0	1	0	0	0	0	0	0	0	0	0	0	0	0	-1.27098
TAL1	0	1	0	1	0	0	2	0	1	0	1	0	0	0	1	0	0	2	0	2	0	1	0	0	-3.45939
TANC1	2	5	0	3	0	0	3	3	4	2	0	1	1	1	5	0	3	8	0	6	0	1	0	3	-2.00154
TANC2	0	0	0	1	0	0	5	0	0	0	1	0	1	0	2	0	1	2	1	0	1	1	0	0	-1.03467
TAS2R5	0	0	0	2	0	0	1	0	0	1	0	0	0	0	0	0	0	2	0	0	0	1	0	0	-1.08006
TBC1D10A	0	1	0	0	1	0	2	0	0	0	0	5	1	0	1	0	0	0	0	0	0	2	0	1	-1.23502
TBC1D31	0	0	0	0	0	0	2	1	0	1	0	1	0	0	1	0	1	2	0	1	0	4	0	0	-1.24988
TBC1D4	0	0	0	0	0	0	2	0	0	0	0	0	0	0	1	0	0	0	0	1	0	0	1	0	-1.91004
TESMIN	0	0	0	0	0	0	0	0	0	0	0	5	0	0	0	0	0	0	0	0	0	0	0	0	-1.33847
TEX9	0	0	0	0	0	0	1	0	0	0	0	0	0	0	0	0	0	0	0	0	0	0	0	0	-1.01949
TGFB1I1	0	0	0	1	0	0	2	0	1	1	0	10	0	1	2	0	2	2	0	1	0	0	0	0	-1.64622
THNSL2	0	0	0	0	0	4	3	4	0	0	0	1	0	0	0	1	0	0	2	0	0	2	0	4	-1.44008
TIMP3	0	1	0	1	0	1	3	0	0	0	0	0	0	2	1	0	0	2	1	2	2	2	0	0	-1.09495
TJP2	0	0	0	1	0	0	0	1	0	0	0	0	0	0	0	0	0	0	0	1	0	2	0	0	-1.98822
TMC8	1	1	0	0	0	1	4	1	1	1	0	0	0	0	1	0	1	0	0	1	0	3	0	0	-1.07794
TMEM140	0	1	1	0	0	0	1	1	0	0	0	1	0	1	0	0	0	0	0	0	0	1	0	0	-1.37805
TMEM176B	0	0	0	0	0	0	0	0	0	0	0	0	0	0	0	0	1	0	0	0	0	0	0	0	-1.14691
TMEM200A	0	1	0	1	0	0	2	0	1	1	0	0	1	1	0	0	0	0	0	3	0	2	0	0	-1.02389
TMEM204	0	0	0	0	0	0	0	0	0	0	0	0	0	0	1	0	0	0	0	1	0	0	0	0	-1.51932
TMEM234	0	0	0	0	0	0	3	0	0	0	0	0	0	0	0	0	0	0	0	0	0	0	0	0	-1.01687
TNFAIP8L2	0	0	0	0	0	0	0	0	0	0	0	0	0	0	0	1	0	0	0	1	0	0	0	0	-1.39662
TNFSF10	0	1	1	2	0	0	3	1	2	1	1	1	0	0	4	0	1	8	0	4	2	2	1	0	-2.47859
TNIK	0	3	0	3	0	0	2	0	1	1	0	3	2	1	1	2	0	0	2	2	0	0	0	0	-1.65485
TNNT3	0	0	0	0	0	0	1	0	0	0	0	0	0	0	0	0	0	0	0	0	0	0	0	0	-1.81236
TNRC6C	0	1	0	0	0	0	1	0	0	1	0	0	0	0	0	0	1	0	0	2	0	2	0	0	-1.5032
TPM1	0	3	0	1	0	0	3	0	0	0	0	1	1	0	0	0	0	0	0	0	0	2	0	0	-1.79298
TPM2	0	0	0	0	0	0	0	0	0	0	0	0	0	0	0	0	0	0	0	1	0	0	0	0	-1.83985
TPST1	0	0	1	0	0	0	0	0	0	0	0	0	0	0	1	0	0	0	0	1	0	0	0	0	-1.12424
TRIM46	0	0	0	1	0	0	1	0	0	0	2	0	0	0	1	0	1	0	0	0	0	1	0	0	-1.85724
TRIM47	0	0	0	0	0	0	0	1	0	0	0	2	0	0	0	0	0	0	0	0	0	1	0	0	-1.66936
TRIM73	2	0	0	0	0	0	2	2	0	0	0	0	0	2	1	0	0	0	0	0	0	1	0	0	-1.23428
TRIP10	0	0	0	0	0	0	0	0	1	0	0	3	0	0	0	0	0	0	0	0	0	0	0	0	-1.29203
TRIP6	0	1	0	1	0	0	1	1	1	0	0	0	0	1	1	0	3	0	0	0	0	0	0	0	-2.57046
TRPC1	0	0	0	0	2	0	0	0	0	0	0	2	0	0	0	0	0	0	0	0	0	0	0	1	-1.20157
TSPYL5	0	2	2	0	0	0	1	0	0	0	0	0	1	0	1	0	2	0	0	0	0	0	0	0	-1.69989
TTC12	0	0	0	0	0	0	1	0	0	1	0	5	0	0	0	0	2	0	0	0	0	0	0	0	-1.35018
TTC23	0	0	1	0	0	0	5	0	0	0	0	0	0	0	0	0	0	0	0	0	0	2	0	0	-1.09496
TTC39B	0	0	0	0	0	0	0	1	1	0	0	3	0	0	0	0	0	0	0	1	0	2	0	0	-1.62549
TTC9C	0	0	0	2	1	0	2	0	0	0	0	3	0	1	1	0	0	1	0	0	0	0	0	0	-1.18281
TTI1	1	2	0	6	0	0	4	1	2	2	0	0	0	1	2	1	0	10	0	5	1	2	0	0	-1.04541
TTLL10	0	0	0	0	0	1	3	1	0	0	0	5	0	0	1	0	0	0	0	0	0	1	0	1	-1.28802
TTLL7	1	5	0	1	0	0	4	0	0	1	0	1	2	2	2	0	0	2	0	1	0	1	0	0	-1.4603
TTN	0	0	0	0	0	0	1	0	0	0	0	0	0	0	0	0	0	0	0	1	0	1	0	0	-1.22426
TULP4	0	0	0	0	0	0	1	0	0	0	0	1	0	0	0	0	0	0	0	0	0	0	0	0	-1.69008
TVP23C	0	0	0	0	6	0	0	0	0	1	0	9	0	0	1	0	0	0	0	0	0	0	0	0	-1.64589
TXNRD3	0	0	0	0	0	0	2	0	1	0	0	2	0	1	0	0	0	0	0	1	0	1	0	0	-1.50809
UAP1L1	0	0	0	0	0	0	1	0	0	1	0	1	0	0	1	0	0	0	1	1	0	0	0	0	-1.20767
UGGT2	0	0	0	0	0	0	2	0	0	0	0	0	0	1	1	0	0	0	0	2	0	1	0	0	-1.64568
ULK2	0	0	0	0	0	0	1	0	0	0	0	1	0	0	0	1	0	0	0	0	0	0	0	0	-1.16036
USP53	0	2	0	1	0	0	1	0	1	0	0	2	0	0	1	0	0	4	1	1	0	1	0	0	-1.06154
VAMP5	0	0	0	0	0	1	2	0	0	0	0	1	0	0	0	0	2	0	0	0	0	0	0	0	-2.1537
VCAN	2	1	0	3	0	0	3	2	0	2	0	1	1	1	3	1	0	3	0	6	0	1	1	0	-1.53691
VEGFA	0	0	0	0	0	0	0	0	0	0	0	1	0	0	0	0	0	0	0	2	0	0	0	0	-1.63628
VPS8	1	0	1	0	0	0	4	2	0	0	0	2	0	0	0	1	0	0	0	0	1	0	0	0	-1.08035
VWDE	0	0	0	0	0	0	0	0	0	0	0	0	0	1	0	0	0	0	0	0	0	0	0	0	-3.28292
WASF1	0	0	0	0	0	0	1	0	0	0	0	2	0	1	0	0	0	0	0	0	0	0	0	0	-1.21926
WDR17	1	0	0	1	0	0	5	0	0	0	0	0	0	2	0	0	0	2	0	1	0	1	0	0	-1.48436
WDR49	0	0	0	0	0	0	0	0	0	0	0	0	0	0	2	0	0	0	0	0	0	0	0	0	-1.71736
WSB1	0	3	3	3	0	0	5	0	2	2	0	1	1	5	6	1	1	6	0	3	1	5	0	0	-1.05721
XAF1	1	1	0	0	0	0	1	1	1	1	1	0	0	0	1	0	1	0	0	2	0	1	0	0	-1.61136
XIRP2	0	1	0	0	0	0	0	0	0	0	0	0	0	0	0	1	0	0	0	1	0	0	0	0	-1.10612
XKR6	0	0	0	0	0	0	0	0	0	0	0	0	0	0	0	0	0	0	0	0	0	0	0	1	-1.09511
XRRA1	1	2	0	0	0	0	4	2	0	2	0	2	2	2	0	0	0	0	1	1	0	2	0	1	-1.57731
YPEL1	1	0	0	0	0	0	1	0	1	1	0	5	0	0	3	2	1	0	0	0	0	2	0	0	-1.0412
ZFHX3	0	2	0	4	0	0	2	1	0	0	0	2	1	0	1	0	0	9	0	3	1	3	0	0	-1.15838
ZFP90	0	0	0	0	0	0	1	0	0	1	0	1	0	0	0	0	0	0	0	0	0	0	0	0	-1.03034
ZNF112	0	0	0	0	0	0	0	0	1	2	0	0	0	0	0	0	0	0	0	0	0	1	1	0	-1.14682
ZNF132	1	0	0	0	0	0	3	0	0	0	0	1	0	1	0	0	0	0	0	0	0	0	0	0	-1.06378
ZNF250	0	0	0	0	1	0	0	1	0	0	0	3	0	0	0	0	1	2	0	0	0	1	0	0	-1.09797
ZNF300	0	0	0	0	0	0	0	0	0	0	0	1	0	0	1	0	0	0	1	1	1	0	0	0	-1.55577
ZNF397	0	0	0	0	0	0	1	0	0	0	0	2	0	0	0	0	0	0	0	0	1	0	0	0	-1.08245
ZNF404	0	0	0	0	0	0	1	0	0	0	0	0	0	0	0	0	0	0	0	0	0	0	0	0	-1.34813
ZNF439	0	0	0	0	0	0	1	0	0	0	0	1	0	1	0	0	1	0	0	1	0	0	1	0	-1.26175
ZNF471	1	0	0	0	0	0	0	0	0	0	0	2	0	0	0	0	0	0	0	0	0	0	0	0	-1.07206
ZNF485	0	0	0	1	0	0	4	0	1	1	0	0	0	0	0	0	2	0	0	1	0	0	0	0	-1.037
ZNF544	0	0	0	0	0	0	0	0	0	0	0	0	0	0	1	0	0	0	0	0	0	0	0	0	-1.00226
ZNF594	0	0	0	0	0	0	0	0	0	0	0	1	0	0	1	1	2	0	0	0	0	1	0	0	-1.54197
ZNF616	0	0	0	0	0	0	0	0	0	0	0	6	0	0	0	0	0	0	0	0	0	0	0	0	-1.19898
ZNF625	0	0	0	1	0	0	0	0	0	3	0	1	0	0	2	0	1	0	0	2	0	0	0	0	-1.15151
ZNF626	1	0	0	0	0	0	0	0	0	0	0	1	0	1	0	0	1	0	0	0	0	1	1	0	-1.91477
ZNF627	0	0	0	0	0	0	0	0	0	0	0	2	0	0	1	0	0	0	0	0	0	0	0	0	-1.3883
ZNF69	0	0	0	0	0	0	1	0	0	0	0	2	0	1	0	0	1	0	0	0	0	0	1	0	-1.40385
ZNF772	0	0	0	0	0	0	1	0	0	1	0	1	0	0	1	0	0	0	0	0	0	0	0	0	-1.15208
ZNF780B	0	0	0	0	0	0	2	0	0	1	0	0	0	0	0	0	0	0	0	0	0	0	0	0	-1.16647
ZNF83	0	0	0	0	0	0	1	0	0	0	0	8	0	0	0	0	0	0	0	1	0	1	0	0	-1.26079
ZNF862	0	0	0	0	0	0	1	0	0	0	0	1	0	2	1	0	0	0	0	0	0	1	0	0	-1.12399
ZNRF1	0	2	1	2	0	0	8	2	2	0	0	3	1	1	4	0	3	4	1	6	0	3	0	0	-1.25631
ZSCAN12	0	0	0	0	0	0	1	0	0	0	0	1	1	0	1	0	0	0	0	1	0	0	0	0	-1.03421
ZSCAN23	0	0	0	0	0	0	2	0	0	0	0	0	0	0	0	0	0	0	0	1	0	0	0	0	-1.8678
A2M	0	1	0	0	0	0	0	0	0	0	0	0	0	0	0	0	0	0	0	0	0	0	1	0	0
AAAS	0	0	0	1	0	0	2	0	0	3	0	3	0	0	0	0	0	2	0	1	0	0	0	0	-0.580645
AACS	0	0	0	0	0	0	0	0	0	0	0	2	0	0	0	0	0	0	0	0	0	0	0	0	-0.212661
AAGAB	0	0	0	0	0	0	2	0	0	0	0	1	0	0	0	0	0	0	0	0	0	0	0	0	0.972629
AAK1	0	0	0	0	0	0	2	0	0	0	0	0	0	1	1	0	0	1	1	1	0	0	0	0	0.0245769
AAMDC	0	1	0	0	0	0	1	0	1	0	0	0	0	0	0	0	0	0	0	0	0	0	0	0	-0.111606
AAR2	0	0	0	0	0	0	1	0	0	0	0	0	0	0	0	0	0	0	0	0	0	0	0	0	0.0791773
AARS2	0	0	0	0	0	0	0	0	0	0	0	0	0	0	0	0	0	0	0	0	0	1	0	0	-0.270715
AASDH	0	0	1	1	0	0	0	0	0	0	0	0	0	0	0	0	0	0	0	0	0	0	0	0	-0.576838
AASDHPPT	0	0	1	0	0	0	0	0	0	0	0	1	0	0	1	0	1	2	0	0	0	0	0	0	-0.45553
AATF	0	0	0	0	0	0	1	0	0	0	0	1	0	0	0	0	0	0	0	0	0	0	0	0	0.479312
ABCA1	1	3	0	2	0	1	5	1	1	0	0	8	0	1	1	3	3	4	0	4	0	4	1	1	-0.665549
ABCA5	0	0	0	0	0	0	0	1	0	0	0	2	0	1	0	0	0	0	0	0	0	1	0	0	-1.51389
ABCA6	1	0	0	0	0	0	1	0	0	0	0	0	0	0	0	0	0	0	0	0	0	0	0	0	0
ABCA7	0	0	0	0	0	0	1	0	0	0	0	4	0	1	1	0	0	0	0	1	0	1	0	0	-0.488325
ABCA9	0	0	0	0	0	0	1	0	0	0	0	0	0	0	0	0	0	0	0	0	0	0	0	0	0.396112
ABCB10	0	0	0	0	0	0	0	0	1	0	0	0	0	0	2	0	0	0	0	1	0	0	0	0	-0.0862404
ABCB6	0	1	0	0	1	0	0	0	0	0	0	2	1	0	0	0	0	0	1	1	0	1	0	0	-0.838538
ABCB8	0	0	0	0	0	0	1	0	0	0	0	2	0	1	0	0	0	0	0	0	0	1	0	0	0.087761
ABCB9	1	0	0	0	1	0	0	0	0	0	0	3	0	0	0	0	0	0	0	0	0	0	0	0	-0.188925
ABCC1	0	3	1	2	0	0	6	0	1	2	0	2	1	4	0	1	2	4	0	6	0	1	2	1	-0.335675
ABCC10	2	0	0	0	0	0	0	0	0	0	0	2	0	0	0	0	0	0	0	0	0	0	0	0	-0.65456
ABCC4	0	1	0	0	0	0	3	0	0	0	0	0	1	2	1	0	1	0	0	2	1	2	0	0	-0.368161
ABCC5	0	0	0	0	0	0	0	1	0	2	0	0	0	1	0	0	0	0	0	0	0	0	0	0	-0.907834
ABCC6	1	0	1	1	0	0	5	0	2	0	0	1	0	2	2	0	2	0	0	1	0	0	0	0	-0.349647
ABCD3	1	1	0	0	1	0	1	0	0	1	0	0	0	1	2	0	0	2	1	1	0	3	0	0	-0.327806
ABCD4	0	0	0	0	0	0	1	0	0	0	0	1	0	0	1	0	0	0	0	0	0	0	0	0	-0.512259
ABCE1	0	1	0	1	0	0	1	0	0	0	0	0	0	0	0	0	0	2	0	1	0	0	0	0	0.320958
ABCF1	0	0	0	0	0	0	2	0	0	0	0	3	0	0	0	1	0	0	0	0	0	0	0	0	0.0991811
ABCF2	0	0	1	0	0	0	0	0	0	0	0	1	0	0	0	0	0	0	0	0	0	0	0	0	-0.25826
ABCF3	0	0	0	0	0	0	0	0	0	0	0	2	0	0	0	0	0	0	0	0	0	0	0	0	-0.338198
ABCG1	1	0	0	1	0	0	1	0	0	1	0	2	0	0	1	0	0	2	0	2	0	0	0	0	-0.441469
ABHD1	0	0	0	0	0	0	0	0	0	0	0	1	0	1	1	0	0	0	0	0	0	6	0	0	0
ABHD10	0	0	0	1	0	1	0	0	0	0	0	0	0	1	2	0	0	0	0	0	0	1	0	0	-0.364064
ABHD11	0	0	0	1	0	0	0	0	0	1	0	5	0	0	0	0	0	3	0	0	0	0	0	0	-0.0787387
ABHD12	0	0	0	0	0	0	2	0	0	0	0	1	0	0	0	0	1	0	0	0	0	0	0	0	0.111869
ABHD13	0	0	0	0	0	0	1	0	0	0	0	0	0	0	0	0	1	0	0	0	0	0	0	0	0.475955
ABHD14A	0	0	0	0	0	0	0	0	0	1	0	2	0	0	1	0	0	0	0	0	0	1	0	0	0.552043
ABHD14B	0	0	0	0	1	0	0	0	0	0	0	0	0	0	0	0	0	0	0	0	0	0	0	0	0.00973211
ABHD15	0	0	0	0	0	0	2	0	0	1	0	0	0	0	0	0	0	0	0	1	0	1	0	0	0.221959
ABHD16A	0	0	1	0	0	0	1	0	0	1	0	2	0	0	0	0	0	0	0	0	0	0	0	0	0.200349
ABHD17A	0	0	1	0	1	0	2	0	0	0	0	3	0	0	0	0	0	0	0	0	0	0	0	0	0.501331
ABHD17C	0	0	0	2	0	0	2	1	0	0	0	0	0	1	2	1	0	4	0	1	0	0	0	0	0.51229
ABHD18	1	0	0	0	0	0	0	0	0	0	0	1	0	0	0	0	0	0	0	0	0	1	0	0	-0.451547
ABHD3	0	0	0	0	0	0	0	0	1	0	0	4	0	0	0	0	0	0	0	0	0	0	0	0	-0.359028
ABHD4	0	1	1	0	0	0	1	1	1	0	0	1	0	0	1	0	0	0	0	1	0	1	0	0	-0.378139
ABHD5	0	0	0	0	1	0	0	0	1	0	0	0	0	2	0	1	0	0	0	0	0	0	1	0	0.60649
ABHD6	0	3	0	1	12	0	1	0	0	0	0	9	0	1	2	1	0	2	0	1	0	1	0	0	-0.587194
ABHD8	0	0	0	0	0	0	0	0	0	0	0	2	0	0	1	1	0	0	0	0	0	1	0	0	-0.15461
ABI1	1	1	0	2	0	0	3	0	0	2	0	2	0	1	4	1	0	4	0	1	0	1	0	0	0.381014
ABI2	0	0	0	0	0	0	1	0	1	1	0	2	0	0	0	0	0	0	0	0	0	0	0	1	-0.490251
ABL1	1	0	0	0	0	0	0	0	0	0	0	1	0	0	0	2	0	0	0	0	0	0	0	0	-0.0485012
ABL2	0	1	0	0	0	0	1	0	0	1	1	0	1	2	0	0	0	0	0	1	0	0	0	0	-0.126543
ABR	1	2	0	2	0	0	2	2	0	0	0	3	3	1	0	1	0	0	0	1	0	1	1	0	-0.506399
ABRACL	0	1	1	1	2	1	3	0	0	2	0	0	0	0	1	0	1	0	1	1	0	0	0	0	0.0096679
ABT1	0	0	0	1	0	0	0	1	0	1	1	1	0	2	3	0	0	0	0	0	0	0	0	0	0.614964
ABTB1	1	1	0	0	0	0	5	1	1	0	0	6	0	0	1	0	2	0	0	1	1	0	1	0	-0.691556
ABTB2	0	6	0	1	0	0	2	0	2	1	0	2	1	1	3	0	0	4	1	7	0	1	0	1	0.0350439
ACAA1	0	0	0	0	1	0	2	0	0	1	0	4	0	0	1	0	0	0	0	2	0	0	0	0	-0.191721
ACAA2	0	1	0	0	1	0	0	0	0	0	0	2	0	0	0	0	1	0	0	0	0	0	0	0	-0.247802
ACACA	0	0	0	0	1	0	1	0	0	1	0	5	0	0	2	1	0	0	0	0	0	1	0	0	-0.39818
ACAD10	0	0	0	0	0	0	1	0	0	0	0	0	0	0	0	0	0	0	0	0	0	0	0	0	-0.553289
ACAD11	0	0	0	0	0	0	1	0	0	0	0	0	0	0	1	0	0	0	0	0	0	0	0	0	-0.666794
ACAD8	0	0	0	0	0	0	0	0	0	1	0	0	0	0	0	0	0	0	0	0	0	1	0	0	-0.380601
ACAD9	0	0	1	0	0	0	1	0	0	0	0	0	0	1	0	0	0	2	0	1	0	1	0	0	-0.468961
ACADM	0	0	0	0	1	0	0	0	0	0	0	2	0	0	1	0	0	0	0	0	0	0	0	0	-0.227121
ACADS	0	0	0	0	0	0	0	0	0	0	0	3	0	0	0	0	0	0	0	0	0	0	0	0	0.1111
ACADSB	0	0	0	1	1	0	0	0	0	0	0	1	0	0	0	0	0	0	0	0	0	0	0	0	0.233046
ACADVL	0	1	1	1	1	1	0	0	0	0	0	9	0	0	1	1	0	0	0	1	0	1	0	0	-0.10921
ACAP1	0	0	0	0	0	0	0	0	1	0	0	4	0	1	1	0	0	0	0	0	0	1	0	0	-0.741588
ACAP2	0	0	0	0	0	0	2	0	0	0	0	2	0	0	1	0	0	2	0	0	0	0	0	0	0.0900058
ACAP3	0	1	0	0	0	1	0	0	0	0	0	2	1	0	0	0	1	0	0	0	0	1	0	0	-0.730613
ACAT1	0	0	0	0	0	0	0	0	0	0	0	2	0	0	0	0	1	0	0	0	0	0	0	0	-0.323325
ACAT2	0	0	0	0	0	0	0	0	0	0	0	1	0	0	0	0	0	0	0	0	0	0	0	0	-0.553497
ACBD3	0	1	0	0	0	0	3	0	0	0	0	1	0	0	0	0	0	0	0	1	0	1	0	0	0.250521
ACBD4	0	0	0	0	0	0	0	0	0	0	0	4	0	0	0	0	0	0	0	0	0	0	0	0	-0.758465
ACBD5	1	0	0	0	0	0	1	0	0	1	0	1	0	0	0	0	1	0	0	0	0	3	0	0	-0.129805
ACBD6	1	0	0	1	0	0	0	0	0	0	0	0	0	0	1	0	0	0	0	0	0	0	0	0	-0.48034
ACD	0	0	1	0	1	0	1	0	0	0	0	5	0	0	0	0	0	2	0	0	0	0	0	0	0.213356
ACER2	0	0	0	0	0	0	0	0	0	0	0	5	0	0	1	0	0	0	0	0	0	0	0	0	-0.611567
ACER3	0	0	0	0	0	0	1	0	0	1	0	5	0	1	0	0	0	0	0	0	0	0	0	0	0.0906746
ACIN1	0	0	0	0	0	0	0	0	0	0	0	0	1	0	0	0	0	0	0	0	0	0	0	0	-0.0183756
ACLY	0	0	0	0	0	0	0	0	0	0	0	3	0	0	0	0	0	0	0	0	0	0	0	0	0.376539
ACO1	0	0	0	0	0	1	2	0	0	0	1	5	0	0	0	0	0	1	1	0	0	1	0	0	-0.0134913
ACO2	1	0	1	0	0	0	4	0	0	0	0	2	0	0	0	0	0	0	0	0	0	0	0	0	0.458301
ACOT1	0	0	0	0	0	0	0	0	0	0	0	0	0	0	0	0	0	0	0	0	0	3	0	0	0.31813
ACOT11	0	1	0	0	0	1	1	0	1	0	0	1	1	1	1	0	1	0	0	2	1	4	0	0	-0.863506
ACOT2	0	0	0	0	0	0	0	0	0	1	0	0	0	0	0	0	0	0	0	0	0	3	0	0	0.548163
ACOT7	0	0	1	1	1	0	4	0	2	2	1	6	0	1	2	0	1	0	0	1	1	3	0	0	0.324188
ACOT8	0	0	0	0	0	0	0	0	0	0	0	0	0	1	0	0	0	0	0	0	0	0	0	0	-0.282487
ACOX1	0	0	1	0	0	0	1	0	0	0	0	3	0	1	0	0	0	0	0	0	0	0	0	0	0.0977916
ACOX3	0	1	2	0	0	0	0	0	1	0	1	2	0	0	1	1	0	3	0	0	0	3	0	0	-0.479732
ACP5	0	0	0	0	1	0	1	0	0	1	1	0	0	0	0	0	0	0	0	0	0	1	0	0	-0.684675
ACP6	0	0	0	1	0	0	3	0	1	0	0	0	0	2	1	0	0	0	0	2	0	1	0	0	-0.720572
ACRBP	0	0	0	0	1	0	0	0	0	0	0	2	0	0	0	0	0	0	0	0	0	0	0	1	-0.120988
ACSF2	0	0	0	0	0	0	1	0	1	0	0	3	0	0	1	0	1	0	0	0	0	0	0	0	-0.902199
ACSF3	0	0	0	0	0	0	1	0	0	0	0	2	0	1	0	0	0	0	0	1	0	3	0	0	-0.491961
ACSL1	0	0	1	1	0	0	1	1	1	0	0	4	1	0	0	1	0	0	0	1	0	1	0	0	0.755093
ACSL3	0	0	0	0	0	0	0	0	0	0	1	0	0	0	0	0	0	0	0	0	0	0	0	0	0.308507
ACSL5	1	1	0	1	0	0	6	2	1	0	1	1	0	0	2	0	1	2	0	1	0	2	0	0	0.11326
ACSM1	0	0	0	0	0	0	0	0	0	1	0	0	0	0	0	0	0	0	0	1	0	0	0	0	0
ACSS1	1	2	0	0	0	0	4	0	0	4	0	2	0	2	2	0	0	0	0	0	0	2	0	0	-0.424525
ACSS2	0	0	0	0	0	0	1	0	1	0	0	7	0	1	0	0	0	0	0	0	0	1	0	0	-0.649813
ACTA2	0	0	0	0	0	0	0	0	0	1	0	0	0	0	0	0	0	0	0	0	0	0	0	0	0.472583
ACTB	1	0	0	0	0	0	3	1	0	0	0	3	0	1	1	0	0	0	1	3	0	0	0	0	0.324405
ACTG1	0	2	1	1	0	0	3	0	0	1	0	2	0	0	1	1	0	2	0	2	0	2	0	1	0.530476
ACTL6A	0	0	0	0	0	0	1	0	0	1	0	2	0	0	0	2	0	0	0	0	0	0	0	0	-0.351786
ACTN1	0	0	0	2	3	0	2	0	1	1	1	1	0	0	1	0	0	0	0	1	0	1	1	0	-0.337133
ACTN4	0	4	1	1	0	0	9	2	2	1	0	3	2	2	2	0	1	2	0	0	1	0	0	0	0.616212
ACTR10	0	0	1	0	0	0	0	0	0	0	0	2	0	0	0	0	0	0	0	0	0	1	0	0	0.630948
ACTR1A	1	0	0	0	0	0	0	0	0	0	0	1	0	1	1	0	0	0	0	1	0	0	0	0	0.303956
ACTR1B	0	2	0	0	0	0	1	0	0	0	0	4	0	2	0	1	1	1	0	0	0	1	0	1	0.626736
ACTR2	0	1	0	0	0	0	3	0	0	0	0	2	1	2	0	0	0	0	0	1	0	0	0	0	0.728185
ACTR3	0	0	0	0	0	0	2	0	0	0	0	0	0	0	0	0	0	0	0	0	0	0	0	0	0.90995
ACTR3B	1	0	1	0	0	0	1	1	0	1	0	0	0	1	0	0	0	3	1	1	0	0	0	0	-0.405822
ACTR5	0	0	0	0	0	0	0	0	0	0	0	4	0	0	0	0	0	0	0	0	0	0	0	0	0.0350815
ACTR6	0	0	0	0	0	0	2	0	0	0	0	1	0	0	2	0	1	0	0	0	0	1	1	0	0.200502
ACTR8	0	0	0	0	0	1	0	0	0	0	0	0	0	0	0	0	0	0	0	0	0	0	0	0	-0.284828
ACVR1	1	2	0	1	0	0	1	0	0	0	0	1	0	0	0	0	0	0	0	0	0	0	0	0	0.56838
ACVR1B	0	0	0	1	0	0	0	0	1	0	0	1	0	0	0	0	0	2	0	0	0	0	0	0	-0.437018
ACY1	0	0	0	0	0	0	0	0	0	0	0	0	0	0	1	0	0	0	0	0	0	0	0	0	-0.163194
ACY3	0	0	0	0	0	0	4	0	0	0	2	0	0	1	1	1	1	0	0	0	0	4	0	0	-0.392036
ACYP1	0	0	0	0	0	0	0	0	0	0	0	1	0	0	0	0	0	0	0	0	0	0	0	0	-0.802142
ACYP2	0	1	0	0	0	0	3	0	0	0	0	3	0	0	0	0	0	0	0	0	0	0	0	0	-0.147142
ADA	0	1	0	0	0	0	1	0	0	0	0	0	0	0	0	0	0	0	1	0	0	2	0	0	0.864167
ADAM10	0	0	0	0	0	0	0	0	0	0	0	2	0	0	1	0	0	0	0	0	0	0	0	0	-0.0384469
ADAM15	0	1	0	0	0	0	2	1	0	0	0	4	1	0	0	0	1	0	0	0	0	0	0	1	-0.202684
ADAM17	0	2	0	2	0	0	0	0	0	0	0	2	1	0	0	0	0	2	0	0	0	1	0	0	0.738755
ADAM28	0	2	0	2	0	0	4	1	0	0	0	0	0	1	1	0	2	2	0	1	1	0	1	0	-0.642017
ADAM8	0	1	0	1	0	0	1	1	1	1	0	3	1	2	0	0	0	0	0	0	0	0	0	1	-0.56927
ADAMDEC1	0	1	0	1	0	0	0	1	0	0	0	0	1	0	1	0	1	0	0	0	0	1	0	0	0.623542
ADAMTS1	0	4	1	0	0	0	2	0	0	1	0	1	1	1	1	1	1	2	1	1	0	0	0	0	0.317227
ADAMTS14	0	3	0	0	0	0	1	0	1	1	0	1	2	0	1	0	0	0	0	1	0	1	0	0	0.243489
ADAMTS6	0	0	1	0	0	0	0	0	0	0	0	0	0	0	0	0	0	0	0	0	0	0	0	0	0.138187
ADAP1	0	2	0	0	1	1	4	0	1	2	0	4	1	1	2	1	2	0	0	0	0	1	0	1	0.2424
ADAR	1	0	1	0	2	1	0	0	1	0	0	0	0	1	0	0	0	2	0	1	1	0	0	1	0.130393
ADARB1	0	1	0	0	0	0	1	0	1	1	0	1	0	3	0	0	0	3	0	1	1	4	0	0	-0.307261
ADAT1	0	0	1	0	0	0	1	0	1	0	0	0	0	0	0	0	0	2	0	0	0	0	0	0	0.011423
ADAT2	0	0	0	0	0	0	1	0	0	0	1	0	0	0	1	1	1	0	0	1	0	0	0	0	-0.040723
ADCK1	0	1	1	0	0	0	1	1	1	2	0	1	1	1	0	1	1	0	1	0	1	3	0	0	0.145234
ADCK2	0	0	0	1	0	0	0	0	0	0	0	0	1	0	0	0	0	0	0	0	0	0	0	0	-0.617341
ADCK5	0	0	0	0	1	0	2	0	0	0	0	2	0	0	0	1	0	0	0	0	0	1	0	0	-0.187804
ADCY3	0	0	0	0	0	0	2	0	0	1	0	0	0	0	0	0	0	0	0	0	0	0	0	0	-0.96607
ADCY4	0	0	0	0	0	0	0	0	0	0	0	0	0	1	0	0	0	2	0	1	0	1	0	0	-0.120572
ADCY7	1	0	0	1	0	0	1	0	0	0	0	1	0	1	1	1	1	2	0	3	0	1	0	0	-0.643239
ADCY9	0	0	0	1	0	0	0	0	0	0	0	0	0	0	2	0	1	2	0	0	0	0	0	0	-0.426192
ADD1	0	0	0	0	0	0	1	0	0	0	0	1	0	0	0	0	0	0	0	1	0	0	0	0	0.20217
ADD3	0	0	0	0	0	0	0	0	0	0	0	6	0	0	0	0	0	0	0	0	0	0	0	0	0.113891
ADGRA3	0	0	0	0	0	0	1	0	1	0	0	0	0	0	1	0	1	0	0	0	0	1	0	0	-1.03117
ADGRE2	0	0	0	0	0	0	1	0	0	1	0	1	0	0	0	1	1	0	0	0	0	1	0	1	0.531457
ADGRE3	0	1	0	0	0	0	0	0	0	0	0	0	1	0	1	0	0	2	0	0	0	0	0	0	0.113887
ADGRG1	0	2	0	0	0	0	0	0	0	1	0	1	1	1	0	1	0	0	0	0	0	1	0	0	-0.456246
ADGRG5	0	0	0	0	0	1	0	0	0	1	0	0	0	0	0	0	0	0	0	2	0	1	0	0	0.745536
ADH5	1	1	0	0	0	0	1	0	0	0	0	3	0	1	0	0	0	0	0	1	0	0	0	0	0.22014
ADHFE1	0	0	0	0	0	0	1	0	0	1	0	0	0	0	0	0	1	0	0	0	0	1	0	0	-0.618937
ADI1	1	0	0	0	0	0	1	0	0	0	0	0	0	2	0	2	0	0	0	1	0	0	0	0	0.371291
ADIPOR1	0	1	0	0	0	0	3	0	0	0	0	4	0	0	0	0	0	0	0	0	0	0	0	1	0.592396
ADIPOR2	0	0	0	1	0	0	2	0	1	0	0	0	0	0	0	0	0	0	0	1	0	0	0	0	0.111107
ADK	1	0	1	0	0	0	2	0	0	0	0	6	0	2	0	1	0	0	0	1	0	0	0	0	0.443475
ADNP	0	0	0	0	0	0	0	0	0	0	0	0	0	0	0	0	0	2	0	0	0	0	0	0	-0.345402
ADNP2	0	1	1	0	0	0	0	0	0	0	0	2	0	0	0	0	0	2	1	1	0	0	0	0	0.594842
ADO	0	1	0	2	0	0	3	0	0	0	0	0	1	1	1	0	1	0	0	0	0	1	0	0	0.0664582
ADORA2A	0	1	3	0	0	0	3	1	0	0	0	0	0	0	0	0	0	0	0	1	1	5	0	1	0.599012
ADORA2B	0	4	0	1	0	0	2	0	0	0	0	1	0	1	4	0	0	2	0	1	0	1	0	0	-0.382625
ADPGK	0	0	0	0	0	0	0	0	0	0	0	1	0	0	1	0	0	0	0	0	0	0	0	0	0.215215
ADPRH	1	1	0	1	0	0	0	0	0	1	1	1	0	0	0	0	0	2	0	0	0	1	0	1	0.39611
ADRA1D	0	1	0	1	0	0	2	0	0	1	0	0	2	0	0	0	0	0	0	1	0	2	0	0	0.166842
ADRB1	2	4	1	4	0	0	4	1	1	3	1	2	0	4	2	0	0	5	1	6	0	2	0	0	0.93966
ADRB2	1	0	0	0	0	0	0	0	0	0	0	0	0	0	0	0	0	0	0	0	0	0	0	0	1.4828
ADRM1	0	2	0	1	1	1	0	0	0	1	0	1	0	0	0	0	0	2	0	0	0	0	0	0	0.519575
ADSL	1	0	0	0	0	0	1	0	0	0	1	2	0	1	1	0	0	0	0	0	0	0	0	0	0.0668131
AEBP2	0	3	0	1	0	0	3	0	2	1	1	0	1	1	1	0	0	4	0	2	1	1	1	0	-0.319757
AEN	0	0	0	0	0	0	0	0	0	0	1	0	0	0	0	0	0	0	0	0	0	0	0	0	0.254371
AFF1	0	5	0	0	0	0	7	1	0	0	0	2	0	1	1	0	0	0	0	3	0	1	1	0	0.422924
AFF4	0	0	1	0	0	0	0	0	0	0	0	1	0	0	0	0	0	0	0	0	0	1	0	0	0.54618
AFG3L2	0	0	0	0	0	0	0	0	0	0	0	5	0	0	0	1	0	0	0	0	0	0	0	0	0.582648
AFTPH	0	1	0	0	0	0	0	0	0	0	0	0	1	0	0	0	1	0	0	0	0	1	0	0	0.0423623
AGA	0	0	0	0	0	0	0	1	0	2	0	1	0	0	0	0	0	2	0	1	0	0	0	0	-0.076036
AGAP2	0	0	0	0	0	0	1	0	0	0	0	0	0	0	0	0	0	0	0	1	0	0	0	0	-0.249949
AGAP3	0	0	0	0	0	0	1	0	0	0	0	0	0	0	2	0	1	0	0	0	0	2	0	0	-0.832314
AGBL2	0	0	0	0	0	0	2	0	0	0	0	1	0	0	0	0	0	0	0	0	0	0	0	0	0.0131192
AGBL5	0	0	0	0	0	0	0	0	0	0	0	1	0	0	0	0	0	0	0	0	0	1	0	0	0.0357518
AGFG1	0	1	0	0	0	0	0	0	1	0	0	0	1	1	0	0	0	0	0	1	1	1	0	0	-0.202417
AGFG2	1	2	0	1	0	0	0	0	0	0	0	1	0	0	0	1	0	0	0	0	0	0	0	0	-0.158683
AGGF1	0	0	0	0	0	0	2	0	0	0	0	0	0	1	0	0	0	0	0	0	0	0	0	0	-0.0529119
AGK	0	0	0	1	0	0	0	0	0	0	0	0	0	0	0	0	1	0	0	1	0	0	0	0	-0.0449359
AGMO	0	0	0	0	0	0	2	0	1	0	0	0	0	0	0	0	0	2	0	0	0	0	0	0	0
AGO1	0	0	1	0	0	0	0	0	0	1	0	3	0	0	0	0	0	0	0	0	0	2	0	0	0.0371392
AGO2	0	0	0	0	0	1	0	1	0	0	0	1	0	0	2	0	1	0	0	0	0	0	0	0	-0.0178317
AGO3	0	0	0	0	0	0	4	0	0	0	0	0	0	1	1	0	0	0	0	0	0	0	0	0	-0.134211
AGPAT1	0	0	0	0	0	0	1	0	0	0	0	1	0	1	0	0	0	0	0	0	0	0	0	0	0.323213
AGPAT2	0	0	0	0	0	0	0	0	0	0	0	5	0	0	0	0	0	0	0	0	0	0	0	0	0.311312
AGPAT3	0	1	0	0	0	0	1	0	0	0	0	0	0	0	0	1	0	0	0	0	0	0	0	0	-0.120474
AGPAT4	0	1	0	0	0	0	4	0	0	0	1	1	0	0	2	0	1	1	0	1	0	2	0	0	-0.543518
AGPS	0	1	0	0	0	0	0	0	0	0	0	0	0	1	1	0	0	0	0	2	0	0	0	0	0.0239093
AGRN	0	0	1	0	0	0	0	0	0	0	0	10	0	1	0	1	0	0	2	1	0	0	0	0	0.213692
AGTPBP1	1	1	0	1	0	0	0	0	0	0	0	7	0	1	0	0	0	2	0	0	0	0	0	0	-0.35921
AGTRAP	0	0	1	1	1	0	4	0	1	0	1	0	1	1	1	3	0	2	1	0	0	1	0	0	0.078087
AHCTF1	0	0	0	1	0	0	4	1	1	0	0	0	0	1	0	0	0	0	0	0	0	1	0	0	-0.00777756
AHCY	0	0	0	0	0	1	0	0	0	0	0	2	0	0	0	0	0	0	0	0	0	1	0	0	0.480173
AHCYL1	0	2	1	0	0	0	0	0	0	0	0	0	1	0	1	0	0	2	0	0	0	0	0	0	-0.171596
AHCYL2	0	2	0	0	0	1	4	0	0	0	0	3	1	1	1	0	0	1	1	0	0	0	0	0	-0.284251
AHDC1	0	1	0	1	1	0	1	0	0	0	0	4	0	0	3	0	0	0	0	0	0	2	0	0	-0.193561
AHI1	0	0	1	0	0	0	0	0	0	1	0	0	0	0	0	0	0	0	0	0	0	0	0	0	-0.142066
AHNAK	2	2	0	0	1	1	0	0	0	0	0	3	0	2	1	0	2	0	0	1	0	1	0	0	-0.00854504
AHSA1	0	0	0	0	0	0	1	0	0	0	0	0	0	0	0	0	0	0	0	0	0	0	0	0	0.419763
AIDA	0	0	0	0	0	0	0	0	0	0	0	1	0	0	0	0	0	0	0	0	0	0	0	0	-0.0331449
AIF1	0	0	0	0	0	0	1	0	0	0	0	0	0	0	0	0	0	0	0	0	0	0	0	0	0.811348
AIFM2	0	0	0	2	0	0	1	0	0	0	0	0	0	1	0	0	0	2	0	2	0	0	0	0	0.210648
AIFM3	0	1	0	0	0	0	0	0	0	0	0	0	0	0	0	0	0	0	0	1	0	0	0	0	0.734022
AIG1	0	1	0	0	0	0	1	1	0	0	0	0	0	0	0	0	0	0	0	0	0	0	0	0	-0.24365
AIMP1	0	0	1	0	0	0	1	0	0	0	0	0	0	1	0	0	0	0	0	0	0	0	0	0	0.256327
AIP	1	0	0	0	0	0	3	0	0	0	0	3	0	0	0	0	0	0	0	1	0	0	1	0	-0.132582
AK1	0	0	0	0	0	0	0	0	1	0	0	0	0	0	1	0	1	0	0	0	0	2	0	0	-0.52625
AK2	0	0	0	1	1	0	0	0	0	0	0	1	0	0	2	0	0	2	0	1	0	0	0	0	0.571171
AK3	0	0	0	0	0	0	1	0	0	0	0	0	0	0	0	0	0	0	0	0	0	0	0	0	-0.0866811
AK5	0	2	0	1	0	0	4	0	0	0	0	1	0	2	1	0	0	2	0	2	0	0	0	0	1.21556
AK9	0	0	0	0	0	0	0	0	0	0	0	2	0	0	2	0	0	0	0	0	0	1	0	0	-0.363761
AKAP1	0	0	0	0	0	0	0	0	0	0	0	1	0	0	0	0	0	0	0	2	0	2	0	0	-0.320065
AKAP10	0	0	1	0	0	0	3	0	0	1	0	1	0	0	0	1	1	0	0	0	0	0	0	0	-0.698974
AKAP11	0	0	1	0	0	0	2	0	0	1	0	0	0	1	2	1	0	0	0	0	0	0	0	1	-0.267838
AKAP12	0	0	1	0	0	0	1	1	0	1	0	0	0	0	0	0	0	0	0	1	1	0	0	0	0.167387
AKAP13	0	3	0	3	0	0	8	2	1	3	0	2	0	5	3	0	0	4	1	6	2	4	2	1	-0.351322
AKAP7	1	0	0	0	0	0	1	0	0	1	0	1	0	0	1	0	0	0	0	1	0	0	0	0	0.0708247
AKAP8	1	0	0	0	0	1	2	0	0	0	0	4	0	0	0	0	0	0	0	1	0	1	0	0	0.371221
AKAP8L	0	0	0	0	0	0	0	0	0	0	0	7	0	0	1	0	0	0	0	0	0	0	0	0	-0.299469
AKAP9	0	0	0	0	0	0	0	0	0	0	0	0	1	0	0	0	0	0	0	0	0	3	0	0	-0.379739
AKIP1	0	0	0	0	0	0	0	0	0	0	0	0	0	0	0	0	0	0	0	0	0	2	0	0	-0.17191
AKIRIN2	0	1	0	0	0	0	1	0	0	0	1	1	0	2	1	0	1	0	1	0	0	1	1	0	0.935083
AKNA	0	2	0	1	0	0	9	1	1	1	0	5	0	0	0	0	2	2	1	4	0	3	0	0	-0.790687
AKR1A1	1	0	0	0	1	0	2	0	0	0	0	2	0	2	1	1	0	0	0	0	0	1	0	0	-0.539744
AKR1B1	0	2	0	0	0	0	0	0	0	0	0	0	0	0	0	0	0	0	0	0	0	0	0	0	-0.716087
AKR1C1	0	1	0	0	0	0	0	0	0	0	0	1	1	0	0	0	0	1	0	0	0	1	0	0	-0.7946
AKR1C3	0	2	0	0	0	0	2	0	0	1	0	1	0	0	2	0	0	2	0	0	0	2	0	0	-0.590375
AKR7A2	0	0	0	0	1	0	0	0	0	0	0	2	0	0	1	0	0	0	0	0	0	0	0	0	0.102235
AKT1S1	0	0	0	0	0	0	0	0	1	0	0	4	0	0	0	0	0	0	0	0	0	0	0	0	-0.0644172
AKT2	0	0	0	0	0	0	0	0	0	0	0	1	0	0	0	0	0	0	0	0	0	0	0	0	-0.6857
AKTIP	0	0	0	0	0	0	3	0	0	1	0	1	0	1	1	0	0	2	0	0	0	1	0	0	-0.207036
ALAD	1	0	0	0	1	0	1	0	0	0	0	2	0	0	0	0	0	0	0	0	0	0	0	0	-0.293432
ALAS1	1	0	0	1	0	0	0	0	0	0	0	1	0	0	0	0	0	0	0	0	0	0	0	0	0.573889
ALCAM	1	2	1	2	1	0	2	1	0	2	0	1	0	1	2	0	0	2	2	3	1	0	0	1	0.741029
ALDH18A1	0	2	0	0	0	0	1	0	0	0	0	1	2	1	1	1	1	3	0	0	0	0	0	0	0.247708
ALDH1A1	0	1	0	1	0	0	1	0	1	0	0	0	0	0	0	0	0	0	0	0	0	0	0	0	-1.60712
ALDH1B1	0	0	0	0	0	0	0	0	0	0	0	1	0	0	0	0	0	0	0	0	0	0	0	0	0.264132
ALDH2	0	0	0	0	1	0	2	0	0	0	0	4	0	1	0	0	1	2	0	0	0	0	0	0	0.292607
ALDH3B1	1	1	1	0	0	0	1	0	1	0	0	2	0	1	1	1	0	0	0	1	0	5	1	0	0.770808
ALDH4A1	2	1	0	0	0	1	3	0	1	0	0	1	0	1	1	1	1	0	0	3	0	1	0	0	-0.409465
ALDH5A1	0	0	0	0	0	0	1	1	0	0	0	0	0	1	0	1	0	0	0	0	0	1	0	1	-0.0580898
ALDH6A1	0	0	0	0	0	0	0	0	0	0	0	2	0	0	0	0	0	0	0	0	0	0	0	0	0.0986689
ALDH7A1	0	1	0	0	0	0	1	1	0	1	0	2	0	1	1	0	1	0	0	1	0	0	1	0	-0.174805
ALDH9A1	0	0	0	0	0	0	0	0	0	0	0	3	0	0	0	0	0	0	0	0	0	0	0	0	0.0669191
ALDOA	0	1	0	0	0	0	0	0	0	0	0	0	0	1	1	0	0	0	0	0	0	0	0	0	0.691547
ALDOC	0	0	0	0	0	0	0	0	0	0	0	5	0	0	0	0	0	0	0	0	0	0	0	0	-0.771802
ALG1	0	0	1	0	0	0	0	0	0	0	0	0	0	0	0	0	0	0	0	0	0	0	0	0	-0.309713
ALG10	0	0	0	0	0	0	2	0	0	0	1	1	0	0	0	0	0	0	0	0	0	0	0	0	-0.422609
ALG10B	0	0	0	0	0	0	2	0	0	0	0	2	0	0	0	0	0	0	0	0	0	0	0	0	-0.514171
ALG11	0	0	0	0	1	0	0	0	0	2	0	3	0	0	0	0	0	0	0	0	0	0	0	0	0.284265
ALG5	0	0	0	0	0	0	1	0	0	0	0	0	0	0	0	0	0	0	0	0	0	1	0	0	0.458729
ALG6	0	2	0	0	0	1	1	1	1	1	1	2	0	1	0	0	1	1	0	1	0	0	0	0	-0.160401
ALG8	0	0	0	0	0	0	1	0	0	0	0	0	0	0	0	0	0	0	0	0	0	0	0	0	0.267036
ALG9	0	0	0	0	0	0	0	0	0	0	0	4	0	0	0	0	0	0	0	0	0	0	0	0	-0.348939
ALKBH1	1	0	0	0	0	0	1	0	0	0	0	0	0	1	0	0	0	0	0	0	0	0	0	0	-0.186666
ALKBH2	0	0	1	0	0	0	1	0	0	2	0	0	0	0	0	0	0	0	0	0	0	1	0	0	-0.561529
ALKBH3	0	0	0	0	0	0	2	0	0	0	0	0	0	0	0	0	0	0	0	0	0	2	0	0	-0.375373
ALKBH5	1	0	1	0	1	0	1	0	0	0	0	8	0	1	3	0	3	0	0	0	0	1	0	0	0.435523
ALKBH7	0	0	0	0	0	0	0	0	0	0	0	11	0	0	2	0	1	0	0	0	0	0	0	0	0.395143
ALKBH8	1	0	0	0	0	0	2	0	0	1	0	0	0	0	0	0	0	0	0	1	0	0	0	0	-0.112488
ALMS1	0	0	0	0	0	0	1	0	0	0	0	1	0	0	1	0	0	0	0	0	0	0	0	0	-0.568606
ALOX5	0	1	0	0	5	0	4	0	0	0	0	2	0	0	0	1	1	0	0	2	1	0	0	0	2.33476
ALOX5AP	0	1	0	1	0	1	3	0	0	0	0	0	1	0	0	0	0	0	4	4	0	0	0	0	2.10529
ALPK1	0	0	0	0	0	0	1	0	0	0	0	1	0	0	0	0	0	0	0	0	0	0	0	0	-0.820719
ALS2	0	0	0	1	0	0	2	0	2	1	0	0	0	1	0	1	0	2	0	1	0	0	0	0	-0.678037
ALS2CL	0	0	0	0	0	0	1	0	0	0	0	0	0	0	0	1	0	0	0	0	0	0	0	0	0.0464205
AMACR	0	0	0	0	0	0	0	0	0	0	0	1	0	0	0	0	0	0	0	1	0	1	0	0	0.0628532
AMBRA1	0	0	0	0	0	0	0	2	0	0	1	0	0	3	0	0	0	0	0	1	0	2	0	0	-0.0261804
AMD1	0	2	0	3	0	0	3	1	0	0	0	1	0	2	0	1	0	2	0	3	0	1	0	0	0.272336
AMDHD2	0	0	3	0	0	0	1	0	0	0	0	0	0	0	0	4	0	0	0	0	0	1	0	0	0.0134072
AMFR	0	0	0	0	0	0	0	1	0	0	0	1	0	0	0	0	0	0	1	1	0	0	0	0	0.0467537
AMIGO3	0	0	0	0	0	0	0	0	0	0	0	2	0	0	0	0	0	0	0	0	0	0	0	0	-0.366401
AMMECR1L	0	0	0	0	0	0	0	0	0	0	0	0	0	1	0	1	0	0	0	0	0	0	0	0	0.0285286
AMN1	0	3	1	2	0	0	6	0	3	1	0	3	2	2	3	0	0	6	1	0	1	2	0	1	0.251396
AMPD2	1	0	0	0	0	0	2	0	0	2	0	4	0	0	0	1	0	0	0	0	0	0	0	0	0.0820366
AMPD3	0	1	0	0	0	0	3	0	1	0	0	1	0	1	0	0	0	0	0	0	0	1	0	1	-0.906731
AMT	1	0	0	0	0	0	0	0	0	0	0	0	0	0	0	0	0	0	0	0	0	0	0	0	-0.76015
AMY2B	0	0	0	1	0	0	1	0	0	0	0	0	0	0	0	0	0	0	0	0	0	0	0	0	-0.456594
AMZ1	0	0	0	0	0	0	0	0	0	1	0	0	0	1	0	0	0	0	0	0	0	0	0	0	0
AMZ2	1	1	0	1	0	0	2	0	0	0	0	5	0	1	1	0	1	1	0	2	0	0	0	0	0.251783
ANAPC1	1	0	0	0	0	0	1	0	0	0	0	1	0	0	0	0	0	0	0	0	0	0	0	0	-0.297476
ANAPC10	0	1	1	1	0	0	0	0	0	2	1	0	0	0	0	0	0	2	0	0	0	0	0	0	-0.252819
ANAPC11	1	0	0	0	0	0	2	0	0	0	0	0	0	0	0	0	0	0	0	0	0	0	0	0	-0.149181
ANAPC15	0	0	0	0	0	1	3	0	0	0	0	2	0	2	1	0	0	0	0	0	0	0	0	0	0.178875
ANAPC16	0	1	0	0	0	0	0	0	0	0	0	0	1	0	0	0	0	0	1	0	0	0	0	0	0.389902
ANAPC2	1	0	0	0	0	0	0	0	0	0	0	1	0	1	1	0	0	0	0	0	0	0	0	0	-0.43755
ANAPC4	0	0	0	0	1	0	1	0	0	0	0	3	0	0	0	0	0	0	0	0	0	0	0	0	-0.330004
ANAPC5	0	1	0	0	0	0	0	0	0	0	0	0	0	1	0	1	0	2	0	1	0	1	0	0	-0.200722
ANAPC7	0	1	0	0	0	0	2	0	1	0	0	0	0	0	1	0	0	0	0	0	0	1	0	1	-0.0286884
ANGEL1	1	0	0	0	0	0	1	0	0	1	0	2	0	0	0	1	1	0	0	0	0	0	0	0	-0.483114
ANGEL2	0	0	0	0	0	0	0	0	0	0	0	0	0	0	0	0	0	0	0	1	0	0	0	0	-0.378715
ANGPT1	0	6	0	5	0	1	8	2	2	1	2	0	2	2	2	0	0	5	3	2	0	0	2	0	-0.419844
ANGPT2	1	1	0	0	0	0	4	1	2	4	0	1	0	2	3	0	2	0	1	2	0	3	0	0	0.292344
ANGPTL1	0	1	0	0	0	0	1	0	0	0	0	0	1	0	0	0	0	2	0	0	0	0	0	0	0
ANGPTL3	0	0	0	0	0	0	1	0	1	0	0	0	0	0	1	0	0	1	0	0	0	0	0	0	0
ANGPTL6	0	0	0	0	0	0	0	0	0	0	0	1	0	0	0	0	0	0	0	0	0	1	0	0	0.505691
ANKAR	0	0	0	0	0	0	0	0	0	0	0	0	0	0	1	0	0	0	0	0	0	0	0	0	-0.331259
ANKDD1A	0	2	0	0	0	0	1	0	0	0	0	1	0	2	0	0	0	0	0	0	0	1	1	0	-0.421621
ANKFY1	0	0	0	0	0	0	1	0	0	0	1	1	0	0	0	0	0	0	0	6	0	0	0	0	-0.564524
ANKHD1	0	0	0	0	0	2	2	0	0	0	0	2	0	0	1	0	0	0	0	1	0	0	0	1	-0.591073
ANKLE1	0	0	0	0	1	0	0	0	1	0	0	1	0	0	0	0	0	0	0	0	0	0	0	0	-0.566731
ANKLE2	0	0	0	0	0	0	3	0	0	0	0	1	0	2	1	0	0	0	0	0	0	1	1	1	-0.264442
ANKMY1	0	1	0	0	0	0	3	0	0	0	0	5	0	0	0	0	0	2	0	1	0	1	0	0	-0.0703456
ANKMY2	0	0	0	0	0	0	0	0	0	0	0	0	0	1	0	0	0	0	0	0	0	0	0	0	0.0630236
ANKRD10	0	1	0	1	1	0	1	0	0	1	0	5	1	0	0	0	0	0	1	1	0	0	0	0	-0.264904
ANKRD11	0	0	0	1	0	0	2	0	0	0	0	3	0	1	1	0	0	0	0	0	0	0	0	0	-0.214306
ANKRD12	0	1	0	1	0	0	0	1	0	0	0	3	0	1	0	0	0	2	0	0	0	0	0	0	0.561556
ANKRD13A	0	0	0	0	0	0	0	0	0	0	0	0	0	1	0	0	0	0	0	0	0	1	0	0	-0.0744921
ANKRD13B	0	0	0	0	0	0	0	0	0	0	0	0	0	0	0	0	1	0	0	0	0	0	0	0	-0.742893
ANKRD13C	0	0	0	0	0	1	2	0	1	0	0	0	0	1	1	0	0	0	0	1	0	1	0	0	-0.513899
ANKRD13D	0	0	0	1	1	0	3	0	0	0	0	1	0	0	1	0	0	0	0	0	0	0	0	0	-0.442913
ANKRD17	0	2	1	1	0	0	4	1	0	0	0	0	1	0	1	0	0	2	1	0	0	0	1	0	-0.178126
ANKRD18B	0	0	0	0	0	0	1	0	0	0	0	0	0	0	1	0	0	0	0	0	0	2	1	0	1.16235
ANKRD23	0	0	0	0	1	0	0	0	0	0	0	1	0	0	0	0	0	0	0	1	0	0	0	0	-0.285953
ANKRD28	0	0	0	1	0	0	3	2	0	0	0	2	0	1	0	0	0	0	0	0	0	1	0	0	-0.162984
ANKRD33B	4	4	0	1	0	0	5	0	3	2	1	6	2	5	3	3	0	6	0	2	1	4	0	1	-0.0665069
ANKRD36	0	0	0	0	0	0	0	0	0	0	0	0	0	0	2	0	0	0	0	0	0	0	0	0	-1.13421
ANKRD36B	0	0	0	0	0	0	0	0	0	0	0	1	0	0	2	0	0	0	0	0	0	0	0	0	-1.20548
ANKRD37	2	0	1	0	0	0	1	0	0	0	0	0	0	0	0	0	0	0	0	0	0	1	0	0	0.0156516
ANKRD39	0	1	0	0	0	0	0	0	0	0	0	3	1	0	0	0	0	0	0	0	0	1	0	0	-0.0564674
ANKRD40	0	1	0	0	0	0	0	0	0	0	0	1	0	0	0	1	0	0	0	0	0	0	0	0	0.230466
ANKRD42	0	1	0	1	0	0	2	0	0	0	0	0	0	0	0	0	0	1	0	0	0	0	0	0	-0.32435
ANKRD44	0	0	1	0	0	0	2	0	0	0	0	0	0	1	1	0	0	0	0	0	0	0	0	0	-0.957835
ANKRD46	0	0	0	0	0	0	0	0	0	0	0	1	0	1	0	0	0	0	0	0	0	2	0	0	-0.10706
ANKRD50	0	3	1	0	1	0	2	0	0	2	0	6	1	0	2	0	3	0	0	0	0	0	1	0	-0.582196
ANKRD52	0	0	0	0	0	0	0	0	0	0	0	1	0	0	0	0	0	0	0	0	0	1	0	0	-0.344689
ANKRD54	0	0	0	0	0	1	0	0	0	1	0	2	0	0	0	0	0	0	0	0	0	0	0	0	-0.198613
ANKRD6	1	0	0	0	0	0	0	0	0	1	2	0	0	0	0	1	0	0	0	0	0	0	0	0	-1.0935
ANKRD61	1	0	0	0	0	0	1	0	1	0	0	1	0	0	0	0	0	0	0	0	0	1	0	0	0
ANKS1A	0	2	0	1	1	0	2	0	0	0	0	2	0	2	0	0	1	2	0	1	0	0	0	1	-0.387006
ANKS3	0	0	0	0	0	0	2	0	0	0	0	4	0	0	2	0	0	0	0	0	0	0	0	0	-0.630758
ANKS6	1	2	1	1	0	0	2	0	0	1	0	1	0	2	0	0	0	2	0	5	1	3	1	0	-0.882674
ANKUB1	0	0	0	0	0	0	1	0	0	0	0	0	0	1	1	0	0	0	0	0	0	0	1	0	0
ANKZF1	0	0	0	0	0	0	0	0	0	0	0	1	0	1	1	0	0	0	0	0	0	0	0	0	-0.632887
ANLN	1	3	1	2	0	0	2	0	2	1	0	3	1	2	1	1	1	6	1	1	1	0	1	0	-0.65003
ANO10	1	0	0	0	0	0	0	0	0	0	0	5	0	1	0	0	0	0	0	0	0	0	0	0	-0.260835
ANO5	0	2	0	1	0	0	1	1	0	0	0	0	1	0	0	0	1	2	0	1	0	1	0	0	0.277325
ANO6	0	0	0	0	0	0	0	0	0	0	0	1	0	0	0	0	0	0	0	0	0	0	0	0	0.597738
ANO7	0	0	0	0	0	0	0	0	0	0	0	0	0	1	0	0	0	0	0	0	0	0	0	0	1.39549
ANO8	0	0	0	0	0	0	0	0	0	0	0	1	0	0	0	0	0	0	0	1	0	0	0	0	-0.642519
ANO9	0	0	0	0	0	0	1	0	0	0	0	2	0	0	0	0	0	0	0	0	0	2	1	0	-1.01167
ANP32A	0	0	0	0	0	0	1	0	0	0	0	2	0	0	1	0	0	0	0	0	0	1	0	1	0.384633
ANP32B	0	1	0	1	1	0	0	0	0	0	0	2	0	0	0	1	0	2	0	0	0	0	0	0	-0.391622
ANP32E	0	0	0	0	0	0	0	0	0	0	0	2	0	1	0	0	0	0	0	0	0	0	0	0	0.396639
ANPEP	1	1	0	1	0	0	1	0	1	1	0	1	0	1	0	1	1	0	0	0	0	0	0	1	-0.406397
ANTXR2	1	0	0	0	1	0	3	0	0	1	0	2	0	1	0	0	0	0	0	1	0	1	0	0	-0.573123
ANXA11	0	1	0	0	0	0	3	0	0	3	0	3	0	0	0	0	2	0	0	1	0	0	1	0	0.661826
ANXA2	0	1	0	1	0	0	2	0	1	0	0	6	0	0	0	0	0	2	0	0	0	0	0	0	-0.651299
ANXA2R	0	0	0	2	0	0	1	0	0	0	1	0	0	0	0	0	0	2	0	0	0	0	0	0	0.605722
ANXA4	0	0	0	1	0	0	1	0	0	0	0	1	0	0	1	0	0	0	0	1	0	2	0	0	-0.0267286
ANXA6	1	0	0	0	0	0	0	0	0	0	0	1	0	0	0	1	1	0	0	1	0	1	0	0	-0.0110765
ANXA7	0	1	0	0	0	0	2	0	0	1	0	3	0	0	0	0	1	0	0	0	0	2	0	0	0.605307
AP1AR	0	0	0	0	0	0	1	0	0	0	0	5	0	0	0	0	0	0	0	0	0	0	0	0	-0.276221
AP1B1	0	2	0	0	0	0	3	1	2	0	0	2	0	2	2	0	0	0	0	0	1	2	0	0	-0.389833
AP1G1	0	0	0	0	0	0	0	0	0	0	0	0	0	1	0	0	1	0	0	0	0	0	0	0	0.242263
AP1G2	0	0	0	0	0	0	2	0	0	0	0	2	0	1	0	0	0	0	0	0	0	1	0	0	-0.893674
AP1M1	0	0	0	0	0	0	1	0	0	0	0	1	0	1	0	0	0	0	0	0	0	0	1	0	0.278685
AP1S1	0	0	0	0	0	0	0	0	0	0	0	3	0	0	0	0	0	0	0	0	0	0	0	0	0.338808
AP1S3	0	0	0	0	1	0	1	0	0	1	0	1	0	0	1	1	0	0	0	0	0	2	0	0	0.431008
AP2A1	0	0	0	0	0	0	0	0	0	0	0	2	0	1	0	0	0	0	0	0	0	0	0	0	-0.0566541
AP2A2	3	0	1	0	0	0	0	0	0	0	0	0	0	0	0	1	0	0	0	1	0	0	0	0	-0.591708
AP2B1	0	0	2	0	0	0	0	0	0	0	0	0	0	0	0	0	0	4	0	0	0	0	0	0	0.118675
AP2M1	1	1	0	0	1	0	1	0	0	0	0	3	0	0	1	0	0	0	0	0	0	0	1	0	0.269226
AP2S1	1	0	0	0	0	0	0	0	0	0	0	0	0	0	0	0	0	0	0	0	0	1	0	0	0.219571
AP3B1	0	0	0	0	0	0	1	0	0	0	0	0	0	0	0	0	0	0	0	0	0	0	0	0	0.336739
AP3D1	0	0	0	1	0	0	1	0	0	0	0	6	0	1	0	1	0	1	1	0	0	1	0	0	-0.23156
AP3M2	1	0	0	0	0	0	0	0	0	0	0	2	0	0	0	0	0	0	0	0	0	0	0	0	-0.600978
AP3S1	0	0	0	0	0	0	1	0	0	0	0	0	0	0	0	0	0	0	0	0	0	0	0	0	0.56413
AP3S2	0	1	0	0	0	0	1	0	0	0	0	0	0	0	0	0	0	0	0	0	0	0	0	0	0.122262
AP4B1	0	0	0	0	1	0	0	0	0	0	0	3	0	0	0	0	0	0	0	0	0	1	0	0	-0.48674
AP4E1	0	0	0	0	0	0	1	0	0	0	0	0	1	1	0	4	0	0	0	5	0	0	0	0	0.121653
AP4M1	1	0	1	0	0	0	0	0	0	0	0	0	0	0	1	1	0	0	0	0	0	0	0	0	-0.873888
AP4S1	0	0	0	0	0	0	0	0	0	1	1	2	0	1	3	0	1	0	0	2	0	0	0	0	0.165014
AP5B1	0	0	0	1	0	0	0	0	0	0	0	1	0	2	2	0	0	1	0	0	0	0	0	0	0.516508
AP5S1	0	0	0	0	0	0	0	0	0	0	0	1	0	0	0	0	0	2	0	0	0	0	0	0	0.249157
AP5Z1	2	1	1	0	1	1	9	1	0	3	1	2	1	0	0	0	1	0	0	1	0	1	2	0	0.31106
APAF1	0	0	0	0	0	0	2	0	0	0	0	0	0	1	0	0	0	0	0	0	0	0	0	0	0.164505
APBA3	0	0	0	0	0	0	0	0	0	1	0	0	0	0	0	0	0	0	0	0	0	0	0	0	-0.138385
APBB1IP	0	1	0	2	0	0	4	0	0	1	0	0	0	5	3	0	0	1	0	1	0	1	0	0	-0.0387265
APBB2	0	3	0	1	0	0	5	0	0	0	0	2	1	0	2	1	0	0	0	2	0	3	2	0	-0.4372
APBB3	1	0	0	0	0	0	1	0	0	0	0	0	0	0	0	1	0	0	0	0	0	0	0	0	-0.65807
APC	1	0	0	0	0	0	0	0	0	2	0	1	0	0	0	0	0	0	0	0	0	0	0	0	-0.106346
APEH	0	0	0	0	0	0	1	0	0	0	0	2	0	0	0	0	0	0	0	0	0	0	0	0	-0.237228
APEX1	0	0	1	0	0	0	0	0	0	0	0	0	0	1	0	1	0	0	0	0	0	0	0	0	0.248315
APH1A	0	0	0	0	0	0	2	0	0	0	0	0	0	0	0	0	0	0	0	0	0	0	0	0	0.402069
APH1B	0	0	0	0	1	0	1	0	0	0	0	7	0	0	0	1	0	0	0	0	0	0	0	0	-0.0302687
APIP	0	0	0	0	0	0	0	0	0	0	0	3	0	0	0	0	0	0	0	0	0	0	0	0	-0.0779394
APLF	0	0	0	1	0	0	1	0	1	2	0	6	0	0	0	0	1	2	0	0	0	0	0	0	0.123874
APLP2	0	1	0	1	0	0	2	0	1	0	0	3	0	0	0	1	0	0	0	0	0	0	1	0	0.626345
APMAP	0	0	0	0	0	0	2	0	0	0	0	1	0	0	0	0	0	0	0	0	0	0	0	0	0.775151
APOBEC3B	0	4	0	0	0	0	2	0	0	1	0	1	1	1	0	0	0	0	0	2	0	2	1	1	0.0445499
APOBEC3C	0	1	0	0	0	0	0	0	0	0	0	2	0	0	0	0	0	0	0	0	0	0	0	1	-0.0373347
APOBEC3D	0	0	0	0	0	0	2	0	0	0	1	4	1	0	0	0	0	0	0	0	0	1	0	0	-0.518983
APOBEC3F	0	0	0	0	0	0	1	0	0	0	1	4	1	0	0	0	0	0	0	0	0	1	0	0	-0.670337
APOBEC3G	0	0	0	0	0	0	1	0	0	0	1	3	1	0	1	0	0	0	0	1	0	1	0	0	-0.208157
APOBEC3H	0	0	0	2	0	0	0	0	0	0	1	1	0	1	1	0	0	0	0	0	0	0	0	1	0.147499
APOBR	0	0	0	0	0	0	2	0	0	1	0	0	0	0	0	0	0	0	0	2	0	0	0	0	-0.248087
APOL1	0	0	0	0	0	0	0	1	0	0	1	1	1	0	0	0	0	0	0	0	0	0	0	0	-0.169962
APOL2	0	0	0	0	0	0	1	1	0	0	1	1	0	0	0	0	0	0	0	0	0	2	1	0	-0.836581
APOL4	0	1	0	0	0	0	0	0	0	0	0	0	1	0	0	1	2	0	0	0	0	0	0	0	1.38771
APOL6	0	1	0	1	0	0	2	0	0	0	1	0	0	1	0	0	0	2	0	2	0	1	0	1	-0.0283894
APOLD1	1	0	0	0	0	0	0	0	0	0	0	1	0	1	1	0	0	0	0	0	0	1	0	0	0.00338901
APP	1	0	0	0	0	0	0	0	0	0	0	1	0	1	1	0	1	0	0	0	0	0	0	0	-2.28156
APPBP2	0	1	0	0	0	0	0	0	0	1	0	1	1	0	0	0	0	2	0	0	0	0	0	0	-0.271287
APPL1	0	1	0	0	0	0	0	0	0	0	0	2	0	0	0	0	0	0	0	1	0	0	0	0	0.443184
APPL2	0	0	0	1	0	0	4	0	2	1	0	0	0	0	0	0	0	0	0	0	0	1	0	0	-0.26673
APRT	0	0	0	0	0	0	2	0	0	0	0	3	0	0	0	1	0	0	0	0	0	2	0	0	0.463385
APTX	0	1	2	0	0	0	1	0	0	1	0	0	0	0	0	0	0	4	0	0	0	0	0	0	0.000601545
AQP11	0	0	0	0	0	0	0	0	0	0	0	2	0	1	0	0	0	0	0	0	0	0	0	0	0
AQP9	0	1	0	1	0	0	0	0	0	0	0	0	1	0	0	0	0	0	0	0	0	0	0	0	0.0250213
AQR	0	0	0	0	0	0	1	0	0	0	0	0	0	0	0	0	0	0	0	0	0	0	0	0	0.0445699
ARAP1	0	0	0	0	0	1	5	0	0	1	0	2	0	0	1	1	0	0	0	1	0	0	0	1	-0.49347
ARAP2	0	1	1	0	2	0	2	1	0	2	1	0	0	0	0	0	0	0	0	0	0	0	0	0	-0.915001
ARC	0	1	0	0	1	0	3	0	0	1	0	4	0	2	0	0	0	0	0	0	0	2	0	1	0.17755
ARCN1	0	0	1	0	0	0	1	0	1	1	0	1	0	1	0	0	0	0	0	0	0	1	0	0	0.511431
AREG	0	1	1	0	1	0	1	0	0	1	0	1	0	0	0	0	0	0	0	0	0	0	0	0	1.97054
AREL1	0	0	0	0	0	1	0	0	0	0	0	0	0	1	0	0	0	0	0	1	0	0	0	0	0.0543322
ARF3	0	0	0	0	0	0	1	0	0	0	0	1	0	0	0	0	1	0	0	0	0	0	0	0	0.514515
ARF4	0	0	1	0	0	0	2	0	0	0	0	0	0	0	0	1	0	0	0	0	0	0	0	0	0.724864
ARF5	0	0	1	0	0	0	2	1	0	1	0	3	0	2	0	0	0	0	0	0	0	0	0	0	0.250946
ARF6	0	0	0	0	1	0	2	0	0	0	1	2	0	0	1	1	1	0	0	0	0	0	0	2	0.631179
ARFGAP1	0	0	0	0	0	0	2	0	0	0	0	1	0	0	0	0	0	0	0	0	0	0	0	0	0.0301521
ARFGAP2	0	1	0	0	0	0	1	0	0	0	0	2	0	0	0	1	0	0	0	0	0	1	0	0	0.229691
ARFGAP3	0	3	1	1	1	0	0	0	0	2	0	2	1	1	4	0	1	0	1	1	0	1	0	1	0.476529
ARFGEF1	0	0	0	1	0	0	2	0	1	2	0	0	0	0	1	0	0	2	0	0	0	1	0	0	-0.19308
ARFGEF2	0	0	2	1	0	0	1	0	1	0	0	3	0	0	0	2	1	1	0	0	1	1	0	0	0.252808
ARFIP1	1	1	0	2	0	0	1	0	2	2	0	1	1	0	0	0	1	2	0	1	0	0	0	0	-0.658657
ARG1	1	2	0	0	0	0	1	0	0	0	0	0	0	0	0	0	0	0	0	0	0	0	0	0	0
ARG2	0	0	2	1	0	0	0	0	0	0	0	1	0	0	0	0	0	4	0	0	0	0	0	0	-0.623056
ARGLU1	0	0	0	0	0	0	0	0	0	2	0	5	0	0	0	0	2	0	0	0	0	1	0	0	-0.634158
ARHGAP1	0	0	0	1	0	0	5	0	0	0	0	2	1	1	1	0	0	4	0	1	0	1	0	0	-0.092375
ARHGAP10	0	1	0	0	0	1	1	0	1	1	0	0	0	1	1	0	0	0	0	3	0	2	0	0	-0.654954
ARHGAP11B	0	0	0	1	0	0	0	0	0	0	0	0	0	0	1	0	0	2	0	0	0	0	0	0	-0.145398
ARHGAP12	0	3	2	0	2	0	6	0	0	1	0	2	0	4	1	0	0	0	1	0	0	0	0	0	-0.461246
ARHGAP15	0	3	1	0	1	0	12	2	2	0	0	2	0	6	2	0	0	1	1	5	1	2	1	1	-0.218002
ARHGAP17	0	1	0	0	0	0	1	0	0	0	0	1	1	1	0	0	1	0	0	1	0	0	0	0	0.0279587
ARHGAP18	0	3	0	1	0	0	4	0	0	0	0	2	3	4	0	0	0	2	1	3	0	3	1	0	0.628834
ARHGAP19	1	1	0	0	1	0	1	0	0	1	0	3	0	0	2	0	0	0	1	0	0	1	0	0	0.256188
ARHGAP21	0	2	0	1	0	0	2	1	0	3	1	3	1	2	2	0	0	1	2	2	0	1	0	0	-1.59942
ARHGAP23	0	1	0	0	0	0	1	1	0	2	0	6	0	0	1	0	2	0	0	1	0	1	0	0	-0.386453
ARHGAP25	1	1	0	0	1	0	4	0	0	1	0	1	0	3	3	0	1	0	0	0	0	1	0	1	0.459111
ARHGAP26	0	0	0	2	1	0	1	0	0	0	0	2	0	0	1	0	0	1	0	2	0	1	0	0	-0.489518
ARHGAP27	1	4	0	0	1	1	7	0	1	2	0	2	4	2	2	0	0	0	0	1	0	4	1	1	-0.498673
ARHGAP30	0	0	1	0	0	0	4	0	0	1	0	3	0	1	0	0	0	0	0	1	0	0	0	0	-0.097151
ARHGAP31	0	1	0	1	0	0	1	0	0	1	0	1	1	1	0	0	0	0	0	0	0	0	0	0	-0.971315
ARHGAP32	0	0	0	0	0	0	0	0	0	0	0	0	0	0	0	0	0	0	0	0	0	1	0	0	-0.551847
ARHGAP35	0	2	0	0	0	0	2	1	0	0	0	0	1	0	0	0	0	0	0	0	0	0	0	0	-0.646058
ARHGAP45	2	0	0	0	3	0	7	0	0	0	0	2	0	3	0	1	2	0	0	1	0	1	0	0	-0.172805
ARHGAP9	1	0	0	0	0	0	2	0	0	0	1	0	0	1	0	0	0	0	0	0	0	0	0	0	-0.360775
ARHGDIA	0	0	0	0	0	0	3	0	0	0	0	1	0	1	0	1	0	0	0	0	0	1	0	0	0.764305
ARHGDIB	1	2	0	1	0	0	10	0	0	0	0	0	0	1	2	0	0	2	0	4	0	0	0	0	-0.0463085
ARHGEF1	0	0	0	0	0	0	0	0	0	0	0	2	0	0	0	0	0	0	0	0	0	0	0	0	-0.701021
ARHGEF12	0	0	0	0	0	1	0	0	0	0	0	0	0	0	0	0	0	0	0	0	0	1	0	0	-0.892273
ARHGEF18	0	0	0	0	0	0	3	0	0	0	0	4	0	1	1	0	0	0	0	1	0	2	0	0	-0.392113
ARHGEF19	0	0	0	0	0	0	1	0	0	3	0	10	0	0	0	0	0	0	0	0	0	1	0	0	-0.0279293
ARHGEF2	0	1	0	0	0	0	3	2	0	0	0	2	1	1	2	0	1	0	0	1	1	1	0	2	-0.294559
ARHGEF3	1	1	0	2	1	1	4	0	1	0	0	3	0	4	0	2	0	1	0	1	0	2	0	1	-1.09174
ARHGEF37	0	0	0	0	0	0	0	0	0	0	0	0	0	0	0	1	0	0	0	0	0	0	0	0	0.350175
ARHGEF39	0	0	0	0	0	1	2	0	0	0	0	1	0	0	1	0	0	0	0	0	0	0	0	0	0
ARHGEF5	0	0	0	0	0	0	0	0	0	0	0	2	0	0	0	0	0	0	0	0	0	0	0	0	-0.243884
ARHGEF7	4	0	1	0	0	0	6	0	0	1	0	1	0	1	1	0	1	0	0	0	0	3	0	0	-0.00947272
ARID1A	0	2	0	0	1	0	1	0	2	1	0	0	0	2	2	0	3	0	1	2	0	3	0	1	-0.441742
ARID1B	0	0	0	0	0	0	0	1	0	0	0	0	0	0	1	0	0	0	0	0	0	0	0	0	-0.507344
ARID2	1	0	0	0	0	0	1	0	0	1	0	0	0	0	1	0	0	0	0	0	0	0	0	0	-0.185829
ARID3A	0	0	0	0	0	0	0	0	0	0	0	1	0	0	0	0	0	0	0	0	0	0	0	0	-0.577505
ARID3B	1	1	0	0	0	0	2	0	0	0	0	3	1	0	0	0	2	0	0	0	0	2	0	1	0.766326
ARID4A	0	0	0	0	0	0	1	0	0	0	0	0	0	0	1	0	1	0	0	0	0	0	0	0	0.24926
ARID4B	1	0	0	0	0	0	2	0	0	1	1	0	0	0	1	0	0	0	1	3	0	0	0	0	0.0253316
ARID5A	0	1	0	0	0	0	1	1	0	2	0	2	0	1	0	0	0	1	0	0	0	1	0	0	0.970504
ARID5B	0	3	0	4	0	0	4	1	0	0	0	0	0	0	2	1	0	6	0	2	0	0	0	1	-0.833715
ARIH1	1	0	1	0	0	0	0	1	0	0	0	2	0	0	0	0	0	0	0	0	0	0	0	0	0.27495
ARIH2	0	0	0	0	0	0	2	0	0	0	0	0	0	0	0	0	0	2	0	0	0	0	0	0	0.287545
ARL1	0	0	0	0	1	0	0	0	0	0	0	0	0	0	1	0	0	0	0	0	0	0	0	0	-0.0138731
ARL11	0	3	0	1	0	0	5	0	0	1	1	2	0	4	0	1	1	2	1	0	0	3	0	0	-0.460371
ARL13B	0	0	0	0	0	0	0	1	1	0	0	1	0	0	0	0	0	0	0	0	0	0	0	0	-0.417328
ARL14EP	0	0	0	0	0	0	0	0	0	0	0	1	0	0	1	0	0	0	0	0	0	0	0	0	-0.0866934
ARL16	0	0	0	0	0	0	2	0	0	0	0	1	0	0	0	0	0	0	0	0	0	0	0	0	-0.254987
ARL17A	0	0	0	0	2	0	0	0	0	2	0	2	0	0	0	0	0	0	0	0	0	0	0	0	-0.228737
ARL17B	1	0	0	0	0	0	0	0	0	0	0	0	0	0	2	0	0	2	0	4	0	0	0	0	-0.45262
ARL2BP	0	1	0	0	0	0	3	0	0	0	0	2	0	1	0	0	1	0	0	0	0	2	1	0	0.348994
ARL3	0	0	0	0	1	0	0	0	0	0	0	1	0	0	1	1	0	0	0	0	0	0	0	1	-0.215846
ARL4C	2	2	0	1	0	0	1	1	0	1	0	0	0	0	2	1	0	0	1	0	0	0	0	0	1.25533
ARL5A	0	4	0	3	0	0	2	1	0	1	0	2	1	0	0	0	0	2	0	1	0	0	0	0	0.170498
ARL5B	1	0	0	1	0	0	6	0	0	2	0	1	0	1	1	0	0	3	0	5	0	1	0	0	0.728549
ARL5C	0	0	0	1	0	0	0	0	0	1	0	1	0	2	1	0	0	1	0	0	1	1	0	1	0.245853
ARL6	0	1	0	1	0	0	1	0	0	2	0	1	0	0	0	0	2	1	0	0	0	0	1	0	-0.586035
ARL6IP1	2	1	1	0	0	0	1	1	0	1	0	1	2	0	2	0	1	2	0	0	0	2	0	0	0.458236
ARL6IP4	0	1	0	0	0	0	2	0	0	2	0	1	0	0	0	0	0	0	0	0	0	0	0	0	0.149238
ARL6IP5	0	1	0	1	1	0	5	0	0	0	0	0	0	1	1	0	1	2	0	0	0	1	0	0	0.628117
ARL6IP6	0	2	0	0	0	0	1	0	0	0	0	1	0	0	1	0	0	0	0	1	0	1	0	0	0.170955
ARL8A	0	0	0	0	0	0	0	0	0	0	0	0	0	1	0	0	0	0	0	0	0	0	0	0	0.631429
ARL8B	0	0	0	2	0	0	1	0	0	1	0	1	0	2	2	0	0	3	0	0	0	1	1	0	0.644033
ARMC10	0	0	0	0	1	0	0	0	0	0	0	1	0	0	1	0	0	0	0	0	0	1	0	0	0.473824
ARMC2	0	2	1	2	1	0	1	0	0	0	0	2	0	0	0	1	0	0	0	3	0	1	0	0	-0.722962
ARMC5	1	0	0	0	1	0	1	0	0	0	0	5	0	0	0	0	0	0	0	0	0	0	0	0	0.304101
ARMC6	0	0	0	1	0	0	1	0	0	0	0	0	0	0	0	0	0	1	0	0	0	0	0	0	-0.106509
ARMC7	0	0	0	0	0	0	1	0	0	0	0	1	0	0	0	1	0	0	0	0	0	0	0	0	-0.172362
ARMC8	1	0	0	0	0	0	1	0	0	1	0	1	0	0	2	0	0	2	0	0	1	3	0	0	-0.429331
ARMC9	1	1	1	0	0	0	2	0	1	0	0	0	0	0	0	0	0	2	0	0	0	1	0	0	-0.200162
ARMT1	0	0	1	0	0	0	1	0	0	0	0	1	0	0	0	2	0	0	0	0	0	0	0	0	0.300817
ARNT	0	0	0	0	0	0	0	0	0	0	0	2	0	0	0	0	0	0	0	0	0	1	0	0	0.0667188
ARNTL	0	2	0	0	0	0	0	0	0	1	0	0	1	1	0	0	1	0	0	1	0	0	0	0	-0.534915
ARNTL2	1	2	0	0	0	0	0	0	0	0	0	0	0	1	0	0	0	0	0	0	0	0	0	0	-0.39651
ARPC1A	0	0	0	0	0	1	2	0	0	0	0	0	1	1	0	0	0	0	0	0	0	0	0	0	0.406156
ARPC1B	0	0	0	0	0	1	4	0	0	1	0	7	0	2	0	0	0	1	0	0	0	0	0	0	0.835054
ARPC2	1	0	0	0	0	0	2	0	0	0	0	0	0	0	0	0	0	0	0	0	0	0	0	1	0.592742
ARPC3	0	0	0	0	0	0	5	1	0	0	0	0	0	2	2	0	0	0	0	0	0	0	0	0	0.722398
ARPC4	0	0	0	0	1	0	1	0	0	0	0	1	0	0	1	0	0	0	0	0	0	0	0	0	0.383963
ARPC5	0	0	0	0	0	0	0	0	0	1	0	1	0	1	0	0	0	0	0	1	0	0	0	0	-0.483168
ARPP19	1	0	0	0	0	0	2	1	0	1	0	1	0	0	0	1	0	0	0	0	0	0	0	0	0.596665
ARRB1	1	0	0	0	0	1	2	0	1	0	0	2	0	1	0	0	0	0	0	1	0	0	0	1	-0.0547998
ARRB2	0	0	0	0	0	0	2	0	0	0	0	1	0	0	0	0	0	0	0	0	0	0	0	1	0.0920558
ARRDC1	0	0	0	1	0	0	1	0	0	1	0	6	0	1	0	1	0	0	0	0	0	0	0	0	0.372136
ARRDC2	0	0	0	0	1	0	1	1	0	0	0	2	0	0	0	0	0	0	0	0	0	2	0	1	-0.565847
ARRDC3	0	0	0	0	0	1	2	0	1	0	0	1	0	3	0	0	0	0	0	0	0	1	0	0	-0.242643
ARRDC4	0	1	0	1	1	0	1	0	1	2	0	2	0	2	1	2	0	0	0	0	0	0	0	2	0.268766
ARSA	0	0	0	0	0	0	1	0	0	0	0	0	0	0	1	0	0	2	0	1	0	0	0	0	-0.10215
ARSB	0	0	0	0	0	0	0	0	0	1	0	1	0	0	0	0	0	0	0	0	0	1	0	0	0.291796
ARSK	0	0	0	0	0	0	0	0	0	1	0	0	0	0	1	0	0	0	0	0	0	1	0	0	-0.118211
ARVCF	0	0	0	0	0	0	0	0	0	0	0	0	0	0	0	0	0	0	0	0	0	1	0	0	-0.589634
ASAH1	0	1	0	0	0	0	1	0	0	0	0	1	0	0	1	0	0	0	0	0	0	0	0	1	0.488635
ASAP1	1	3	0	0	0	0	5	2	1	4	0	2	1	2	3	1	0	5	2	4	0	2	0	0	-0.654646
ASAP2	1	2	0	0	0	0	1	0	1	0	0	2	1	0	1	1	0	0	0	0	1	3	2	1	0.186402
ASB1	0	1	0	1	1	0	4	0	0	0	0	3	0	1	1	0	0	0	0	0	0	0	0	0	0.0696067
ASB13	0	1	0	0	0	0	1	0	0	0	0	0	1	0	0	0	0	0	0	0	0	0	0	0	0.182762
ASB14	0	1	0	0	0	0	0	0	0	0	0	0	0	0	1	0	0	0	0	0	0	0	0	0	0
ASB2	0	1	0	0	0	1	4	0	1	0	1	0	1	4	0	1	0	0	0	0	0	3	0	0	0.306297
ASB3	0	0	0	0	0	0	1	0	0	0	0	0	0	1	0	0	0	0	0	0	0	0	0	0	-0.654106
ASB6	0	0	0	0	0	0	4	0	0	0	0	2	0	0	0	1	0	0	0	0	0	1	0	0	0.0572256
ASB7	0	0	0	0	0	0	2	0	0	1	0	0	0	0	0	0	0	0	1	0	0	0	0	0	0.0238157
ASB8	1	0	1	0	0	0	3	0	0	0	0	1	0	2	0	0	0	0	0	0	0	1	0	0	0.0672243
ASCC1	0	0	0	0	0	0	0	0	0	0	0	2	0	0	0	0	0	0	0	1	0	0	0	0	0.219801
ASCC2	1	1	0	0	0	0	3	0	2	0	0	3	0	1	0	0	1	0	1	0	0	1	0	0	0.212161
ASCC3	0	0	0	0	0	0	0	0	0	0	0	1	0	0	0	0	1	0	0	0	0	0	0	0	-0.222841
ASF1A	0	0	0	0	0	0	0	0	0	0	0	2	0	2	1	0	0	0	0	0	0	0	0	1	-0.203078
ASF1B	0	0	0	0	0	0	0	0	0	0	0	1	0	1	0	0	0	0	0	0	0	0	0	0	-0.521531
ASH1L	0	0	0	0	0	0	0	0	0	0	0	0	0	1	1	0	0	0	0	0	0	0	0	0	-0.545088
ASH2L	0	1	0	0	0	0	4	0	2	1	0	1	0	0	0	0	0	0	0	0	0	1	1	0	0.0909626
ASL	0	0	1	0	1	0	0	0	0	0	0	0	0	0	0	0	0	0	0	0	0	0	0	0	-0.311185
ASNS	0	1	0	0	0	0	0	0	0	0	0	2	1	0	0	0	0	0	0	0	0	0	0	0	0.0740142
ASNSD1	0	0	0	1	0	0	1	1	1	0	0	0	0	0	0	0	0	0	0	1	0	1	0	0	0.147286
ASPH	1	2	0	0	0	0	3	1	0	1	0	2	1	0	1	0	0	2	0	0	0	1	0	0	-0.0398189
ASPM	0	0	0	0	0	0	1	1	0	0	0	0	0	0	0	1	0	0	1	2	0	0	0	0	-0.526112
ASPSCR1	0	0	1	0	0	0	2	0	1	0	0	1	0	0	1	0	0	0	0	1	0	0	0	0	-0.0187376
ASRGL1	0	0	0	0	0	0	0	0	0	0	0	1	0	0	1	0	0	0	0	1	0	0	0	0	0.183803
ASTE1	0	0	0	0	0	0	2	0	1	0	1	0	0	1	0	0	0	2	0	2	1	2	0	0	-0.347597
ASXL1	0	0	0	0	0	0	4	0	0	1	0	1	0	0	1	0	1	0	0	1	0	0	0	3	-0.108268
ASXL2	0	0	1	0	1	0	2	0	0	0	0	1	0	0	0	0	0	0	0	0	0	1	0	0	-0.358763
ATAD1	0	0	0	0	1	0	2	0	0	1	0	0	0	0	0	0	0	0	0	0	0	0	0	1	-0.232073
ATAD2	0	0	0	0	1	0	1	0	0	0	0	1	0	0	2	0	0	1	0	0	0	0	1	1	0.246136
ATAD2B	0	0	0	0	0	0	1	0	0	0	0	1	0	2	0	0	0	0	0	0	0	1	0	0	-0.120353
ATAD3A	0	0	1	0	0	0	1	0	1	1	0	0	0	0	0	1	0	1	0	0	0	1	0	0	0.36534
ATAD3B	0	0	1	0	0	0	0	0	0	0	0	1	0	0	1	1	0	1	0	0	0	0	0	0	-0.0823722
ATAD5	0	0	0	0	0	0	0	0	0	0	0	1	0	0	0	0	0	0	0	0	0	0	0	0	-0.773521
ATAT1	0	0	1	0	0	0	1	0	0	0	0	1	0	1	1	0	0	0	0	0	0	0	0	0	-0.755172
ATE1	0	0	0	0	1	0	0	0	0	2	0	0	0	0	0	1	1	2	0	0	0	0	0	0	-0.110969
ATF1	0	0	0	1	2	0	0	0	0	0	0	0	0	1	0	0	0	0	0	0	0	1	0	1	0.0834569
ATF2	0	0	0	1	0	0	0	0	0	0	0	3	0	0	0	0	0	0	0	0	0	0	0	0	-0.266708
ATF4	1	2	0	0	0	0	1	0	0	0	0	2	0	1	1	0	1	0	0	0	0	0	0	0	0.454437
ATF5	0	1	0	0	0	0	1	0	0	0	0	0	0	0	0	0	0	0	0	0	0	0	0	0	0.85842
ATF6	0	0	0	1	0	0	1	1	0	2	0	0	0	0	2	1	0	3	1	0	0	0	0	0	0.231174
ATF6B	0	0	0	0	0	0	2	0	0	0	0	0	0	1	1	0	0	0	0	0	0	0	0	0	-0.138497
ATF7	0	1	0	0	0	0	1	0	0	0	0	3	1	0	0	0	0	0	0	0	0	0	0	0	-0.694112
ATF7IP	1	2	1	3	0	1	1	1	0	0	0	5	0	1	5	0	0	6	1	0	0	2	0	0	-0.357199
ATF7IP2	0	2	0	0	1	0	2	0	0	1	0	1	1	0	3	0	0	0	0	1	0	0	0	0	0.526449
ATG10	0	3	1	4	0	0	1	0	1	0	1	2	1	3	5	1	0	6	0	3	1	0	0	0	-0.485066
ATG101	0	0	0	0	0	0	1	0	0	0	0	0	0	0	0	0	0	0	0	1	0	0	0	0	0.213397
ATG14	0	0	0	0	0	0	1	0	0	0	0	1	0	0	2	0	0	0	0	1	0	2	0	0	0.0982577
ATG16L1	0	0	1	0	0	0	5	0	0	0	0	1	0	0	0	0	0	0	0	1	0	0	0	0	0.166888
ATG16L2	0	2	1	1	0	0	2	0	0	2	0	2	1	2	2	0	1	0	0	3	0	0	0	0	-0.592078
ATG2A	0	0	0	0	1	0	0	0	0	0	0	1	0	0	0	0	0	0	0	0	0	0	1	1	-0.261239
ATG2B	0	0	1	1	0	0	3	0	0	0	0	1	0	2	0	0	0	0	0	0	0	1	0	0	-0.701055
ATG4B	0	0	0	0	0	0	1	0	0	0	0	0	0	0	0	0	0	0	0	0	0	0	0	0	-0.483847
ATG4C	1	0	0	0	0	0	5	0	1	0	0	0	0	1	0	0	1	0	0	2	0	2	0	0	-0.0354612
ATG4D	0	0	0	1	0	1	0	0	1	0	0	4	0	0	0	0	1	0	0	0	0	1	0	0	0.306451
ATG5	0	1	1	1	0	0	4	0	0	0	0	1	0	0	0	1	0	1	0	2	0	1	0	0	0.103374
ATG7	0	0	0	0	0	0	0	0	0	0	0	1	0	0	0	0	0	4	0	0	0	0	0	0	0.350116
ATG9A	0	0	0	0	0	0	1	0	0	0	0	0	0	0	0	0	0	0	0	0	0	0	0	0	-0.936177
ATIC	0	2	1	0	0	0	5	0	1	0	0	2	1	0	1	2	1	0	1	0	0	1	1	1	-0.338017
ATL1	0	1	0	0	1	0	0	0	0	0	0	1	0	0	0	0	0	0	0	0	0	0	0	0	-0.670438
ATL2	0	0	1	1	0	0	0	0	1	0	0	0	0	1	1	0	0	0	0	0	0	0	0	0	0.146658
ATL3	0	0	0	0	0	0	0	0	0	0	0	1	0	0	0	0	0	0	0	0	0	0	0	0	0.35184
ATM	0	0	0	0	0	0	3	0	0	0	0	0	0	0	0	0	0	0	0	1	0	0	0	0	-0.460391
ATMIN	0	0	0	0	1	0	1	0	0	0	0	2	0	0	0	0	0	2	0	0	0	0	0	0	0.695225
ATOX1	0	0	1	0	0	0	1	0	0	0	0	4	0	0	0	0	0	0	0	1	0	0	0	1	0.299725
ATP10D	0	3	0	1	0	0	2	0	0	0	0	1	0	1	2	0	0	0	0	3	0	1	0	0	-0.511692
ATP11A	0	0	0	1	0	0	0	0	0	0	0	0	0	0	0	0	0	0	0	0	0	0	0	0	0.815783
ATP11B	0	0	0	1	1	0	3	0	0	0	0	8	0	5	2	0	0	0	0	1	0	0	0	0	0.459329
ATP13A1	0	0	0	0	0	0	2	0	0	0	0	0	0	0	0	0	0	0	0	0	0	0	0	0	-0.469978
ATP13A2	0	0	0	0	0	0	2	0	0	1	0	2	0	1	0	2	1	0	0	2	1	0	0	0	-0.476315
ATP1A1	1	2	1	0	2	0	1	0	0	0	0	3	0	2	1	0	0	0	0	0	0	0	0	1	0.207228
ATP1B1	0	0	1	2	0	0	1	0	2	0	0	2	0	0	0	0	0	2	0	1	0	1	0	0	0.725515
ATP1B3	0	0	0	0	0	0	0	0	0	0	0	4	0	0	0	0	0	0	0	0	0	0	0	0	0.102044
ATP23	0	0	0	0	0	0	0	0	0	0	0	2	0	1	0	0	0	0	0	0	0	1	0	0	-0.0188036
ATP2A1	0	0	0	0	0	0	0	0	0	0	0	1	0	0	0	0	0	0	0	0	0	0	0	0	-0.338222
ATP2A2	1	0	0	2	0	1	1	0	0	0	0	3	0	1	1	1	1	1	0	0	0	0	0	0	0.317694
ATP2A3	0	0	0	0	0	0	5	0	2	0	0	1	0	1	1	1	0	0	0	1	0	2	0	0	-0.298163
ATP2B4	0	2	0	2	0	1	1	1	0	2	0	0	0	1	1	0	2	2	0	0	0	2	0	0	-0.457416
ATP2C1	0	1	1	2	0	0	1	0	1	1	0	2	0	1	0	0	0	2	0	2	0	0	0	0	0.187463
ATP6V0A1	0	0	1	2	1	0	0	0	0	0	0	1	0	1	3	0	0	2	0	1	0	0	0	0	-0.308766
ATP6V0B	0	0	0	0	0	0	0	1	0	2	0	0	0	0	0	1	0	0	0	0	0	0	0	1	0.91647
ATP6V0D1	0	0	1	0	0	0	1	0	0	0	0	2	0	1	0	0	0	0	0	0	0	0	0	0	0.475845
ATP6V0E1	0	0	1	0	0	0	0	0	0	0	0	2	0	0	1	1	0	0	0	0	0	0	0	0	0.390435
ATP6V1A	0	0	0	0	0	0	1	0	0	0	0	0	1	0	0	0	0	2	0	1	0	0	2	0	0.483114
ATP6V1B2	0	1	0	3	0	0	1	0	0	0	0	1	0	3	0	0	0	4	0	0	0	0	0	0	0.824206
ATP6V1C1	0	2	0	2	1	0	3	0	0	1	0	3	0	0	0	0	0	0	0	0	0	2	0	0	-0.563527
ATP6V1D	0	0	0	1	0	0	4	0	0	0	0	0	0	0	0	0	0	2	0	0	0	0	0	0	0.606798
ATP6V1E1	0	0	0	0	0	0	2	0	0	0	0	1	0	0	0	0	0	0	0	0	0	0	0	0	0.186113
ATP6V1E2	0	0	1	0	0	0	1	0	0	0	0	0	0	1	0	1	0	3	0	0	0	0	0	0	0.233504
ATP6V1F	0	0	0	0	0	0	0	0	1	2	0	1	0	0	0	0	0	0	0	0	0	1	0	0	0.161554
ATP6V1G1	0	0	1	0	0	1	3	0	0	0	0	2	0	1	0	0	0	0	0	0	0	0	0	0	0.216554
ATP6V1H	0	0	1	0	0	0	1	1	0	0	1	0	0	0	0	0	0	0	0	0	0	0	0	0	0.426157
ATP7B	0	0	0	0	0	0	0	0	0	1	0	0	0	0	0	1	0	0	0	0	0	0	0	0	-0.289844
ATP8A1	0	2	0	0	0	0	0	1	0	0	0	5	0	0	0	0	0	0	0	1	0	0	1	0	-0.915457
ATP8B1	1	0	0	1	0	1	2	0	0	0	0	0	0	2	0	0	2	1	0	3	0	2	0	0	0.383925
ATP8B2	1	1	0	0	1	0	1	0	0	1	0	4	0	0	3	0	0	0	0	0	1	1	0	2	-0.675811
ATP8B3	0	0	0	0	0	0	1	0	0	0	0	5	0	1	1	0	0	0	0	0	0	0	1	0	-0.446312
ATP8B4	0	2	0	6	0	0	4	1	1	1	0	0	0	3	5	0	1	2	0	0	0	2	0	0	-0.906999
ATP9B	0	0	1	0	0	0	0	0	0	0	0	3	0	0	0	0	0	4	0	0	0	0	0	0	-0.240507
ATPAF2	0	1	0	0	0	0	2	0	0	0	0	0	0	1	0	0	0	0	0	1	1	1	0	0	-0.0882159
ATR	1	0	0	0	0	0	1	0	0	0	0	1	0	0	1	0	0	0	0	0	0	0	0	0	-0.408302
ATRIP	0	0	0	0	0	0	0	0	0	0	0	1	0	0	1	0	0	0	0	0	0	0	0	0	-0.592438
ATRN	2	0	0	0	0	0	0	0	0	0	0	2	0	0	0	0	0	0	0	0	0	0	0	0	-0.0978779
ATXN10	0	1	0	0	0	0	2	0	1	1	0	1	1	0	2	0	0	0	0	2	0	2	0	1	-0.533965
ATXN1L	0	0	0	1	0	0	0	0	0	0	0	1	0	0	0	0	0	2	0	0	0	0	0	0	0.497632
ATXN2	2	1	1	0	0	0	0	0	0	0	0	1	0	1	1	0	0	0	0	0	0	1	0	0	-0.947863
ATXN2L	0	0	0	0	1	0	1	0	0	0	0	2	0	0	0	0	0	0	0	2	0	0	0	1	0.0542707
ATXN3	1	0	0	0	1	0	0	0	0	0	0	3	0	0	0	1	0	0	0	0	0	1	0	0	-0.466171
ATXN7	2	0	2	1	0	0	5	1	0	0	1	1	0	1	2	1	0	4	0	1	0	0	0	0	-0.191635
ATXN7L1	0	2	0	1	0	0	3	0	0	1	0	1	2	2	2	1	0	0	0	2	0	2	0	0	-0.955395
ATXN7L2	0	0	0	1	1	0	0	0	0	1	0	0	0	0	0	0	0	0	0	0	1	1	0	0	0.265126
ATXN7L3	0	0	0	0	0	0	0	0	0	0	0	3	0	0	0	0	0	0	0	1	0	0	0	0	0.342446
ATXN7L3B	0	0	0	0	0	0	0	0	0	0	0	1	0	0	0	0	0	0	0	0	0	0	0	0	0.0651957
AUH	0	0	0	0	1	0	0	0	0	0	0	2	0	0	0	0	0	0	0	0	0	1	0	0	0.127146
AUNIP	1	0	0	0	1	0	0	0	0	0	0	2	0	0	0	0	0	0	0	0	0	0	0	1	0.317738
AUP1	0	0	0	0	0	0	1	0	0	0	0	0	0	0	0	0	0	0	0	0	0	0	0	0	0.227763
AURKAIP1	0	0	1	0	0	0	4	0	1	1	0	0	0	0	0	0	0	0	0	1	0	0	0	0	0.39892
AURKB	0	0	0	1	0	0	0	0	0	1	0	0	0	0	0	0	0	2	0	0	0	0	0	0	-0.552771
AUTS2	0	3	0	1	1	0	5	2	2	1	0	1	2	1	4	1	1	2	1	3	3	2	0	1	-1.00046
AVEN	1	4	0	2	0	0	2	0	0	2	0	0	2	0	2	0	0	4	0	3	0	0	0	0	0.0742535
AVL9	0	2	0	0	0	0	2	0	0	0	0	5	0	4	2	0	0	0	0	1	0	0	0	0	-0.111535
AVP	0	0	0	0	0	0	0	0	0	0	0	0	0	0	1	0	0	2	0	0	0	0	0	0	-0.652127
AVPI1	0	0	0	0	0	0	0	0	0	0	0	2	0	0	0	0	0	0	0	0	0	0	0	0	0.293901
AXIN1	1	0	1	0	2	0	2	0	1	0	0	9	0	1	0	0	0	2	0	0	0	1	2	1	-0.0525282
AZI2	0	0	0	0	0	0	2	0	0	0	0	0	0	0	1	0	0	2	0	2	0	0	0	0	0.334899
AZIN1	0	1	0	0	1	0	0	0	1	0	0	1	0	0	0	1	0	0	0	2	0	2	0	0	0.803024
B2M	1	0	0	0	0	0	3	0	0	0	0	2	0	0	0	0	1	0	0	0	0	0	0	0	0.396323
B3GALNT1	0	0	0	0	1	0	3	0	0	0	0	1	0	0	1	1	0	2	0	2	1	0	1	0	0.284094
B3GALNT2	0	0	0	0	0	0	0	0	0	1	0	2	0	0	0	0	0	0	0	1	0	0	0	0	0.619429
B3GALT2	1	1	0	0	0	0	1	1	0	0	0	0	0	2	1	0	3	1	0	1	0	0	0	0	0
B3GALT4	0	0	0	0	0	0	0	0	0	0	0	0	0	0	0	0	0	0	0	0	0	1	0	0	-0.310818
B3GAT3	2	0	1	0	0	0	2	0	0	1	0	3	0	0	0	1	0	2	0	0	0	1	0	0	0.280122
B3GNT2	0	0	0	0	0	0	4	0	0	0	0	1	0	1	2	2	0	0	0	1	0	0	0	0	0.465106
B3GNT5	0	5	2	5	0	0	3	0	2	3	0	0	2	4	1	1	5	5	0	3	1	2	0	0	0.7016
B3GNT8	1	0	0	0	0	0	0	0	1	0	0	1	0	0	1	0	0	0	0	0	0	1	0	0	0.13978
B3GNTL1	0	2	1	0	1	0	5	0	0	0	0	7	1	0	1	0	0	0	0	1	1	0	0	1	-0.64243
B4GALT1	0	0	0	0	1	0	0	0	0	0	0	5	0	0	0	0	0	0	0	0	0	0	0	0	0.552352
B4GALT3	0	0	0	0	1	0	2	0	0	1	0	3	0	0	1	0	0	0	0	0	0	0	0	0	-0.161212
B4GALT4	0	0	0	0	0	0	0	0	0	0	0	2	0	1	1	0	0	0	0	0	0	0	0	0	0.224142
B4GALT6	0	2	0	0	0	0	3	1	2	1	0	1	0	1	2	0	1	0	0	2	0	0	0	0	-0.785712
B4GALT7	0	0	0	0	0	0	0	0	0	1	0	2	0	0	0	0	0	0	0	0	0	0	0	1	0.216218
B9D1	0	0	0	0	0	0	1	0	0	0	0	0	0	0	0	0	0	0	0	0	0	0	0	0	-0.53467
B9D2	0	0	0	0	0	0	0	0	0	0	0	3	0	0	0	0	0	0	0	0	0	0	0	0	0.568708
BABAM1	0	0	0	0	0	0	1	0	0	1	0	2	0	0	0	0	0	0	0	0	0	0	1	0	-0.0491713
BACH1	0	3	0	0	1	0	1	1	0	1	0	2	1	1	0	0	0	0	0	0	0	0	0	0	0.786035
BAD	0	0	0	0	0	0	0	0	0	0	0	2	0	1	1	0	0	0	0	0	0	0	0	0	0.742381
BAG1	0	0	0	0	0	0	1	0	0	0	0	0	0	0	0	0	0	0	0	1	0	0	0	0	0.839448
BAG4	0	0	0	0	0	0	0	0	0	0	0	1	0	0	0	0	0	0	0	0	0	1	0	0	0.414581
BAG5	0	0	0	0	0	0	0	0	0	0	0	1	0	0	0	0	0	0	0	0	0	1	0	0	0.615933
BAG6	1	0	0	0	0	0	0	0	0	0	0	3	0	0	0	0	0	0	0	0	0	6	0	0	0.0846367
BAHD1	0	0	0	1	0	0	2	0	0	0	0	0	0	0	0	0	0	0	0	0	0	0	0	0	0.162838
BAK1	1	0	1	0	0	0	4	0	0	0	1	4	0	2	0	0	1	1	0	2	0	0	0	0	0.53957
BAMBI	1	0	0	1	0	0	4	0	0	1	0	3	1	2	3	0	1	0	0	2	0	1	0	0	0.5855
BANK1	0	0	0	0	0	0	1	0	0	0	1	0	0	0	1	0	0	0	0	0	0	0	0	0	-0.480154
BAP1	0	0	1	0	0	0	0	0	0	0	0	2	0	0	0	0	0	0	0	0	0	0	0	0	0.170265
BARD1	0	0	0	0	1	0	1	0	0	0	0	9	0	0	1	0	0	0	0	0	0	1	0	0	-0.246992
BATF	1	0	0	1	0	1	1	0	1	0	0	0	0	1	1	0	0	0	0	1	0	0	0	0	-0.561801
BAX	0	0	3	0	0	0	1	0	0	0	0	2	0	0	1	1	0	0	0	0	0	1	0	0	0.348615
BAZ1A	0	1	0	0	0	0	3	0	0	0	0	0	2	2	0	0	0	2	0	0	0	1	0	0	0.215414
BAZ1B	0	0	0	0	0	0	1	0	0	0	0	1	0	0	0	0	0	2	1	0	0	1	0	0	-0.0940307
BAZ2A	0	0	0	1	0	0	2	1	0	1	1	3	0	0	0	0	1	0	0	0	0	0	0	1	-0.279968
BAZ2B	0	0	1	0	0	0	2	0	0	0	0	0	0	0	1	0	0	0	0	0	0	0	0	0	-0.831373
BBC3	0	1	0	0	1	0	2	0	0	0	0	5	1	0	0	0	1	2	0	0	0	1	0	0	0.598773
BBIP1	0	0	0	0	0	0	2	0	0	0	0	3	0	0	0	0	0	0	0	0	0	0	0	0	-0.292877
BBS1	0	0	0	0	0	0	0	0	0	0	0	1	0	0	0	0	1	0	0	0	0	0	0	0	-0.735553
BBS10	0	0	0	0	0	0	2	0	0	1	0	0	0	0	0	0	0	0	0	0	0	0	0	0	-0.347846
BBS2	0	0	0	0	0	0	0	0	0	0	0	7	0	0	0	0	0	0	0	0	0	1	0	0	-0.422262
BBS4	0	0	0	0	0	0	3	0	0	1	0	1	0	0	1	0	0	0	0	0	0	0	0	0	-0.215363
BBS5	0	0	0	0	0	0	0	0	0	0	0	0	0	1	0	0	0	0	0	0	0	0	0	0	0.0064783
BBS7	1	0	1	0	0	0	0	0	0	0	0	2	0	1	0	0	0	0	0	0	0	0	0	0	-0.492843
BBS9	0	0	0	0	0	0	0	0	0	0	0	2	0	0	0	0	0	0	0	1	0	0	0	0	-0.52823
BCAP29	0	0	0	0	0	0	0	0	0	2	0	1	0	0	0	0	0	0	0	0	0	0	0	1	0.0282382
BCAS2	0	0	0	0	0	0	1	0	0	0	0	0	0	1	0	0	0	4	0	0	0	0	0	0	0.3433
BCAS3	0	0	1	0	0	0	0	1	0	0	0	1	0	0	0	1	0	0	0	0	1	2	0	0	-0.611936
BCAT1	1	0	0	2	0	0	8	1	2	0	0	0	0	0	5	2	0	1	0	4	1	1	0	1	-0.0789422
BCAT2	0	0	0	0	1	0	1	0	0	1	0	4	0	1	1	0	0	0	0	0	0	1	0	0	-0.553156
BCCIP	0	0	0	0	0	0	1	0	0	0	0	0	0	0	0	0	0	0	0	0	0	0	0	0	0.545684
BCDIN3D	0	0	0	0	1	0	1	0	0	0	0	0	0	0	0	0	0	0	0	0	0	1	0	1	-0.497359
BCKDHA	0	0	0	1	0	0	1	0	0	0	0	0	0	1	0	0	0	2	1	0	0	0	0	0	0.127319
BCKDHB	0	0	0	0	0	0	0	0	0	0	0	1	0	0	0	0	0	0	0	0	0	0	0	0	0.0268582
BCKDK	0	0	2	0	1	0	0	0	0	0	0	1	0	0	0	1	0	0	0	0	0	0	0	0	0.013003
BCL10	0	2	0	0	2	0	1	1	0	0	0	3	1	0	0	0	0	0	0	1	0	1	0	0	0.950877
BCL11A	2	2	0	0	0	1	9	1	1	3	0	3	0	3	4	0	4	2	0	7	3	5	0	1	-0.877684
BCL2	1	3	2	2	0	1	4	1	2	2	0	0	1	2	4	1	1	7	0	4	1	5	1	1	0.702104
BCL2A1	0	2	0	1	0	0	1	0	0	0	1	0	0	0	0	0	0	0	1	0	0	0	0	0	0.150772
BCL2L1	3	1	0	0	0	0	1	0	0	1	0	0	1	1	2	0	0	2	1	1	0	0	0	0	0.188266
BCL2L11	0	2	0	0	1	0	0	0	0	0	0	2	1	0	1	1	0	0	1	1	0	2	0	0	1.42931
BCL2L12	0	0	0	0	0	0	0	0	0	0	0	2	0	0	0	0	0	0	0	0	0	0	0	0	0.372893
BCL2L13	1	1	0	0	0	0	2	0	0	0	1	1	0	1	0	0	0	0	0	0	0	0	0	0	0.129778
BCL2L2	0	0	0	0	0	0	0	0	0	0	0	1	0	0	0	0	0	0	0	0	0	0	0	0	0.368351
BCL3	0	1	1	0	0	0	0	0	0	0	0	4	0	0	1	0	0	0	0	0	0	1	0	0	1.07047
BCL6	0	1	0	0	0	0	1	0	0	0	0	0	0	1	1	0	0	1	0	2	0	0	0	0	-0.294997
BCL7A	0	1	0	0	0	0	0	0	1	0	0	1	0	0	1	0	0	0	0	1	0	1	0	0	-0.227388
BCL7B	0	0	0	0	0	0	2	0	0	0	0	3	0	0	0	1	0	0	0	1	0	0	0	0	0.574927
BCL7C	0	0	0	0	0	0	0	0	0	0	0	3	0	0	0	1	0	0	0	0	0	0	0	0	0.154224
BCL9	1	0	0	0	1	0	0	0	0	1	0	4	0	1	0	0	0	0	1	3	0	1	0	0	0.052096
BCL9L	0	3	0	0	0	0	3	0	0	2	0	1	2	0	0	0	0	0	0	1	0	1	0	1	-0.306317
BCLAF1	0	4	0	2	0	0	7	2	3	3	1	3	0	2	1	0	0	4	0	8	1	3	0	0	0.850691
BCO2	0	0	0	0	0	0	0	0	0	3	0	1	0	1	2	0	0	0	0	1	0	0	0	0	0.163978
BCR	0	1	0	0	1	1	2	0	0	0	0	2	0	1	1	0	0	0	0	1	0	2	0	0	0.0290876
BCS1L	0	0	0	0	0	0	0	0	0	0	0	2	0	0	0	0	0	0	0	1	0	0	0	0	-0.297652
BDH1	1	0	0	0	0	0	0	0	0	0	0	0	0	0	1	0	1	0	0	1	0	0	0	0	-0.26195
BDH2	0	0	0	0	0	0	0	0	0	0	0	0	0	0	0	0	0	0	0	0	0	0	1	0	-0.674424
BDP1	0	0	1	1	0	0	0	0	0	0	0	1	0	2	1	0	0	3	0	0	0	0	0	0	-0.377365
BECN1	0	0	0	0	0	0	2	0	0	1	0	0	0	0	0	0	0	0	0	0	0	0	0	0	0.476045
BEND5	0	0	0	1	1	0	1	0	0	0	0	3	0	0	2	0	1	0	0	0	0	1	0	0	-0.682924
BEND6	0	0	0	1	0	0	1	0	0	0	0	1	0	0	0	0	0	0	0	0	0	0	0	0	0.780867
BEST1	0	0	1	0	0	0	0	0	0	0	0	0	0	0	0	0	1	2	0	1	0	0	0	0	-0.0699595
BET1	0	0	1	0	0	0	0	0	0	2	0	0	0	1	0	0	0	0	0	0	0	1	0	0	-0.772137
BFAR	0	0	0	0	0	0	3	0	0	1	0	3	0	1	2	0	0	0	0	0	0	0	0	0	-0.403522
BICD1	0	2	0	0	0	0	0	0	0	0	0	2	0	2	0	1	0	0	0	2	0	1	0	0	-0.7649
BICD2	0	0	0	0	0	0	3	0	1	1	0	2	0	2	0	0	0	2	0	0	0	0	1	0	0.171527
BIN1	2	3	0	1	1	0	9	0	1	5	0	6	1	3	1	2	2	0	0	1	0	3	0	0	-1.85143
BIN2	0	1	0	1	0	0	3	0	1	0	0	1	0	1	0	0	0	0	1	2	0	0	0	0	0.223519
BIN3	0	0	0	0	0	0	3	0	0	0	0	2	0	1	1	0	1	2	0	0	1	2	0	1	0.40111
BIRC2	1	0	1	0	0	0	0	0	0	0	0	0	0	0	0	0	1	2	0	1	0	1	0	0	0.251173
BIRC3	0	0	0	1	0	0	0	0	0	0	0	0	0	0	0	0	0	0	0	0	0	0	0	0	0.327515
BIRC5	0	0	0	0	0	0	0	0	0	0	0	1	0	0	1	0	0	0	0	0	0	0	0	0	-0.710909
BIRC6	1	0	0	0	0	0	2	0	0	0	0	1	0	0	0	0	0	0	0	0	0	0	0	0	-0.105993
BLCAP	0	0	0	0	0	0	1	0	0	0	1	0	0	2	0	1	0	0	0	1	0	0	0	0	0.437229
BLM	0	0	0	0	0	0	2	0	0	0	0	1	0	0	0	0	1	2	0	0	1	0	0	0	-0.486287
BLMH	0	1	0	0	0	0	1	0	0	0	0	1	1	0	1	0	0	0	0	1	0	0	0	0	-0.110844
BLNK	0	0	0	0	0	0	0	0	0	0	0	0	0	0	0	0	0	0	0	0	0	1	0	0	1.12654
BLOC1S1	0	1	2	0	0	0	0	0	0	0	0	1	0	0	0	0	0	0	0	0	0	0	0	0	-0.0594758
BLOC1S2	0	1	0	0	0	0	0	0	0	0	0	0	0	1	0	0	1	0	0	0	0	0	0	0	0.989485
BLOC1S4	3	0	0	0	0	0	1	0	0	1	0	0	0	0	0	0	0	0	0	0	0	0	0	0	0.870116
BLOC1S5	0	1	0	0	0	0	1	0	0	0	0	1	0	0	0	0	0	0	0	0	0	0	0	0	-0.595282
BLOC1S6	0	0	0	0	0	0	2	0	0	0	0	1	0	1	1	0	0	0	0	0	0	0	0	0	0.262552
BLVRB	0	0	0	1	0	0	0	0	0	0	0	7	0	0	0	0	0	2	0	0	0	0	0	0	-0.369108
BLZF1	0	2	0	0	0	0	2	0	1	0	0	2	0	1	0	1	0	0	1	2	1	1	0	0	-0.568876
BMF	0	1	0	1	0	0	1	1	0	3	0	3	1	0	1	2	2	3	0	1	0	1	0	0	-0.169529
BMI1	0	0	0	0	0	0	0	0	0	0	0	0	0	0	0	0	1	0	0	0	0	0	0	1	0.446603
BMP1	0	0	0	0	0	0	0	0	0	0	0	0	0	1	0	0	0	0	0	0	0	0	0	0	0.690016
BMPR1B	1	0	1	0	0	0	0	1	0	0	0	0	0	1	0	0	0	0	0	0	0	0	0	0	-0.243778
BMS1	0	0	0	2	0	0	1	0	0	0	0	0	0	1	0	0	0	2	0	1	0	2	0	0	0.106963
BMT2	0	0	0	0	0	0	0	0	0	0	0	1	0	0	0	0	0	0	0	0	0	1	0	0	0.138843
BNIP2	0	1	0	0	2	0	5	0	0	0	0	3	1	1	3	0	0	0	0	1	1	1	0	0	0.44479
BNIP3	1	0	0	0	0	0	0	0	0	0	0	3	0	0	0	1	0	0	0	0	0	0	0	0	0.484846
BNIP3L	0	0	1	4	0	0	0	0	0	0	0	1	0	0	0	1	0	3	0	1	0	0	0	0	0.787345
BOD1	0	0	0	0	1	0	0	0	0	1	0	0	0	0	0	1	0	0	0	0	0	0	0	0	-0.217804
BOD1L1	0	0	0	1	0	0	3	0	0	0	0	0	0	0	0	0	0	2	0	0	0	0	0	0	-0.204641
BOLA1	1	0	0	0	0	0	0	0	0	2	0	0	0	0	0	1	0	0	0	0	0	0	0	0	-0.626261
BOLA2B	0	0	0	0	0	0	0	0	0	0	0	2	0	0	0	0	0	0	0	1	0	0	0	0	0.32661
BOLA3	0	1	0	0	0	0	0	0	0	1	1	0	0	0	0	0	1	0	0	0	0	0	0	0	0.123697
BORA	0	1	0	0	0	0	0	0	0	0	0	0	0	1	0	1	0	0	0	0	0	1	0	0	-0.301639
BORCS6	0	0	0	0	0	0	1	0	0	0	0	1	0	2	0	0	0	0	0	0	0	1	0	0	-0.353274
BPGM	0	0	0	0	0	0	0	0	0	0	0	0	0	1	1	0	0	0	0	0	0	0	0	0	0.149529
BPHL	0	0	0	1	0	0	1	0	0	1	0	5	0	0	0	0	0	1	0	0	0	0	0	0	-0.424936
BPI	0	0	0	1	0	0	0	0	0	1	0	0	0	0	3	0	0	0	0	2	0	0	0	0	0.0445324
BPTF	0	0	1	0	0	0	0	0	0	0	0	1	0	0	1	0	0	0	0	0	0	0	0	0	-0.5331
BRAF	1	1	1	0	0	0	0	0	0	0	0	0	0	1	0	0	0	4	0	1	0	0	0	0	0.094739
BRAT1	0	0	0	0	1	0	1	0	0	0	0	2	0	0	0	0	0	0	0	0	0	0	0	0	-0.297951
BRCA1	0	0	0	0	0	0	0	0	0	0	0	0	0	0	0	0	0	2	0	0	0	0	0	0	-0.130524
BRCA2	1	0	2	2	0	0	0	1	1	0	0	3	0	1	2	1	0	3	0	1	0	2	0	0	-0.497362
BRD1	0	1	0	0	1	0	3	0	0	0	0	2	0	1	0	0	1	0	0	1	0	0	0	0	-0.0608423
BRD2	0	1	1	0	0	0	1	0	0	0	0	0	0	1	0	0	0	2	0	1	0	1	0	0	0.323281
BRD3	0	0	1	0	1	0	0	0	0	1	1	6	0	2	0	0	0	0	0	0	0	3	0	0	-0.0972509
BRD4	0	0	1	1	1	0	0	0	0	1	0	1	0	0	1	0	0	3	0	1	0	0	0	0	-0.718878
BRD7	0	0	0	1	0	0	1	0	0	0	0	0	0	1	0	0	0	1	0	0	0	0	0	0	0.551102
BRD8	0	2	0	0	0	0	1	0	0	1	0	0	0	0	2	0	0	0	0	0	0	0	0	0	-0.645263
BRF2	0	0	0	0	0	0	3	0	0	0	0	0	0	1	0	1	1	0	0	0	0	0	0	0	0.549766
BRI3	0	1	1	0	1	0	1	0	0	5	0	7	0	0	0	1	0	0	0	0	0	2	0	0	0.731729
BRI3BP	0	0	0	0	0	0	2	0	0	0	0	0	0	0	1	0	1	0	0	0	0	1	0	0	-0.11286
BRIP1	0	1	0	0	0	0	0	0	0	0	0	0	0	0	0	0	0	0	0	1	0	0	0	0	-0.99225
BRK1	0	0	0	0	1	0	2	0	0	0	0	1	0	0	0	0	0	0	0	0	0	0	0	1	0.142374
BRMS1L	1	0	0	0	0	0	0	0	0	1	0	3	0	1	0	0	1	0	0	1	1	1	0	0	-0.275233
BROX	0	0	0	0	0	0	1	0	0	0	0	2	0	1	0	0	0	0	0	0	0	0	0	0	0.213126
BRPF1	0	0	0	0	0	0	1	0	0	0	0	3	0	1	1	0	0	0	0	0	0	0	0	1	-0.118685
BRPF3	0	0	1	0	1	0	0	0	0	0	0	3	0	0	0	0	0	0	0	0	0	0	0	0	-0.11781
BRSK1	0	0	0	0	0	1	2	1	0	0	0	0	0	1	0	0	0	0	0	0	0	0	0	0	-0.667383
BRWD1	1	0	0	0	0	0	0	0	0	0	0	4	0	0	1	0	0	0	0	0	0	1	0	0	-0.123508
BSCL2	0	0	1	0	0	0	1	0	0	0	0	5	0	0	0	0	0	0	0	0	0	0	0	1	0.205647
BSDC1	0	0	0	0	0	0	0	0	0	0	0	2	0	0	0	0	0	0	0	0	0	0	0	0	0.0212729
BSG	0	0	0	0	0	1	1	0	0	0	0	0	0	0	0	0	0	0	0	0	0	1	0	0	0.857878
BSPRY	0	0	0	0	0	0	1	0	0	0	0	1	0	0	1	0	0	0	1	0	0	0	0	0	-0.481218
BST1	0	0	0	0	0	0	0	0	0	0	0	3	0	0	0	0	0	0	0	0	0	1	0	0	-0.0262953
BTAF1	1	0	0	0	0	0	1	0	0	0	0	0	0	0	0	0	0	2	0	0	0	0	0	0	-0.361533
BTBD1	1	1	0	0	0	0	0	0	0	0	0	2	1	0	0	0	1	0	0	0	0	0	0	0	0.188372
BTBD10	0	0	0	0	0	0	0	0	0	0	0	2	0	0	1	0	0	0	0	0	0	0	0	0	-0.434004
BTBD19	1	0	0	0	0	0	4	1	0	1	0	0	0	1	0	0	0	0	1	1	0	0	0	0	0.549016
BTBD2	0	0	0	0	0	0	0	1	0	0	0	2	0	0	0	0	2	0	0	1	0	0	0	1	-0.287556
BTBD3	1	0	0	0	1	0	0	0	0	1	0	1	0	4	1	0	0	0	1	1	0	2	0	0	0.198965
BTBD6	0	0	0	0	0	0	0	0	0	0	0	1	0	0	0	0	0	0	0	0	0	0	0	0	0.271019
BTBD9	1	0	1	0	0	0	0	0	0	0	0	0	0	0	0	0	0	0	0	0	0	0	0	0	-0.185885
BTD	0	1	0	0	0	0	3	1	0	2	0	3	0	0	2	0	0	0	1	2	0	1	0	0	0.063277
BTF3	0	0	0	0	0	0	2	0	0	0	0	0	0	0	0	1	0	0	0	0	0	0	0	0	0.295795
BTF3L4	0	0	0	0	0	0	0	0	0	0	0	1	0	0	0	0	0	0	0	0	0	2	0	0	0.258207
BTG1	0	0	0	0	0	0	2	1	0	2	0	2	0	0	1	0	0	4	0	0	0	0	0	0	0.28343
BTG2	0	0	0	0	0	0	0	0	0	0	0	4	0	0	0	0	1	0	0	0	0	0	0	0	0.941734
BTG3	0	0	1	0	0	0	1	0	0	0	0	2	0	0	1	0	0	2	0	1	0	0	0	0	0.529437
BTLA	1	0	0	0	0	0	1	0	0	1	0	0	0	0	0	0	0	2	0	1	0	0	0	0	0.205035
BTN2A1	0	0	0	0	0	0	1	0	0	0	0	1	0	0	1	0	0	0	0	0	0	0	0	0	-0.14367
BTN3A1	0	0	0	0	0	0	0	0	0	0	0	0	0	0	1	0	0	0	0	0	0	0	0	0	-0.810838
BTN3A2	1	0	0	0	0	0	2	0	0	1	0	0	0	1	3	0	0	0	0	0	0	0	0	0	-0.771918
BTN3A3	0	0	0	0	0	0	0	0	0	0	1	0	0	0	1	0	0	0	0	0	0	0	0	0	-1.13715
BTRC	0	0	0	0	0	0	1	0	0	0	0	0	0	2	1	0	0	0	0	0	0	0	0	0	-0.722408
BUB1	0	0	0	1	0	0	1	0	1	0	0	1	0	0	1	0	0	0	0	0	0	0	0	0	-0.289248
BUB1B	0	0	0	0	0	0	0	0	0	0	0	1	0	0	1	0	0	0	0	0	0	0	0	0	-0.317264
BUB3	0	0	0	0	0	0	1	0	0	1	0	0	0	0	0	1	0	0	0	0	0	0	0	0	-0.42009
BUD13	0	0	0	0	0	0	3	0	0	0	0	1	0	2	2	0	0	0	0	1	0	0	0	0	-0.209676
BUD31	0	0	0	0	0	0	1	0	0	0	0	1	0	0	1	0	0	2	0	0	0	0	0	0	0.82314
BZW1	0	0	0	0	1	0	1	0	0	0	0	3	0	0	0	0	0	0	0	0	0	0	0	0	0.94469
BZW2	0	0	0	0	1	0	0	0	0	0	0	1	0	0	1	0	0	0	0	0	0	1	0	0	0.28965
C10orf88	1	0	0	0	0	0	0	0	0	0	0	0	0	0	0	0	0	0	0	0	0	1	0	0	-0.302971
C11orf1	0	0	0	0	0	0	0	0	0	0	0	0	0	0	0	0	0	1	0	0	0	0	0	0	0.189377
C11orf21	0	0	0	0	0	0	1	0	0	0	0	1	0	0	0	0	0	0	0	1	0	0	0	1	-0.933193
C11orf24	0	1	1	0	0	0	3	1	0	0	0	4	0	0	0	0	1	1	0	1	0	0	0	0	-0.218894
C11orf54	0	0	0	0	1	0	1	0	0	0	0	2	0	0	0	0	0	0	0	0	0	0	0	0	-0.505661
C11orf58	1	1	0	0	0	0	3	0	0	1	0	1	0	0	0	1	0	0	0	0	0	1	0	0	0.32119
C11orf65	0	0	0	0	0	0	0	0	0	0	0	3	0	0	0	0	0	2	0	0	0	0	0	0	0
C11orf68	0	2	0	0	0	0	0	0	0	0	0	0	2	0	0	0	0	0	0	0	0	0	0	0	-0.609084
C11orf71	0	1	0	0	0	0	0	0	0	0	0	0	1	0	0	0	0	0	0	0	0	0	0	0	-0.54429
C12orf29	0	0	0	0	0	0	1	0	0	0	0	0	0	0	0	0	0	0	0	0	0	0	0	0	-0.192907
C12orf43	0	0	2	0	0	0	0	0	0	0	0	0	0	0	0	0	0	1	0	0	0	0	0	0	0.0488055
C12orf57	0	0	0	0	0	0	1	0	0	0	0	0	0	0	0	0	0	0	1	0	0	0	0	0	-1.1312
C12orf73	0	0	0	0	0	0	0	0	0	0	0	1	0	0	0	0	1	0	0	0	0	0	0	0	-0.678485
C12orf75	0	0	0	1	0	0	1	0	0	0	0	3	0	0	0	0	0	0	0	0	0	1	0	0	-0.569229
C12orf76	0	1	0	0	1	0	1	2	1	1	0	0	0	1	1	1	0	0	0	0	0	0	0	0	-0.15696
C14orf119	0	0	0	0	0	0	1	0	0	0	0	1	0	0	0	0	0	0	0	1	0	0	0	0	0.0115287
C14orf93	0	0	0	0	0	0	0	0	0	0	0	3	0	0	1	0	0	0	0	0	0	0	0	0	-0.199298
C15orf39	1	1	0	0	1	0	5	0	1	0	1	6	0	2	4	1	1	0	0	3	1	5	2	1	0.455504
C15orf40	0	0	0	0	0	0	1	0	0	1	0	0	0	0	0	0	0	0	1	0	0	0	0	0	-0.396252
C15orf61	0	1	0	0	0	0	2	0	0	0	0	0	1	1	0	0	0	0	0	0	0	2	0	0	0.308835
C15orf62	0	1	0	1	0	0	1	0	0	0	0	0	1	1	0	0	2	0	0	1	0	3	0	0	0
C16orf46	0	0	0	0	0	0	1	0	0	0	0	4	0	0	1	0	0	0	0	0	0	0	0	0	0
C16orf54	1	0	0	0	0	0	1	0	0	0	0	0	0	0	0	0	0	0	0	1	0	0	0	1	0.727513
C16orf72	0	5	0	0	0	0	1	0	0	1	0	2	3	2	2	1	1	2	1	2	0	1	1	0	0.981014
C16orf74	1	0	0	0	0	0	1	0	0	0	0	0	0	0	0	0	0	0	0	0	0	0	0	0	0.563684
C16orf86	0	0	0	1	0	0	0	0	0	0	0	0	0	0	0	0	0	0	0	0	0	0	0	0	0.103442
C16orf87	0	0	0	0	0	0	0	0	0	0	0	2	0	0	0	0	0	0	0	0	0	0	0	0	0.915998
C16orf91	0	0	0	0	0	0	3	0	0	0	0	0	0	0	0	0	0	0	0	0	0	0	0	0	0.135735
C17orf107	0	0	2	0	0	0	2	0	0	0	0	2	0	0	0	0	0	3	1	0	0	1	0	0	0.245252
C17orf49	0	0	1	0	0	0	3	0	0	0	0	1	0	0	0	0	0	1	0	0	0	0	1	0	0.492196
C17orf58	0	0	0	0	0	0	1	1	1	1	0	0	0	1	2	0	0	0	0	0	0	0	0	0	0.559715
C17orf67	0	0	0	0	0	0	0	0	0	0	0	0	0	0	0	0	0	0	0	0	0	1	0	0	-0.874079
C17orf75	0	0	0	0	0	0	0	0	0	0	0	0	0	0	0	0	0	0	0	0	0	1	0	0	-0.37735
C17orf97	4	0	0	0	0	0	1	0	0	0	0	0	0	0	0	0	0	0	0	1	1	0	0	0	0.74173
C18orf21	0	0	0	0	0	0	3	0	0	1	0	2	0	0	0	0	1	0	0	0	0	0	0	0	0.241084
C18orf25	0	0	1	0	0	0	2	0	0	0	1	1	0	0	0	0	0	4	1	1	0	2	0	0	0.341682
C18orf32	1	0	0	1	0	0	2	0	0	0	0	0	0	1	0	0	0	0	0	0	0	0	0	0	0.232231
C19orf12	0	0	0	0	0	0	0	0	0	0	0	0	0	0	0	1	0	0	0	1	0	1	0	1	0.521451
C19orf25	0	0	0	0	0	0	1	0	0	0	0	1	0	0	0	0	0	0	0	0	0	0	0	0	-0.69358
C19orf44	0	0	0	0	0	0	0	0	0	0	0	1	0	0	1	0	0	0	0	0	0	0	0	0	-0.863168
C19orf47	0	0	2	0	0	0	2	0	0	0	0	0	0	0	1	0	0	0	0	0	0	0	0	0	-0.693691
C19orf53	1	0	0	0	0	0	1	0	0	0	0	1	0	0	0	0	0	0	0	0	0	0	0	0	0.0113079
C1D	0	0	0	0	0	0	0	0	0	0	0	1	0	0	0	0	0	0	0	0	0	0	0	0	0.468895
C1GALT1	0	0	2	0	0	0	1	0	0	1	0	2	0	0	0	0	0	0	0	0	0	1	0	0	-0.00604927
C1QBP	0	1	0	0	0	0	1	0	0	0	0	0	1	0	0	0	0	0	0	0	0	1	0	0	0.652557
C1QTNF6	0	2	0	0	0	0	0	0	0	2	0	0	0	0	0	0	0	0	0	1	0	2	1	0	-0.751129
C1RL	0	1	0	0	0	0	1	0	0	0	0	0	1	0	0	0	0	0	0	0	0	1	0	0	0.102892
C1orf109	0	1	0	0	0	0	0	0	0	0	0	0	0	0	0	0	0	0	0	0	0	1	0	0	-0.526888
C1orf112	0	1	0	0	0	0	0	0	0	0	0	0	0	0	0	0	0	0	0	0	0	0	0	0	-0.872313
C1orf122	0	0	0	0	0	0	2	0	0	0	0	0	0	1	0	0	0	0	0	0	0	0	0	0	0.62885
C1orf131	0	0	0	0	0	0	1	0	0	0	0	0	0	0	0	0	0	0	0	0	0	0	0	0	-0.680885
C1orf159	0	0	0	0	1	0	0	0	0	1	0	3	0	1	0	0	0	0	0	0	0	1	0	0	-0.160378
C1orf162	0	0	0	0	0	0	3	0	0	0	0	1	0	1	0	1	1	0	0	0	0	0	0	0	-0.150932
C1orf174	0	0	0	0	1	0	0	0	0	1	0	4	0	0	0	0	0	0	0	0	0	0	0	0	0.0166061
C1orf198	0	0	0	0	0	0	0	0	0	0	0	3	0	0	0	2	0	0	0	0	0	0	0	0	0.164409
C1orf216	1	1	0	0	1	0	2	0	0	0	0	1	0	0	0	0	1	0	0	0	0	0	0	1	0.209331
C1orf35	0	0	1	0	0	0	0	0	0	0	0	1	0	0	0	0	0	2	0	0	0	0	0	0	-0.0475285
C1orf43	2	1	0	0	0	0	1	0	0	1	0	0	0	1	0	0	0	0	0	0	0	0	0	0	0.269278
C1orf50	0	0	0	0	1	0	1	0	0	0	0	4	0	0	0	0	0	0	0	0	0	0	0	1	0.237481
C1orf52	0	0	0	0	0	0	4	0	0	0	0	2	0	0	1	0	0	1	0	0	0	0	0	0	-0.398931
C1orf56	0	0	0	0	0	0	0	0	0	0	0	0	0	1	1	0	0	0	0	0	0	0	0	0	0
C1orf74	0	0	1	0	0	0	2	0	0	0	0	1	0	0	0	0	0	1	0	0	0	0	0	0	-0.51142
C20orf27	1	0	0	0	2	0	0	0	0	0	0	2	0	0	1	0	2	0	0	0	0	0	0	0	-0.0427145
C21orf91	1	0	0	0	1	0	1	0	0	0	0	3	0	0	0	0	0	0	0	0	0	0	0	0	-0.111738
C22orf15	0	0	0	0	0	0	0	0	0	0	0	1	0	0	0	0	0	0	0	0	0	0	0	0	-0.458404
C2CD2	0	1	0	0	0	0	4	0	0	1	0	2	1	0	1	1	1	0	0	2	0	1	1	0	-0.992955
C2CD2L	1	0	0	0	0	0	1	1	0	0	0	1	0	2	0	0	1	0	0	0	0	0	0	0	0.104095
C2CD5	0	2	0	1	0	0	3	0	1	0	0	1	0	2	0	1	0	0	0	0	0	0	0	1	-0.354734
C2orf42	0	0	0	0	1	0	2	0	0	0	0	0	0	0	2	0	0	0	0	0	0	1	0	0	-0.0884069
C2orf49	0	1	0	0	0	0	1	0	0	0	0	1	0	0	1	0	0	0	0	2	0	1	0	0	-0.0759721
C2orf69	0	0	0	0	0	0	0	0	0	0	0	1	0	0	0	0	0	0	1	1	0	0	0	0	0.934861
C2orf76	0	0	0	1	0	0	4	0	0	0	0	2	0	0	1	1	0	0	0	1	0	2	0	0	-0.00814905
C3orf18	0	1	0	0	1	0	2	0	0	0	0	4	0	0	0	1	1	0	0	0	0	0	0	0	-0.00281363
C3orf33	0	0	0	0	0	0	0	0	0	0	0	1	0	0	0	0	0	0	0	0	0	0	0	0	0.127871
C3orf38	0	3	0	0	1	0	1	0	0	0	0	2	2	0	0	0	0	0	0	0	1	2	1	0	0.368676
C3orf62	0	0	0	0	0	0	1	0	0	1	0	2	0	0	0	0	0	0	0	0	0	0	0	0	0.398242
C4orf19	0	0	1	0	0	0	0	0	0	0	0	0	0	1	0	1	0	0	0	0	0	0	0	0	0
C4orf3	0	0	0	1	0	0	3	0	0	2	0	0	0	0	0	0	0	0	0	0	0	0	0	0	0.308251
C4orf33	0	0	0	2	0	0	0	0	0	0	1	2	0	0	0	0	0	0	0	0	0	1	1	0	0.0924036
C4orf46	2	0	0	1	0	0	0	0	0	0	0	1	0	0	0	0	1	0	0	0	0	1	1	0	0.114595
C5AR1	0	0	0	0	0	0	0	0	0	0	0	0	0	0	0	0	0	2	0	1	0	0	0	0	-0.592954
C5orf22	0	0	0	0	0	0	1	0	0	0	0	0	0	0	1	0	1	0	0	0	0	1	1	0	-0.140298
C5orf24	2	0	0	0	0	0	0	0	0	1	0	0	1	0	0	1	1	0	0	2	0	1	0	0	0.250284
C5orf34	0	0	0	0	0	0	3	0	0	0	0	3	0	0	1	0	0	0	0	0	0	0	0	0	-0.802208
C5orf63	0	0	0	0	0	0	1	0	0	0	0	1	0	0	0	0	0	0	0	0	1	1	0	0	-0.497629
C6orf136	0	0	0	1	0	0	0	0	0	0	0	1	0	0	0	0	0	0	0	0	0	0	0	1	0.264433
C6orf226	0	0	0	0	0	0	3	0	1	1	0	0	0	0	1	0	0	0	0	0	0	0	1	0	0.486923
C6orf47	0	0	0	0	1	0	0	0	0	0	0	0	0	0	0	0	0	0	0	0	0	0	0	0	0.559888
C6orf62	0	0	0	0	0	0	0	0	0	1	0	1	0	0	0	0	0	0	0	0	0	0	0	0	0.637056
C6orf89	0	0	0	0	0	0	2	0	0	0	0	0	0	0	0	0	0	0	0	0	0	0	0	0	0.444396
C7orf25	0	0	0	0	0	0	0	0	0	0	0	0	0	0	0	0	0	0	0	0	0	1	0	0	-0.104689
C7orf31	0	0	0	0	0	0	0	0	0	0	0	4	0	0	0	0	0	0	0	0	0	0	0	0	-0.342293
C7orf50	0	0	0	0	0	0	0	0	0	0	0	1	0	0	0	0	0	0	0	0	0	0	0	0	0.0890989
C8orf33	0	0	0	0	0	0	2	0	0	0	0	0	0	0	0	0	0	2	0	0	0	0	0	0	0.24241
C8orf58	0	0	0	0	0	0	1	0	0	0	0	0	0	0	0	0	0	0	0	0	0	0	0	0	-0.357681
C8orf76	0	0	0	0	0	0	0	0	0	0	0	1	0	0	0	0	0	0	0	0	0	0	0	0	0.455573
C8orf82	0	0	0	0	0	0	5	0	0	0	0	0	0	0	1	0	0	0	0	0	0	0	0	0	-0.385282
C9orf24	0	0	0	0	0	0	0	0	0	0	0	3	0	1	1	0	0	0	0	0	0	0	0	0	0.150741
C9orf64	1	0	0	0	0	0	2	0	0	0	0	0	0	1	1	0	0	0	0	0	0	0	0	0	-0.221441
C9orf72	0	0	0	0	1	1	3	0	1	2	0	3	1	2	1	0	0	1	0	0	1	1	0	1	-0.404664
CA13	0	0	0	1	0	0	0	0	0	0	0	0	0	0	0	0	0	0	0	0	0	0	0	0	-1.00256
CA14	1	0	0	0	0	0	0	0	0	0	0	0	0	0	0	0	0	0	0	0	0	0	0	0	0
CA8	1	3	0	0	0	0	2	1	0	1	0	0	1	1	1	0	1	0	0	1	0	1	0	0	-1.25961
CAAP1	1	0	0	0	1	0	2	0	0	0	0	0	0	0	0	0	0	0	0	0	0	1	0	0	-0.157047
CAB39	1	1	0	0	0	0	1	0	1	0	0	1	0	0	1	0	0	2	0	2	0	0	0	0	0.395015
CAB39L	1	0	0	0	0	0	1	0	0	0	0	1	0	0	0	0	0	0	0	0	0	1	0	0	0.22433
CABIN1	0	0	0	0	0	0	0	0	0	0	0	0	0	1	1	0	0	0	0	0	0	0	0	0	0.165004
CABLES1	1	1	0	0	0	0	1	0	1	0	0	0	0	0	0	0	1	2	0	1	0	3	0	0	-0.152987
CABLES2	0	0	0	0	0	0	0	1	0	0	0	0	0	1	0	1	1	0	1	0	1	0	0	0	-0.415557
CACFD1	0	0	0	0	0	0	1	0	0	0	0	6	0	0	0	0	0	0	2	0	0	0	0	0	-0.227649
CACNA2D4	0	0	0	0	0	0	1	0	0	0	0	1	0	1	0	0	0	0	0	1	0	1	1	0	0.605739
CACNB3	0	0	0	0	0	0	0	0	0	0	0	2	0	0	0	0	0	0	0	0	0	0	0	0	-0.59442
CACNB4	0	2	0	0	0	0	3	0	0	2	0	0	0	0	0	0	1	0	0	4	0	2	0	0	1.19708
CACTIN	0	0	0	0	1	0	1	0	0	1	0	4	0	0	0	0	0	0	0	0	0	0	0	0	0.156296
CACUL1	1	1	1	0	1	0	1	0	0	0	0	2	0	0	1	1	0	0	0	0	0	1	0	1	-0.0742815
CACYBP	0	0	0	0	0	0	1	0	0	0	1	0	0	0	0	0	0	0	0	0	0	0	0	0	0.192627
CAD	0	0	0	0	0	0	0	0	0	0	0	2	0	0	0	1	0	0	0	0	0	0	0	0	-0.376751
CALCOCO1	0	0	0	0	0	0	0	0	0	0	0	1	0	0	0	0	0	0	0	1	0	0	0	0	-0.897112
CALCOCO2	0	0	0	0	2	0	0	0	0	0	0	4	0	0	2	0	0	2	0	0	0	0	0	0	-0.632957
CALCRL	0	1	0	0	0	0	3	1	0	0	0	0	0	0	1	0	0	4	0	0	0	1	0	0	-0.0501639
CALHM2	0	0	0	0	0	0	1	0	0	0	0	1	0	0	0	0	0	0	0	1	0	0	0	0	-0.966316
CALM1	3	3	1	0	0	0	4	0	1	2	0	3	3	1	1	0	0	0	0	1	0	1	1	1	0.478568
CALM2	0	1	0	1	0	0	3	0	1	2	0	1	1	0	0	0	0	2	0	0	0	3	0	1	0.00999782
CALM3	1	0	0	0	0	0	3	0	0	0	0	0	0	0	0	0	1	0	0	1	0	1	0	0	-0.159724
CALR	0	0	1	0	0	0	0	0	0	1	0	2	0	0	0	0	0	0	0	0	0	0	0	0	0.768228
CALU	0	0	0	0	0	0	2	0	0	0	0	1	0	0	0	0	0	0	0	0	0	1	0	1	0.623537
CAMK1D	1	1	0	0	0	0	2	0	1	0	0	1	0	2	0	0	0	0	0	1	0	1	0	0	-0.221889
CAMK2G	1	0	1	0	0	0	3	0	0	1	0	4	0	0	1	0	0	0	0	2	0	2	0	1	-0.97901
CAMKK1	1	0	0	0	0	0	0	0	0	0	0	1	0	1	0	0	0	0	0	0	0	0	0	0	-0.150149
CAMKK2	0	0	0	0	0	0	0	0	0	0	0	0	0	0	0	0	0	0	0	0	0	1	0	0	0.0902191
CAMKMT	0	1	0	2	0	0	0	0	0	0	0	0	0	0	0	0	0	0	0	1	0	0	0	0	-0.884557
CAMLG	0	0	0	1	0	0	1	1	0	1	0	1	0	1	1	0	1	0	0	0	0	0	0	0	0.392571
CAMSAP1	0	2	0	0	1	1	2	0	0	0	0	7	1	2	0	2	0	0	0	0	0	0	0	1	-0.569357
CAMTA1	0	2	0	0	0	1	1	0	0	1	0	3	0	0	0	0	0	0	0	4	0	1	0	1	0.252814
CAMTA2	0	0	0	0	1	0	0	0	0	0	0	2	0	1	0	1	0	0	0	0	0	0	0	0	-0.367175
CAND1	0	0	0	0	1	0	0	0	0	0	0	0	0	1	1	0	1	1	0	1	0	0	0	0	-0.257496
CANT1	0	0	0	0	0	0	1	0	0	1	0	1	0	0	0	0	0	0	0	0	0	0	0	0	-0.261903
CANX	0	0	0	0	0	0	2	0	0	0	0	2	0	0	1	0	0	0	0	0	0	0	0	0	0.694216
CAPG	0	2	0	0	0	0	1	0	0	1	0	5	1	1	0	0	0	0	0	0	0	0	0	0	-0.353179
CAPN1	0	0	0	0	0	0	0	0	0	0	0	1	0	0	0	0	1	0	0	0	0	0	0	0	0.30808
CAPN10	0	0	1	0	0	0	1	0	0	0	0	1	0	1	0	0	0	0	0	1	0	0	0	0	-0.292878
CAPN11	2	0	0	0	0	0	0	0	0	1	0	0	0	0	0	0	0	0	0	0	0	0	0	0	-0.999251
CAPN12	0	0	0	0	0	0	1	0	0	0	0	1	0	0	0	0	0	0	0	1	0	0	0	0	0
CAPN2	0	3	0	0	0	0	2	0	1	0	0	1	1	0	1	1	0	0	0	1	0	1	0	0	-0.381778
CAPNS1	0	1	0	0	0	0	0	0	0	2	0	6	0	0	0	0	0	0	0	0	0	0	0	0	0.430905
CAPRIN1	0	3	0	0	0	0	2	0	0	0	0	4	2	0	0	1	0	0	0	1	0	2	0	2	0.397543
CAPS2	0	0	0	1	0	0	0	0	0	0	0	0	0	0	1	0	0	2	0	0	0	0	0	0	-1.06976
CAPZA1	0	0	0	0	0	0	4	0	0	0	0	0	0	1	2	0	0	0	0	0	0	0	0	0	0.515635
CAPZA2	1	1	0	1	0	0	2	1	0	1	0	2	0	0	1	1	0	1	0	1	0	0	0	0	0.205788
CAPZB	1	1	0	1	1	1	3	1	1	1	0	3	1	1	2	0	1	0	1	2	0	0	1	0	-0.00409151
CARD11	1	3	2	2	1	0	9	1	0	1	1	3	0	1	1	1	2	6	1	3	1	4	1	0	-0.373173
CARD16	0	0	0	1	0	0	0	0	0	0	1	0	0	0	0	0	0	0	0	0	0	0	0	0	0.19732
CARD19	0	0	0	0	2	0	5	0	0	0	0	24	0	0	1	0	0	0	0	0	0	0	0	2	-0.252379
CARD6	0	0	0	0	0	0	1	0	0	0	0	0	0	0	0	0	0	1	0	0	0	0	0	0	0.24843
CARD8	0	2	0	0	0	0	5	0	1	0	1	3	0	0	0	0	0	1	0	0	0	1	0	0	-0.696172
CARD9	0	0	0	0	0	0	1	0	0	0	0	1	0	2	0	0	0	1	0	0	0	1	0	1	0.534516
CARF	0	0	0	0	0	1	0	0	0	0	0	0	0	0	0	0	0	0	0	1	0	0	0	0	-0.829374
CARHSP1	0	0	0	0	0	0	3	0	0	0	0	8	0	1	0	0	5	0	0	0	0	1	0	1	-0.773859
CARM1	0	0	0	0	1	0	0	0	0	0	0	8	0	0	1	0	0	0	0	0	0	0	0	1	-0.314522
CARMIL2	0	0	0	0	0	0	0	0	0	0	0	1	0	0	0	0	0	0	0	0	0	0	0	0	-0.531345
CARNMT1	0	0	1	0	0	0	0	0	0	0	0	1	0	0	0	0	0	2	0	0	0	0	0	0	-0.1887
CARNS1	0	0	0	0	0	0	4	1	0	0	0	6	0	0	1	0	1	0	0	0	0	1	0	0	0
CARS2	0	0	0	0	2	0	1	0	0	0	0	5	0	1	0	0	0	0	0	0	0	1	0	1	-0.0957389
CASC3	0	0	0	0	0	0	0	0	0	0	0	4	0	0	0	0	0	2	0	0	0	0	0	0	0.0515982
CASD1	0	0	0	1	0	0	1	0	0	0	0	0	0	1	2	0	0	1	0	0	0	1	0	0	-0.713495
CASP1	0	0	0	0	0	0	0	0	0	0	1	0	0	2	0	0	0	0	0	0	0	0	0	0	0.705312
CASP10	1	0	0	1	0	0	2	0	1	0	0	1	0	1	0	0	0	0	0	0	0	1	0	0	-0.568698
CASP2	1	1	0	0	1	0	0	0	0	1	0	1	0	0	0	0	0	2	0	0	0	0	0	0	-0.255153
CASP3	0	0	0	0	1	0	0	0	0	0	0	2	0	0	1	0	0	0	0	0	0	0	0	0	-0.547711
CASP4	0	0	0	1	0	0	2	0	0	0	0	0	0	0	0	0	0	0	0	0	0	0	2	0	0.0289672
CASP6	0	0	0	0	0	0	0	1	0	0	0	1	0	1	2	0	0	0	0	1	0	0	0	0	-0.419259
CASP7	1	2	0	0	0	0	0	0	0	0	2	2	0	1	0	0	0	2	0	0	0	2	0	0	-0.37183
CASP8	0	4	0	1	0	0	6	0	0	1	2	1	0	1	1	0	2	0	0	2	0	1	0	1	0.169554
CASP8AP2	0	2	0	1	0	0	1	0	1	1	0	3	1	1	0	0	0	0	0	0	0	0	0	0	-0.620285
CASP9	0	0	8	0	3	0	0	0	0	0	0	20	0	0	0	1	0	5	0	0	0	0	0	0	-0.143496
CASS4	0	1	0	0	0	0	0	0	0	0	0	0	0	1	0	0	0	0	0	1	0	0	0	0	1.4441
CAST	0	0	0	1	0	0	1	1	0	0	0	5	0	0	1	1	0	2	0	0	0	1	0	0	-0.172035
CASZ1	1	0	0	0	0	0	0	0	0	1	0	2	0	1	0	0	0	0	0	0	0	0	0	0	0.244313
CAT	0	2	0	1	1	0	1	0	0	1	0	1	0	0	1	0	0	0	1	2	0	1	0	1	0.579063
CATSPER1	0	1	0	0	0	0	0	0	0	0	0	0	0	0	0	0	0	0	0	0	0	0	0	0	0.435674
CATSPERG	1	0	0	0	1	0	2	0	0	0	0	10	1	0	0	0	0	0	0	0	0	0	0	0	-0.210348
CBFA2T2	0	0	0	0	0	0	0	1	0	0	0	1	1	0	0	0	1	0	0	0	0	0	0	0	-0.530976
CBFA2T3	0	0	0	0	1	0	1	0	1	0	0	3	0	2	0	0	0	0	2	1	0	3	0	1	-1.07733
CBFB	0	0	0	0	1	0	1	0	0	0	0	2	0	0	0	0	0	0	0	0	0	0	0	0	0.163908
CBL	0	0	0	0	0	0	0	0	0	0	0	3	0	0	0	0	0	0	0	0	0	0	0	0	0.182893
CBLB	1	5	0	0	0	0	8	2	1	1	0	3	2	3	2	0	0	0	0	4	1	2	1	0	-0.399278
CBLL1	0	0	0	0	0	0	1	1	0	0	0	1	0	0	2	0	0	0	0	0	0	0	0	0	0.175506
CBR1	0	0	0	0	0	0	3	0	0	0	2	3	0	0	2	1	0	0	0	1	0	0	0	0	-0.260275
CBR4	1	1	0	2	0	0	4	0	0	0	0	1	0	0	1	0	1	2	0	0	0	1	0	0	-0.937195
CBWD1	1	0	1	1	0	0	1	0	1	0	0	2	0	0	1	0	0	1	0	0	0	2	0	0	0.273026
CBWD2	0	0	1	0	0	0	3	0	1	0	0	2	0	0	0	0	0	1	1	0	0	1	0	0	-0.244361
CBWD5	1	0	3	1	0	0	2	0	1	0	0	6	0	0	0	1	0	3	0	0	0	3	0	0	0.00194482
CBWD6	0	0	0	0	0	0	0	0	0	0	0	0	0	0	0	0	0	0	0	0	0	1	0	0	-0.0437392
CBX1	2	0	0	0	0	0	1	0	0	0	0	1	0	0	1	0	1	0	0	1	0	1	0	0	0.0857284
CBX3	0	0	0	1	0	0	0	0	0	0	0	0	0	0	1	0	0	0	0	0	0	0	0	0	0.182731
CBX5	0	0	0	0	0	0	0	0	0	1	0	0	0	0	2	1	0	0	0	0	0	3	0	0	-0.650972
CBX6	0	0	1	0	0	0	0	0	0	0	0	1	0	1	1	0	0	0	0	0	0	3	0	0	0.000553806
CBX7	0	0	0	0	1	0	0	0	0	0	0	5	0	0	0	0	0	0	0	0	0	0	0	0	-0.381619
CC2D1A	0	0	1	0	0	0	1	0	0	0	0	0	0	0	0	0	0	1	0	0	0	0	0	0	-0.446834
CC2D1B	0	0	0	0	0	0	2	0	0	0	0	1	0	3	0	0	0	0	0	0	0	0	0	0	-0.249126
CCAR1	0	0	1	0	0	0	0	0	0	1	0	0	0	0	0	0	0	0	0	0	0	0	0	0	-0.381428
CCAR2	0	0	0	0	0	0	5	0	0	0	0	0	0	0	1	0	1	0	0	1	0	0	0	0	0.555792
CCDC102A	1	0	0	0	0	0	0	0	0	0	0	1	0	0	0	0	0	0	0	1	0	0	0	0	-0.434656
CCDC106	0	0	0	0	0	0	0	0	0	0	0	0	0	0	0	0	0	0	0	0	0	0	0	1	0.684728
CCDC107	0	0	0	0	1	0	0	0	0	0	0	3	0	0	0	0	0	0	1	0	0	0	0	0	0.314289
CCDC112	0	0	0	0	0	0	1	1	0	1	0	2	0	1	2	1	0	0	0	1	0	1	0	0	-0.529856
CCDC113	0	0	0	0	0	0	1	0	0	1	0	2	0	0	0	0	0	0	0	0	0	0	0	0	0.277782
CCDC115	0	1	1	1	0	0	1	0	0	0	0	0	0	2	0	1	0	1	0	0	0	3	1	0	0.369753
CCDC117	0	0	0	0	0	0	1	0	0	0	0	0	0	0	0	0	0	0	0	0	0	0	0	0	-0.057781
CCDC12	0	2	1	0	0	1	6	0	2	0	0	8	0	1	1	0	3	1	0	4	0	0	0	1	0.114593
CCDC122	0	0	0	0	0	0	2	0	1	1	0	0	1	0	0	0	0	0	0	1	0	0	0	0	-0.759294
CCDC124	0	0	0	0	0	0	0	0	0	0	0	0	0	0	0	0	0	0	1	0	0	0	0	0	0.296737
CCDC125	0	0	0	1	1	0	1	0	0	1	0	0	0	0	1	1	0	1	0	0	0	0	0	0	0.0407697
CCDC126	0	0	0	0	0	0	1	0	0	0	0	0	0	0	0	0	0	0	0	0	0	0	0	0	0.0857608
CCDC13	0	1	1	0	0	0	1	0	0	0	0	0	0	2	1	0	0	0	0	0	0	0	1	0	0.509759
CCDC134	1	1	0	0	0	0	0	0	0	1	0	2	0	1	0	0	0	0	0	0	0	0	0	0	-0.367971
CCDC138	1	0	0	0	0	0	0	0	0	0	0	3	0	0	0	0	0	0	0	1	0	0	0	0	-0.331321
CCDC14	0	0	0	0	0	0	2	0	0	0	0	2	0	1	0	0	0	0	0	0	0	0	0	0	-0.830951
CCDC144A	0	0	0	0	0	0	0	0	0	0	0	0	0	0	0	0	0	0	0	0	0	2	0	0	-1.36337
CCDC146	0	0	0	0	0	0	0	0	0	0	0	1	0	0	0	0	0	0	0	1	0	0	0	0	-0.776724
CCDC149	0	1	0	0	0	0	1	0	0	1	0	0	1	0	1	0	1	2	1	1	0	0	0	0	0.506026
CCDC15	0	0	0	0	0	0	2	0	0	0	0	0	0	0	0	0	0	0	0	0	0	0	0	0	-0.703721
CCDC150	0	0	0	0	0	0	0	0	0	0	0	1	0	0	0	0	0	0	0	0	0	0	0	0	0.0888442
CCDC159	0	1	0	0	0	0	0	0	0	0	0	4	0	0	0	0	0	0	0	0	0	0	0	0	-0.954595
CCDC167	1	0	1	1	0	0	7	1	0	2	0	1	0	0	2	0	0	0	0	0	0	0	0	1	0.0706742
CCDC169	0	0	1	0	0	0	0	0	0	0	0	1	0	0	0	1	0	2	0	0	0	0	0	0	-0.0982239
CCDC170	0	1	0	3	0	0	1	1	1	1	1	0	1	0	3	0	0	3	0	0	0	0	0	0	0.948298
CCDC174	0	0	0	0	0	0	2	0	1	0	0	1	0	0	1	0	0	0	0	0	0	0	0	0	-0.0187374
CCDC18	0	0	0	0	1	0	2	0	0	0	0	0	0	1	1	0	0	1	0	1	0	0	0	0	-0.938753
CCDC183	0	0	0	0	1	0	0	0	0	0	0	5	0	0	0	0	0	0	0	0	0	2	0	0	-0.565259
CCDC186	0	1	0	0	0	0	0	0	0	0	0	2	1	1	0	0	0	0	0	0	0	0	0	0	-0.272758
CCDC191	0	0	0	0	0	0	0	0	0	1	0	0	0	0	0	0	0	0	0	0	0	0	0	0	-0.448793
CCDC24	0	0	0	0	0	0	0	0	0	0	0	2	0	0	0	0	0	0	0	0	0	0	0	0	0.700779
CCDC25	0	0	0	0	0	0	1	0	0	0	0	0	0	0	0	0	0	0	0	0	0	0	0	0	-0.0301298
CCDC28A	1	0	0	0	0	0	1	0	1	1	0	2	0	0	0	0	0	0	0	0	0	0	0	0	-0.0609361
CCDC28B	0	0	0	0	1	0	0	0	0	2	0	0	0	0	1	0	0	0	1	0	0	0	0	0	-0.401865
CCDC34	0	0	0	0	0	0	1	0	0	0	0	0	0	0	0	0	0	0	0	0	0	0	0	0	-0.282631
CCDC40	1	1	0	0	0	0	1	0	0	0	0	1	1	1	0	0	0	0	0	0	0	0	0	0	-0.119202
CCDC43	0	1	1	1	0	0	2	0	0	0	0	0	1	0	1	0	0	2	0	0	0	1	1	0	0.57746
CCDC47	1	0	1	0	0	0	2	0	0	1	0	2	0	0	1	1	0	2	0	0	0	0	0	0	0.826955
CCDC51	0	0	0	0	0	0	0	0	0	0	0	0	0	0	1	0	0	0	0	0	0	1	0	0	-0.331733
CCDC57	1	1	1	1	3	0	7	2	1	0	0	1	1	1	0	0	0	0	0	0	0	1	0	3	-0.610435
CCDC59	0	0	0	0	0	0	0	0	0	0	0	1	0	0	0	0	0	0	0	0	0	1	0	0	0.61822
CCDC6	1	0	0	0	0	0	1	0	0	4	0	2	0	2	1	0	0	0	0	2	0	0	0	0	0.22878
CCDC61	0	0	0	0	0	0	1	0	0	0	0	1	0	0	0	1	0	0	0	0	0	0	0	0	0.0333841
CCDC66	0	0	0	0	0	0	0	0	0	0	0	1	0	0	1	0	0	0	0	0	0	0	0	0	-0.518988
CCDC69	0	0	0	0	0	0	0	0	0	0	0	1	0	0	0	0	0	0	0	0	0	0	0	0	0.360963
CCDC71L	0	1	0	0	0	1	1	0	0	0	1	3	0	0	1	2	0	0	0	0	0	0	1	0	0.0322683
CCDC74A	0	0	0	0	1	0	0	0	0	0	0	1	0	0	1	0	0	0	0	0	0	0	0	0	0.480159
CCDC77	0	0	0	0	0	0	0	0	0	1	0	1	0	0	0	0	0	0	0	0	0	0	1	0	-0.476508
CCDC82	0	0	0	0	0	0	0	0	0	0	0	1	1	0	0	0	0	0	0	0	0	1	0	0	-0.345118
CCDC85B	0	0	0	0	1	0	1	0	0	0	0	2	0	0	0	0	0	0	0	0	0	0	0	0	0.857738
CCDC86	0	0	1	0	0	0	0	0	1	0	0	1	0	0	1	0	0	1	0	1	1	0	0	0	0.0829007
CCDC88A	0	2	0	1	0	0	1	1	2	1	0	1	0	0	2	0	0	0	0	0	0	1	0	0	-0.149244
CCDC88B	0	2	0	1	1	1	3	0	1	0	0	3	1	0	0	0	0	0	0	0	0	2	0	0	0.315573
CCDC88C	4	2	1	3	0	0	3	1	0	0	0	3	0	2	2	4	0	4	0	3	0	3	1	0	-0.779044
CCDC9	0	0	0	0	4	0	1	0	0	0	0	6	0	0	0	1	0	1	0	0	0	0	0	0	-0.00875594
CCDC90B	1	0	0	0	0	0	2	2	0	2	0	0	0	0	0	0	0	0	0	0	0	2	1	0	-0.0765462
CCDC93	0	0	0	0	0	0	0	0	0	0	0	1	0	0	0	0	0	0	0	0	0	0	0	0	-0.509452
CCDC97	2	0	0	0	0	0	3	1	0	0	0	1	0	0	3	0	0	0	0	1	1	2	0	0	-0.341293
CCHCR1	0	0	0	0	0	0	0	0	0	0	0	3	0	0	0	0	0	0	0	0	0	0	0	0	-0.566675
CCL1	1	2	0	0	0	0	7	0	1	1	0	1	0	2	2	1	1	0	0	3	1	3	1	0	1.64581
CCL23	0	1	0	1	0	0	1	0	2	0	0	0	0	0	0	0	0	0	0	0	0	0	0	0	1.1111
CCL3	0	0	0	1	0	0	0	0	0	0	0	0	0	1	0	0	0	2	0	1	0	0	0	0	1.66087
CCL5	0	0	0	1	0	0	1	0	0	0	0	0	0	0	0	0	0	0	0	1	0	0	0	0	1.5242
CCNA1	1	0	0	0	0	0	0	0	0	0	0	0	0	0	0	0	1	2	0	0	0	0	0	1	1.68903
CCNA2	0	0	1	0	0	0	0	0	0	0	0	2	0	0	0	0	0	0	0	0	0	0	0	0	-0.397653
CCNB1	0	0	0	0	0	0	1	0	1	0	0	1	0	0	0	1	0	0	0	0	0	1	0	0	-0.473527
CCNB1IP1	0	0	0	0	0	0	0	0	0	0	0	0	0	0	0	0	0	2	0	0	0	0	0	0	0.370033
CCNB2	0	1	1	1	0	0	0	1	1	0	0	0	1	0	0	0	0	0	0	1	0	0	0	0	-0.896988
CCNC	0	0	0	0	0	0	1	0	0	0	0	0	0	0	1	0	1	0	0	0	0	0	0	0	0.302131
CCND2	0	1	1	0	0	0	6	1	0	2	1	3	0	2	3	3	3	2	1	1	0	2	0	2	-1.02939
CCNDBP1	1	0	0	0	0	0	1	0	1	0	0	5	0	0	0	0	0	0	0	0	0	0	0	0	-0.127071
CCNE1	0	0	1	0	0	0	2	1	0	0	0	9	0	1	1	1	0	0	0	0	0	0	0	0	-0.650051
CCNE2	1	0	0	0	0	0	2	0	0	0	0	2	0	2	0	0	0	0	0	0	1	2	0	0	-0.264962
CCNF	0	0	0	0	0	0	0	0	0	0	0	4	0	0	0	0	0	0	0	0	0	0	0	0	-0.513445
CCNG1	2	2	0	0	0	0	3	2	1	0	0	2	0	2	4	0	0	0	0	1	0	1	0	0	0.262634
CCNG2	0	1	0	1	0	0	4	0	1	0	0	4	0	1	1	0	1	2	0	2	0	2	0	0	-0.140057
CCNH	1	0	1	1	0	0	1	0	1	0	0	2	0	0	1	0	0	2	0	0	0	0	0	0	-0.077418
CCNI	2	0	1	0	2	0	1	0	0	0	0	0	0	0	0	0	0	2	0	0	0	0	0	0	0.431901
CCNJ	0	0	0	1	0	0	0	0	0	0	0	1	0	0	0	0	0	0	0	0	0	2	0	0	0.474651
CCNK	0	0	0	0	0	0	0	0	0	0	0	3	0	1	0	0	0	0	0	0	0	0	0	0	0.590747
CCNL1	0	3	1	4	1	0	3	0	2	0	1	1	1	1	1	0	1	3	0	2	0	4	0	1	0.187036
CCNT1	0	0	1	0	0	0	2	0	0	0	0	1	0	0	2	0	0	0	0	0	0	0	0	0	0.148556
CCNY	1	2	0	0	0	0	3	0	1	1	1	3	1	0	1	0	0	2	1	0	0	2	0	0	0.112621
CCNYL1	0	0	0	0	1	0	2	0	0	0	0	1	0	0	0	0	1	0	0	0	0	1	0	0	0.60619
CCP110	0	0	0	0	0	0	1	0	0	0	0	0	0	0	1	0	0	0	0	0	0	0	0	0	-0.589346
CCPG1	0	0	0	0	0	0	1	0	0	0	0	0	1	1	1	0	0	0	0	0	0	0	0	0	0.258377
CCR1	0	0	0	0	0	0	3	0	0	2	1	0	0	0	0	0	0	0	0	0	0	0	0	0	0.0286546
CCR2	1	2	0	2	0	1	2	0	1	0	0	1	0	0	0	0	3	4	1	0	0	0	0	0	-0.732574
CCR6	1	2	1	0	0	0	6	1	1	1	1	0	1	2	1	0	0	2	1	4	1	2	0	0	0.160662
CCR9	0	0	0	0	0	0	1	0	0	0	0	0	0	2	0	1	0	0	0	0	0	0	0	0	0
CCRL2	0	0	1	0	0	0	0	0	0	0	0	1	0	1	0	0	0	0	0	0	0	0	0	0	-0.495772
CCS	0	0	0	0	0	0	0	0	1	1	0	0	0	0	0	0	0	0	0	0	0	1	0	0	-0.29542
CCSAP	0	0	0	0	0	0	0	0	0	0	0	1	0	1	0	0	0	0	0	0	0	0	0	0	0.247672
CCSER1	2	2	0	1	0	0	2	0	0	1	0	2	0	3	0	1	1	0	0	3	0	0	0	0	-1.28226
CCSER2	1	1	1	0	0	0	1	0	0	2	0	6	0	0	0	0	0	0	0	1	0	0	0	0	-0.59368
CCT2	0	0	1	0	0	0	2	0	0	0	0	4	0	0	0	0	0	0	0	0	0	0	0	0	0.428046
CCT3	0	0	0	0	0	0	0	0	0	0	0	1	0	2	1	0	1	0	0	0	0	0	0	0	0.250517
CCT4	1	1	0	0	1	0	4	0	1	2	0	3	0	0	0	0	0	0	0	1	0	0	0	0	0.38642
CCT5	1	1	0	0	0	0	4	0	0	0	0	0	0	0	0	0	0	0	0	0	0	0	0	0	0.400281
CCT6B	0	0	0	0	0	0	1	0	0	0	0	0	0	0	0	0	0	0	0	0	0	0	0	0	0.428962
CCT7	0	0	0	0	0	0	1	0	0	0	0	0	0	0	1	0	0	0	0	0	0	0	0	0	0.440055
CCT8	1	0	0	0	0	0	0	0	0	1	0	1	0	0	0	0	0	0	0	0	0	0	0	0	0.287824
CCZ1	0	0	0	0	0	0	2	0	0	1	0	1	0	0	1	0	0	0	0	1	0	0	0	1	0.330364
CCZ1B	1	0	0	0	0	0	2	0	0	1	0	0	0	0	0	0	0	0	0	1	0	1	0	0	-0.1255
CD109	3	2	0	0	0	0	0	0	0	0	0	0	0	0	0	0	0	1	0	0	0	1	0	0	-1.4921
CD151	0	1	0	0	0	0	0	0	0	0	0	0	1	0	0	0	0	0	0	0	0	0	0	0	0.211489
CD164	0	1	1	1	0	0	1	0	0	0	0	1	0	2	1	7	0	0	0	0	0	0	0	0	0.599432
CD180	0	3	0	3	1	0	1	0	0	0	0	0	0	1	2	0	0	0	2	1	2	1	0	2	1.4147
CD19	0	0	0	0	0	0	1	1	0	1	0	7	0	0	0	0	1	0	0	0	0	1	0	0	0.42194
CD22	0	0	0	1	0	1	1	0	0	0	0	1	0	1	0	0	1	2	0	1	0	1	0	0	-0.00362976
CD244	0	1	0	0	0	0	1	0	0	1	0	0	0	3	3	0	1	0	0	1	1	3	0	0	-0.359047
CD2AP	0	0	1	0	0	0	1	0	0	1	0	3	0	0	0	0	0	2	0	0	0	1	0	0	-0.216785
CD2BP2	0	0	1	1	0	0	3	0	0	0	0	0	0	0	0	0	1	3	0	2	0	0	0	1	-0.0879498
CD300A	0	1	1	0	0	0	6	0	0	3	0	3	0	0	1	2	0	0	0	1	0	2	0	0	-0.512635
CD300C	0	0	0	0	0	0	2	0	0	0	0	1	0	1	0	1	0	0	0	1	0	0	0	0	0.640543
CD300LB	0	2	2	0	0	1	3	0	0	0	0	0	0	0	0	0	0	4	2	0	0	2	0	0	0.111189
CD300LF	0	0	0	0	0	0	2	0	0	1	0	0	0	0	0	0	0	0	0	0	0	0	0	0	-0.189007
CD302	1	0	0	0	1	0	0	0	0	0	0	1	0	0	0	0	0	0	0	0	0	0	0	0	0.345749
CD320	0	0	1	0	0	0	0	0	0	0	0	0	0	1	4	1	0	0	0	4	0	5	0	0	-0.251723
CD34	0	0	0	0	0	0	0	0	2	0	0	0	0	0	0	1	0	0	1	0	0	0	0	0	-2.15829
CD36	0	0	1	0	0	0	1	0	0	0	0	0	0	1	0	0	0	0	1	3	0	0	1	0	1.263
CD37	0	0	0	0	1	0	3	0	0	0	0	2	0	0	0	0	0	0	0	0	0	1	0	0	-0.037186
CD38	1	2	0	0	0	0	1	1	1	3	0	0	0	2	0	0	2	0	0	3	0	0	0	0	-0.926294
CD4	0	0	0	0	0	0	1	0	0	0	0	0	0	0	0	0	0	0	0	0	0	0	1	0	0.245951
CD40	0	1	0	0	0	0	0	0	0	0	0	3	0	0	0	0	1	0	0	0	0	0	0	0	0.101443
CD44	0	3	0	2	0	0	3	0	1	0	1	2	0	2	0	0	1	2	0	3	0	2	0	0	0.420501
CD46	0	1	0	0	0	0	2	0	0	0	0	2	0	1	0	0	0	0	0	2	0	1	0	0	-0.293206
CD47	0	0	0	1	0	0	0	0	0	3	2	2	0	0	2	0	1	0	0	2	0	1	0	1	0.478027
CD52	0	0	0	0	0	0	0	0	0	0	0	1	0	0	0	0	0	0	0	0	0	0	0	0	-0.38566
CD53	0	2	0	0	0	0	5	0	0	0	0	0	0	0	0	0	0	0	0	0	0	1	0	1	0.388317
CD55	0	6	0	1	1	0	3	1	1	1	0	4	2	2	1	1	0	6	0	4	1	3	0	0	-0.0791346
CD58	0	0	0	0	0	0	2	0	0	1	0	4	0	1	0	0	0	0	1	0	0	0	0	0	-0.68379
CD59	0	0	0	0	0	0	0	0	0	0	0	2	0	0	0	0	0	0	0	0	0	1	0	0	0.114077
CD6	1	0	0	0	0	1	2	0	0	0	0	2	0	0	0	0	1	0	0	1	0	0	0	0	0.185707
CD63	0	1	1	0	0	0	0	0	0	0	0	3	0	0	0	0	0	0	0	0	0	1	0	0	0.56783
CD69	0	1	0	0	0	0	6	0	2	1	1	1	0	1	3	0	0	1	0	2	0	1	0	0	0.768084
CD7	0	0	0	0	0	0	1	0	0	0	0	0	0	0	0	0	0	0	0	0	0	0	0	0	1.45287
CD72	0	0	1	0	0	0	1	0	0	0	0	1	0	0	1	1	0	2	0	0	1	1	0	0	-0.786779
CD74	1	0	2	0	0	0	3	0	0	0	0	0	0	3	0	0	1	3	0	0	0	0	0	0	-0.370508
CD79A	0	0	0	0	0	0	2	0	0	0	0	0	0	0	0	0	0	0	0	0	0	0	0	0	0.451955
CD79B	0	0	0	0	0	0	2	0	0	0	0	2	0	0	0	0	0	0	0	0	0	0	0	1	0.10848
CD82	1	3	0	1	0	0	0	0	1	0	0	6	1	1	2	0	2	1	1	4	0	7	0	0	-0.056685
CD83	0	4	0	5	0	2	11	0	0	2	0	1	1	4	5	1	3	7	0	4	0	1	1	0	1.89623
CD84	0	0	0	0	0	0	2	0	0	0	0	1	1	0	0	1	0	0	0	0	0	0	0	0	-0.563427
CD86	0	1	0	2	0	0	2	0	0	0	1	1	0	0	1	0	0	1	0	1	0	0	0	0	1.17752
CD9	0	3	0	0	0	1	1	0	0	0	0	2	0	0	0	0	0	2	0	1	1	1	0	0	0.523774
CD93	0	0	0	0	0	0	2	0	0	0	0	0	0	0	0	0	0	0	0	0	0	0	0	0	0.126287
CDA	0	0	0	0	0	0	0	0	0	0	0	0	0	0	0	0	1	0	0	0	0	0	0	0	0.132166
CDADC1	0	0	1	0	0	0	0	0	0	0	0	1	0	0	2	0	0	2	0	0	0	0	0	0	-0.451743
CDAN1	1	0	0	0	0	0	0	0	0	0	0	5	0	1	2	0	0	0	0	1	0	0	0	0	-0.497612
CDC123	0	1	0	2	0	0	6	0	0	0	0	0	0	2	1	1	0	2	0	1	1	1	0	1	0.924855
CDC14A	0	0	0	0	0	0	3	2	0	1	0	3	1	1	1	1	1	0	0	1	0	0	0	1	-0.556374
CDC20	0	0	0	0	0	0	1	0	0	0	0	4	0	0	1	0	0	0	0	0	0	0	0	0	-0.824031
CDC23	0	0	0	0	0	0	0	0	0	0	0	1	0	1	0	0	0	0	0	0	0	0	0	0	-0.276359
CDC25A	0	0	0	0	0	0	0	1	0	0	0	2	0	0	1	0	1	0	0	0	0	0	0	0	-0.0947558
CDC25B	0	0	0	0	0	0	0	0	0	0	0	2	0	0	0	0	0	0	0	0	0	1	0	0	-0.213395
CDC25C	0	0	0	0	0	0	0	0	0	0	0	1	0	0	0	0	0	0	0	0	0	0	0	0	0.00129952
CDC26	0	0	0	0	0	0	1	0	0	0	0	0	0	2	2	0	0	0	0	0	0	0	0	0	0.342258
CDC27	2	0	1	1	0	0	3	0	0	0	0	3	0	3	1	0	0	0	0	1	0	0	0	0	-0.399292
CDC34	0	0	0	0	0	0	0	0	0	0	0	2	0	0	2	0	0	0	0	0	0	0	0	1	-0.0168972
CDC37	0	0	2	0	1	0	1	0	0	0	0	3	0	0	0	0	0	2	0	0	0	0	0	0	0.313686
CDC37L1	0	0	0	0	0	0	1	0	0	0	0	1	0	0	1	0	0	0	0	0	0	0	0	0	-0.0472356
CDC40	0	0	0	0	0	0	0	0	0	0	1	0	0	1	0	0	0	0	0	0	0	0	0	0	0.177254
CDC42	1	0	1	0	0	0	4	0	2	0	0	2	0	0	0	0	1	2	0	0	0	0	0	0	0.828955
CDC42EP2	0	0	0	0	0	0	0	0	0	0	0	4	0	0	0	0	0	0	0	0	0	0	0	0	0.272427
CDC42EP3	0	3	0	1	0	1	8	1	0	0	0	0	1	2	2	1	1	0	0	0	0	1	0	0	-0.289177
CDC42EP4	0	1	1	0	0	0	0	0	1	0	0	2	0	1	1	2	1	0	0	0	0	0	0	1	0.147329
CDC42SE1	0	0	0	1	0	0	1	0	0	0	0	1	0	0	0	0	0	2	0	0	0	1	0	1	0.321884
CDC42SE2	0	1	0	1	1	0	5	2	0	1	0	3	0	1	4	0	0	2	0	1	0	0	1	0	0.34658
CDC45	0	0	0	0	0	0	0	0	0	1	0	1	0	0	0	0	0	0	0	0	0	0	0	0	-0.281596
CDC5L	0	0	1	1	0	1	0	0	0	2	0	0	0	0	0	0	0	2	0	0	0	0	0	0	0.267319
CDC6	0	0	0	0	0	0	0	0	0	1	0	0	0	0	0	0	0	0	0	0	0	0	0	0	-0.454592
CDC7	0	0	0	1	0	0	0	0	0	0	0	2	0	0	1	1	0	0	0	0	0	0	2	1	-1.02717
CDC73	0	0	0	0	0	0	0	0	0	0	0	0	0	0	1	0	1	0	0	0	0	0	0	0	0.161073
CDCA3	0	0	0	0	0	0	0	0	1	0	0	1	0	1	1	0	0	0	0	0	0	0	0	0	0.295553
CDCA4	0	0	0	0	2	0	0	0	0	0	0	5	0	0	0	0	0	0	0	0	0	0	0	1	0.748956
CDCA5	0	0	0	0	0	0	2	0	0	0	0	1	0	0	0	0	0	0	0	0	0	0	0	0	-0.0974465
CDCA7L	1	0	1	1	0	0	3	1	1	1	1	3	0	2	2	0	0	0	1	0	0	3	0	0	0.156505
CDCP1	1	2	0	0	1	0	5	0	0	0	0	0	0	1	2	0	1	0	0	1	0	0	0	0	-1.41526
CDH7	0	0	0	0	0	0	0	0	0	0	0	0	0	0	1	0	1	2	0	0	0	0	0	0	-0.954297
CDH9	0	1	0	2	0	0	1	0	1	0	0	1	0	0	1	0	0	4	1	0	0	2	0	0	-1.33302
CDIP1	0	1	2	1	0	0	0	1	0	0	0	1	0	0	0	1	0	1	0	0	0	0	0	0	-0.0723829
CDK1	0	2	1	1	1	0	3	2	2	0	0	0	1	3	2	1	0	5	1	3	0	1	0	1	-0.687762
CDK10	0	0	0	0	0	0	1	0	0	0	0	1	0	0	1	0	0	0	0	0	0	0	0	0	-0.860577
CDK11A	0	0	0	0	0	0	3	0	0	0	0	0	0	0	1	0	0	2	0	0	0	0	0	0	0.0317757
CDK11B	0	0	0	0	0	0	3	0	0	0	0	0	0	0	1	0	0	2	0	0	0	0	0	0	0.076261
CDK12	1	0	0	0	0	0	0	0	1	0	0	1	0	0	0	0	0	0	0	0	0	0	0	0	-0.427813
CDK13	0	0	0	0	0	1	4	0	1	0	0	1	0	1	1	0	1	0	0	1	0	0	1	0	0.0828015
CDK14	0	0	0	0	0	0	1	0	0	0	0	0	0	0	0	0	0	0	0	0	0	0	0	0	-0.24917
CDK15	0	1	0	0	0	0	0	0	0	1	0	0	0	0	0	1	0	0	0	1	0	1	0	0	0.0628066
CDK17	0	1	0	0	0	0	3	1	0	2	0	3	0	0	0	0	0	0	0	1	0	0	0	1	-0.196306
CDK18	0	0	0	0	0	0	1	0	0	0	0	0	0	0	0	0	1	0	0	0	0	2	0	1	-0.578733
CDK19	0	1	0	0	0	0	3	0	0	1	0	4	0	0	1	0	1	2	0	0	0	0	0	1	-0.35969
CDK2	0	0	0	1	0	0	0	0	0	0	0	1	0	0	0	0	0	0	0	0	0	0	0	0	-0.120995
CDK2AP1	0	0	0	0	0	0	2	0	0	0	0	1	0	0	0	0	0	0	1	0	2	3	0	0	-0.109716
CDK2AP2	0	0	0	0	0	0	1	0	0	1	0	1	0	1	1	0	0	2	0	0	0	1	0	0	0.30136
CDK3	0	0	0	0	0	0	0	0	0	0	0	0	0	0	0	0	0	0	0	0	0	2	1	0	-0.61601
CDK4	0	0	0	0	0	0	0	0	0	0	0	3	0	0	0	1	0	0	0	0	0	0	0	0	0.0811227
CDK5	0	0	0	0	0	0	1	0	0	0	0	1	0	0	0	0	0	0	0	0	0	0	0	0	0.194831
CDK5RAP1	0	0	0	0	0	0	3	0	0	0	0	0	0	0	0	0	0	0	0	0	0	0	0	0	0.229294
CDK5RAP2	1	1	1	0	0	0	0	0	1	0	0	1	0	0	1	1	0	2	0	4	1	1	0	0	-0.31891
CDK5RAP3	0	0	0	0	0	0	0	0	0	0	0	3	0	0	0	0	0	0	0	0	0	0	0	0	-0.878712
CDK6	3	2	1	2	0	1	3	0	0	1	0	1	1	2	1	2	1	11	0	0	0	4	1	1	-0.533327
CDK7	0	0	1	0	0	0	0	0	0	0	0	0	0	0	1	0	0	0	0	0	0	0	0	0	0.476896
CDK8	1	0	0	0	0	0	1	0	0	0	0	0	0	0	0	0	0	0	0	0	0	0	0	0	-0.102912
CDK9	0	0	0	0	0	0	2	0	0	1	0	1	0	1	0	0	0	0	0	0	0	0	0	0	-0.40855
CDKAL1	0	2	0	2	0	0	4	1	1	0	0	0	1	2	4	0	0	2	0	1	0	0	0	0	-0.223587
CDKL1	0	1	0	0	0	0	0	1	0	0	0	0	0	0	0	0	0	0	0	0	0	1	0	0	-0.468858
CDKN1B	1	1	0	0	0	0	0	0	0	1	1	0	0	1	0	2	2	0	0	2	0	3	0	0	-0.023413
CDKN1C	0	0	0	0	0	0	0	0	0	0	1	2	0	1	0	0	1	0	1	0	0	1	0	0	0.232355
CDKN2A	0	1	0	1	0	0	0	0	0	0	0	0	1	0	0	0	0	2	0	0	0	0	0	0	0.952614
CDKN2AIP	0	1	0	0	1	0	4	1	1	2	0	1	1	2	2	1	0	2	0	1	0	0	0	0	-0.237453
CDKN2C	1	0	0	0	1	0	0	0	0	0	0	2	0	0	0	0	0	0	0	0	0	0	0	0	0.887021
CDKN3	0	1	0	0	0	0	0	0	0	0	0	2	0	0	1	0	0	0	0	0	0	0	0	0	-0.393886
CDPF1	0	1	0	0	0	0	1	0	0	0	0	2	1	1	0	0	0	0	0	0	0	1	0	0	-0.362985
CDR2	0	1	0	0	0	0	0	0	0	1	0	0	0	0	0	0	1	0	0	0	0	0	1	0	0.236938
CDS2	0	0	1	0	0	0	0	0	0	1	1	4	0	1	0	0	0	0	0	0	0	1	0	1	0.391471
CDT1	0	0	1	0	0	0	1	0	1	0	0	1	0	1	1	0	0	0	0	0	1	1	0	0	-0.29988
CDYL	0	0	0	0	0	0	3	0	0	0	0	7	0	0	0	0	0	0	0	0	0	1	0	0	-0.0636004
CDYL2	0	3	0	0	0	0	4	0	1	0	0	1	2	0	0	0	2	0	0	0	0	3	0	0	-0.459908
CEACAM1	0	0	1	0	0	0	0	0	0	1	1	1	0	0	0	0	0	2	0	0	0	0	0	0	0
CEACAM21	0	2	0	0	0	1	6	0	0	0	0	2	0	0	0	0	1	0	0	1	0	0	0	0	-0.521267
CEACAM6	0	0	0	0	0	0	1	0	0	0	0	1	0	1	2	0	0	0	0	1	0	0	0	0	0.239812
CEBPB	0	0	0	0	0	0	0	0	0	0	0	2	0	0	1	0	0	0	0	0	0	0	0	0	0.0925893
CEBPD	1	3	0	0	0	0	1	0	0	0	0	1	1	1	0	1	0	0	0	2	0	1	0	0	-0.445837
CEBPE	0	0	0	0	0	0	1	0	0	0	0	0	0	1	2	0	0	2	0	1	0	0	0	0	0.0657655
CEBPG	0	0	0	0	0	1	3	0	0	1	0	1	0	0	0	0	1	0	0	0	0	0	1	0	0.356971
CEBPZOS	0	2	0	1	0	0	4	0	0	1	0	2	1	0	3	0	0	1	0	1	0	0	0	0	0.38636
CELF1	0	0	0	0	0	0	1	0	0	0	0	1	0	0	0	0	0	0	0	0	0	0	0	0	0.0430959
CELF2	1	2	0	0	0	0	2	2	0	0	1	0	0	1	3	0	2	0	0	2	0	0	0	0	-0.60775
CELF6	0	0	1	1	0	0	1	0	0	0	0	3	0	0	0	0	0	0	1	0	0	3	0	3	-0.171745
CEMIP	1	0	0	1	0	0	2	0	0	0	0	0	0	1	0	0	0	0	0	0	0	0	0	0	0
CENPA	0	0	0	0	0	0	0	0	0	0	0	0	1	0	0	0	0	0	0	0	0	0	0	0	-0.067605
CENPC	0	0	0	1	0	0	2	0	0	0	0	1	0	0	1	0	0	2	1	0	0	0	0	1	-0.356362
CENPE	0	0	1	0	0	0	0	0	0	1	0	1	0	0	0	1	0	2	0	0	0	0	0	0	-0.0345716
CENPF	0	0	0	0	0	0	0	0	0	0	0	1	0	0	0	1	0	0	0	0	0	0	0	0	-0.118279
CENPH	0	2	0	1	0	0	2	0	1	0	1	2	1	0	1	0	0	0	0	2	0	2	0	0	-0.00271247
CENPJ	0	1	1	1	0	0	1	0	0	1	0	1	0	1	1	0	0	4	0	1	0	0	1	0	-0.579992
CENPL	0	0	0	0	0	0	1	0	0	0	0	0	0	0	0	0	0	0	0	0	0	0	0	0	-0.0886631
CENPM	0	1	0	0	1	0	0	0	0	1	0	1	0	0	2	1	0	2	0	0	0	0	0	0	-1.24618
CENPN	0	0	0	0	1	0	1	0	0	0	0	0	0	2	1	0	0	0	0	0	1	1	0	0	0.299574
CENPO	0	0	0	0	0	0	2	0	0	0	0	2	1	0	0	0	0	0	0	1	0	0	0	0	-0.189058
CENPP	0	0	0	0	0	0	0	0	0	0	0	0	0	0	0	0	0	2	0	0	0	0	0	0	-0.380168
CENPS	0	0	0	0	0	0	0	0	0	0	0	1	0	0	2	0	0	0	0	0	0	0	0	0	0.171014
CENPU	0	0	0	0	0	1	1	0	0	0	0	0	0	0	0	0	0	0	0	2	0	2	0	0	-0.348838
CENPV	0	1	0	0	0	0	0	0	0	0	0	0	0	0	1	0	0	0	0	0	0	0	0	0	0.2651
CENPW	0	0	1	1	1	0	2	1	0	1	1	2	0	0	2	1	2	0	0	1	0	0	0	0	0.50866
CEP120	0	1	0	1	0	0	1	0	0	0	0	0	1	0	0	0	0	1	0	0	0	1	0	0	-0.0830513
CEP128	0	1	0	2	0	0	0	0	0	2	0	0	1	0	1	1	0	1	0	1	0	0	0	0	-0.0876121
CEP131	0	0	0	0	1	0	0	0	0	0	0	1	0	0	0	0	0	0	0	0	0	0	0	1	-0.134231
CEP135	0	0	0	2	0	0	3	1	0	1	0	1	0	2	2	1	0	3	1	2	0	2	0	0	-0.0627743
CEP162	0	0	1	1	0	0	0	0	0	0	0	0	0	0	0	1	0	0	0	0	0	0	0	0	-0.312761
CEP164	0	0	0	0	0	0	1	0	0	0	0	1	0	0	0	0	0	0	0	0	0	0	0	0	0.0574212
CEP170	0	0	0	1	0	0	1	0	0	1	0	0	0	1	1	0	1	0	0	0	0	0	0	0	-0.226124
CEP19	1	0	0	0	0	0	0	0	0	0	0	0	0	0	1	0	0	0	0	0	0	0	0	0	0.210503
CEP192	0	1	1	2	0	0	4	2	0	2	0	1	0	0	1	0	2	5	0	1	0	0	0	1	-0.418026
CEP250	0	0	0	0	0	0	2	0	0	0	0	4	0	2	0	0	1	0	0	0	0	2	0	0	-0.308636
CEP290	1	0	0	0	0	0	0	0	0	1	0	0	0	0	0	0	0	0	0	0	0	0	0	0	-0.355053
CEP295	0	0	0	0	0	0	0	0	0	0	0	0	0	0	1	0	0	0	0	0	0	0	0	0	-0.658455
CEP350	0	0	0	0	0	0	2	0	0	0	0	0	0	0	0	0	0	0	0	1	0	1	0	0	0.0061901
CEP44	0	0	0	0	0	0	1	0	0	0	0	0	0	2	0	0	0	0	0	0	0	0	0	0	-0.120259
CEP55	0	0	0	0	0	0	1	0	0	0	0	1	0	0	0	0	0	0	0	0	0	0	0	0	-0.0218164
CEP57	0	0	1	0	0	0	0	1	0	0	0	0	0	0	1	0	0	2	0	0	0	0	0	0	-0.305835
CEP57L1	1	0	0	0	0	0	0	0	0	0	0	2	0	0	0	0	0	0	0	0	0	0	0	0	-0.792086
CEP63	0	1	1	0	0	2	2	1	0	0	0	1	0	2	0	0	0	0	0	0	1	0	0	1	-0.236427
CEP68	0	0	0	0	0	0	1	0	1	0	0	3	0	1	0	0	1	0	0	3	1	1	0	0	-0.777295
CEP70	0	0	0	0	0	0	0	0	0	0	0	2	0	0	1	1	0	0	0	0	0	0	0	0	-0.0549983
CEP72	0	0	0	0	0	0	0	0	0	0	0	4	0	0	0	0	0	0	0	0	0	0	0	0	-0.495317
CEP76	2	0	0	0	0	0	0	0	0	0	0	0	0	0	1	0	0	0	0	0	0	0	0	0	0.331776
CEP78	3	3	0	5	0	0	7	2	0	3	1	2	1	4	5	1	0	5	0	4	0	2	0	0	-0.331835
CEP83	0	0	1	0	0	0	3	1	0	0	0	1	0	1	2	0	0	0	0	0	1	2	0	0	-0.236539
CEP85	0	0	0	0	1	0	0	0	0	0	0	3	0	0	0	0	0	0	0	0	0	0	0	0	-0.308588
CEP85L	0	0	0	0	0	0	2	0	1	0	1	2	0	1	0	0	0	0	0	2	0	1	0	0	-1.07085
CEP89	0	1	1	0	0	0	2	0	0	0	0	0	1	0	0	1	0	0	0	1	0	0	0	0	-0.227119
CEP95	1	0	0	0	0	0	1	0	0	0	0	0	0	1	0	0	0	2	0	0	0	0	0	0	0.128049
CEP97	0	0	0	0	0	0	3	0	0	0	0	1	0	0	3	0	0	0	0	1	0	1	0	0	-0.267133
CERCAM	0	0	0	0	0	0	1	0	0	0	0	1	0	0	0	0	0	0	0	0	0	0	0	0	-0.967997
CERK	0	0	0	0	0	1	4	2	0	1	0	0	0	2	0	0	0	0	0	0	0	2	0	0	-0.563102
CERS2	0	1	0	0	0	0	1	0	0	0	0	3	0	0	0	0	1	0	0	0	0	0	0	0	0.301453
CERS4	0	2	1	0	0	0	4	1	0	0	0	0	0	2	0	0	1	0	0	1	0	1	1	0	-1.1559
CERS5	0	0	0	0	0	0	1	0	0	0	0	3	0	0	0	0	0	0	0	0	0	0	0	0	0.0694198
CERS6	0	3	0	2	0	0	6	0	3	1	0	0	0	1	5	2	0	0	0	2	0	2	1	0	0.416564
CES2	0	0	0	0	0	0	0	0	0	0	0	0	0	0	0	0	0	0	0	0	0	0	1	0	-0.232781
CFAP126	0	0	0	0	0	0	0	1	0	0	0	0	0	0	1	0	0	0	0	0	0	0	0	0	0.564397
CFAP20	0	0	1	0	1	0	2	0	0	3	0	4	0	0	0	1	0	0	0	0	0	0	0	0	0.442308
CFAP36	0	3	0	0	0	0	0	0	0	0	0	0	0	0	0	0	0	0	0	0	0	0	0	0	0.27521
CFAP44	0	1	0	0	0	0	0	0	0	0	0	0	0	0	0	0	0	0	0	1	0	0	0	0	-0.130444
CFAP45	0	1	0	0	0	0	2	0	0	0	0	3	0	0	1	0	0	0	0	0	0	0	0	0	0.0530749
CFAP69	0	0	0	0	0	0	0	0	0	0	0	1	0	0	0	0	0	0	0	0	0	0	0	0	0.215087
CFAP97	0	0	0	0	0	0	1	0	2	0	0	0	0	0	0	0	0	0	0	1	0	0	0	0	-0.121398
CFDP1	0	0	0	0	0	0	1	0	0	0	0	0	0	0	0	0	0	0	0	0	0	0	0	0	0.147062
CFH	0	0	0	0	0	0	1	1	0	0	0	0	0	0	0	0	0	0	0	0	0	0	0	0	-0.784947
CFL1	0	0	1	0	1	0	1	0	0	1	0	2	0	0	0	1	0	0	0	0	0	0	0	0	0.487935
[truncated: 7,727 more rows]

## Sheet: DHS Lost ITD vs PBSC
Motif	AHR	AP1	ATF-CREB	CEBP	EGR	ESR1	ETS	FOX	GATA	IKZF	IRF	KLF	MAF	MEIS	MYB	MYC-Ebox	NF1	NFIL3	OCT	RUNX	TAL1-Ebox	TCF3-Ebox	TEAD	WT1	FC RNA ITDvPBSC
PTPN13	0	0	0	0	0	0	1	0	1	0	0	3	0	2	0	0	0	0	0	0	0	1	1	1	-1.26689
ESR2	0	0	1	0	0	0	0	0	0	0	0	0	0	0	2	1	0	0	0	0	0	1	0	1	-1.3567
CDC42BPA	0	0	0	0	0	0	0	0	0	0	0	0	0	0	0	0	0	0	0	0	0	1	0	1	-3.15459
CACNB2	0	0	0	0	0	0	0	0	0	0	0	0	0	0	1	0	0	2	0	0	0	0	0	1	-3.19282
PHLDB2	0	0	0	0	0	0	0	0	0	0	0	0	0	0	1	0	0	0	0	0	0	0	0	1	-1.61779
ZNF154	2	0	0	0	0	0	0	0	0	0	0	1	0	1	0	0	0	0	0	0	0	0	0	1	-2.45153
ADAMTS10	0	0	0	0	0	0	0	1	0	1	0	6	0	0	0	0	0	0	0	0	0	0	0	1	-2.2647
TC2N	0	0	0	0	1	0	0	0	0	0	0	5	0	0	0	0	0	0	0	0	0	0	0	1	-2.69432
GBP1	0	0	0	1	0	0	0	0	0	0	1	0	0	0	0	0	0	0	0	0	0	0	0	1	-2.16361
ZNF135	0	0	0	0	0	0	1	0	0	1	0	0	0	0	0	0	0	0	0	0	0	0	0	1	-2.22108
MYO1D	0	1	0	0	0	0	0	0	1	0	0	0	0	0	0	0	0	0	0	0	0	0	0	1	-1.67504
KLHL3	0	1	0	0	0	0	0	0	0	0	0	0	0	0	0	0	0	0	0	0	0	0	0	1	-1.59903
EFCC1	0	0	0	0	0	0	0	0	0	0	0	0	0	0	0	0	0	0	0	0	0	0	0	1	-1.47926
SYDE2	0	0	0	0	0	0	0	0	0	0	0	0	0	0	0	0	0	0	0	0	0	0	0	1	-1.38729
MECOM	0	1	0	1	1	0	4	3	2	0	0	2	0	4	4	0	1	3	1	2	0	1	2	0	-4.64455
NRIP1	1	2	0	0	0	0	5	0	0	1	0	1	0	0	2	0	0	0	0	1	0	3	1	0	-1.77243
NEGR1	0	0	0	1	0	0	1	1	0	0	0	0	0	1	0	1	0	0	0	0	1	1	1	0	-2.08003
ATXN1	0	6	0	0	0	0	6	1	0	1	0	2	2	2	0	1	0	1	0	5	0	1	1	0	-2.45479
CAMK2D	0	2	1	0	0	0	2	0	1	0	0	0	0	1	0	0	1	0	1	0	0	1	1	0	-1.10512
STARD9	0	1	0	0	0	0	1	0	2	0	0	0	0	0	0	0	0	0	1	0	0	1	1	0	-3.11404
ABLIM1	0	2	0	0	0	0	0	0	1	0	0	0	1	0	0	0	0	0	0	0	0	1	1	0	-2.60983
FHL2	0	0	0	0	0	0	1	0	0	0	0	0	0	0	0	0	0	0	0	0	0	1	1	0	-1.83341
ULK2	0	0	0	0	0	0	0	0	0	1	0	0	0	0	2	0	0	0	1	0	1	0	1	0	-1.16036
AADAT	0	0	0	0	0	0	1	0	0	1	0	0	0	1	0	0	0	0	0	2	0	0	1	0	-1.74209
SPRED1	3	0	1	1	0	0	3	0	0	1	0	0	0	0	1	0	0	6	1	1	0	0	1	0	-1.0166
MYCT1	0	0	0	2	0	0	2	0	1	0	0	0	0	0	1	1	0	4	0	0	0	0	1	0	-3.241
TRIP6	0	1	2	0	0	0	0	0	0	0	0	1	1	0	0	2	0	2	0	0	0	0	1	0	-2.57046
VAMP5	0	0	0	1	0	0	1	0	0	0	0	0	0	1	3	0	0	2	0	0	0	0	1	0	-2.1537
HDC	0	1	0	0	0	0	0	0	1	0	0	0	0	2	2	0	0	0	0	0	0	0	1	0	-3.47582
PGBD2	0	1	0	0	0	0	0	0	0	0	0	0	0	1	1	0	0	0	0	0	0	0	1	0	-1.11254
PLOD2	0	0	0	0	0	0	1	0	0	0	0	0	0	1	0	0	0	0	0	0	0	0	1	0	-2.82348
MYB	0	0	0	0	0	0	0	0	0	1	1	0	0	0	0	0	0	0	0	0	0	0	1	0	-1.3528
ZNF69	0	0	0	0	0	0	1	0	1	0	0	0	0	0	1	0	0	0	1	0	0	5	0	0	-1.40385
PAWR	0	1	0	0	0	0	3	0	0	1	0	2	1	0	0	1	0	0	0	0	1	3	0	0	-3.24064
DSG2	0	0	0	0	0	0	0	0	1	0	0	3	0	0	0	0	0	0	0	0	0	3	0	0	-2.79504
NKAIN2	1	1	0	0	0	0	2	1	1	0	0	0	2	1	1	0	2	0	0	0	1	2	0	0	-3.78622
HFM1	0	0	0	0	0	0	0	0	0	0	0	2	0	0	0	0	0	0	0	0	0	2	0	0	-1.46083
FREM1	0	0	0	0	0	0	0	0	0	0	0	0	0	0	0	0	0	0	0	0	0	2	0	0	-1.45758
FOXO1	0	0	0	1	0	0	1	1	0	1	0	1	0	4	1	0	2	0	1	0	2	1	0	0	-1.64986
C21orf58	0	2	0	0	0	2	1	0	2	0	0	0	0	3	2	0	0	0	1	0	1	1	0	0	-1.8911
SNAPC3	0	1	0	0	0	0	3	0	1	0	0	0	0	2	2	1	0	2	0	0	1	1	0	0	-1.00654
ANXA5	0	0	1	0	1	0	0	0	0	0	0	2	0	0	0	0	0	0	0	0	1	1	0	0	-2.76152
EVA1C	0	0	0	0	0	0	1	0	0	0	0	0	0	0	0	0	0	0	0	0	1	1	0	0	-1.25235
GPC5	0	0	0	0	0	0	1	0	0	0	0	0	0	0	0	0	0	0	0	0	1	1	0	0	-1.35238
LRRC70	0	0	0	0	0	0	0	0	0	0	0	0	0	0	0	0	0	0	0	0	1	1	0	0	-1.60047
NFIA	0	0	0	0	0	0	1	0	1	0	0	1	0	1	2	1	0	0	1	3	0	1	0	0	-2.50275
PTPRM	0	1	0	0	0	0	0	0	0	0	0	0	0	0	0	0	0	0	0	2	0	1	0	0	-2.76653
CEP152	0	0	0	0	0	0	0	0	0	0	0	0	0	0	0	0	0	0	1	1	0	1	0	0	-1.25022
ANK3	0	1	0	0	0	0	1	0	0	0	0	0	1	1	1	1	0	2	0	1	0	1	0	0	-1.40053
ZNF862	0	0	0	0	0	0	0	0	0	0	0	0	0	0	2	0	1	0	0	1	0	1	0	0	-1.12399
RFX8	0	1	0	0	0	0	0	0	0	1	0	0	0	1	1	0	1	0	0	1	0	1	0	0	-1.48755
HDAC9	0	0	0	0	0	0	1	0	1	0	0	0	0	1	2	0	0	0	0	1	0	1	0	0	-1.74654
ABI3BP	0	0	0	0	0	0	0	0	0	0	0	0	0	1	1	0	0	0	0	1	0	1	0	0	-1.08843
PRR15	0	2	0	0	0	0	1	0	0	1	0	0	0	0	0	0	0	0	0	1	0	1	0	0	-1.40216
KLF12	2	0	0	0	0	0	2	0	0	2	0	0	0	0	1	0	0	2	1	0	0	1	0	0	-2.41418
TAL1	0	0	0	0	0	0	1	0	0	1	0	0	0	0	0	1	1	2	0	0	0	1	0	0	-3.45939
SESN3	0	1	0	0	0	0	0	1	0	0	0	0	0	0	0	0	1	2	0	0	0	1	0	0	-3.34089
GPRIN3	0	0	0	0	0	0	3	0	0	0	0	0	0	0	0	0	0	1	0	0	0	1	0	0	-1.28843
HMGA2	0	0	0	0	0	0	0	0	0	0	0	0	0	0	1	0	1	0	0	0	0	1	0	0	-3.19283
ZNF626	0	0	0	0	0	0	0	0	0	0	0	1	0	2	0	0	1	0	0	0	0	1	0	0	-1.91477
ZNF90	0	0	0	0	0	0	1	0	0	0	0	1	0	1	0	0	1	0	0	0	0	1	0	0	-1.45662
MLLT3	0	0	0	0	0	0	1	0	0	0	0	0	0	1	0	0	1	0	0	0	0	1	0	0	-4.2062
ELN	0	1	0	0	0	0	0	0	0	0	0	0	0	0	0	0	1	0	0	0	0	1	0	0	-1.37113
HEMGN	0	0	0	0	0	0	0	0	0	0	0	3	0	1	1	1	0	0	0	0	0	1	0	0	-3.31538
SPEF2	0	0	0	0	0	0	0	0	0	0	0	0	0	1	1	0	0	0	0	0	0	1	0	0	-1.8866
TBC1D4	0	0	0	0	0	0	0	0	0	0	0	0	0	1	1	0	0	0	0	0	0	1	0	0	-1.91004
JAKMIP2	0	0	0	0	0	0	2	0	1	0	0	1	0	0	1	0	0	0	0	0	0	1	0	0	-2.24119
MCUB	0	0	0	0	0	0	0	0	0	0	0	1	0	0	1	0	0	0	0	0	0	1	0	0	-2.75545
GYPC	0	0	1	0	0	0	0	0	0	0	0	0	0	3	0	0	0	0	0	0	0	1	0	0	-2.0136
TJP2	2	0	0	0	0	0	0	0	0	0	0	1	0	2	0	0	0	0	0	0	0	1	0	0	-1.98822
ANKH	0	1	1	0	0	0	0	0	0	0	0	0	0	1	0	0	0	0	0	0	0	1	0	0	-1.88552
AKT3	0	1	1	0	0	0	1	1	0	0	0	0	1	0	0	0	0	0	0	0	0	1	0	0	-3.7647
CARMIL1	0	0	0	0	0	0	0	0	1	0	0	0	0	0	0	0	0	0	0	0	0	1	0	0	-1.72978
FAM171B	0	1	0	0	0	0	0	0	0	0	0	0	0	0	0	0	0	0	0	0	0	1	0	0	-1.35752
SLC4A8	0	0	0	0	0	0	0	0	0	0	0	0	0	0	0	0	0	0	0	0	0	1	0	0	-1.58544
LIMCH1	0	3	0	0	0	1	2	1	1	1	0	0	0	2	0	0	1	0	0	2	2	0	0	0	-1.04272
AFAP1L2	0	0	0	0	0	0	0	0	0	0	0	1	0	0	1	0	0	0	0	1	1	0	0	0	-1.58509
CHRM3	2	2	0	0	0	0	1	0	0	0	0	0	1	1	2	0	0	0	1	0	1	0	0	0	-3.85214
EPSTI1	0	0	0	0	0	0	0	0	0	0	1	1	0	1	1	0	0	0	1	0	1	0	0	0	-2.49517
DOCK10	0	0	0	0	0	0	2	0	0	0	0	0	0	1	1	0	0	0	0	2	0	0	0	0	-2.10402
F2R	0	0	0	0	0	0	1	0	0	0	0	0	0	0	1	0	0	0	0	2	0	0	0	0	-1.30582
PLCB1	0	1	0	0	0	0	2	0	0	1	0	0	0	0	0	0	0	0	0	2	0	0	0	0	-1.46905
IFITM1	0	0	0	0	0	0	1	0	0	0	0	0	0	0	0	0	0	0	0	2	0	0	0	0	-2.45735
CDC14B	0	0	2	0	0	0	0	0	0	0	0	0	0	1	0	0	0	2	0	1	0	0	0	0	-1.72939
IL15	0	2	0	0	0	0	1	0	2	0	0	0	0	1	2	0	1	0	0	1	0	0	0	0	-1.7286
RSAD2	0	0	0	0	0	0	2	0	0	0	0	0	0	0	1	0	0	0	0	1	0	0	0	0	-1.40571
FERMT1	0	0	0	0	0	0	0	0	0	0	0	0	0	0	1	0	0	0	0	1	0	0	0	0	-1.60243
RGS3	0	0	0	0	0	0	1	0	0	0	0	0	0	2	0	0	0	0	0	1	0	0	0	0	-1.12756
ENDOD1	0	1	0	3	0	0	0	1	0	0	0	1	0	0	0	0	0	0	0	1	0	0	0	0	-1.35097
LAG3	0	0	0	0	0	0	0	1	0	0	0	1	0	0	0	0	0	0	0	1	0	0	0	0	-1.45019
SFXN1	0	0	0	0	0	0	2	0	0	0	0	0	0	0	0	0	0	0	0	1	0	0	0	0	-1.23277
C1QTNF4	1	0	0	0	0	0	0	0	0	0	0	0	0	0	0	0	0	0	0	1	0	0	0	0	-1.63551
SLA	0	0	0	0	0	0	0	0	0	0	0	0	0	0	0	0	0	0	0	1	0	0	0	0	-2.04121
DACH1	1	1	0	1	0	0	0	0	0	0	0	1	0	1	2	2	0	1	1	0	0	0	0	0	-2.17973
PBX1	0	2	0	0	0	0	1	0	3	1	0	0	0	3	2	0	0	0	1	0	0	0	0	0	-3.40765
CRHBP	0	0	0	0	0	0	1	0	2	0	0	0	0	1	1	0	0	0	1	0	0	0	0	0	-3.81109
SLC25A30	0	0	0	0	0	0	0	0	0	0	0	0	0	1	1	0	0	0	1	0	0	0	0	0	-1.05703
NAV1	1	0	0	0	0	0	0	0	0	0	0	0	0	1	0	0	0	0	1	0	0	0	0	0	-1.80446
CETN3	0	0	0	0	0	0	0	0	0	0	0	0	0	0	0	0	0	0	1	0	0	0	0	0	-1.09492
SLC41A1	0	0	0	0	0	0	0	0	0	0	0	0	0	0	0	0	0	0	1	0	0	0	0	0	-1.16787
PTPRD	0	1	0	0	0	0	2	0	1	0	0	0	0	1	2	0	1	5	0	0	0	0	0	0	-2.11904
PRKG2	0	1	0	0	0	0	0	0	1	0	0	0	1	0	1	0	0	2	0	0	0	0	0	0	-3.27794
BLVRA	0	1	0	1	0	0	1	1	0	0	0	1	0	0	0	0	0	2	0	0	0	0	0	0	-2.35801
SGPP1	0	0	0	1	0	0	0	0	0	0	0	0	0	0	0	0	0	2	0	0	0	0	0	0	-1.33925
ERICH1	0	0	0	0	0	0	0	0	0	0	0	0	0	0	0	0	0	2	0	0	0	0	0	0	-1.35813
ZSCAN23	0	0	0	0	0	0	0	0	0	0	0	1	0	0	0	0	1	1	0	0	0	0	0	0	-1.8678
HTR1F	0	0	0	0	0	1	0	0	0	0	1	0	0	0	0	0	0	1	0	0	0	0	0	0	-2.19435
C1orf21	1	1	0	0	0	0	0	0	0	0	0	1	0	0	1	0	2	0	0	0	0	0	0	0	-2.00997
IL12RB2	0	0	0	0	0	0	0	0	0	0	0	0	0	0	1	0	2	0	0	0	0	0	0	0	-3.27294
HSPA12A	0	0	0	1	0	0	2	0	0	0	0	0	0	0	1	0	1	0	0	0	0	0	0	0	-1.133
LRP6	0	0	0	1	0	0	1	0	0	0	0	0	0	0	0	0	1	0	0	0	0	0	0	0	-1.50909
CFI	0	0	0	0	0	0	0	0	0	0	0	0	0	0	0	0	1	0	0	0	0	0	0	0	-3.30283
KCNIP3	0	0	0	0	0	0	0	0	0	0	0	0	0	0	0	0	1	0	0	0	0	0	0	0	-1.35664
LRBA	0	0	0	0	0	0	1	0	1	0	1	0	0	1	0	2	0	0	0	0	0	0	0	0	-1.71128
PECR	0	1	0	0	0	0	0	0	0	0	0	2	0	0	1	1	0	0	0	0	0	0	0	0	-1.7902
ST6GAL1	0	0	0	0	0	0	1	0	0	0	1	0	0	0	1	1	0	0	0	0	0	0	0	0	-1.32609
ALG1L2	0	0	0	0	0	0	1	1	0	0	0	0	0	2	0	1	0	0	0	0	0	0	0	0	-1.09147
UCHL1	0	1	0	0	0	0	0	1	0	0	0	1	0	0	0	1	0	0	0	0	0	0	0	0	-2.73376
PDZD2	0	0	0	0	0	0	0	0	0	0	0	0	0	0	0	1	0	0	0	0	0	0	0	0	-1.32628
RBM11	0	0	0	0	0	0	4	1	0	0	0	1	0	1	2	0	0	0	0	0	0	0	0	0	-1.21226
SLC8A3	0	0	0	0	0	0	0	0	1	0	0	0	0	0	2	0	0	0	0	0	0	0	0	0	-2.05192
HPGDS	0	1	0	0	0	0	2	0	0	0	0	0	0	0	2	0	0	0	0	0	0	0	0	0	-3.25386
CALN1	0	0	0	0	0	0	1	0	0	0	0	0	0	0	2	0	0	0	0	0	0	0	0	0	-2.20223
XAF1	0	0	0	0	0	0	0	0	0	0	0	0	0	0	2	0	0	0	0	0	0	0	0	0	-1.61136
ADGRG6	0	0	0	0	0	0	0	0	0	1	0	0	0	1	1	0	0	0	0	0	0	0	0	0	-4.34892
TIMP3	0	0	0	0	0	0	1	1	1	0	0	0	0	1	1	0	0	0	0	0	0	0	0	0	-1.09495
HGF	0	1	0	0	0	0	1	0	0	0	0	0	0	1	1	0	0	0	0	0	0	0	0	0	-1.59346
STX3	0	1	0	0	0	0	0	0	0	0	0	1	2	0	1	0	0	0	0	0	0	0	0	0	-1.23908
ABO	1	0	0	0	0	0	3	0	0	0	0	0	2	0	1	0	0	0	0	0	0	0	0	0	-2.36446
TNIK	0	2	0	0	0	0	1	0	3	0	0	0	1	0	1	0	0	0	0	0	0	0	0	0	-1.65485
ATP9A	0	0	0	0	0	0	0	0	0	0	0	3	0	0	1	0	0	0	0	0	0	0	0	0	-1.63514
TPST1	0	0	0	0	0	0	0	0	1	1	0	1	0	0	1	0	0	0	0	0	0	0	0	0	-1.12424
NBL1	2	0	0	1	0	0	2	0	1	0	0	0	0	0	1	0	0	0	0	0	0	0	0	0	-2.25528
MCOLN2	0	0	0	0	0	0	0	0	1	0	0	0	0	0	1	0	0	0	0	0	0	0	0	0	-1.66203
MON2	0	0	0	0	0	0	0	0	1	0	0	0	0	0	1	0	0	0	0	0	0	0	0	0	-1.10788
PDZRN4	0	0	0	0	0	0	1	0	0	0	0	0	0	0	1	0	0	0	0	0	0	0	0	0	-1.42429
AASS	0	0	0	0	0	0	0	0	0	0	0	0	0	0	1	0	0	0	0	0	0	0	0	0	-2.63793
BASP1	0	0	0	0	0	0	0	0	0	0	0	0	0	0	1	0	0	0	0	0	0	0	0	0	-1.21537
PALLD	0	2	0	1	0	0	1	0	0	0	0	6	1	2	0	0	0	0	0	0	0	0	0	0	-1.02649
IL7	0	2	0	0	0	0	1	0	1	0	0	0	1	2	0	0	0	0	0	0	0	0	0	0	-1.18674
ATP10A	0	1	0	0	0	0	0	1	0	0	0	0	1	2	0	0	0	0	0	0	0	0	0	0	-2.71238
ZNF229	2	0	0	0	0	0	2	0	0	1	0	2	0	2	0	0	0	0	0	0	0	0	0	0	-1.29983
GATA3	0	0	0	0	0	0	0	0	0	0	0	1	0	2	0	0	0	0	0	0	0	0	0	0	-1.10274
C2orf88	0	0	0	0	0	0	1	0	1	0	0	0	0	2	0	0	0	0	0	0	0	0	0	0	-1.45036
BEND4	0	0	0	0	0	0	1	0	0	0	0	4	0	1	0	0	0	0	0	0	0	0	0	0	-1.99898
PLSCR4	1	0	0	0	0	0	1	0	0	1	0	1	0	1	0	0	0	0	0	0	0	0	0	0	-2.16359
WASF1	0	0	0	0	0	0	0	0	1	0	0	1	0	1	0	0	0	0	0	0	0	0	0	0	-1.21926
BANP	0	1	0	0	0	0	1	0	0	0	0	1	0	1	0	0	0	0	0	0	0	0	0	0	-1.25672
NEDD4L	1	0	0	0	0	0	0	0	0	0	0	1	0	1	0	0	0	0	0	0	0	0	0	0	-2.53964
PFKM	0	0	0	0	0	0	0	0	0	0	0	1	0	1	0	0	0	0	0	0	0	0	0	0	-1.87974
VWDE	0	0	0	0	0	0	0	0	0	0	0	1	0	1	0	0	0	0	0	0	0	0	0	0	-3.28292
TNFSF10	0	0	0	0	0	0	0	0	1	1	0	0	0	1	0	0	0	0	0	0	0	0	0	0	-2.47859
TSPYL5	0	0	0	0	0	0	1	0	0	1	0	0	0	1	0	0	0	0	0	0	0	0	0	0	-1.69989
VPS8	0	0	0	0	0	0	0	0	2	0	0	0	0	1	0	0	0	0	0	0	0	0	0	0	-1.08035
ZNF814	0	0	0	0	0	0	2	0	0	0	0	0	0	1	0	0	0	0	0	0	0	0	0	0	-1.31576
CCDC92	0	0	0	0	0	0	0	0	0	0	0	0	0	1	0	0	0	0	0	0	0	0	0	0	-1.20381
CHST12	0	0	0	0	0	0	0	0	0	0	0	0	0	1	0	0	0	0	0	0	0	0	0	0	-1.17485
RIMKLB	0	0	0	0	0	0	0	0	0	0	0	0	0	1	0	0	0	0	0	0	0	0	0	0	-1.45388
CLDN15	0	1	0	0	0	0	0	0	0	0	0	0	1	0	0	0	0	0	0	0	0	0	0	0	-1.75585
MEGF6	0	0	0	0	1	0	0	0	0	0	0	4	0	0	0	0	0	0	0	0	0	0	0	0	-1.05398
GABBR1	1	0	0	0	0	0	0	0	0	0	0	4	0	0	0	0	0	0	0	0	0	0	0	0	-3.46603
SLC29A2	0	0	0	0	0	0	0	0	0	0	0	3	0	0	0	0	0	0	0	0	0	0	0	0	-1.78926
SCD	0	0	0	0	0	0	1	0	0	0	0	2	0	0	0	0	0	0	0	0	0	0	0	0	-1.7279
XKR6	0	0	0	0	0	0	1	0	0	0	0	2	0	0	0	0	0	0	0	0	0	0	0	0	-1.09511
GSTM5	0	0	0	0	0	1	0	0	0	0	0	2	0	0	0	0	0	0	0	0	0	0	0	0	-2.33846
CEP126	0	0	0	0	0	0	0	0	0	0	0	2	0	0	0	0	0	0	0	0	0	0	0	0	-1.39661
STAC	0	0	0	0	0	0	0	0	0	0	0	2	0	0	0	0	0	0	0	0	0	0	0	0	-1.54261
TPM2	0	0	0	0	0	0	0	0	0	0	0	2	0	0	0	0	0	0	0	0	0	0	0	0	-1.83985
CHMP4C	0	0	0	0	0	0	2	0	0	1	0	1	0	0	0	0	0	0	0	0	0	0	0	0	-1.23854
EGLN3	0	1	0	0	0	0	2	0	0	0	0	1	0	0	0	0	0	0	0	0	0	0	0	0	-1.1923
EDARADD	0	0	0	0	0	0	2	0	0	0	0	1	0	0	0	0	0	0	0	0	0	0	0	0	-1.50705
ACVR2A	0	0	0	0	0	0	1	0	0	0	0	1	0	0	0	0	0	0	0	0	0	0	0	0	-1.32576
CDCA7	0	0	0	0	0	0	1	0	0	0	0	1	0	0	0	0	0	0	0	0	0	0	0	0	-2.23351
SPAG17	0	0	0	0	0	0	1	0	0	0	0	1	0	0	0	0	0	0	0	0	0	0	0	0	-2.02089
TRIM47	0	1	0	0	0	0	0	0	0	0	0	1	0	0	0	0	0	0	0	0	0	0	0	0	-1.66936
CPED1	1	0	0	0	0	0	0	0	0	0	0	1	0	0	0	0	0	0	0	0	0	0	0	0	-2.91798
GNA11	1	0	0	0	0	0	0	0	0	0	0	1	0	0	0	0	0	0	0	0	0	0	0	0	-1.14943
AMOTL1	0	0	0	0	0	0	0	0	0	0	0	1	0	0	0	0	0	0	0	0	0	0	0	0	-1.23664
ARHGEF10	0	0	0	0	0	0	0	0	0	0	0	1	0	0	0	0	0	0	0	0	0	0	0	0	-1.37013
C8orf88	0	0	0	0	0	0	0	0	0	0	0	1	0	0	0	0	0	0	0	0	0	0	0	0	-2.37055
COL5A1	0	0	0	0	0	0	0	0	0	0	0	1	0	0	0	0	0	0	0	0	0	0	0	0	-1.999
GNB5	0	0	0	0	0	0	0	0	0	0	0	1	0	0	0	0	0	0	0	0	0	0	0	0	-1.14762
MPPED2	0	0	0	0	0	0	0	0	0	0	0	1	0	0	0	0	0	0	0	0	0	0	0	0	-2.34097
SLAIN1	0	0	0	0	0	0	0	0	0	0	0	1	0	0	0	0	0	0	0	0	0	0	0	0	-2.45933
TTLL7	0	0	0	0	0	0	0	0	1	0	2	0	0	0	0	0	0	0	0	0	0	0	0	0	-1.4603
NUP35	0	0	0	0	0	0	0	0	0	1	1	0	0	0	0	0	0	0	0	0	0	0	0	0	-1.20554
KCNA3	0	0	0	0	0	0	0	1	1	1	0	0	0	0	0	0	0	0	0	0	0	0	0	0	-2.03936
SERPINB9	0	0	0	0	0	0	1	0	1	1	0	0	0	0	0	0	0	0	0	0	0	0	0	0	-1.82004
PLCB4	2	0	0	0	0	0	0	0	1	1	0	0	0	0	0	0	0	0	0	0	0	0	0	0	-3.103
INPP5D	0	0	0	0	0	0	0	0	0	1	0	0	0	0	0	0	0	0	0	0	0	0	0	0	-1.00939
SLC22A17	0	0	0	0	0	0	0	0	0	1	0	0	0	0	0	0	0	0	0	0	0	0	0	0	-1.03748
ZNF354C	0	0	0	0	0	0	0	0	0	1	0	0	0	0	0	0	0	0	0	0	0	0	0	0	-1.19152
SPOCK3	0	0	0	0	0	0	4	0	1	0	0	0	0	0	0	0	0	0	0	0	0	0	0	0	-1.53807
IKZF2	1	0	0	0	2	0	1	0	1	0	0	0	0	0	0	0	0	0	0	0	0	0	0	0	-3.54827
FCHO2	0	0	0	0	0	0	1	0	1	0	0	0	0	0	0	0	0	0	0	0	0	0	0	0	-1.82151
ROBO4	0	0	0	0	0	0	1	0	1	0	0	0	0	0	0	0	0	0	0	0	0	0	0	0	-2.31976
PTK2	0	0	0	1	0	0	0	0	1	0	0	0	0	0	0	0	0	0	0	0	0	0	0	0	-2.1493
MTHFR	0	0	0	0	0	0	0	0	1	0	0	0	0	0	0	0	0	0	0	0	0	0	0	0	-1.30989
TMEM200A	0	0	0	0	0	0	0	0	1	0	0	0	0	0	0	0	0	0	0	0	0	0	0	0	-1.02389
ZNRF1	0	0	0	0	0	0	1	1	0	0	0	0	0	0	0	0	0	0	0	0	0	0	0	0	-1.25631
SLC10A5	0	0	0	0	0	0	0	1	0	0	0	0	0	0	0	0	0	0	0	0	0	0	0	0	-1.70686
TANC1	0	0	0	0	0	0	3	0	0	0	0	0	0	0	0	0	0	0	0	0	0	0	0	0	-2.00154
HEG1	0	0	0	0	0	0	2	0	0	0	0	0	0	0	0	0	0	0	0	0	0	0	0	0	-1.12524
LRRC61	0	0	0	0	0	0	2	0	0	0	0	0	0	0	0	0	0	0	0	0	0	0	0	0	-1.51354
SLC44A2	0	0	0	0	0	0	2	0	0	0	0	0	0	0	0	0	0	0	0	0	0	0	0	0	-1.99817
POLE	0	0	0	0	0	1	1	0	0	0	0	0	0	0	0	0	0	0	0	0	0	0	0	0	-1.17312
ZNF285	0	0	0	1	0	0	1	0	0	0	0	0	0	0	0	0	0	0	0	0	0	0	0	0	-1.14182
ANK1	0	2	0	0	0	0	1	0	0	0	0	0	0	0	0	0	0	0	0	0	0	0	0	0	-1.12512
ROBO1	0	1	0	0	0	0	1	0	0	0	0	0	0	0	0	0	0	0	0	0	0	0	0	0	-1.27478
SNX16	0	1	0	0	0	0	1	0	0	0	0	0	0	0	0	0	0	0	0	0	0	0	0	0	-1.03719
SYT1	0	1	0	0	0	0	1	0	0	0	0	0	0	0	0	0	0	0	0	0	0	0	0	0	-1.66371
ATP6V0A2	0	0	0	0	0	0	1	0	0	0	0	0	0	0	0	0	0	0	0	0	0	0	0	0	-1.07873
BCAS4	0	0	0	0	0	0	1	0	0	0	0	0	0	0	0	0	0	0	0	0	0	0	0	0	-2.05998
CD48	0	0	0	0	0	0	1	0	0	0	0	0	0	0	0	0	0	0	0	0	0	0	0	0	-2.78861
FGD5	0	0	0	0	0	0	1	0	0	0	0	0	0	0	0	0	0	0	0	0	0	0	0	0	-3.055
LRRC37A	0	0	0	0	0	0	1	0	0	0	0	0	0	0	0	0	0	0	0	0	0	0	0	0	-1.07696
NBEA	0	0	0	0	0	0	1	0	0	0	0	0	0	0	0	0	0	0	0	0	0	0	0	0	-1.2543
NOG	0	0	0	0	0	0	1	0	0	0	0	0	0	0	0	0	0	0	0	0	0	0	0	0	-1.88645
PCDH9	0	0	0	0	0	0	1	0	0	0	0	0	0	0	0	0	0	0	0	0	0	0	0	0	-2.1232
STYK1	0	0	0	0	0	0	1	0	0	0	0	0	0	0	0	0	0	0	0	0	0	0	0	0	-1.4104
HOOK1	0	1	0	1	0	0	0	0	0	0	0	0	0	0	0	0	0	0	0	0	0	0	0	0	-1.11626
ITGA4	0	1	0	0	0	0	0	0	0	0	0	0	0	0	0	0	0	0	0	0	0	0	0	0	-1.20532
VCAN	0	1	0	0	0	0	0	0	0	0	0	0	0	0	0	0	0	0	0	0	0	0	0	0	-1.53691
MYO1B	0	0	0	0	0	0	1	0	0	0	0	0	0	0	0	0	0	0	0	0	0	0	1	0	1.85037
ARL4A	0	0	0	0	0	0	1	0	2	0	0	0	0	0	0	0	0	0	0	1	0	1	0	0	1.72159
PTX3	0	1	0	0	0	0	0	0	1	0	0	0	0	1	0	0	0	0	0	0	0	1	0	0	2.71068
ZMAT3	0	0	0	0	0	0	0	0	0	0	0	1	0	0	0	0	0	0	0	0	0	1	0	0	1.0149
AHR	0	2	0	0	0	0	0	0	0	1	0	1	0	0	1	0	0	0	0	1	0	0	0	0	1.08674
DUSP10	0	0	0	1	0	0	1	1	0	0	0	0	0	1	0	0	0	0	0	1	0	0	0	0	1.54763
CMTM6	0	1	0	0	0	0	1	0	0	0	0	0	1	0	0	0	0	0	0	1	0	0	0	0	1.11804
KBTBD8	0	0	0	0	0	0	0	0	0	1	0	0	0	0	0	0	0	2	0	0	0	0	0	0	1.00733
ZC3H12A	0	0	0	0	0	0	1	0	0	0	0	0	0	0	0	0	0	2	0	0	0	0	0	0	1.93028
TNFAIP3	0	0	0	0	0	0	0	0	1	0	0	0	0	1	0	1	2	0	0	0	0	0	0	0	2.14712
PGAM1	0	0	0	0	0	0	0	0	0	0	0	0	0	0	0	0	1	0	0	0	0	0	0	0	1.11592
KLF13	0	0	0	0	0	0	1	0	1	0	0	0	0	0	0	1	0	0	0	0	0	0	0	0	1.53228
KLF6	1	2	1	0	0	0	1	0	1	0	0	0	0	1	1	0	0	0	0	0	0	0	0	0	1.57889
OSGIN2	0	3	0	0	0	0	0	0	0	0	0	0	0	1	1	0	0	0	0	0	0	0	0	0	1.14786
PROK2	0	0	0	0	0	0	0	0	0	0	0	0	0	0	1	0	0	0	0	0	0	0	0	0	2.85267
MAN2B1	0	0	0	0	0	0	0	0	0	1	0	5	0	1	0	0	0	0	0	0	0	0	0	0	1.02074
IL1RAP	0	1	0	0	0	0	2	1	0	0	0	0	0	1	0	0	0	0	0	0	0	0	0	0	1.69329
DDIT4	0	0	0	0	0	0	0	0	0	0	0	1	0	0	0	0	0	0	0	0	0	0	0	0	3.60843
ABHD2	0	0	0	0	0	0	1	0	0	0	1	0	0	0	0	0	0	0	0	0	0	0	0	0	1.18514
GGT5	0	0	0	0	0	0	1	0	0	0	0	0	0	0	0	0	0	0	0	0	0	0	0	0	2.22865
PRKCD	0	0	0	0	0	0	1	0	0	0	0	0	0	0	0	0	0	0	0	0	0	0	0	0	1.04347
USP36	0	0	5	0	2	0	0	0	0	0	0	6	0	0	0	0	0	3	0	0	0	1	0	2	0.180879
LCA5	0	0	0	0	0	0	0	0	0	0	0	1	0	0	0	1	1	0	0	0	0	1	0	1	-0.416389
YWHAB	0	1	0	0	0	0	0	0	0	0	0	1	1	0	0	0	0	0	0	0	0	1	0	1	0.527554
ZBTB17	0	0	0	0	1	0	0	0	0	0	0	5	0	0	0	0	0	0	0	0	0	1	0	1	-0.2484
ATP11A	0	0	0	0	0	0	0	0	0	0	0	0	0	0	0	0	0	0	0	0	0	1	0	1	0.815783
SNRNP27	0	1	0	0	0	0	0	0	1	0	0	0	0	0	0	0	0	0	1	1	0	0	0	1	0.0222576
CHST11	0	0	0	0	0	0	0	0	3	0	0	0	0	1	1	1	0	0	0	1	0	0	0	1	-0.356335
LCP2	0	0	0	0	0	0	0	0	0	0	0	0	0	0	0	0	1	0	0	0	0	0	0	1	-0.439768
TRIM33	0	0	0	0	0	0	0	0	2	0	0	0	0	1	2	0	0	0	0	0	0	0	0	1	-0.0571677
SNAI3	0	0	0	0	0	0	0	0	0	0	0	2	0	0	1	0	0	0	0	0	0	0	0	1	0.0874415
TRAP1	0	0	0	0	1	0	1	0	0	0	0	0	0	0	1	0	0	0	0	0	0	0	0	1	-0.0765301
SARM1	0	0	0	0	1	0	0	0	0	1	0	5	0	1	0	0	0	0	0	0	0	0	0	1	-0.641422
SMAD3	0	1	0	0	0	0	1	0	0	0	0	1	0	1	0	0	0	0	0	0	0	0	0	1	-0.256846
SCAND1	0	0	0	0	1	0	0	0	0	0	0	5	0	0	0	0	0	0	0	0	0	0	0	1	0.768557
NCF2	0	0	0	0	0	0	1	0	1	0	0	0	0	0	0	0	0	0	0	0	0	0	0	1	0.999938
S1PR1	0	0	0	0	1	0	0	0	1	0	0	0	0	0	0	0	0	0	0	0	0	0	0	1	0.777499
RNF38	0	0	0	0	0	0	1	0	0	0	0	0	0	0	0	0	0	0	0	0	0	0	0	1	0.440453
TIMP4	0	0	0	0	0	0	0	0	0	0	0	0	0	0	0	0	0	0	0	0	0	0	0	1	0.202592
PWP2	0	0	0	0	0	0	0	0	0	0	0	0	0	0	0	0	0	0	0	0	0	0	7	0	-0.389753
DRAM1	0	0	0	0	0	0	1	1	1	0	0	1	0	0	0	0	0	1	0	1	1	0	2	0	-0.617658
PHLPP1	0	0	0	0	0	0	3	0	1	0	1	0	0	2	1	1	0	0	1	0	1	0	2	0	-0.0756941
PLK2	0	0	0	0	0	0	1	0	1	0	1	0	0	2	0	0	0	0	0	0	1	0	2	0	-1.05454
NLK	0	1	0	0	0	0	1	1	1	0	0	0	0	1	0	0	0	0	0	0	0	0	2	0	-0.207166
NSUN6	0	0	0	0	0	0	0	0	0	1	0	0	0	0	0	0	0	0	0	0	0	0	2	0	-0.625844
ZNF92	0	0	0	0	0	0	0	0	0	0	0	0	0	0	0	0	0	0	0	0	0	0	2	0	0.794667
BDH1	0	0	0	1	0	0	0	0	1	0	0	0	0	0	2	0	1	0	0	0	0	1	1	0	-0.26195
SDHAF3	0	0	0	0	0	0	2	0	0	0	0	0	0	1	1	0	0	0	0	0	0	1	1	0	-0.34895
ZNF608	0	0	0	0	0	0	1	0	0	0	0	0	0	1	1	0	0	0	0	0	0	1	1	0	-1.31143
DCAF17	0	0	0	1	0	0	0	0	0	1	0	0	0	0	1	0	0	0	0	0	0	1	1	0	-0.561771
SEMA7A	0	0	0	0	0	0	0	0	0	0	0	0	0	1	0	0	0	0	0	0	0	1	1	0	0.435745
NPM1	0	2	0	0	0	0	0	0	0	0	0	0	0	0	0	0	0	0	0	0	0	1	1	0	0.454357
DSCC1	0	0	0	0	0	0	0	0	0	0	0	0	0	0	0	0	0	0	0	0	0	1	1	0	-0.00421762
METTL8	0	0	0	0	0	0	0	0	0	0	0	0	0	0	0	0	0	0	0	0	0	1	1	0	0.475118
MIER3	0	0	0	0	0	0	0	0	1	0	0	0	0	1	0	0	0	0	1	0	1	0	1	0	0.0316477
PXK	0	0	0	0	0	0	0	0	1	0	0	0	0	1	0	0	0	1	0	0	1	0	1	0	-0.00591521
SPTA1	0	0	0	0	0	0	1	0	1	0	0	0	0	0	0	0	0	1	0	2	0	0	1	0	-1.38322
TGFBR2	0	0	0	3	0	0	2	0	0	0	0	0	0	1	2	0	1	4	0	1	0	0	1	0	0.11487
SLC14A1	0	0	0	0	0	0	1	0	0	0	0	0	0	1	1	0	1	0	0	1	0	0	1	0	0
PITRM1	0	1	0	0	0	0	0	0	0	0	0	0	0	1	1	0	1	0	0	1	0	0	1	0	0.822818
MCM4	1	0	0	0	0	0	1	0	0	1	0	1	0	0	1	0	1	0	0	1	0	0	1	0	-0.179043
MIS18BP1	0	0	0	0	0	0	0	0	0	0	0	0	0	1	1	0	0	0	0	1	0	0	1	0	-0.00772389
ANXA2	0	1	0	0	0	0	1	0	0	0	0	0	1	0	1	0	0	0	0	1	0	0	1	0	-0.651299
SLC9B2	0	0	0	0	0	0	1	0	0	0	0	0	0	0	0	0	0	0	0	1	0	0	1	0	-0.0615207
HDHD3	0	0	0	0	0	0	0	0	0	0	0	0	0	0	0	0	0	0	0	1	0	0	1	0	0.0520765
NCOA7	0	0	0	0	0	0	1	0	0	0	1	0	0	1	0	0	1	0	1	0	0	0	1	0	-0.212845
DST	0	0	0	0	0	0	1	0	0	1	0	0	0	0	0	0	1	0	1	0	0	0	1	0	-1.58199
MAMDC2	0	0	0	0	0	0	0	0	0	0	0	0	0	0	0	1	0	0	1	0	0	0	1	0	-0.758336
MBLAC2	0	0	0	1	0	0	3	0	1	0	0	0	0	0	0	0	0	3	0	0	0	0	1	0	-0.147831
TTC27	0	3	0	0	0	0	1	0	1	0	0	0	1	0	1	0	0	2	0	0	0	0	1	0	-0.271737
UBL3	0	0	0	0	0	0	1	0	0	0	0	0	0	0	1	0	0	1	0	0	0	0	1	0	0.236279
PARP11	0	0	0	0	0	0	2	0	1	0	1	0	0	1	1	1	1	0	0	0	0	0	1	0	-0.853045
RHBDD3	0	0	0	0	0	0	3	0	1	0	0	0	0	1	0	0	1	0	0	0	0	0	1	0	0.0281779
CMTM7	0	0	0	0	0	0	0	0	1	0	0	0	0	1	1	1	0	0	0	0	0	0	1	0	0.500036
RAB2A	0	1	0	0	0	0	1	1	0	0	0	0	0	0	2	0	0	0	0	0	0	0	1	0	0.559378
MOB2	0	0	0	0	0	0	3	0	1	1	0	0	0	1	1	0	0	0	0	0	0	0	1	0	-0.552526
ANTXR2	0	0	1	2	0	0	2	1	3	0	0	0	0	1	1	0	0	0	0	0	0	0	1	0	-0.573123
LBH	1	3	0	0	0	1	0	0	1	0	0	0	0	1	1	0	0	0	0	0	0	0	1	0	-0.568071
PTK7	0	0	0	1	0	0	0	0	0	0	0	0	0	1	1	0	0	0	0	0	0	0	1	0	-0.346543
RFT1	0	0	0	0	0	0	0	0	1	0	1	0	0	0	1	0	0	0	0	0	0	0	1	0	-0.366484
MYLIP	0	0	0	0	0	0	0	0	1	1	0	0	0	0	1	0	0	0	0	0	0	0	1	0	0.977398
TMOD1	0	0	0	0	0	0	0	0	0	1	0	0	0	0	1	0	0	0	0	0	0	0	1	0	-0.63418
ATF7IP2	0	0	0	0	0	0	0	1	0	0	0	0	0	0	1	0	0	0	0	0	0	0	1	0	0.526449
RANBP9	0	0	0	0	0	1	2	0	0	0	0	0	0	0	1	0	0	0	0	0	0	0	1	0	0.268738
USP6NL	1	2	0	0	0	0	2	0	0	0	0	0	0	0	1	0	0	0	0	0	0	0	1	0	0.0135923
MGST3	0	0	0	0	0	0	2	0	0	0	0	0	0	0	1	0	0	0	0	0	0	0	1	0	0.57902
PTGER2	0	0	1	0	0	0	0	0	0	0	0	0	0	0	1	0	0	0	0	0	0	0	1	0	0.599556
EBLN2	0	0	0	0	0	0	0	0	1	0	0	0	0	2	0	0	0	0	0	0	0	0	1	0	0.0237088
PSMD14	0	0	0	0	0	0	0	0	0	0	0	0	0	2	0	0	0	0	0	0	0	0	1	0	0.406767
API5	0	0	0	0	0	0	1	0	0	0	0	0	0	1	0	0	0	0	0	0	0	0	1	0	0.175724
ZNF367	0	0	0	0	0	0	0	0	0	0	0	0	0	1	0	0	0	0	0	0	0	0	1	0	-0.191387
USP18	0	0	0	0	0	0	0	0	0	1	0	0	0	0	0	0	0	0	0	0	0	0	1	0	-0.555728
SMARCC1	0	0	0	0	0	0	0	0	1	0	0	0	0	0	0	0	0	0	0	0	0	0	1	0	0.0308432
POT1	0	0	0	0	0	0	0	1	0	0	0	0	0	0	0	0	0	0	0	0	0	0	1	0	-0.422764
MRPL1	1	1	0	1	0	0	1	0	0	0	0	0	0	0	0	0	0	0	0	0	0	0	1	0	0.187676
CFDP1	0	1	0	0	0	0	1	0	0	0	0	0	0	0	0	0	0	0	0	0	0	0	1	0	0.147062
RPE	0	1	0	0	0	0	1	0	0	0	0	0	0	0	0	0	0	0	0	0	0	0	1	0	-0.397207
CENPJ	0	0	0	0	0	0	1	0	0	0	0	0	0	0	0	0	0	0	0	0	0	0	1	0	-0.579992
CFLAR	0	0	0	0	0	0	0	0	0	0	0	0	0	0	0	0	0	0	0	0	0	0	1	0	-0.141407
CPSF2	0	0	0	0	0	0	0	0	0	0	0	0	0	0	0	0	0	0	0	0	0	0	1	0	0.0101072
MAPRE1	0	0	0	0	0	0	0	0	0	0	0	0	0	0	0	0	0	0	0	0	0	0	1	0	0.944878
SVOPL	0	0	0	0	0	0	0	0	0	0	0	0	0	0	0	0	0	0	0	0	0	0	1	0	0.00286507
CLK3	0	0	0	0	0	0	0	0	1	0	0	0	0	2	0	0	0	0	0	0	0	4	0	0	0.806768
MRPL39	0	0	0	1	0	0	3	0	0	0	0	0	0	1	0	0	0	0	0	0	2	3	0	0	0.0231343
FAM210B	0	0	0	0	0	0	1	0	0	0	0	1	0	1	0	0	0	0	0	0	0	3	0	0	0.253003
GLB1	0	0	0	0	0	0	0	1	0	0	0	0	0	0	1	0	1	0	0	0	1	2	0	0	0.186257
SPDL1	0	1	0	0	0	0	2	0	0	0	0	0	0	0	0	0	0	0	0	0	1	2	0	0	-0.390568
ARFIP1	0	1	0	0	0	0	0	0	0	1	0	1	0	1	2	0	0	0	0	1	0	2	0	0	-0.658657
RPP14	0	1	0	0	0	0	2	0	0	1	0	2	0	0	2	0	0	0	0	1	0	2	0	0	0.00781315
RPP25	0	0	0	0	0	0	0	0	1	0	0	0	0	0	1	0	0	0	1	0	0	2	0	0	-0.175271
HIF1A	0	0	0	0	0	0	2	0	0	0	0	0	0	3	0	0	0	0	1	0	0	2	0	0	0.239122
ZC3H12C	0	4	0	0	0	0	1	0	0	1	0	1	2	0	0	0	0	1	0	0	0	2	0	0	-0.741133
B3GNT2	0	0	0	0	0	0	1	0	0	1	1	1	0	0	1	0	2	0	0	0	0	2	0	0	0.465106
DNMT3A	0	0	0	0	0	0	5	1	0	1	1	0	0	3	0	0	2	0	0	0	0	2	0	0	-0.997743
MRPL42	0	0	0	0	0	0	2	0	0	0	1	0	0	2	1	0	0	0	0	0	0	2	0	0	0.16734
CAPZB	1	0	0	0	0	1	0	0	1	0	0	0	0	1	1	0	0	0	0	0	0	2	0	0	-0.00409151
MGMT	0	0	0	0	0	0	1	0	1	0	0	0	0	0	1	0	0	0	0	0	0	2	0	0	-0.929463
AEBP1	0	0	0	0	0	0	0	0	0	0	0	0	0	0	1	0	0	0	0	0	0	2	0	0	-0.721586
POGK	0	0	0	0	0	0	0	0	2	0	0	0	0	0	0	0	0	0	0	0	0	2	0	0	0.21838
PDE4B	0	0	0	0	0	0	0	0	1	0	0	0	0	0	0	0	0	0	0	0	0	2	0	0	-0.900337
RHOBTB1	0	0	0	0	0	0	0	1	0	0	0	0	0	0	0	0	0	0	0	0	0	2	0	0	-0.537225
PKP2	0	0	0	0	0	0	1	0	0	0	0	0	0	0	0	0	0	0	0	0	0	2	0	0	-0.494955
CORO1C	0	0	0	0	0	0	0	0	0	0	0	0	0	0	0	0	0	0	0	0	2	1	0	0	-0.307111
TMEM163	0	0	0	1	0	0	0	0	1	0	0	0	0	1	0	2	0	2	0	1	1	1	0	0	-1.20524
CCND2	0	0	0	0	0	0	2	0	0	1	0	0	0	0	1	0	0	0	0	1	1	1	0	0	-1.02939
PRKCH	0	0	0	0	0	0	1	0	1	1	0	1	0	1	0	0	0	0	0	1	1	1	0	0	-0.32284
FAM98B	0	0	0	0	0	0	0	0	0	0	0	0	0	0	0	0	0	1	0	0	1	1	0	0	-0.320072
LY96	0	0	0	0	0	0	0	0	0	0	0	0	0	1	0	0	1	0	0	0	1	1	0	0	1.07454
PLEKHA7	0	0	0	0	0	0	1	0	0	0	0	0	0	0	0	1	0	0	0	0	1	1	0	0	0.345945
KDM4C	0	1	0	0	0	0	0	0	0	1	0	0	0	0	1	0	0	0	0	0	1	1	0	0	-0.572959
DCUN1D1	0	0	0	0	0	0	0	0	0	0	0	0	0	0	1	0	0	0	0	0	1	1	0	0	0.370491
ALDH1B1	0	1	0	0	0	0	0	0	0	1	0	0	0	1	0	0	0	0	0	0	1	1	0	0	0.264132
CHRNA7	0	0	0	0	0	0	0	0	0	1	0	0	0	1	0	0	0	0	0	0	1	1	0	0	0.602196
SH3TC1	0	1	0	0	0	0	0	0	1	0	0	0	1	0	0	0	0	0	0	0	1	1	0	0	-0.852032
ALG10	0	0	0	0	0	0	0	0	0	0	0	0	1	0	0	0	0	0	0	0	1	1	0	0	-0.422609
BRF2	0	0	0	0	0	0	1	0	1	1	0	0	0	0	0	0	0	0	0	0	1	1	0	0	0.549766
VCL	0	1	0	0	0	0	1	0	0	0	0	0	0	0	0	0	0	0	0	0	1	1	0	0	-0.0508174
TDP1	0	0	0	0	0	0	1	0	0	0	0	0	0	0	0	0	0	0	0	0	1	1	0	0	-0.387241
CCNA1	1	0	0	1	0	0	0	0	0	0	0	0	0	0	0	0	0	0	0	0	1	1	0	0	1.68903
PREP	0	0	0	0	0	0	0	0	0	0	0	0	0	0	0	0	0	0	0	0	1	1	0	0	0.104612
CREB5	0	0	0	0	0	0	0	0	0	0	0	0	0	2	1	0	2	0	1	3	0	1	0	0	1.13759
ABCC4	2	0	0	0	0	0	3	0	1	0	0	1	0	0	1	1	0	2	1	2	0	1	0	0	-0.368161
LRRFIP2	0	0	0	0	0	0	1	1	0	0	0	0	0	0	1	0	1	1	0	2	0	1	0	0	0.270019
TES	0	1	0	0	0	0	0	0	0	0	0	0	1	0	0	0	0	0	0	2	0	1	0	0	-1.06656
HIVEP2	0	2	0	1	0	0	4	0	0	1	0	1	0	0	3	0	0	0	1	1	0	1	0	0	-0.9851
TIFA	0	0	0	0	0	0	2	0	1	0	0	0	0	0	2	0	0	0	1	1	0	1	0	0	0.29334
ZNF521	1	1	0	0	0	0	1	0	4	1	1	1	0	3	1	0	0	1	0	1	0	1	0	0	-3.21235
RPS15A	0	0	0	0	0	0	0	1	1	1	0	1	0	0	0	0	1	0	0	1	0	1	0	0	0.313091
SPPL2B	0	0	0	0	0	0	0	1	1	0	0	0	0	0	0	0	1	0	0	1	0	1	0	0	-0.962618
NDUFAF6	0	0	0	0	0	0	1	0	0	0	1	0	0	0	0	1	0	0	0	1	0	1	0	0	-0.464641
TRIM62	0	1	0	0	0	0	1	0	0	0	0	0	0	0	2	0	0	0	0	1	0	1	0	0	-0.191742
TMF1	1	0	0	1	0	0	1	1	0	0	0	1	0	0	1	0	0	0	0	1	0	1	0	0	0.457512
PRUNE2	0	0	0	1	0	0	1	0	0	0	0	0	0	0	1	0	0	0	0	1	0	1	0	0	-0.0594944
SEC23B	0	0	0	0	0	0	0	0	1	0	0	0	0	1	0	0	0	0	0	1	0	1	0	0	0.198724
GMNN	0	0	0	0	0	0	0	0	0	0	0	0	0	1	0	0	0	0	0	1	0	1	0	0	-0.591211
NBAS	0	1	0	0	0	0	2	0	2	1	0	0	0	0	0	0	0	0	0	1	0	1	0	0	-0.500938
SPATA7	0	0	0	0	0	0	0	0	0	1	0	0	0	0	0	0	0	0	0	1	0	1	0	0	-0.443778
TMEM126B	0	0	0	0	0	0	1	0	1	0	0	0	0	0	0	0	0	0	0	1	0	1	0	0	-0.127191
KCNJ13	0	0	0	0	0	0	3	0	0	0	0	0	0	0	0	0	0	0	0	1	0	1	0	0	0
ATXN7L3B	0	0	0	0	0	0	1	0	0	0	0	0	0	0	0	0	0	0	0	1	0	1	0	0	0.0651957
CHMP7	0	0	0	0	0	0	1	0	0	0	0	0	0	0	0	0	0	0	0	1	0	1	0	0	-0.520936
NDFIP1	0	0	0	0	0	0	1	0	0	0	0	0	0	0	0	0	0	0	0	1	0	1	0	0	0.67597
PGM2	0	0	0	0	0	0	0	0	0	0	0	0	0	0	0	0	0	0	0	1	0	1	0	0	0.1228
PIGP	0	0	0	0	0	0	0	0	0	0	0	0	0	0	0	0	0	0	0	1	0	1	0	0	0.191224
TRIM56	0	0	0	0	0	0	0	0	0	0	0	0	0	0	0	0	0	0	0	1	0	1	0	0	-0.344115
CCNE1	0	0	0	0	0	0	1	0	1	0	0	0	0	1	1	1	0	0	1	0	0	1	0	0	-0.650051
PTER	0	1	0	0	0	0	1	0	1	0	0	0	0	0	1	0	0	0	1	0	0	1	0	0	-0.213058
MED4	0	0	0	0	0	0	1	0	0	1	0	0	0	1	0	0	0	0	1	0	0	1	0	0	0.417768
RINL	0	0	0	0	0	0	0	0	1	0	0	0	0	0	0	0	0	0	1	0	0	1	0	0	0.0517668
RCAN1	0	3	1	0	0	0	2	0	0	0	0	0	0	0	0	0	0	0	1	0	0	1	0	0	0.67035
MCTP2	0	0	0	1	0	0	0	0	0	0	0	0	0	0	1	0	0	3	0	0	0	1	0	0	-1.24446
MACF1	0	0	0	1	0	1	1	0	1	0	0	0	1	1	2	0	0	2	0	0	0	1	0	0	-0.793286
TMEM65	0	0	0	0	0	0	1	0	1	0	0	0	0	2	1	0	0	2	0	0	0	1	0	0	-0.0490252
DNAH7	0	0	1	0	0	0	0	0	0	1	0	0	0	1	0	0	0	2	0	0	0	1	0	0	0
DNAJC9	0	0	0	0	0	0	1	0	1	0	0	0	0	1	0	0	0	2	0	0	0	1	0	0	-0.358972
RERE	0	0	0	1	0	0	2	0	0	0	0	0	0	1	0	0	0	2	0	0	0	1	0	0	-1.05648
ARHGAP18	0	0	0	0	0	0	1	0	0	0	0	0	0	1	0	0	0	2	0	0	0	1	0	0	0.628834
TTC33	0	1	0	0	0	0	0	0	0	0	0	0	0	1	0	0	0	2	0	0	0	1	0	0	-0.743207
MSRB3	0	1	0	0	0	0	0	0	0	1	0	0	0	0	0	0	0	2	0	0	0	1	0	0	-0.327669
CYYR1	0	0	0	2	0	0	1	0	0	0	0	0	0	0	0	0	0	2	0	0	0	1	0	0	-1.81024
GMCL1	0	0	0	2	0	0	0	0	0	0	0	0	0	0	0	0	1	1	0	0	0	1	0	0	-0.230319
SPATA5	0	0	0	0	0	0	0	0	0	0	0	0	0	0	1	0	0	1	0	0	0	1	0	0	-0.694591
ISCA1	0	0	0	0	0	0	0	0	1	0	0	0	0	0	0	0	0	1	0	0	0	1	0	0	0.406942
GOLGA1	0	0	0	1	0	0	0	0	0	0	0	0	0	0	0	0	0	1	0	0	0	1	0	0	-0.647632
SNURF	0	0	0	0	0	0	0	0	0	0	0	0	0	0	0	0	0	1	0	0	0	1	0	0	-1.35366
ITGA6	0	0	0	0	0	0	0	0	0	0	0	0	0	0	1	0	2	0	0	0	0	1	0	0	-0.0621651
PROM1	1	2	0	0	0	0	3	0	0	0	0	0	0	1	1	1	1	0	0	0	0	1	0	0	-4.21201
APBB2	1	2	0	0	0	0	4	1	1	0	0	0	1	1	4	0	1	0	0	0	0	1	0	0	-0.4372
PARVB	0	2	0	0	0	0	0	0	0	0	0	0	0	1	2	0	1	0	0	0	0	1	0	0	-0.11003
NINJ2	0	0	0	1	0	0	2	0	1	1	0	0	0	0	1	0	1	0	0	0	0	1	0	0	0.951623
TUSC1	0	0	0	0	0	0	1	0	0	1	0	2	0	0	0	0	1	0	0	0	0	1	0	0	-0.429804
SAP30L	0	0	0	0	0	0	0	0	3	0	0	1	0	0	0	0	1	0	0	0	0	1	0	0	-0.291482
N4BP2	0	0	0	0	0	0	0	0	0	2	0	0	0	0	0	0	1	0	0	0	0	1	0	0	-0.177475
FAM78A	0	1	0	0	0	0	0	0	1	1	0	0	0	0	0	0	1	0	0	0	0	1	0	0	-0.0140298
TOX	0	0	0	0	0	0	0	0	1	0	0	0	0	0	0	0	1	0	0	0	0	1	0	0	-0.486691
AKAP7	0	0	0	0	0	0	0	0	0	0	0	0	0	0	0	0	1	0	0	0	0	1	0	0	0.0708247
INTS6	0	0	0	0	0	0	0	0	0	0	0	0	0	0	0	0	1	0	0	0	0	1	0	0	0.38205
ITPR1	0	0	0	0	0	0	0	0	0	0	0	0	0	0	0	0	1	0	0	0	0	1	0	0	-0.229567
UBE2N	0	3	0	0	0	0	0	0	0	0	0	1	0	1	0	4	0	0	0	0	0	1	0	0	0.589071
CDK5RAP2	1	1	0	1	0	0	2	0	0	0	0	0	0	0	1	2	0	0	0	0	0	1	0	0	-0.31891
SERPINE2	0	1	0	0	0	0	2	0	2	0	0	0	1	0	1	1	0	0	0	0	0	1	0	0	-2.0069
B3GNTL1	1	0	0	0	0	0	1	0	0	0	0	3	0	0	1	1	0	0	0	0	0	1	0	0	-0.64243
WDR89	0	2	1	0	0	0	0	0	0	0	0	0	0	0	1	1	0	0	0	0	0	1	0	0	-0.764433
AVP	0	1	0	0	0	0	0	0	0	0	0	0	0	1	0	1	0	0	0	0	0	1	0	0	-0.652127
RREB1	0	2	0	0	0	0	1	0	1	0	0	0	1	0	0	1	0	0	0	0	0	1	0	0	0.143344
RBPMS	0	0	0	0	0	0	0	0	1	0	0	0	0	0	0	1	0	0	0	0	0	1	0	0	-2.16816
EGR1	0	0	0	0	0	0	1	0	0	0	0	0	0	0	0	1	0	0	0	0	0	1	0	0	1.68122
TMEM127	0	0	0	0	0	0	0	0	0	0	0	0	0	0	0	1	0	0	0	0	0	1	0	0	0.516466
CD83	0	1	0	0	0	0	1	0	1	0	1	0	1	3	2	0	0	0	0	0	0	1	0	0	1.89623
KIF16B	0	0	0	0	0	0	0	0	0	0	0	1	0	1	2	0	0	0	0	0	0	1	0	0	-0.471162
SLC39A10	0	1	0	0	0	0	0	0	1	0	1	0	0	0	2	0	0	0	0	0	0	1	0	0	-0.483281
RPL32	0	0	0	0	0	0	1	0	0	0	0	2	0	1	1	0	0	0	0	0	0	1	0	0	-0.15306
FIGNL1	0	0	0	0	0	0	0	0	1	1	0	0	0	1	1	0	0	0	0	0	0	1	0	0	-0.347254
MICAL2	0	0	0	0	0	1	0	1	2	0	0	0	0	1	1	0	0	0	0	0	0	1	0	0	-0.207783
HACD3	0	0	0	0	0	1	1	0	1	0	0	0	0	1	1	0	0	0	0	0	0	1	0	0	0.0247984
JAK1	0	0	0	0	0	0	2	0	0	0	0	0	0	1	1	0	0	0	0	0	0	1	0	0	-0.287045
CA8	0	2	0	0	0	0	1	0	1	0	0	3	0	0	1	0	0	0	0	0	0	1	0	0	-1.25961
CUX1	0	0	0	0	0	0	0	0	1	0	0	1	0	0	1	0	0	0	0	0	0	1	0	0	-0.228347
ZNF341	0	0	0	0	0	0	1	0	0	0	0	1	0	0	1	0	0	0	0	0	0	1	0	0	-0.109168
TRIM24	0	0	0	0	0	0	0	0	0	1	1	0	0	0	1	0	0	0	0	0	0	1	0	0	-0.516148
SPOCK2	1	0	0	0	0	0	0	0	0	1	0	0	0	0	1	0	0	0	0	0	0	1	0	0	-0.407477
SEC23IP	0	0	0	0	0	0	2	0	2	0	0	0	0	0	1	0	0	0	0	0	0	1	0	0	0.041013
TESC	0	0	0	0	0	0	0	1	1	0	0	0	0	0	1	0	0	0	0	0	0	1	0	0	0.0399524
MAP10	0	0	0	0	0	0	1	1	0	0	0	0	0	0	1	0	0	0	0	0	0	1	0	0	-0.249085
RABEPK	0	0	0	0	0	0	1	0	0	0	0	0	0	0	1	0	0	0	0	0	0	1	0	0	-0.263844
UBASH3B	0	0	0	0	0	0	1	0	0	0	0	0	0	0	1	0	0	0	0	0	0	1	0	0	-0.196061
TMEM254	0	1	0	0	0	0	0	0	0	0	0	0	0	0	1	0	0	0	0	0	0	1	0	0	-0.0208003
MICU3	0	0	0	0	0	0	0	0	0	0	0	0	0	0	1	0	0	0	0	0	0	1	0	0	-1.35568
PSMB7	0	0	0	0	0	0	0	0	0	0	0	0	0	0	1	0	0	0	0	0	0	1	0	0	0.317468
POLQ	0	1	0	0	0	0	1	0	2	0	0	0	1	2	0	0	0	0	0	0	0	1	0	0	-0.630551
SLC35B4	0	0	0	0	0	0	1	0	0	0	0	0	1	1	0	0	0	0	0	0	0	1	0	0	0.230878
SH3PXD2B	0	1	0	0	1	0	0	0	0	0	0	1	0	1	0	0	0	0	0	0	0	1	0	0	0.146195
PARP16	0	0	0	0	0	0	0	0	0	1	1	0	0	1	0	0	0	0	0	0	0	1	0	0	-0.237283
PIP4K2A	0	1	0	0	0	0	1	0	1	1	0	0	0	1	0	0	0	0	0	0	0	1	0	0	-0.00807273
SAYSD1	0	0	0	0	0	0	0	0	0	1	0	0	0	1	0	0	0	0	0	0	0	1	0	0	-0.22723
NFAM1	1	0	0	0	0	0	0	0	3	0	0	0	0	1	0	0	0	0	0	0	0	1	0	0	-0.431433
PREX1	0	1	0	0	0	0	2	1	0	0	0	0	0	1	0	0	0	0	0	0	0	1	0	0	-0.18918
ANKRD44	0	0	0	0	0	0	1	0	0	0	0	0	0	1	0	0	0	0	0	0	0	1	0	0	-0.957835
C1GALT1	0	0	0	0	0	0	1	0	0	0	0	0	0	1	0	0	0	0	0	0	0	1	0	0	-0.00604927
HACD1	0	0	0	0	0	0	1	0	0	0	0	0	0	1	0	0	0	0	0	0	0	1	0	0	-0.624313
HACD4	0	1	0	0	0	0	0	0	0	0	0	0	0	1	0	0	0	0	0	0	0	1	0	0	0.196447
PRKCB	0	0	0	0	0	0	0	0	0	0	0	0	0	1	0	0	0	0	0	0	0	1	0	0	-0.308402
ZNF23	0	0	0	0	0	0	0	0	0	0	0	0	0	1	0	0	0	0	0	0	0	1	0	0	-0.227528
FAM172A	0	1	0	0	0	0	0	0	0	0	0	0	1	0	0	0	0	0	0	0	0	1	0	0	-0.23003
ZDHHC14	0	1	0	0	0	0	0	0	0	0	0	0	1	0	0	0	0	0	0	0	0	1	0	0	-0.132735
RFC5	0	0	0	0	0	0	0	0	0	0	0	0	1	0	0	0	0	0	0	0	0	1	0	0	-0.178435
MAP3K6	1	0	0	0	2	0	0	0	0	0	0	3	0	0	0	0	0	0	0	0	0	1	0	0	-0.0611563
RUSC1	0	0	0	0	0	0	0	0	0	0	0	3	0	0	0	0	0	0	0	0	0	1	0	0	-0.0934746
VGLL4	0	0	0	0	0	0	1	1	0	0	0	2	0	0	0	0	0	0	0	0	0	1	0	0	-0.0355377
SCARB1	0	1	0	0	0	0	0	1	0	0	0	2	0	0	0	0	0	0	0	0	0	1	0	0	-0.194233
PDAP1	0	0	0	0	0	0	0	0	0	0	0	2	0	0	0	0	0	0	0	0	0	1	0	0	0.343786
ISOC2	0	0	0	0	0	0	0	0	0	1	0	1	0	0	0	0	0	0	0	0	0	1	0	0	0.352587
GPR107	0	0	0	0	0	0	0	0	1	0	0	1	0	0	0	0	0	0	0	0	0	1	0	0	0.41266
NAA38	0	0	0	0	0	0	1	0	0	0	0	1	0	0	0	0	0	0	0	0	0	1	0	0	-0.670435
CD2AP	0	0	0	0	0	0	0	0	0	0	0	1	0	0	0	0	0	0	0	0	0	1	0	0	-0.216785
SEMA4A	0	0	0	0	0	0	0	0	0	0	0	1	0	0	0	0	0	0	0	0	0	1	0	0	-0.26376
SUZ12	0	0	0	0	0	0	0	0	0	0	0	1	0	0	0	0	0	0	0	0	0	1	0	0	0.0591301
UBE2H	0	0	0	0	0	0	1	0	1	0	1	0	0	0	0	0	0	0	0	0	0	1	0	0	-0.00191336
VRK3	0	0	0	0	0	0	0	0	0	2	0	0	0	0	0	0	0	0	0	0	0	1	0	0	-0.0532236
ZNF557	0	0	0	0	0	0	0	0	0	2	0	0	0	0	0	0	0	0	0	0	0	1	0	0	0.0521822
NDUFAF4	0	1	0	0	0	0	1	0	0	1	0	0	0	0	0	0	0	0	0	0	0	1	0	0	0.200888
BIN1	0	0	0	0	0	0	1	0	0	1	0	0	0	0	0	0	0	0	0	0	0	1	0	0	-1.85143
FKBP5	0	0	0	0	0	0	1	0	0	1	0	0	0	0	0	0	0	0	0	0	0	1	0	0	0.509971
BTBD3	0	0	0	0	0	0	0	0	0	1	0	0	0	0	0	0	0	0	0	0	0	1	0	0	0.198965
GPR180	0	0	0	0	0	0	0	0	0	1	0	0	0	0	0	0	0	0	0	0	0	1	0	0	-0.166281
TCF12	0	0	0	0	0	0	0	0	0	1	0	0	0	0	0	0	0	0	0	0	0	1	0	0	-0.145429
ZBTB25	0	1	0	0	0	0	0	0	2	0	0	0	0	0	0	0	0	0	0	0	0	1	0	0	-0.494064
TAF11	0	0	0	0	0	0	0	0	2	0	0	0	0	0	0	0	0	0	0	0	0	1	0	0	0.133234
WDR88	0	0	0	0	0	0	0	0	2	0	0	0	0	0	0	0	0	0	0	0	0	1	0	0	0
MBOAT1	0	0	0	1	0	0	3	0	1	0	0	0	0	0	0	0	0	0	0	0	0	1	0	0	-0.986989
HCAR1	0	0	0	0	0	0	1	0	1	0	0	0	0	0	0	0	0	0	0	0	0	1	0	0	0.266908
LMO2	0	0	0	0	0	0	0	0	1	0	0	0	0	0	0	0	0	0	0	0	0	1	0	0	-0.83899
PDE4DIP	0	0	0	0	0	0	0	1	0	0	0	0	0	0	0	0	0	0	0	0	0	1	0	0	-0.926886
OTULIN	0	0	0	0	0	0	2	0	0	0	0	0	0	0	0	0	0	0	0	0	0	1	0	0	0.140806
RIOK2	0	0	0	0	0	0	2	0	0	0	0	0	0	0	0	0	0	0	0	0	0	1	0	0	0.0903002
ALOX12	0	0	0	0	0	0	1	0	0	0	0	0	0	0	0	0	0	0	0	0	0	1	0	0	0
LYSMD4	0	0	0	0	0	0	1	0	0	0	0	0	0	0	0	0	0	0	0	0	0	1	0	0	-0.201898
MAF	0	0	0	0	0	0	1	0	0	0	0	0	0	0	0	0	0	0	0	0	0	1	0	0	0.689695
POLR2J3	0	0	0	0	0	0	1	0	0	0	0	0	0	0	0	0	0	0	0	0	0	1	0	0	-0.411849
TNFRSF10B	0	0	0	0	0	0	1	0	0	0	0	0	0	0	0	0	0	0	0	0	0	1	0	0	-0.741021
TRMU	0	0	0	0	0	0	1	0	0	0	0	0	0	0	0	0	0	0	0	0	0	1	0	0	-0.819665
VPS26A	0	0	0	0	0	0	1	0	0	0	0	0	0	0	0	0	0	0	0	0	0	1	0	0	0.515147
ZHX2	0	0	0	0	0	0	1	0	0	0	0	0	0	0	0	0	0	0	0	0	0	1	0	0	-0.118481
ANKRD6	0	0	0	1	0	0	0	0	0	0	0	0	0	0	0	0	0	0	0	0	0	1	0	0	-1.0935
DYNLT1	0	1	0	0	0	0	0	0	0	0	0	0	0	0	0	0	0	0	0	0	0	1	0	0	-0.775733
NOL10	0	1	0	0	0	0	0	0	0	0	0	0	0	0	0	0	0	0	0	0	0	1	0	0	0.135338
CEBPD	0	0	0	0	0	0	0	0	0	0	0	0	0	0	0	0	0	0	0	0	0	1	0	0	-0.445837
CSNK2A2	0	0	0	0	0	0	0	0	0	0	0	0	0	0	0	0	0	0	0	0	0	1	0	0	0.0344081
GAR1	0	0	0	0	0	0	0	0	0	0	0	0	0	0	0	0	0	0	0	0	0	1	0	0	0.177044
IPO8	0	0	0	0	0	0	0	0	0	0	0	0	0	0	0	0	0	0	0	0	0	1	0	0	-0.444303
MRPL16	0	0	0	0	0	0	0	0	0	0	0	0	0	0	0	0	0	0	0	0	0	1	0	0	-0.24448
NDUFB1	0	0	0	0	0	0	0	0	0	0	0	0	0	0	0	0	0	0	0	0	0	1	0	0	0.0805276
OGFRL1	0	0	0	0	0	0	0	0	0	0	0	0	0	0	0	0	0	0	0	0	0	1	0	0	-0.434856
RNF220	0	0	0	0	0	0	0	0	0	0	0	0	0	0	0	0	0	0	0	0	0	1	0	0	0.109294
SETMAR	0	0	0	0	0	0	0	0	0	0	0	0	0	0	0	0	0	0	0	0	0	1	0	0	0.15767
SNX19	0	0	0	0	0	0	0	0	0	0	0	0	0	0	0	0	0	0	0	0	0	1	0	0	0.236068
TNK2	0	0	0	0	0	0	0	0	0	0	0	0	0	0	0	0	0	0	0	0	0	1	0	0	-0.380673
TOMM22	0	0	0	0	0	0	0	0	0	0	0	0	0	0	0	0	0	0	0	0	0	1	0	0	0.362367
TRIAP1	0	0	0	0	0	0	0	0	0	0	0	0	0	0	0	0	0	0	0	0	0	1	0	0	0.587596
ZNF664	0	0	0	0	0	0	0	0	0	0	0	0	0	0	0	0	0	0	0	0	0	1	0	0	-0.577691
NTPCR	0	0	0	0	0	0	1	0	0	0	1	0	0	1	0	0	0	0	0	0	2	0	0	0	-0.592071
SFMBT2	0	1	0	0	0	0	0	0	1	1	0	0	0	0	0	0	0	0	0	0	2	0	0	0	-0.119152
KIF27	0	0	0	0	0	0	1	0	0	0	0	0	0	0	0	0	0	0	0	0	2	0	0	0	-0.454572
SEMA5A	0	0	0	0	0	0	0	0	0	1	0	0	0	0	1	0	0	0	1	1	1	0	0	0	0.400609
YIPF5	0	0	0	0	0	0	0	0	0	0	0	0	0	0	0	0	0	2	0	1	1	0	0	0	-0.0507195
B3GNT5	0	0	0	0	0	0	1	0	0	1	0	0	0	2	1	0	0	1	0	1	1	0	0	0	0.7016
SLC25A51	0	0	0	0	0	0	0	0	0	0	0	0	0	0	0	0	1	0	0	1	1	0	0	0	-0.125842
RUNX1	0	0	0	0	0	0	0	0	0	0	0	0	0	1	2	0	0	0	0	1	1	0	0	0	0.144981
KIF14	0	0	1	0	0	0	2	0	0	2	0	0	0	1	1	0	0	0	0	1	1	0	0	0	-0.416695
MKI67	0	4	0	0	0	0	1	0	0	0	0	0	0	0	1	0	0	0	0	1	1	0	0	0	-0.642817
GOLGA4	0	1	0	0	0	0	1	0	1	0	0	1	0	0	0	0	0	0	0	1	1	0	0	0	-0.0956369
VILL	0	1	0	0	0	0	0	0	0	1	0	0	0	0	0	0	0	0	0	1	1	0	0	0	-0.755144
ARHGAP5	0	0	0	0	0	0	1	0	0	0	0	0	0	0	0	0	0	0	0	1	1	0	0	0	-1.78806
FBXW7	0	0	0	1	0	0	0	0	0	0	0	0	0	0	0	0	0	0	0	1	1	0	0	0	0.520521
MTURN	0	0	0	0	0	0	0	0	0	0	0	0	0	0	0	0	0	0	0	1	1	0	0	0	-1.21072
ZNF675	0	0	0	0	0	0	0	0	0	0	0	0	0	0	0	0	0	0	0	1	1	0	0	0	-0.402798
CDKAL1	0	0	1	0	0	0	1	0	1	1	0	1	0	0	1	0	0	2	1	0	1	0	0	0	-0.223587
CTNNBL1	0	0	0	0	0	0	0	1	0	1	0	0	0	1	3	0	0	0	1	0	1	0	0	0	-0.485251
LYPLAL1	0	1	0	0	0	1	1	0	0	0	0	0	0	0	0	0	0	0	1	0	1	0	0	0	-0.552814
MLH3	0	0	0	0	0	0	0	0	0	0	0	0	0	0	0	0	0	0	1	0	1	0	0	0	-0.227691
CEP78	0	1	1	0	0	0	0	1	0	0	0	0	0	0	0	0	1	2	0	0	1	0	0	0	-0.331835
USP15	0	1	0	0	0	0	1	1	0	0	0	0	0	1	0	0	1	1	0	0	1	0	0	0	-0.0707921
BCAT1	0	1	0	0	0	0	1	0	0	1	0	0	0	1	1	0	0	1	0	0	1	0	0	0	-0.0789422
FHIT	0	2	0	0	0	0	0	0	0	0	0	0	1	0	0	0	1	0	0	0	1	0	0	0	-0.880372
SLC11A1	0	0	0	0	0	0	0	0	0	0	0	0	0	0	0	0	1	0	0	0	1	0	0	0	-0.705431
PAM	0	0	0	0	0	0	1	0	0	0	0	0	0	1	1	0	0	0	0	0	1	0	0	0	-1.02986
MCUR1	0	0	0	0	0	1	0	0	0	0	0	0	0	1	1	0	0	0	0	0	1	0	0	0	-0.176739
PPP1R9A	0	0	0	0	0	0	0	0	0	0	0	0	0	1	1	0	0	0	0	0	1	0	0	0	-0.964184
GADD45A	1	1	0	0	0	0	0	0	1	0	0	1	0	0	1	0	0	0	0	0	1	0	0	0	1.03234
MAPKAPK2	0	1	1	0	0	0	0	0	3	0	1	0	0	0	1	0	0	0	0	0	1	0	0	0	0.736912
C2orf49	0	0	0	0	0	0	1	0	2	0	0	0	0	0	1	0	0	0	0	0	1	0	0	0	-0.0759721
UPP2	0	0	0	0	0	0	0	0	1	0	0	0	0	0	1	0	0	0	0	0	1	0	0	0	0
DENND1B	0	1	0	0	0	0	0	1	1	0	0	0	0	1	0	0	0	0	0	0	1	0	0	0	-0.379648
ZFP91	0	1	0	0	0	0	1	0	0	0	0	0	0	1	0	0	0	0	0	0	1	0	0	0	0.785875
RIN3	0	1	0	0	0	0	0	0	0	0	0	0	0	1	0	0	0	0	0	0	1	0	0	0	-0.197557
DCUN1D5	0	0	0	0	0	0	1	0	0	0	1	0	0	0	0	0	0	0	0	0	1	0	0	0	0.394741
ITGB1	0	0	0	0	0	0	1	0	1	1	0	0	0	0	0	0	0	0	0	0	1	0	0	0	0.436092
DPH6	0	0	0	0	0	0	0	0	0	1	0	0	0	0	0	0	0	0	0	0	1	0	0	0	-0.355258
OMD	0	0	0	0	0	0	1	0	1	0	0	0	0	0	0	0	0	0	0	0	1	0	0	0	0
EPB41	0	0	0	0	0	0	0	0	1	0	0	0	0	0	0	0	0	0	0	0	1	0	0	0	-0.250775
SKP2	0	0	0	0	0	0	1	1	0	0	0	0	0	0	0	0	0	0	0	0	1	0	0	0	-0.54145
CEP55	0	0	0	0	0	0	1	0	0	0	0	0	0	0	0	0	0	0	0	0	1	0	0	0	-0.0218164
RPIA	0	0	0	0	0	0	1	0	0	0	0	0	0	0	0	0	0	0	0	0	1	0	0	0	-0.0762234
SH3RF1	0	0	1	0	1	0	0	0	0	0	0	0	0	0	0	0	0	0	0	0	1	0	0	0	-0.808039
RNLS	0	0	0	0	0	0	0	0	0	0	0	0	0	0	0	0	0	0	0	0	1	0	0	0	-0.421283
SCRN2	0	0	0	0	0	0	0	0	0	0	0	0	0	0	0	0	0	0	0	0	1	0	0	0	-0.364952
SIK2	0	0	0	0	0	0	0	0	0	0	0	0	0	0	0	0	0	0	0	0	1	0	0	0	-0.251517
SNX24	0	0	0	0	0	0	0	0	0	0	0	0	0	0	0	0	0	0	0	0	1	0	0	0	0.24102
TPCN2	0	0	0	0	0	0	0	0	0	0	0	0	0	0	0	0	0	0	0	0	1	0	0	0	-0.697148
CDH7	1	1	0	0	0	0	0	0	1	0	0	0	0	0	0	1	0	0	0	3	0	0	0	0	-0.954297
SRFBP1	0	0	0	0	0	0	0	0	0	0	0	0	0	0	0	0	0	0	4	2	0	0	0	0	0.171504
MEIS1	0	0	0	0	0	0	3	0	1	0	0	0	0	0	0	1	1	2	0	2	0	0	0	0	-0.753169
XRCC2	1	1	0	1	0	0	0	0	1	0	1	0	0	0	0	1	0	2	0	2	0	0	0	0	-0.912207
QKI	0	0	0	1	0	0	0	0	1	0	0	0	0	1	1	0	2	0	0	2	0	0	0	0	0.650991
HS6ST1	0	0	0	0	0	0	0	0	0	0	0	0	0	1	0	0	1	0	0	2	0	0	0	0	0.22022
FRMD4B	0	1	0	0	0	0	0	1	0	0	0	0	0	1	1	0	0	0	0	2	0	0	0	0	-0.251933
RNF121	0	1	0	0	0	0	0	1	1	0	0	0	1	0	1	0	0	0	0	2	0	0	0	0	-0.0787969
TMEM106B	1	1	0	0	0	0	2	0	1	0	2	0	0	0	1	0	0	0	0	2	0	0	0	0	-0.232299
ATG10	0	1	0	0	0	0	1	0	1	0	0	0	0	0	1	0	0	0	0	2	0	0	0	0	-0.485066
FAM53B	0	1	0	0	0	0	0	0	1	0	0	0	0	2	0	0	0	0	0	2	0	0	0	0	0.676704
HMGB1	0	0	0	0	0	0	0	0	0	1	0	0	0	0	0	0	0	0	0	2	0	0	0	0	-0.598823
CMAS	0	0	0	0	0	0	0	0	1	0	0	0	0	0	0	0	0	0	0	2	0	0	0	0	-0.1691
ATP8B4	0	0	0	0	0	0	1	1	0	0	0	0	0	0	0	0	0	0	0	2	0	0	0	0	-0.906999
ZDHHC1	0	0	0	0	0	0	2	0	0	0	0	0	0	0	0	0	0	0	0	2	0	0	0	0	0.193325
ERCC4	0	0	0	1	0	0	0	0	0	0	0	0	0	0	0	0	0	0	0	2	0	0	0	0	-0.405792
CERS6	0	0	0	0	0	0	0	0	0	0	0	0	0	0	0	0	0	0	0	2	0	0	0	0	0.416564
STX7	0	0	0	0	0	0	0	0	0	0	0	0	0	0	0	0	0	0	0	2	0	0	0	0	-0.573254
TMEM181	0	3	0	1	0	1	1	1	0	0	0	0	2	0	1	1	0	3	1	1	0	0	0	0	-0.331448
MTFR1	0	0	0	0	0	0	0	0	1	0	0	0	0	1	1	0	0	2	1	1	0	0	0	0	-0.380689
EDEM2	0	0	0	0	0	0	1	0	0	0	0	0	0	0	0	0	0	2	1	1	0	0	0	0	-0.152202
DNM3	0	0	0	0	0	0	0	0	0	0	0	0	0	0	0	0	0	2	1	1	0	0	0	0	-0.779237
KLF4	0	4	0	0	0	0	3	0	2	1	0	2	1	1	0	0	1	0	1	1	0	0	0	0	-0.60796
ZC3H7A	0	1	2	1	0	0	0	0	1	2	0	0	0	1	0	0	0	0	1	1	0	0	0	0	-0.181303
WDR48	0	0	0	0	0	0	1	0	1	0	0	1	0	0	0	0	0	0	1	1	0	0	0	0	0.0117842
SPCS3	0	0	0	0	0	0	3	0	1	0	0	0	0	0	0	0	0	0	1	1	0	0	0	0	0.659484
PITPNB	0	0	0	0	0	0	0	1	0	0	0	0	0	0	0	0	0	0	1	1	0	0	0	0	-0.0895426
SCRN1	2	0	0	0	0	0	1	0	0	0	0	0	0	0	0	0	0	0	1	1	0	0	0	0	-1.54503
NT5C3A	0	0	0	0	0	0	1	0	0	0	0	0	0	0	0	0	0	0	1	1	0	0	0	0	-0.151951
OR2L13	0	0	0	0	0	0	0	0	0	0	0	0	0	0	0	0	0	0	1	1	0	0	0	0	-0.705114
TPMT	0	0	0	0	0	0	0	0	0	0	0	0	0	0	0	0	0	0	1	1	0	0	0	0	0.62941
TRIM69	0	0	0	0	0	0	0	0	0	0	0	0	0	0	0	0	0	0	1	1	0	0	0	0	-0.458688
DNAJC10	0	0	0	3	0	0	0	0	0	0	0	0	0	1	1	0	0	4	0	1	0	0	0	0	0.165436
ABCA1	1	0	0	0	0	0	1	1	0	0	0	1	0	1	0	0	1	3	0	1	0	0	0	0	-0.665549
EWSR1	0	0	0	0	0	0	0	0	1	0	0	0	0	1	0	1	0	3	0	1	0	0	0	0	0.362249
PIKFYVE	0	0	0	3	0	0	0	0	0	0	0	0	0	1	1	0	0	3	0	1	0	0	0	0	-0.303068
ITM2B	0	1	0	0	0	0	0	1	0	0	0	0	0	1	0	1	0	2	0	1	0	0	0	0	0.699814
GRB10	0	0	0	0	0	0	0	0	0	0	0	0	0	0	0	1	0	2	0	1	0	0	0	0	-0.106823
TFB1M	0	2	0	0	0	0	2	0	0	0	0	0	0	1	3	0	0	2	0	1	0	0	0	0	-0.938409
HPS4	0	0	0	1	0	0	2	0	0	1	0	0	0	0	2	0	0	2	0	1	0	0	0	0	-0.865533
ARHGEF5	0	1	0	0	0	0	0	1	1	0	0	0	0	2	1	0	0	2	0	1	0	0	0	0	-0.243884
GAPVD1	0	0	0	0	0	0	1	0	1	0	1	0	0	1	1	0	0	2	0	1	0	0	0	0	-0.225103
SPRY1	0	0	0	1	0	0	1	0	0	0	0	0	0	0	1	0	0	2	0	1	0	0	0	0	-1.30682
ATF6	0	0	0	0	0	0	0	0	0	0	0	0	0	0	1	0	0	2	0	1	0	0	0	0	0.231174
MAP2K3	0	0	0	0	0	0	2	0	0	0	0	0	0	1	0	0	0	2	0	1	0	0	0	0	0.713254
SLC37A1	0	0	0	0	0	0	1	1	0	0	1	0	0	0	0	0	0	2	0	1	0	0	0	0	-0.479101
ZNF8	0	1	0	1	0	0	1	0	1	0	0	0	0	0	0	0	0	2	0	1	0	0	0	0	-0.085341
PANK1	0	0	1	0	0	0	0	0	1	0	0	0	0	0	0	0	0	2	0	1	0	0	0	0	0.105218
AAK1	0	0	0	0	0	1	0	0	0	0	0	0	0	0	0	0	0	2	0	1	0	0	0	0	0.0245769
ZNF595	0	0	0	0	0	0	0	0	1	0	0	0	0	1	1	0	0	1	0	1	0	0	0	0	-1.79899
RAPGEF2	0	0	0	0	0	0	0	1	0	0	0	0	0	1	1	0	0	1	0	1	0	0	0	0	-0.88948
SLC48A1	0	1	0	0	0	0	0	0	1	0	0	0	0	0	1	0	0	1	0	1	0	0	0	0	-0.231783
COPS8	0	0	1	0	0	0	1	0	0	0	0	0	0	0	0	0	0	1	0	1	0	0	0	0	0.256731
WDR20	0	0	0	0	0	0	0	0	0	0	0	0	0	0	0	1	1	0	0	1	0	0	0	0	0.394547
ANAPC10	0	0	0	0	0	0	0	0	0	0	0	0	0	0	2	0	1	0	0	1	0	0	0	0	-0.252819
NAA25	0	0	0	0	0	0	0	0	0	0	0	0	0	1	1	0	1	0	0	1	0	0	0	0	-0.683093
STOML1	0	0	0	0	0	0	0	0	0	0	1	0	0	0	1	0	1	0	0	1	0	0	0	0	-0.231825
HBS1L	0	0	0	0	0	0	0	0	0	0	0	0	0	0	1	0	1	0	0	1	0	0	0	0	0.362287
FGL2	0	0	0	0	0	0	0	0	0	1	0	0	0	0	0	0	1	0	0	1	0	0	0	0	-0.613521
VPS37B	0	0	0	0	0	0	0	0	1	0	0	0	0	0	0	0	1	0	0	1	0	0	0	0	0.643365
SUGT1	0	0	0	0	0	1	0	0	0	0	0	0	0	0	0	0	1	0	0	1	0	0	0	0	0.116413
TRIM15	0	0	0	0	0	1	0	0	0	0	0	0	0	0	0	0	1	0	0	1	0	0	0	0	0.727528
SENP7	0	0	0	0	0	0	0	0	0	0	0	0	0	0	0	0	1	0	0	1	0	0	0	0	-0.764174
ATP8B1	0	2	1	0	0	0	0	0	0	0	0	0	1	1	0	1	0	0	0	1	0	0	0	0	0.383925
PKIA	0	0	0	0	0	0	0	0	0	0	0	1	0	0	0	1	0	0	0	1	0	0	0	0	-0.917619
UTRN	0	0	0	0	0	0	1	0	2	0	1	0	0	0	0	1	0	0	0	1	0	0	0	0	-0.827705
SNRPF	0	0	0	0	0	0	1	0	1	0	0	0	0	0	0	1	0	0	0	1	0	0	0	0	0.761477
HUS1	0	0	0	0	0	0	0	0	0	0	0	0	0	0	0	1	0	0	0	1	0	0	0	0	0.046129
RWDD2B	0	1	0	0	0	0	1	0	0	0	0	0	0	3	2	0	0	0	0	1	0	0	0	0	-0.0276639
POLR3G	1	1	0	1	0	0	3	0	0	1	0	0	0	1	2	0	0	0	0	1	0	0	0	0	0.238697
TTC39C	0	0	0	0	0	0	2	0	1	0	0	0	0	0	2	0	0	0	0	1	0	0	0	0	-0.254151
GOLPH3	0	0	0	0	0	0	1	0	0	0	0	0	0	0	2	0	0	0	0	1	0	0	0	0	0.566701
NRBF2	0	0	0	0	0	0	1	0	0	1	0	0	0	2	1	0	0	0	0	1	0	0	0	0	-0.232446
SPP1	0	1	0	1	0	0	2	0	1	0	0	0	1	1	1	0	0	0	0	1	0	0	0	0	0.0323351
KCTD12	0	0	0	0	0	0	1	0	1	0	0	0	0	1	1	0	0	0	0	1	0	0	0	0	-0.0332282
NAA30	0	1	0	0	0	0	1	0	0	0	0	0	0	1	1	0	0	0	0	1	0	0	0	0	0.217856
NBPF10	0	2	0	0	0	0	0	0	0	0	0	0	1	0	1	0	0	0	0	1	0	0	0	0	-0.834836
RABGAP1	0	1	0	0	0	0	0	0	0	0	0	0	1	0	1	0	0	0	0	1	0	0	0	0	-0.863997
APP	0	0	0	1	0	0	1	1	0	0	0	1	0	0	1	0	0	0	0	1	0	0	0	0	-2.28156
CCDC18	0	0	0	0	0	0	0	0	1	0	1	0	0	0	1	0	0	0	0	1	0	0	0	0	-0.938753
CASP10	0	0	0	0	0	0	2	0	0	0	1	0	0	0	1	0	0	0	0	1	0	0	0	0	-0.568698
LPAR6	0	0	0	0	0	0	1	0	0	2	0	0	0	0	1	0	0	0	0	1	0	0	0	0	-1.35796
RUFY3	0	0	0	0	0	0	0	0	0	1	0	0	0	0	1	0	0	0	0	1	0	0	0	0	-0.603702
FANCL	0	0	0	0	0	0	1	0	2	0	0	0	0	0	1	0	0	0	0	1	0	0	0	0	-0.883846
CCDC88A	0	1	0	0	0	0	0	0	1	0	0	0	0	0	1	0	0	0	0	1	0	0	0	0	-0.149244
DCAF13	0	1	0	0	0	0	0	0	1	0	0	0	0	0	1	0	0	0	0	1	0	0	0	0	-0.0878805
GTF3C3	0	0	0	0	0	0	1	0	0	0	0	0	0	0	1	0	0	0	0	1	0	0	0	0	-0.366463
CWC15	0	1	0	0	0	0	0	0	0	0	0	0	0	0	1	0	0	0	0	1	0	0	0	0	0.129799
COLQ	0	0	0	0	0	0	0	0	0	0	0	0	0	0	1	0	0	0	0	1	0	0	0	0	-0.582474
EPGN	0	0	0	0	0	0	0	0	0	0	0	0	0	0	1	0	0	0	0	1	0	0	0	0	0.405187
INSL6	0	0	0	0	0	0	0	0	0	0	0	0	0	0	1	0	0	0	0	1	0	0	0	0	0
LAP3	0	0	0	0	0	0	0	0	0	0	0	0	0	0	1	0	0	0	0	1	0	0	0	0	0.33413
NUP155	0	0	0	0	0	0	0	0	0	0	0	0	0	0	1	0	0	0	0	1	0	0	0	0	-0.0829558
TIMMDC1	0	0	0	0	0	0	2	0	1	0	0	1	0	2	0	0	0	0	0	1	0	0	0	0	0.193102
ANGPT1	0	0	0	0	0	0	1	0	1	0	0	0	0	2	0	0	0	0	0	1	0	0	0	0	-0.419844
UFM1	0	0	0	0	0	0	1	0	0	0	0	0	0	2	0	0	0	0	0	1	0	0	0	0	0.521191
AQR	0	1	0	0	0	0	1	0	0	0	0	0	1	1	0	0	0	0	0	1	0	0	0	0	0.0445699
UCHL3	1	1	0	0	0	0	0	0	0	0	0	1	0	1	0	0	0	0	0	1	0	0	0	0	0.075744
AGPAT4	0	1	0	0	0	0	0	1	1	0	0	0	0	1	0	0	0	0	0	1	0	0	0	0	-0.543518
YLPM1	0	0	0	0	0	0	0	1	1	0	0	0	0	1	0	0	0	0	0	1	0	0	0	0	-0.0826942
RNF2	0	0	0	0	0	0	1	0	1	0	0	0	0	1	0	0	0	0	0	1	0	0	0	0	0.305478
FAM161A	0	1	0	1	0	0	0	0	1	0	0	0	0	1	0	0	0	0	0	1	0	0	0	0	-0.184789
CMIP	0	0	0	0	0	0	0	0	1	0	0	0	0	1	0	0	0	0	0	1	0	0	0	0	-0.520701
KLF9	0	0	0	0	0	0	0	0	1	0	0	0	0	1	0	0	0	0	0	1	0	0	0	0	-0.247788
TRIM8	0	0	0	0	0	0	1	1	0	0	0	0	0	1	0	0	0	0	0	1	0	0	0	0	0.201589
IPMK	0	0	0	0	0	0	2	0	0	0	0	0	0	1	0	0	0	0	0	1	0	0	0	0	0.0827247
IQGAP2	0	0	0	0	0	0	1	0	0	0	0	0	0	1	0	0	0	0	0	1	0	0	0	0	-0.792292
PSMD12	0	2	0	0	0	0	0	0	0	0	0	0	0	1	0	0	0	0	0	1	0	0	0	0	0.736072
TNRC18	0	1	0	0	0	0	0	0	0	0	0	0	0	1	0	0	0	0	0	1	0	0	0	0	-0.931863
LRRC8D	1	0	0	0	0	0	0	0	0	0	0	0	0	1	0	0	0	0	0	1	0	0	0	0	-0.21615
SLC1A3	1	0	0	0	0	0	0	0	0	0	0	0	0	1	0	0	0	0	0	1	0	0	0	0	-0.195319
COPS2	0	0	0	0	0	0	0	0	0	0	0	0	0	1	0	0	0	0	0	1	0	0	0	0	0.716556
SRSF10	0	0	0	0	0	0	0	0	0	0	0	0	0	1	0	0	0	0	0	1	0	0	0	0	0.466287
ZNF790	0	0	0	0	0	0	0	0	0	0	0	0	0	1	0	0	0	0	0	1	0	0	0	0	-0.295693
CLEC7A	0	1	0	0	0	0	1	0	0	0	0	0	1	0	0	0	0	0	0	1	0	0	0	0	0.28439
KRCC1	0	0	0	0	0	0	1	0	0	0	0	0	1	0	0	0	0	0	0	1	0	0	0	0	0.00560044
GFM2	0	2	0	1	0	0	0	0	0	0	0	0	1	0	0	0	0	0	0	1	0	0	0	0	-0.236954
PDGFC	0	0	0	0	0	0	0	0	0	0	0	0	1	0	0	0	0	0	0	1	0	0	0	0	0.131029
RNPEPL1	0	0	0	0	1	0	0	0	0	0	0	2	0	0	0	0	0	0	0	1	0	0	0	0	-0.297642
PPP4R2	0	0	0	0	0	0	1	0	0	0	1	1	0	0	0	0	0	0	0	1	0	0	0	0	0.477071
FAR2	1	1	0	0	0	0	0	0	1	0	0	1	0	0	0	0	0	0	0	1	0	0	0	0	-0.327864
GALNT6	0	1	0	0	0	0	2	0	0	0	0	1	0	0	0	0	0	0	0	1	0	0	0	0	-0.476797
TBCEL	0	0	0	0	0	0	1	0	0	0	0	1	0	0	0	0	0	0	0	1	0	0	0	0	-0.584776
CNNM4	0	0	0	0	0	0	0	0	0	0	0	1	0	0	0	0	0	0	0	1	0	0	0	0	-0.0980588
MYL12A	0	0	0	1	0	0	0	1	1	0	2	0	0	0	0	0	0	0	0	1	0	0	0	0	0.635858
TRANK1	0	0	0	1	0	1	1	0	0	0	2	0	0	0	0	0	0	0	0	1	0	0	0	0	-0.914338
MICU1	0	0	0	2	0	0	0	0	0	0	2	0	0	0	0	0	0	0	0	1	0	0	0	0	-0.35248
ZC3H15	0	0	1	0	0	0	0	0	0	1	1	0	0	0	0	0	0	0	0	1	0	0	0	0	0.697104
IRAK1BP1	0	0	0	0	0	0	1	0	2	0	1	0	0	0	0	0	0	0	0	1	0	0	0	0	-0.168265
FBXO34	0	1	1	0	0	0	0	0	1	0	1	0	0	0	0	0	0	0	0	1	0	0	0	0	0.698987
CCDC88C	0	1	0	0	0	0	0	0	0	0	1	0	0	0	0	0	0	0	0	1	0	0	0	0	-0.779044
STAG1	0	0	0	0	0	0	0	0	0	0	1	0	0	0	0	0	0	0	0	1	0	0	0	0	-0.399697
THADA	0	0	0	0	0	0	0	0	1	1	0	0	0	0	0	0	0	0	0	1	0	0	0	0	-0.515057
MACC1	0	0	0	0	0	0	1	1	0	1	0	0	0	0	0	0	0	0	0	1	0	0	0	0	0.833016
KCTD7	0	0	0	0	0	0	2	0	0	1	0	0	0	0	0	0	0	0	0	1	0	0	0	0	-0.956536
ZFYVE9	0	1	0	0	0	0	1	0	0	1	0	0	0	0	0	0	0	0	0	1	0	0	0	0	-0.945676
CDC23	0	0	0	0	0	0	1	0	0	1	0	0	0	0	0	0	0	0	0	1	0	0	0	0	-0.276359
PIK3C3	0	0	0	0	0	0	1	0	0	1	0	0	0	0	0	0	0	0	0	1	0	0	0	0	-0.739674
CD38	0	0	0	0	0	0	0	0	0	1	0	0	0	0	0	0	0	0	0	1	0	0	0	0	-0.926294
SIRT3	0	0	0	0	0	0	1	0	4	0	0	0	0	0	0	0	0	0	0	1	0	0	0	0	0.025551
ADSL	0	0	0	0	0	0	0	0	2	0	0	0	0	0	0	0	0	0	0	1	0	0	0	0	0.0668131
MDM1	0	0	0	0	0	0	1	1	1	0	0	0	0	0	0	0	0	0	0	1	0	0	0	0	-0.553119
SQLE	0	0	0	0	0	1	2	0	1	0	0	0	0	0	0	0	0	0	0	1	0	0	0	0	-0.279302
C3orf38	0	0	0	0	0	0	1	0	1	0	0	0	0	0	0	0	0	0	0	1	0	0	0	0	0.368676
DIS3	0	0	0	0	0	0	1	0	1	0	0	0	0	0	0	0	0	0	0	1	0	0	0	0	0.559517
SMIM12	0	0	0	0	0	0	1	0	1	0	0	0	0	0	0	0	0	0	0	1	0	0	0	0	0.391205
UBE2F	0	1	0	1	0	0	0	0	1	0	0	0	0	0	0	0	0	0	0	1	0	0	0	0	-0.212991
PPM1A	0	1	0	0	0	0	0	0	1	0	0	0	0	0	0	0	0	0	0	1	0	0	0	0	0.765022
BTG2	0	0	0	0	0	0	0	0	1	0	0	0	0	0	0	0	0	0	0	1	0	0	0	0	0.941734
FABP5	0	0	1	0	0	0	1	1	0	0	0	0	0	0	0	0	0	0	0	1	0	0	0	0	-0.265359
STIM1	1	0	0	0	0	0	1	1	0	0	0	0	0	0	0	0	0	0	0	1	0	0	0	0	-0.242238
PSMC1	0	0	0	0	0	0	1	1	0	0	0	0	0	0	0	0	0	0	0	1	0	0	0	0	0.447488
PLCL2	0	1	0	0	0	0	0	1	0	0	0	0	0	0	0	0	0	0	0	1	0	0	0	0	-0.960418
TRIOBP	0	0	0	0	0	0	0	1	0	0	0	0	0	0	0	0	0	0	0	1	0	0	0	0	-0.781059
STX8	0	1	0	0	0	0	1	0	0	0	0	0	0	0	0	0	0	0	0	1	0	0	0	0	-0.702583
AKAP12	0	0	0	0	0	0	1	0	0	0	0	0	0	0	0	0	0	0	0	1	0	0	0	0	0.167387
HIPK2	0	0	0	0	0	0	1	0	0	0	0	0	0	0	0	0	0	0	0	1	0	0	0	0	0.0600212
HIPK3	0	0	0	0	0	0	1	0	0	0	0	0	0	0	0	0	0	0	0	1	0	0	0	0	0.414701
NDUFB5	0	0	0	0	0	0	1	0	0	0	0	0	0	0	0	0	0	0	0	1	0	0	0	0	0.517125
POC5	0	0	0	0	0	0	1	0	0	0	0	0	0	0	0	0	0	0	0	1	0	0	0	0	-0.375262
IFIT1	0	0	0	1	0	0	0	0	0	0	0	0	0	0	0	0	0	0	0	1	0	0	0	0	-0.817679
SUMF1	0	0	0	1	0	0	0	0	0	0	0	0	0	0	0	0	0	0	0	1	0	0	0	0	-0.25349
TSC22D2	0	0	0	1	0	0	0	0	0	0	0	0	0	0	0	0	0	0	0	1	0	0	0	0	0.570374
THSD7A	0	1	0	0	0	0	0	0	0	0	0	0	0	0	0	0	0	0	0	1	0	0	0	0	-0.990028
ZFYVE1	0	1	0	0	0	0	0	0	0	0	0	0	0	0	0	0	0	0	0	1	0	0	0	0	-0.678914
ARHGEF3	1	0	0	0	0	0	0	0	0	0	0	0	0	0	0	0	0	0	0	1	0	0	0	0	-1.09174
AAMDC	0	0	0	0	0	0	0	0	0	0	0	0	0	0	0	0	0	0	0	1	0	0	0	0	-0.111606
BCO2	0	0	0	0	0	0	0	0	0	0	0	0	0	0	0	0	0	0	0	1	0	0	0	0	0.163978
CYTL1	0	0	0	0	0	0	0	0	0	0	0	0	0	0	0	0	0	0	0	1	0	0	0	0	-0.868272
DNAJC19	0	0	0	0	0	0	0	0	0	0	0	0	0	0	0	0	0	0	0	1	0	0	0	0	-0.159103
GTDC1	0	0	0	0	0	0	0	0	0	0	0	0	0	0	0	0	0	0	0	1	0	0	0	0	0.280377
HLA-DQB2	0	0	0	0	0	0	0	0	0	0	0	0	0	0	0	0	0	0	0	1	0	0	0	0	-0.694237
NCOA3	0	0	0	0	0	0	0	0	0	0	0	0	0	0	0	0	0	0	0	1	0	0	0	0	0.100036
ORC2	0	0	0	0	0	0	0	0	0	0	0	0	0	0	0	0	0	0	0	1	0	0	0	0	-0.318982
PRDX3	0	0	0	0	0	0	0	0	0	0	0	0	0	0	0	0	0	0	0	1	0	0	0	0	0.0652396
PRR5L	0	0	0	0	0	0	0	0	0	0	0	0	0	0	0	0	0	0	0	1	0	0	0	0	-0.885665
RAD54B	0	0	0	0	0	0	0	0	0	0	0	0	0	0	0	0	0	0	0	1	0	0	0	0	-0.0802417
RBM26	0	0	0	0	0	0	0	0	0	0	0	0	0	0	0	0	0	0	0	1	0	0	0	0	-0.437886
SDHA	0	0	0	0	0	0	0	0	0	0	0	0	0	0	0	0	0	0	0	1	0	0	0	0	-0.370842
SUPT3H	0	0	0	0	0	0	0	0	0	0	0	0	0	0	0	0	0	0	0	1	0	0	0	0	-0.00684166
TLR9	0	0	0	0	0	0	0	0	0	0	0	0	0	0	0	0	0	0	0	1	0	0	0	0	0.28393
ZNF407	0	0	0	0	0	0	0	0	0	0	0	0	0	0	0	0	0	0	0	1	0	0	0	0	-0.723825
BCL11A	0	0	0	2	0	0	0	1	1	0	0	1	0	1	0	0	0	2	2	0	0	0	0	0	-0.877684
ZFAND5	0	0	0	0	0	0	1	1	1	0	0	0	0	0	0	1	0	4	1	0	0	0	0	0	0.550964
ATE1	0	0	0	1	0	0	2	0	0	0	0	0	0	1	1	0	0	2	1	0	0	0	0	0	-0.110969
ENPP4	0	0	0	0	0	0	1	0	1	0	0	0	0	1	0	0	0	2	1	0	0	0	0	0	0.328755
AEBP2	0	0	0	0	0	0	0	0	0	0	0	0	0	0	0	0	1	0	1	0	0	0	0	0	-0.319757
TMEM38B	0	0	0	0	0	0	0	0	1	0	3	0	0	0	0	1	0	0	1	0	0	0	0	0	-0.498102
LMO4	0	0	0	0	0	0	0	0	0	0	0	0	0	1	2	0	0	0	1	0	0	0	0	0	-1.43623
TTC28	0	0	0	0	0	0	0	0	0	1	0	0	0	0	1	0	0	0	1	0	0	0	0	0	-0.591143
ALDH1A1	0	0	0	0	0	0	0	1	0	0	0	0	0	0	1	0	0	0	1	0	0	0	0	0	-1.60712
FNDC3A	0	0	0	0	0	0	0	0	0	0	0	0	0	0	1	0	0	0	1	0	0	0	0	0	0.00320205
TEC	0	0	0	0	0	0	0	0	0	0	0	0	0	0	1	0	0	0	1	0	0	0	0	0	-0.1947
FAM111B	0	1	0	0	0	0	0	0	0	1	0	0	0	1	0	0	0	0	1	0	0	0	0	0	-0.830471
TRIB2	0	1	0	0	0	0	1	0	0	0	0	0	0	1	0	0	0	0	1	0	0	0	0	0	-0.880388
BMPR1B	0	0	0	0	0	0	0	0	0	0	0	0	0	1	0	0	0	0	1	0	0	0	0	0	-0.243778
ZNF330	0	0	0	0	0	0	0	1	0	1	1	0	0	0	0	0	0	0	1	0	0	0	0	0	-0.267266
COA6	0	0	0	0	0	0	0	0	0	1	1	0	0	0	0	0	0	0	1	0	0	0	0	0	-0.387624
ARPC2	0	1	0	0	0	0	1	0	0	1	0	0	0	0	0	0	0	0	1	0	0	0	0	0	0.592742
TJAP1	0	0	0	0	0	0	0	1	0	0	0	0	0	0	0	0	0	0	1	0	0	0	0	0	-0.587954
MAP3K5	0	0	0	1	0	0	1	0	0	0	0	0	0	0	0	0	0	0	1	0	0	0	0	0	-0.0770033
GBE1	0	0	0	0	0	0	1	0	0	0	0	0	0	0	0	0	0	0	1	0	0	0	0	0	0.217399
TXNL4B	0	0	0	0	0	0	1	0	0	0	0	0	0	0	0	0	0	0	1	0	0	0	0	0	-0.0677138
CDC42SE2	0	0	0	0	0	0	0	0	0	0	0	0	0	0	0	0	0	0	1	0	0	0	0	0	0.34658
FAM126B	0	0	0	0	0	0	0	0	0	0	0	0	0	0	0	0	0	0	1	0	0	0	0	0	-0.43565
GNA12	0	0	0	0	0	0	0	0	0	0	0	0	0	0	0	0	0	0	1	0	0	0	0	0	-0.333733
TLE1	0	0	0	0	0	0	0	0	0	0	0	0	0	0	0	0	0	0	1	0	0	0	0	0	0.418669
TTC4	0	0	0	0	0	0	0	0	0	0	0	0	0	0	0	0	0	0	1	0	0	0	0	0	-0.573325
YAF2	0	0	0	0	0	0	0	0	0	0	0	0	0	0	0	0	0	0	1	0	0	0	0	0	0.603673
CISD1	0	1	0	0	0	0	0	0	0	0	0	0	0	0	0	0	0	4	0	0	0	0	0	0	-0.3502
HNRNPD	0	2	0	0	0	0	1	1	1	0	0	0	0	1	2	0	0	3	0	0	0	0	0	0	-0.361235
GNAQ	0	0	0	0	0	0	1	0	1	0	0	0	0	0	1	0	0	3	0	0	0	0	0	0	0.367535
LTA4H	1	0	0	1	0	1	3	0	0	0	0	0	0	1	1	0	1	2	0	0	0	0	0	0	-0.120579
TAGAP	0	0	0	1	0	0	0	0	0	0	0	0	0	1	1	0	1	2	0	0	0	0	0	0	-0.306207
BORA	0	0	0	0	0	0	1	0	1	0	0	0	0	0	0	0	1	2	0	0	0	0	0	0	-0.301639
SPTY2D1	0	1	0	0	0	0	0	0	0	0	0	0	1	0	3	1	0	2	0	0	0	0	0	0	0.862049
STAM	0	1	0	1	0	0	0	0	0	0	0	0	0	1	0	1	0	2	0	0	0	0	0	0	-0.229819
GCNT1	1	1	0	0	0	0	0	0	1	1	0	0	0	1	1	0	0	2	0	0	0	0	0	0	-0.540716
EIF3M	0	0	0	1	0	0	1	0	1	0	0	0	0	1	1	0	0	2	0	0	0	0	0	0	0.497807
LAPTM4B	0	0	0	0	0	0	1	0	0	0	0	0	0	1	1	0	0	2	0	0	0	0	0	0	-0.372889
SNTB1	0	1	0	1	0	0	0	1	0	0	0	0	0	0	1	0	0	2	0	0	0	0	0	0	-0.544177
SFR1	0	0	0	1	0	0	1	0	0	0	0	0	0	0	1	0	0	2	0	0	0	0	0	0	-0.162068
SGPP2	0	0	0	0	0	0	1	0	0	0	0	0	0	0	1	0	0	2	0	0	0	0	0	0	0
ENG	0	0	1	1	0	0	0	0	0	0	0	0	0	0	1	0	0	2	0	0	0	0	0	0	-0.253117
SPAG9	0	0	1	1	0	0	0	0	0	0	0	0	0	0	1	0	0	2	0	0	0	0	0	0	-0.30342
PFKP	1	0	0	0	0	0	0	0	0	0	0	0	0	0	1	0	0	2	0	0	0	0	0	0	0.396112
IDH1	0	0	0	0	0	0	0	0	0	0	0	0	0	0	1	0	0	2	0	0	0	0	0	0	0.100096
RAC1	0	0	0	0	0	0	0	0	0	0	0	0	0	0	1	0	0	2	0	0	0	0	0	0	0.425651
JARID2	0	0	0	2	0	0	2	1	0	0	0	0	0	2	0	0	0	2	0	0	0	0	0	0	-0.476678
DUS4L	0	0	0	0	0	0	0	0	0	0	1	0	0	1	0	0	0	2	0	0	0	0	0	0	-0.189573
COQ2	0	0	0	1	0	0	2	0	1	0	0	0	0	1	0	0	0	2	0	0	0	0	0	0	-0.337733
MGAT5	0	0	0	1	0	0	0	0	1	0	0	0	0	1	0	0	0	2	0	0	0	0	0	0	0.151307
NDUFV2	0	0	0	2	0	0	1	0	0	0	0	0	0	1	0	0	0	2	0	0	0	0	0	0	0.949836
UST	0	0	0	1	0	0	1	0	0	0	0	0	0	1	0	0	0	2	0	0	0	0	0	0	-0.619255
FNIP2	0	0	0	0	0	0	0	0	0	0	0	0	0	1	0	0	0	2	0	0	0	0	0	0	-0.382369
DGAT1	0	0	1	0	0	0	0	0	0	0	0	8	0	0	0	0	0	2	0	0	0	0	0	0	-0.449171
POLI	1	0	0	1	0	0	1	0	1	1	1	0	0	0	0	0	0	2	0	0	0	0	0	0	-0.674169
SFT2D1	0	0	0	1	0	1	0	0	1	1	0	0	0	0	0	0	0	2	0	0	0	0	0	0	-0.0712867
PTPRE	0	0	0	1	0	0	0	0	1	1	0	0	0	0	0	0	0	2	0	0	0	0	0	0	0.211045
PIGK	0	0	0	1	0	0	0	0	0	1	0	0	0	0	0	0	0	2	0	0	0	0	0	0	0.509155
TST	0	1	0	0	0	0	0	0	0	1	0	0	0	0	0	0	0	2	0	0	0	0	0	0	0.298447
CORO6	0	0	0	0	0	0	0	0	0	1	0	0	0	0	0	0	0	2	0	0	0	0	0	0	-0.126798
BTAF1	0	1	0	1	0	0	1	1	1	0	0	0	0	0	0	0	0	2	0	0	0	0	0	0	-0.361533
EIF2AK1	0	0	0	0	0	0	0	1	1	0	0	0	0	0	0	0	0	2	0	0	0	0	0	0	0.0637701
SAR1B	0	0	0	0	0	0	0	0	1	0	0	0	0	0	0	0	0	2	0	0	0	0	0	0	0.596476
ADRB1	0	0	0	1	0	0	0	1	0	0	0	0	0	0	0	0	0	2	0	0	0	0	0	0	0.93966
ZFP36L1	0	0	1	0	0	0	2	0	0	0	0	0	0	0	0	0	0	2	0	0	0	0	0	0	-0.963768
CRY1	0	0	0	0	0	0	1	0	0	0	0	0	0	0	0	0	0	2	0	0	0	0	0	0	-0.421555
DUT	0	0	0	0	0	0	1	0	0	0	0	0	0	0	0	0	0	2	0	0	0	0	0	0	-0.594695
FOXN3	0	0	0	0	0	0	1	0	0	0	0	0	0	0	0	0	0	2	0	0	0	0	0	0	-0.502904
USP43	0	0	0	0	0	0	1	0	0	0	0	0	0	0	0	0	0	2	0	0	0	0	0	0	-0.227714
PHB2	0	1	1	1	0	0	0	0	0	0	0	0	0	0	0	0	0	2	0	0	0	0	0	0	-0.032616
RPLP1	0	1	0	1	0	0	0	0	0	0	0	0	0	0	0	0	0	2	0	0	0	0	0	0	0.504366
INPP5B	0	0	0	1	0	0	0	0	0	0	0	0	0	0	0	0	0	2	0	0	0	0	0	0	-0.12766
PCM1	0	0	0	1	0	0	0	0	0	0	0	0	0	0	0	0	0	2	0	0	0	0	0	0	-0.0221655
PLXNC1	0	0	0	1	0	0	0	0	0	0	0	0	0	0	0	0	0	2	0	0	0	0	0	0	-1.19116
ARHGAP21	0	1	0	0	0	0	0	0	0	0	0	0	0	0	0	0	0	2	0	0	0	0	0	0	-1.59942
BBS1	0	0	0	0	0	0	0	0	0	0	0	0	0	0	0	0	0	2	0	0	0	0	0	0	-0.735553
PSMD5	0	0	0	0	0	0	0	0	0	0	0	0	0	0	0	0	0	2	0	0	0	0	0	0	0.125569
CDCP1	1	0	0	0	0	0	1	0	0	1	0	0	0	0	0	0	1	1	0	0	0	0	0	0	-1.41526
E2F3	0	0	0	0	0	0	0	0	1	0	0	0	0	0	2	0	0	1	0	0	0	0	0	0	-0.0427872
PEX3	0	0	1	1	0	0	2	0	0	1	0	0	0	1	1	0	0	1	0	0	0	0	0	0	-0.355155
PHACTR1	0	0	0	0	0	0	0	0	0	0	0	0	0	1	1	0	0	1	0	0	0	0	0	0	0.123007
CEP83	0	0	1	0	0	0	1	0	0	1	0	0	0	0	1	0	0	1	0	0	0	0	0	0	-0.236539
RBFOX2	0	0	0	1	0	0	0	0	1	0	0	0	0	0	1	0	0	1	0	0	0	0	0	0	-1.07761
RAB18	0	0	0	1	0	0	1	0	0	0	0	0	0	0	1	0	0	1	0	0	0	0	0	0	0.634769
ACP5	0	0	1	0	0	0	0	0	0	0	0	0	0	0	1	0	0	1	0	0	0	0	0	0	-0.684675
SEC31B	0	0	0	0	0	0	0	0	0	0	0	0	0	0	1	0	0	1	0	0	0	0	0	0	-0.355002
HSPB1	0	0	0	0	0	0	2	0	0	0	0	0	0	1	0	0	0	1	0	0	0	0	0	0	-0.967613
PRKACB	0	0	0	0	0	0	1	0	0	0	0	0	0	1	0	0	0	1	0	0	0	0	0	0	-0.326518
ADAMTS1	0	0	0	0	0	0	1	0	1	0	0	0	0	0	0	0	0	1	0	0	0	0	0	0	0.317227
P2RX4	0	0	0	0	0	0	0	0	1	0	0	0	0	0	0	0	0	1	0	0	0	0	0	0	-0.192389
OXR1	0	0	1	0	0	0	2	0	0	0	0	0	0	0	0	0	0	1	0	0	0	0	0	0	0.294316
EDEM1	0	1	0	1	0	0	1	0	0	0	0	0	0	0	0	0	0	1	0	0	0	0	0	0	0.871413
FAM3C	0	1	0	1	0	0	1	0	0	0	0	0	0	0	0	0	0	1	0	0	0	0	0	0	-0.457467
SERPINB2	0	0	0	1	0	0	1	0	0	0	0	0	0	0	0	0	0	1	0	0	0	0	0	0	-0.0313076
TCP11L1	0	0	1	0	0	0	1	0	0	0	0	0	0	0	0	0	0	1	0	0	0	0	0	0	-0.859406
ROCK1	0	0	0	0	0	0	1	0	0	0	0	0	0	0	0	0	0	1	0	0	0	0	0	0	0.186606
REL	0	0	0	1	0	0	0	0	0	0	0	0	0	0	0	0	0	1	0	0	0	0	0	0	0.72464
MARS2	1	0	0	0	0	0	0	0	0	0	0	0	0	0	0	0	0	1	0	0	0	0	0	0	0.388296
KCTD4	0	0	0	0	0	0	0	0	0	0	0	0	0	0	0	0	0	1	0	0	0	0	0	0	0
VAPA	0	0	0	0	0	0	0	0	0	0	0	0	0	0	0	0	0	1	0	0	0	0	0	0	0.738441
SPTAN1	0	0	0	0	0	0	1	0	2	1	0	1	0	0	3	0	2	0	0	0	0	0	0	0	-0.597755
IFI44L	0	0	0	0	0	0	0	0	0	0	0	0	0	0	2	0	2	0	0	0	0	0	0	0	-1.15483
UTP6	1	0	0	0	0	0	1	0	0	0	0	0	0	1	1	0	2	0	0	0	0	0	0	0	-0.652695
ETAA1	0	1	0	1	0	0	1	0	0	0	0	0	0	1	0	0	2	0	0	0	0	0	0	0	-0.520623
MT2A	0	0	0	0	0	0	1	0	0	0	0	0	0	0	0	0	2	0	0	0	0	0	0	0	-0.848629
SAMM50	0	1	0	0	0	0	1	1	1	1	0	0	1	2	0	2	1	0	0	0	0	0	0	0	0.171628
CASP8	0	0	0	0	0	0	0	0	0	0	0	0	0	1	1	0	1	0	0	0	0	0	0	0	0.169554
SRSF12	0	0	0	0	0	0	0	0	0	1	0	0	0	0	1	0	1	0	0	0	0	0	0	0	0.0506564
TIMM44	0	0	0	2	0	0	0	0	1	0	0	0	0	0	1	0	1	0	0	0	0	0	0	0	0.261343
MTR	0	0	0	0	0	0	1	0	0	0	0	0	0	0	1	0	1	0	0	0	0	0	0	0	-0.11787
UBE2R2	0	1	0	0	0	0	1	0	0	0	0	1	1	1	0	0	1	0	0	0	0	0	0	0	-0.166846
RAB14	0	0	0	0	0	0	0	0	0	0	0	1	0	1	0	0	1	0	0	0	0	0	0	0	0.425998
ACAT1	0	1	0	0	0	0	0	0	0	0	0	0	1	0	0	0	1	0	0	0	0	0	0	0	-0.323325
FKBP15	0	1	0	0	0	0	0	0	0	0	0	0	1	0	0	0	1	0	0	0	0	0	0	0	-0.549025
NBPF9	0	0	0	0	0	0	0	0	0	0	0	0	1	0	0	0	1	0	0	0	0	0	0	0	-0.539264
TCF7	0	0	0	0	0	0	0	0	0	1	0	1	0	0	0	0	1	0	0	0	0	0	0	0	0
KCTD2	0	0	0	0	0	0	0	1	0	0	0	1	0	0	0	0	1	0	0	0	0	0	0	0	0.035792
SLC25A32	0	1	0	0	0	0	0	0	2	0	0	0	0	0	0	0	1	0	0	0	0	0	0	0	0.484034
CAPZA2	0	0	0	0	0	0	0	0	2	0	0	0	0	0	0	0	1	0	0	0	0	0	0	0	0.205788
SYPL1	0	0	0	1	0	0	0	0	1	0	0	0	0	0	0	0	1	0	0	0	0	0	0	0	-0.239189
KRTCAP3	0	0	0	0	0	0	0	0	1	0	0	0	0	0	0	0	1	0	0	0	0	0	0	0	-0.00523984
PABPC1	0	0	0	0	0	0	0	0	1	0	0	0	0	0	0	0	1	0	0	0	0	0	0	0	0.143823
RNF8	0	0	0	0	0	0	0	0	1	0	0	0	0	0	0	0	1	0	0	0	0	0	0	0	-0.377808
CHD2	0	0	0	0	0	0	0	1	0	0	0	0	0	0	0	0	1	0	0	0	0	0	0	0	0.121438
MAP3K4	0	0	0	0	0	0	0	1	0	0	0	0	0	0	0	0	1	0	0	0	0	0	0	0	-0.540243
RCC2	0	0	0	0	0	0	1	0	0	0	0	0	0	0	0	0	1	0	0	0	0	0	0	0	-0.0235304
SNX6	0	0	0	0	0	0	1	0	0	0	0	0	0	0	0	0	1	0	0	0	0	0	0	0	0.34149
KAT6B	0	0	0	0	0	1	0	0	0	0	0	0	0	0	0	0	1	0	0	0	0	0	0	0	-0.863806
CLINT1	1	0	0	1	0	0	0	0	0	0	0	0	0	0	0	0	1	0	0	0	0	0	0	0	0.4793
RFK	0	0	0	1	0	0	0	0	0	0	0	0	0	0	0	0	1	0	0	0	0	0	0	0	-0.355922
DOCK1	0	1	0	0	0	0	0	0	0	0	0	0	0	0	0	0	1	0	0	0	0	0	0	0	0.296674
VAV3	1	0	0	0	0	0	0	0	0	0	0	0	0	0	0	0	1	0	0	0	0	0	0	0	-0.103369
FBXL13	0	0	0	0	0	0	0	0	0	0	0	0	0	0	0	0	1	0	0	0	0	0	0	0	0.0318635
FZD6	0	0	0	0	0	0	0	0	0	0	0	0	0	0	0	0	1	0	0	0	0	0	0	0	-1.56991
IL4R	0	0	0	0	0	0	0	0	0	0	0	0	0	0	0	0	1	0	0	0	0	0	0	0	0.351077
ISCU	0	0	0	0	0	0	0	0	0	0	0	0	0	0	0	0	1	0	0	0	0	0	0	0	-0.243
PRPF19	0	0	0	0	0	0	0	0	0	0	0	0	0	0	0	0	1	0	0	0	0	0	0	0	-0.0567893
SERPING1	0	0	0	0	0	0	0	0	0	0	0	0	0	0	0	0	1	0	0	0	0	0	0	0	-0.895178
ZBTB16	0	0	0	0	0	0	0	0	0	0	0	0	0	0	0	0	1	0	0	0	0	0	0	0	-0.248084
ZDHHC24	0	0	0	0	0	0	0	0	0	0	0	0	0	0	0	0	1	0	0	0	0	0	0	0	0.310051
ZNF281	0	0	0	0	0	0	0	0	0	0	0	0	0	0	0	0	1	0	0	0	0	0	0	0	0.66362
CBR1	0	3	0	0	0	0	0	0	0	0	0	0	0	0	0	2	0	0	0	0	0	0	0	0	-0.260275
MVD	1	0	0	0	0	0	0	0	0	0	0	0	0	0	0	2	0	0	0	0	0	0	0	0	0.0428447
FAHD2A	1	0	0	0	0	1	2	0	0	0	0	0	0	0	2	1	0	0	0	0	0	0	0	0	-0.558228
HLF	0	0	0	0	0	1	0	0	0	0	0	0	0	2	1	1	0	0	0	0	0	0	0	0	-2.54837
PRKCE	0	1	0	0	0	0	3	0	0	0	1	0	0	1	1	1	0	0	0	0	0	0	0	0	-0.502112
GALNT5	0	1	0	0	0	0	0	0	1	0	0	0	0	0	1	1	0	0	0	0	0	0	0	0	-0.191108
MLLT10	0	0	0	0	0	0	0	1	0	0	0	0	0	0	1	1	0	0	0	0	0	0	0	0	-0.277522
SPATS2L	0	0	0	0	0	0	1	0	0	0	0	0	0	0	1	1	0	0	0	0	0	0	0	0	-0.919809
AGPAT3	0	0	0	1	0	1	0	0	1	1	1	1	0	1	0	1	0	0	0	0	0	0	0	0	-0.120474
FAM193A	0	0	0	0	0	0	2	0	0	0	0	1	0	1	0	1	0	0	0	0	0	0	0	0	-0.334719
LANCL1	0	0	0	0	0	0	0	0	0	0	0	0	0	1	0	1	0	0	0	0	0	0	0	0	-0.339721
PMS1	0	0	0	0	0	0	0	0	0	0	0	0	0	1	0	1	0	0	0	0	0	0	0	0	-0.459507
ZNF780A	0	0	0	0	0	0	0	0	0	0	0	1	0	0	0	1	0	0	0	0	0	0	0	0	-0.155554
EEF1B2	0	0	0	0	0	1	0	0	1	0	1	0	0	0	0	1	0	0	0	0	0	0	0	0	0.661633
NBPF12	0	0	0	0	0	0	0	0	0	0	1	0	0	0	0	1	0	0	0	0	0	0	0	0	-0.843317
MICAL3	0	0	0	0	0	0	0	0	0	2	0	0	0	0	0	1	0	0	0	0	0	0	0	0	-1.34035
WRNIP1	0	1	0	0	0	0	1	0	0	1	0	0	0	0	0	1	0	0	0	0	0	0	0	0	-0.0636862
MAST4	0	0	0	0	0	0	0	0	0	1	0	0	0	0	0	1	0	0	0	0	0	0	0	0	-0.876971
SMARCA2	0	0	0	0	0	0	1	0	1	0	0	0	0	0	0	1	0	0	0	0	0	0	0	0	0.097105
NUP210	0	1	0	0	0	0	0	0	1	0	0	0	0	0	0	1	0	0	0	0	0	0	0	0	-0.370328
LSM8	0	0	0	0	0	0	0	1	0	0	0	0	0	0	0	1	0	0	0	0	0	0	0	0	0.101599
CCDC12	0	0	0	0	0	0	1	0	0	0	0	0	0	0	0	1	0	0	0	0	0	0	0	0	0.114593
RASA1	0	0	0	0	0	0	1	0	0	0	0	0	0	0	0	1	0	0	0	0	0	0	0	0	-0.512391
ST7	0	2	0	0	0	0	0	0	0	0	0	0	0	0	0	1	0	0	0	0	0	0	0	0	-1.91951
ARHGAP17	0	0	0	0	0	0	0	0	0	0	0	0	0	0	0	1	0	0	0	0	0	0	0	0	0.0279587
ARHGAP32	0	0	0	0	0	0	0	0	0	0	0	0	0	0	0	1	0	0	0	0	0	0	0	0	-0.551847
CHD1	0	0	0	0	0	0	0	0	0	0	0	0	0	0	0	1	0	0	0	0	0	0	0	0	0.204401
CNR2	0	0	0	0	0	0	0	0	0	0	0	0	0	0	0	1	0	0	0	0	0	0	0	0	0.0940899
GIMAP4	0	0	0	0	0	0	0	0	0	0	0	0	0	0	0	1	0	0	0	0	0	0	0	0	-0.827151
ID2	0	0	0	0	0	0	0	0	0	0	0	0	0	0	0	1	0	0	0	0	0	0	0	0	-0.409628
NBPF11	0	0	0	0	0	0	0	0	0	0	0	0	0	0	0	1	0	0	0	0	0	0	0	0	-0.734579
TSNARE1	0	0	0	0	0	0	0	0	0	0	0	0	0	0	0	1	0	0	0	0	0	0	0	0	0.0435671
RAD51C	0	0	0	1	0	1	1	0	2	1	0	0	0	2	5	0	0	0	0	0	0	0	0	0	-0.295321
PAICS	0	0	0	0	0	0	0	0	0	0	0	0	0	3	2	0	0	0	0	0	0	0	0	0	0.561728
CEMIP	0	0	0	0	0	0	1	0	1	0	0	0	0	2	2	0	0	0	0	0	0	0	0	0	0
CDK2AP1	0	0	0	0	0	0	0	0	0	1	0	0	0	1	2	0	0	0	0	0	0	0	0	0	-0.109716
SPARC	0	0	0	0	0	0	1	0	0	0	0	0	0	1	2	0	0	0	0	0	0	0	0	0	-1.08787
UBE4B	0	0	0	0	0	0	1	0	0	0	0	0	0	1	2	0	0	0	0	0	0	0	0	0	-0.326237
MDFIC	0	1	0	0	0	0	0	0	0	0	0	0	0	1	2	0	0	0	0	0	0	0	0	0	-1.65131
TPR	0	0	0	0	0	0	0	0	0	0	0	0	0	1	2	0	0	0	0	0	0	0	0	0	0.115966
SMURF2	0	1	0	0	0	0	0	0	0	0	0	0	1	0	2	0	0	0	0	0	0	0	0	0	-0.016927
PTGER4	0	0	0	0	0	0	3	2	1	0	0	1	0	0	2	0	0	0	0	0	0	0	0	0	-0.599723
RTTN	0	0	0	0	0	0	1	0	0	1	0	0	0	0	2	0	0	0	0	0	0	0	0	0	-0.954395
TCF4	0	0	0	0	0	0	1	0	0	1	0	0	0	0	2	0	0	0	0	0	0	0	0	0	-0.41682
GFI1	0	1	0	0	0	0	1	0	0	0	0	0	0	0	2	0	0	0	0	0	0	0	0	0	0.656594
ZNF654	0	0	0	0	0	0	1	0	0	0	0	0	0	0	2	0	0	0	0	0	0	0	0	0	-0.424662
MTFMT	0	0	0	1	0	0	0	0	0	0	0	0	0	0	2	0	0	0	0	0	0	0	0	0	-0.161172
ADCY3	0	1	0	0	0	0	0	0	0	0	0	0	0	0	2	0	0	0	0	0	0	0	0	0	-0.96607
KCNK5	0	0	0	0	0	0	0	0	0	0	0	0	0	0	2	0	0	0	0	0	0	0	0	0	0.754716
SLC25A28	0	0	0	0	0	0	0	0	0	0	0	0	0	0	2	0	0	0	0	0	0	0	0	0	-0.0463571
NEK7	0	1	0	0	0	0	1	0	1	1	0	0	0	3	1	0	0	0	0	0	0	0	0	0	-0.899644
PLXNA2	0	2	0	0	0	0	1	0	0	0	0	0	1	2	1	0	0	0	0	0	0	0	0	0	0.352988
DENND3	0	0	0	0	0	0	0	0	0	1	0	0	0	2	1	0	0	0	0	0	0	0	0	0	0.0230031
FBXL5	0	0	0	1	0	0	1	0	0	0	0	0	0	2	1	0	0	0	0	0	0	0	0	0	0.234216
ZNF501	0	0	0	0	0	0	1	0	0	0	0	0	0	2	1	0	0	0	0	0	0	0	0	0	-0.647201
NOTCH2	0	1	0	0	0	0	0	0	0	0	1	0	1	1	1	0	0	0	0	0	0	0	0	0	-0.487175
MAP3K8	0	2	0	0	0	0	0	1	2	0	0	0	1	1	1	0	0	0	0	0	0	0	0	0	0.762038
RASSF2	0	0	0	0	0	0	0	1	0	0	0	2	0	1	1	0	0	0	0	0	0	0	0	0	0.438213
RWDD3	0	0	0	0	0	0	1	1	1	0	1	0	0	1	1	0	0	0	0	0	0	0	0	0	-0.430969
B4GALT6	0	0	0	0	0	0	1	0	1	0	1	0	0	1	1	0	0	0	0	0	0	0	0	0	-0.785712
ZNF148	0	0	0	0	0	0	0	0	0	0	1	0	0	1	1	0	0	0	0	0	0	0	0	0	-0.0590314
STX6	0	0	0	0	0	0	1	0	0	1	0	0	0	1	1	0	0	0	0	0	0	0	0	0	-0.724041
GPR22	0	1	0	0	0	0	0	0	2	0	0	0	0	1	1	0	0	0	0	0	0	0	0	0	0
VPS54	0	0	0	0	0	0	0	1	1	0	0	0	0	1	1	0	0	0	0	0	0	0	0	0	-0.0278237
MFNG	0	0	0	0	0	0	2	0	1	0	0	0	0	1	1	0	0	0	0	0	0	0	0	0	-0.335974
UCHL5	0	0	0	0	0	0	1	0	1	0	0	0	0	1	1	0	0	0	0	0	0	0	0	0	0.0851156
TRAK1	0	1	1	0	0	0	0	0	1	0	0	0	0	1	1	0	0	0	0	0	0	0	0	0	0.019985
PHLPP2	0	0	0	0	0	0	0	0	1	0	0	0	0	1	1	0	0	0	0	0	0	0	0	0	-0.79248
UBR1	0	0	0	0	0	0	0	0	1	0	0	0	0	1	1	0	0	0	0	0	0	0	0	0	-0.751113
PLAU	0	1	0	0	0	0	0	1	0	0	0	0	0	1	1	0	0	0	0	0	0	0	0	0	0.170589
C5orf22	0	0	0	0	0	0	0	1	0	0	0	0	0	1	1	0	0	0	0	0	0	0	0	0	-0.140298
PAQR8	0	0	0	1	0	0	1	0	0	0	0	0	0	1	1	0	0	0	0	0	0	0	0	0	-0.333712
RALGAPA2	0	0	0	1	0	0	1	0	0	0	0	0	0	1	1	0	0	0	0	0	0	0	0	0	-0.229041
TESPA1	0	1	0	0	0	0	1	0	0	0	0	0	0	1	1	0	0	0	0	0	0	0	0	0	-0.156523
OTUD6B	0	0	0	0	0	0	1	0	0	0	0	0	0	1	1	0	0	0	0	0	0	0	0	0	0.18004
ZNF438	0	0	0	0	0	0	1	0	0	0	0	0	0	1	1	0	0	0	0	0	0	0	0	0	-0.294822
ZNF775	0	0	0	0	0	0	1	0	0	0	0	0	0	1	1	0	0	0	0	0	0	0	0	0	-0.191123
PRPF40A	0	0	0	0	0	1	0	0	0	0	0	0	0	1	1	0	0	0	0	0	0	0	0	0	0.203178
NAMPT	1	0	0	1	0	0	0	0	0	0	0	0	0	1	1	0	0	0	0	0	0	0	0	0	1.38175
STX11	0	0	0	1	0	0	0	0	0	0	0	0	0	1	1	0	0	0	0	0	0	0	0	0	0.153386
AMBRA1	0	0	0	0	0	0	0	0	0	0	0	0	0	1	1	0	0	0	0	0	0	0	0	0	-0.0261804
KCNH2	0	0	0	0	0	0	0	0	0	0	0	0	0	1	1	0	0	0	0	0	0	0	0	0	-0.828017
URM1	0	0	0	0	0	0	0	0	0	0	0	0	0	1	1	0	0	0	0	0	0	0	0	0	-0.145567
VEZT	0	1	0	0	0	0	0	0	0	0	0	0	2	0	1	0	0	0	0	0	0	0	0	0	-0.636993
NBPF14	0	1	0	0	0	0	1	0	0	0	1	0	1	0	1	0	0	0	0	0	0	0	0	0	-0.678915
ZNF233	0	1	0	0	0	0	1	0	0	1	0	0	1	0	1	0	0	0	0	0	0	0	0	0	-0.629798
MPHOSPH6	0	1	0	0	0	0	0	1	0	0	0	0	1	0	1	0	0	0	0	0	0	0	0	0	-0.298051
LYPD6B	0	1	0	0	0	0	0	0	0	0	0	0	1	0	1	0	0	0	0	0	0	0	0	0	0.300054
RELL1	0	1	0	0	0	0	0	0	0	0	0	0	1	0	1	0	0	0	0	0	0	0	0	0	0.75969
VMP1	0	1	0	0	0	0	0	0	0	0	0	0	1	0	1	0	0	0	0	0	0	0	0	0	-0.312194
MRAS	0	0	0	0	0	0	0	0	0	1	0	1	0	0	1	0	0	0	0	0	0	0	0	0	-0.864421
TMEM14B	0	0	0	0	0	0	2	1	0	0	0	1	0	0	1	0	0	0	0	0	0	0	0	0	-0.00136854
TNS3	0	1	0	0	0	0	0	0	0	0	0	1	0	0	1	0	0	0	0	0	0	0	0	0	0.122887
DNAH1	0	0	0	0	0	0	0	0	0	0	0	1	0	0	1	0	0	0	0	0	0	0	0	0	-0.777662
LYZ	0	0	0	0	0	0	0	0	0	0	0	1	0	0	1	0	0	0	0	0	0	0	0	0	-1.27521
PSMA2	0	0	0	0	0	0	0	0	0	0	0	1	0	0	1	0	0	0	0	0	0	0	0	0	0.03169
TTI2	0	0	0	0	0	0	0	0	0	0	0	1	0	0	1	0	0	0	0	0	0	0	0	0	-0.353054
RNF125	0	0	1	0	0	0	2	0	0	1	1	0	0	0	1	0	0	0	0	0	0	0	0	0	0.377189
RUFY2	0	0	0	0	0	0	0	0	1	0	1	0	0	0	1	0	0	0	0	0	0	0	0	0	-0.187425
SORL1	0	0	0	0	0	0	1	1	0	0	1	0	0	0	1	0	0	0	0	0	0	0	0	0	-1.32532
NFATC2	0	0	0	0	0	0	0	0	2	1	0	0	0	0	1	0	0	0	0	0	0	0	0	0	-0.40322
NSMAF	0	0	0	0	0	0	2	0	1	1	0	0	0	0	1	0	0	0	0	0	0	0	0	0	0.0727208
RPL37	0	2	0	0	0	0	1	0	1	1	0	0	0	0	1	0	0	0	0	0	0	0	0	0	-0.136252
ITGA9	0	0	0	0	0	0	1	0	1	1	0	0	0	0	1	0	0	0	0	0	0	0	0	0	-1.31837
STX2	0	0	0	0	0	0	1	0	1	1	0	0	0	0	1	0	0	0	0	0	0	0	0	0	-0.572881
PDHX	0	0	0	0	0	0	1	1	0	1	0	0	0	0	1	0	0	0	0	0	0	0	0	0	-0.372518
ARID2	0	0	0	0	0	0	1	0	0	1	0	0	0	0	1	0	0	0	0	0	0	0	0	0	-0.185829
CSNK1G3	0	0	0	0	0	0	1	0	0	1	0	0	0	0	1	0	0	0	0	0	0	0	0	0	0.480163
MN1	0	0	0	0	0	0	1	0	0	1	0	0	0	0	1	0	0	0	0	0	0	0	0	0	-0.860962
CRTC3	0	0	0	0	0	0	0	0	0	1	0	0	0	0	1	0	0	0	0	0	0	0	0	0	-1.01209
RUFY1	0	0	0	0	0	0	1	1	1	0	0	0	0	0	1	0	0	0	0	0	0	0	0	0	-0.203347
ZBTB20	0	0	0	0	0	0	1	1	1	0	0	0	0	0	1	0	0	0	0	0	0	0	0	0	-0.926501
PDCD10	0	0	0	0	0	0	0	1	1	0	0	0	0	0	1	0	0	0	0	0	0	0	0	0	0.160557
ENSA	0	0	0	0	0	0	2	0	1	0	0	0	0	0	1	0	0	0	0	0	0	0	0	0	0.262781
LIPC	0	0	0	0	0	0	2	0	1	0	0	0	0	0	1	0	0	0	0	0	0	0	0	0	0.150873
ZNF706	0	1	0	0	0	0	1	0	1	0	0	0	0	0	1	0	0	0	0	0	0	0	0	0	0.14378
ARL6	0	0	0	0	0	0	1	0	1	0	0	0	0	0	1	0	0	0	0	0	0	0	0	0	-0.586035
HERC6	0	0	0	0	0	0	1	0	1	0	0	0	0	0	1	0	0	0	0	0	0	0	0	0	-0.0996937
HMBOX1	0	0	0	0	0	0	0	0	1	0	0	0	0	0	1	0	0	0	0	0	0	0	0	0	-0.369463
NFATC1	0	0	0	0	0	0	0	0	1	0	0	0	0	0	1	0	0	0	0	0	0	0	0	0	0.015593
RNF130	0	0	0	0	0	0	0	0	1	0	0	0	0	0	1	0	0	0	0	0	0	0	0	0	0.428323
TBC1D2B	0	0	0	0	0	0	0	0	1	0	0	0	0	0	1	0	0	0	0	0	0	0	0	0	-0.00490028
ARHGEF35	0	0	0	0	0	0	0	1	0	0	0	0	0	0	1	0	0	0	0	0	0	0	0	0	0
PYGL	0	0	0	0	0	0	0	1	0	0	0	0	0	0	1	0	0	0	0	0	0	0	0	0	0.343431
SPATA12	0	0	0	0	0	0	0	1	0	0	0	0	0	0	1	0	0	0	0	0	0	0	0	0	0
U2AF1L4	0	0	0	0	0	0	0	1	0	0	0	0	0	0	1	0	0	0	0	0	0	0	0	0	0.146412
ZDHHC11	0	0	0	0	0	0	0	1	0	0	0	0	0	0	1	0	0	0	0	0	0	0	0	0	-0.308399
ZNF655	0	0	0	0	0	0	0	1	0	0	0	0	0	0	1	0	0	0	0	0	0	0	0	0	0.566327
DBF4	0	0	0	0	0	0	2	0	0	0	0	0	0	0	1	0	0	0	0	0	0	0	0	0	0.33898
TRIO	0	0	0	0	0	0	2	0	0	0	0	0	0	0	1	0	0	0	0	0	0	0	0	0	-0.78512
ZNF22	0	2	0	0	0	0	1	0	0	0	0	0	0	0	1	0	0	0	0	0	0	0	0	0	0.0391227
FAM13A	0	0	0	0	0	0	1	0	0	0	0	0	0	0	1	0	0	0	0	0	0	0	0	0	-1.01562
HJURP	0	0	0	0	0	0	1	0	0	0	0	0	0	0	1	0	0	0	0	0	0	0	0	0	-0.106819
LYRM7	0	0	0	0	0	0	1	0	0	0	0	0	0	0	1	0	0	0	0	0	0	0	0	0	-0.0345572
NUDT5	0	0	0	0	0	0	1	0	0	0	0	0	0	0	1	0	0	0	0	0	0	0	0	0	0.287263
TAF3	0	0	0	0	0	0	1	0	0	0	0	0	0	0	1	0	0	0	0	0	0	0	0	0	-0.181179
TAOK3	0	0	0	0	0	0	1	0	0	0	0	0	0	0	1	0	0	0	0	0	0	0	0	0	-0.241351
TDG	0	0	0	0	0	0	1	0	0	0	0	0	0	0	1	0	0	0	0	0	0	0	0	0	-0.110446
TMEM184C	0	0	0	0	0	0	1	0	0	0	0	0	0	0	1	0	0	0	0	0	0	0	0	0	-0.211625
KIT	0	0	0	3	0	0	0	0	0	0	0	0	0	0	1	0	0	0	0	0	0	0	0	0	0.0843824
OCIAD2	1	0	0	1	0	0	0	0	0	0	0	0	0	0	1	0	0	0	0	0	0	0	0	0	0.269845
TECPR1	0	0	0	1	0	0	0	0	0	0	0	0	0	0	1	0	0	0	0	0	0	0	0	0	-0.320404
TGIF1	0	0	0	1	0	0	0	0	0	0	0	0	0	0	1	0	0	0	0	0	0	0	0	0	-0.244139
ZNF778	0	2	0	0	0	0	0	0	0	0	0	0	0	0	1	0	0	0	0	0	0	0	0	0	-0.335429
CEP70	0	1	0	0	0	0	0	0	0	0	0	0	0	0	1	0	0	0	0	0	0	0	0	0	-0.0549983
GLYATL2	0	1	0	0	0	0	0	0	0	0	0	0	0	0	1	0	0	0	0	0	0	0	0	0	-0.20582
HBD	0	1	0	0	0	0	0	0	0	0	0	0	0	0	1	0	0	0	0	0	0	0	0	0	-2.39118
COG1	1	0	0	0	0	0	0	0	0	0	0	0	0	0	1	0	0	0	0	0	0	0	0	0	-0.40057
XRCC5	1	0	0	0	0	0	0	0	0	0	0	0	0	0	1	0	0	0	0	0	0	0	0	0	0.301842
AMMECR1L	0	0	0	0	0	0	0	0	0	0	0	0	0	0	1	0	0	0	0	0	0	0	0	0	0.0285286
AP4B1	0	0	0	0	0	0	0	0	0	0	0	0	0	0	1	0	0	0	0	0	0	0	0	0	-0.48674
APOBEC3C	0	0	0	0	0	0	0	0	0	0	0	0	0	0	1	0	0	0	0	0	0	0	0	0	-0.0373347
ASH2L	0	0	0	0	0	0	0	0	0	0	0	0	0	0	1	0	0	0	0	0	0	0	0	0	0.0909626
CDK15	0	0	0	0	0	0	0	0	0	0	0	0	0	0	1	0	0	0	0	0	0	0	0	0	0.0628066
CLEC16A	0	0	0	0	0	0	0	0	0	0	0	0	0	0	1	0	0	0	0	0	0	0	0	0	-0.210398
DR1	0	0	0	0	0	0	0	0	0	0	0	0	0	0	1	0	0	0	0	0	0	0	0	0	0.67267
ECE1	0	0	0	0	0	0	0	0	0	0	0	0	0	0	1	0	0	0	0	0	0	0	0	0	-0.478399
FAM153A	0	0	0	0	0	0	0	0	0	0	0	0	0	0	1	0	0	0	0	0	0	0	0	0	-0.729957
HSF2	0	0	0	0	0	0	0	0	0	0	0	0	0	0	1	0	0	0	0	0	0	0	0	0	0.0333718
HSPA4L	0	0	0	0	0	0	0	0	0	0	0	0	0	0	1	0	0	0	0	0	0	0	0	0	-0.181808
ISOC1	0	0	0	0	0	0	0	0	0	0	0	0	0	0	1	0	0	0	0	0	0	0	0	0	0.24731
PDK4	0	0	0	0	0	0	0	0	0	0	0	0	0	0	1	0	0	0	0	0	0	0	0	0	-0.803174
PPIL6	0	0	0	0	0	0	0	0	0	0	0	0	0	0	1	0	0	0	0	0	0	0	0	0	0.365084
PRKAR2B	0	0	0	0	0	0	0	0	0	0	0	0	0	0	1	0	0	0	0	0	0	0	0	0	-0.936485
SLC35D1	0	0	0	0	0	0	0	0	0	0	0	0	0	0	1	0	0	0	0	0	0	0	0	0	-0.302358
STXBP3	0	0	0	0	0	0	0	0	0	0	0	0	0	0	1	0	0	0	0	0	0	0	0	0	-0.469748
TM9SF2	0	0	0	0	0	0	0	0	0	0	0	0	0	0	1	0	0	0	0	0	0	0	0	0	0.774689
TSPAN3	0	0	0	0	0	0	0	0	0	0	0	0	0	0	1	0	0	0	0	0	0	0	0	0	0.274948
FNIP1	0	0	0	0	0	0	0	0	2	0	0	0	0	3	0	0	0	0	0	0	0	0	0	0	-0.275481
SPTBN1	1	0	0	0	0	0	2	1	0	1	0	1	0	2	0	0	0	0	0	0	0	0	0	0	-1.04099
UBAC1	0	0	0	0	0	0	0	0	1	0	0	1	0	2	0	0	0	0	0	0	0	0	0	0	-0.283139
C20orf27	0	0	0	0	0	0	1	0	0	0	0	1	0	2	0	0	0	0	0	0	0	0	0	0	-0.0427145
PMF1	1	0	0	0	0	0	0	0	0	0	0	1	0	2	0	0	0	0	0	0	0	0	0	0	0.0820341
PRR16	0	0	0	0	0	0	1	1	0	0	1	0	0	2	0	0	0	0	0	0	0	0	0	0	-0.808506
SSB	0	0	0	0	0	0	2	0	1	0	0	0	0	2	0	0	0	0	0	0	0	0	0	0	0.605627
RAF1	0	0	0	0	0	1	1	0	1	0	0	0	0	2	0	0	0	0	0	0	0	0	0	0	-0.0263009
FCGR2A	0	0	0	0	0	0	1	0	0	0	0	0	0	2	0	0	0	0	0	0	0	0	0	0	-0.861559
KIF13B	0	1	0	0	0	0	0	0	0	0	0	0	0	2	0	0	0	0	0	0	0	0	0	0	-0.811431
WDR19	0	1	0	0	0	0	1	0	0	1	0	1	1	1	0	0	0	0	0	0	0	0	0	0	-0.534845
ELMO1	0	0	0	0	0	0	1	0	0	1	0	1	1	1	0	0	0	0	0	0	0	0	0	0	-0.711222
MAFK	1	1	0	0	0	0	1	0	0	0	0	0	1	1	0	0	0	0	0	0	0	0	0	0	0.175068
MRPL30	0	1	0	0	0	0	0	0	0	0	0	0	1	1	0	0	0	0	0	0	0	0	0	0	-0.116853
TAB1	0	0	0	0	0	0	1	0	0	0	0	2	0	1	0	0	0	0	0	0	0	0	0	0	-0.548704
QPRT	1	0	0	2	0	0	1	0	0	0	0	1	0	1	0	0	0	0	0	0	0	0	0	0	0.770574
ELOVL6	0	0	0	0	0	0	1	0	0	0	0	1	0	1	0	0	0	0	0	0	0	0	0	0	-0.804054
USB1	0	0	0	0	0	0	1	0	0	0	0	1	0	1	0	0	0	0	0	0	0	0	0	0	-0.277634
EGF	0	0	0	0	0	0	0	0	0	0	0	1	0	1	0	0	0	0	0	0	0	0	0	0	0.0189695
LGALS12	0	0	0	0	0	0	0	0	0	0	0	1	0	1	0	0	0	0	0	0	0	0	0	0	0.684259
DAPK1	0	1	0	0	0	0	3	0	3	1	1	0	0	1	0	0	0	0	0	0	0	0	0	0	-0.235781
SNX18	0	0	0	0	0	0	1	0	0	1	1	0	0	1	0	0	0	0	0	0	0	0	0	0	0.652075
CALML4	0	0	0	0	0	0	0	0	0	0	1	0	0	1	0	0	0	0	0	0	0	0	0	0	-0.53398
SUSD6	0	0	0	0	0	0	0	0	0	0	1	0	0	1	0	0	0	0	0	0	0	0	0	0	0.179221
RAPGEF6	0	0	0	0	0	0	2	0	1	2	0	0	0	1	0	0	0	0	0	0	0	0	0	0	-0.805675
ARMC2	0	0	0	0	0	0	1	0	0	1	0	0	0	1	0	0	0	0	0	0	0	0	0	0	-0.722962
ADAR	0	1	0	0	0	0	0	0	0	1	0	0	0	1	0	0	0	0	0	0	0	0	0	0	0.130393
KIF21A	0	0	0	0	0	0	0	0	0	1	0	0	0	1	0	0	0	0	0	0	0	0	0	0	-0.792312
USP21	0	0	0	0	0	0	0	0	0	1	0	0	0	1	0	0	0	0	0	0	0	0	0	0	-0.529682
LATS1	0	0	0	0	0	0	0	0	2	0	0	0	0	1	0	0	0	0	0	0	0	0	0	0	-0.641125
TET2	0	0	0	0	0	0	0	1	1	0	0	0	0	1	0	0	0	0	0	0	0	0	0	0	-0.0261519
CALCRL	0	0	0	0	0	0	2	0	1	0	0	0	0	1	0	0	0	0	0	0	0	0	0	0	-0.0501639
ZC3H4	1	1	0	0	0	0	1	0	1	0	0	0	0	1	0	0	0	0	0	0	0	0	0	0	-0.129714
AP1M1	0	0	0	0	0	0	1	0	1	0	0	0	0	1	0	0	0	0	0	0	0	0	0	0	0.278685
RASGEF1A	0	0	0	0	0	0	1	0	1	0	0	0	0	1	0	0	0	0	0	0	0	0	0	0	-0.692107
SLC25A17	0	0	0	0	0	0	1	0	1	0	0	0	0	1	0	0	0	0	0	0	0	0	0	0	-0.564654
STRAP	0	0	0	0	0	0	0	0	1	0	0	0	0	1	0	0	0	0	0	0	0	0	0	0	0.73066
TRIM71	0	0	0	0	0	0	0	0	1	0	0	0	0	1	0	0	0	0	0	0	0	0	0	0	-0.119207
SH2D4A	1	0	0	0	0	0	1	1	0	0	0	0	0	1	0	0	0	0	0	0	0	0	0	0	0.331717
PIK3R1	0	0	0	0	0	0	1	1	0	0	0	0	0	1	0	0	0	0	0	0	0	0	0	0	0.28646
UBA3	0	0	0	1	0	0	0	1	0	0	0	0	0	1	0	0	0	0	0	0	0	0	0	0	-0.263431
NDUFAF2	0	0	0	2	0	0	1	0	0	0	0	0	0	1	0	0	0	0	0	0	0	0	0	0	0.488553
NKIRAS1	1	1	0	0	0	0	1	0	0	0	0	0	0	1	0	0	0	0	0	0	0	0	0	0	0.226683
GADD45G	0	1	0	0	0	0	1	0	0	0	0	0	0	1	0	0	0	0	0	0	0	0	0	0	-3.08465e-05
GTF2F2	0	1	0	0	0	0	1	0	0	0	0	0	0	1	0	0	0	0	0	0	0	0	0	0	0.130595
DAXX	0	0	0	0	0	0	1	0	0	0	0	0	0	1	0	0	0	0	0	0	0	0	0	0	-0.12482
DUSP14	0	0	0	0	0	0	1	0	0	0	0	0	0	1	0	0	0	0	0	0	0	0	0	0	0.117623
ELP2	0	0	0	0	0	0	1	0	0	0	0	0	0	1	0	0	0	0	0	0	0	0	0	0	-0.134699
TIGD2	0	0	0	0	0	0	1	0	0	0	0	0	0	1	0	0	0	0	0	0	0	0	0	0	-0.423247
UBXN11	0	0	0	0	0	0	1	0	0	0	0	0	0	1	0	0	0	0	0	0	0	0	0	0	-0.154621
PAPOLG	0	0	0	1	0	1	0	0	0	0	0	0	0	1	0	0	0	0	0	0	0	0	0	0	-0.753146
MED17	0	1	0	1	0	0	0	0	0	0	0	0	0	1	0	0	0	0	0	0	0	0	0	0	0.799052
DOCK5	0	0	0	1	0	0	0	0	0	0	0	0	0	1	0	0	0	0	0	0	0	0	0	0	-0.919909
ZBTB24	0	0	0	1	0	0	0	0	0	0	0	0	0	1	0	0	0	0	0	0	0	0	0	0	-0.249037
LRRN3	0	1	0	0	0	0	0	0	0	0	0	0	0	1	0	0	0	0	0	0	0	0	0	0	0
PDP1	0	1	0	0	0	0	0	0	0	0	0	0	0	1	0	0	0	0	0	0	0	0	0	0	0.163991
CPNE8	0	0	0	0	0	0	0	0	0	0	0	0	0	1	0	0	0	0	0	0	0	0	0	0	-0.24703
ESR1	0	0	0	0	0	0	0	0	0	0	0	0	0	1	0	0	0	0	0	0	0	0	0	0	-0.753326
HDAC4	0	0	0	0	0	0	0	0	0	0	0	0	0	1	0	0	0	0	0	0	0	0	0	0	-0.500835
HNRNPK	0	0	0	0	0	0	0	0	0	0	0	0	0	1	0	0	0	0	0	0	0	0	0	0	0.589131
JMY	0	0	0	0	0	0	0	0	0	0	0	0	0	1	0	0	0	0	0	0	0	0	0	0	0.0147219
LRR1	0	0	0	0	0	0	0	0	0	0	0	0	0	1	0	0	0	0	0	0	0	0	0	0	-0.261891
MTMR2	0	0	0	0	0	0	0	0	0	0	0	0	0	1	0	0	0	0	0	0	0	0	0	0	0.0585204
MTMR3	0	0	0	0	0	0	0	0	0	0	0	0	0	1	0	0	0	0	0	0	0	0	0	0	0.045929
PHTF1	0	0	0	0	0	0	0	0	0	0	0	0	0	1	0	0	0	0	0	0	0	0	0	0	-0.257028
PYGB	0	0	0	0	0	0	0	0	0	0	0	0	0	1	0	0	0	0	0	0	0	0	0	0	0.538062
RCL1	0	0	0	0	0	0	0	0	0	0	0	0	0	1	0	0	0	0	0	0	0	0	0	0	-0.107803
STON1	0	0	0	0	0	0	0	0	0	0	0	0	0	1	0	0	0	0	0	0	0	0	0	0	0.0530617
TMEM161A	0	0	0	0	0	0	0	0	0	0	0	0	0	1	0	0	0	0	0	0	0	0	0	0	-0.11358
TMSB10	0	0	0	0	0	0	0	0	0	0	0	0	0	1	0	0	0	0	0	0	0	0	0	0	-0.0724495
VPS13C	0	0	0	0	0	0	0	0	0	0	0	0	0	1	0	0	0	0	0	0	0	0	0	0	-0.759416
CD6	0	0	0	0	0	0	0	0	0	0	0	4	1	0	0	0	0	0	0	0	0	0	0	0	0.185707
EPHB6	0	1	0	0	0	0	0	0	0	0	0	1	1	0	0	0	0	0	0	0	0	0	0	0	-0.413029
ZMIZ1	0	0	0	0	0	0	0	0	0	0	0	1	1	0	0	0	0	0	0	0	0	0	0	0	-0.000448875
S100Z	0	0	0	0	0	0	1	0	1	1	0	0	1	0	0	0	0	0	0	0	0	0	0	0	0.850695
N4BP2L2	0	1	0	0	0	0	0	0	0	1	0	0	1	0	0	0	0	0	0	0	0	0	0	0	-0.447261
SSH1	0	0	0	0	0	0	0	0	0	1	0	0	1	0	0	0	0	0	0	0	0	0	0	0	0.133142
TACO1	0	1	0	0	0	0	3	0	1	0	0	0	1	0	0	0	0	0	0	0	0	0	0	0	-0.0293524
DDX60	0	1	0	0	0	0	1	0	1	0	0	0	1	0	0	0	0	0	0	0	0	0	0	0	-0.823051
SETD9	1	0	0	0	0	0	1	0	1	0	0	0	1	0	0	0	0	0	0	0	0	0	0	0	0.425413
CCL3	0	1	0	0	0	0	0	0	1	0	0	0	1	0	0	0	0	0	0	0	0	0	0	0	1.66087
FAH	0	1	0	0	0	0	0	0	1	0	0	0	1	0	0	0	0	0	0	0	0	0	0	0	1.04897
UBAP1	0	1	0	0	0	0	0	0	1	0	0	0	1	0	0	0	0	0	0	0	0	0	0	0	0.282865
CCDC71L	0	0	0	0	0	0	0	0	1	0	0	0	1	0	0	0	0	0	0	0	0	0	0	0	0.0322683
PIP5K1B	0	1	0	1	0	0	2	0	0	0	0	0	1	0	0	0	0	0	0	0	0	0	0	0	-1.24777
SRRD	0	1	0	0	0	0	2	0	0	0	0	0	1	0	0	0	0	0	0	0	0	0	0	0	0.0505429
CMPK1	0	2	0	0	0	0	0	0	0	0	0	0	1	0	0	0	0	0	0	0	0	0	0	0	0.0565831
COMMD7	0	2	0	0	0	0	0	0	0	0	0	0	1	0	0	0	0	0	0	0	0	0	0	0	0.278339
AK5	0	1	0	0	0	0	0	0	0	0	0	0	1	0	0	0	0	0	0	0	0	0	0	0	1.21556
FLI1	0	1	0	0	0	0	0	0	0	0	0	0	1	0	0	0	0	0	0	0	0	0	0	0	-0.0757147
LSG1	0	1	0	0	0	0	0	0	0	0	0	0	1	0	0	0	0	0	0	0	0	0	0	0	0.40652
NCOR2	0	1	0	0	0	0	0	0	0	0	0	0	1	0	0	0	0	0	0	0	0	0	0	0	-0.278459
PFKFB3	0	1	0	0	0	0	0	0	0	0	0	0	1	0	0	0	0	0	0	0	0	0	0	0	-0.252699
URI1	0	1	0	0	0	0	0	0	0	0	0	0	1	0	0	0	0	0	0	0	0	0	0	0	0.288261
DDHD1	0	0	0	0	0	0	0	0	0	0	0	0	1	0	0	0	0	0	0	0	0	0	0	0	0.270821
TOR4A	0	0	0	0	0	0	0	0	0	2	0	10	0	0	0	0	0	0	0	0	0	0	0	0	0.0249555
METRNL	0	0	0	0	0	0	0	0	0	0	0	7	0	0	0	0	0	0	0	0	0	0	0	0	0.247995
PGLS	0	0	0	0	0	0	0	0	0	0	0	5	0	0	0	0	0	0	0	0	0	0	0	0	0.228784
RSPH9	0	0	0	0	0	0	0	0	0	0	0	5	0	0	0	0	0	0	0	0	0	0	0	0	0
ARHGEF19	0	0	0	0	1	0	0	0	0	0	0	4	0	0	0	0	0	0	0	0	0	0	0	0	-0.0279293
TUFM	0	0	0	0	0	0	0	0	0	0	0	4	0	0	0	0	0	0	0	0	0	0	0	0	0.70558
ZNF784	1	0	0	0	0	0	0	0	0	0	0	3	0	0	0	0	0	0	0	0	0	0	0	0	0.0706997
HOMER3	0	0	0	0	0	0	0	0	0	0	0	3	0	0	0	0	0	0	0	0	0	0	0	0	1.26981
PIAS4	0	0	0	0	0	0	0	0	0	0	0	3	0	0	0	0	0	0	0	0	0	0	0	0	-0.125749
RGS14	0	0	0	0	0	0	0	0	0	1	0	2	0	0	0	0	0	0	0	0	0	0	0	0	-0.214225
ZGLP1	0	0	0	0	0	0	0	0	1	0	0	2	0	0	0	0	0	0	0	0	0	0	0	0	-0.669593
ZC3H14	0	0	0	1	0	0	1	0	0	0	0	2	0	0	0	0	0	0	0	0	0	0	0	0	-0.313878
SBF1	0	0	0	0	0	0	1	0	0	0	0	2	0	0	0	0	0	0	0	0	0	0	0	0	-0.00969732
TMEM263	0	0	0	0	0	0	1	0	0	0	0	2	0	0	0	0	0	0	0	0	0	0	0	0	-1.14841
SH2B2	1	0	0	0	0	0	0	0	0	0	0	2	0	0	0	0	0	0	0	0	0	0	0	0	0.14273
PAIP2B	0	0	0	0	0	0	0	0	0	0	0	2	0	0	0	0	0	0	0	0	0	0	0	0	-0.517882
PON2	0	0	0	0	0	0	0	0	0	0	0	2	0	0	0	0	0	0	0	0	0	0	0	0	-2.34787
SFSWAP	0	0	0	0	0	0	0	0	0	0	0	2	0	0	0	0	0	0	0	0	0	0	0	0	-0.30666
ZNF749	0	0	0	0	0	0	0	0	0	0	0	2	0	0	0	0	0	0	0	0	0	0	0	0	-0.32327
HLA-DOA	1	0	0	1	0	1	0	0	0	1	1	1	0	0	0	0	0	0	0	0	0	0	0	0	-1.64469
HSPA8	0	1	0	1	0	0	0	0	0	1	0	1	0	0	0	0	0	0	0	0	0	0	0	0	0.77445
PPAT	0	0	0	0	0	0	0	1	1	0	0	1	0	0	0	0	0	0	0	0	0	0	0	0	-0.161761
TSPAN14	0	1	0	0	0	0	3	0	1	0	0	1	0	0	0	0	0	0	0	0	0	0	0	0	-0.85429
COX7C	0	1	0	1	0	0	1	0	1	0	0	1	0	0	0	0	0	0	0	0	0	0	0	0	0.378851
COG2	0	0	0	0	0	0	0	0	1	0	0	1	0	0	0	0	0	0	0	0	0	0	0	0	-0.10197
ASNS	0	0	0	0	0	0	0	1	0	0	0	1	0	0	0	0	0	0	0	0	0	0	0	0	0.0740142
UXS1	0	1	0	0	0	0	2	0	0	0	0	1	0	0	0	0	0	0	0	0	0	0	0	0	0.113427
SWAP70	0	0	0	0	0	0	2	0	0	0	0	1	0	0	0	0	0	0	0	0	0	0	0	0	-0.12676
SPRY4	0	0	0	1	0	0	1	0	0	0	0	1	0	0	0	0	0	0	0	0	0	0	0	0	0.387886
PTPN18	0	0	0	0	0	0	1	0	0	0	0	1	0	0	0	0	0	0	0	0	0	0	0	0	-0.682807
TRIM11	0	0	0	0	0	0	1	0	0	0	0	1	0	0	0	0	0	0	0	0	0	0	0	0	0.640832
XPC	0	0	0	0	0	0	1	0	0	0	0	1	0	0	0	0	0	0	0	0	0	0	0	0	0.109011
LY6G5C	0	0	0	1	0	0	0	0	0	0	0	1	0	0	0	0	0	0	0	0	0	0	0	0	-0.653903
ST3GAL4	0	0	1	0	0	0	0	0	0	0	0	1	0	0	0	0	0	0	0	0	0	0	0	0	0.967729
C1orf56	0	0	0	0	0	0	0	0	0	0	0	1	0	0	0	0	0	0	0	0	0	0	0	0	0
CASD1	0	0	0	0	0	0	0	0	0	0	0	1	0	0	0	0	0	0	0	0	0	0	0	0	-0.713495
CLCN6	0	0	0	0	0	0	0	0	0	0	0	1	0	0	0	0	0	0	0	0	0	0	0	0	-0.710505
DUSP1	0	0	0	0	0	0	0	0	0	0	0	1	0	0	0	0	0	0	0	0	0	0	0	0	0.54158
ERGIC1	0	0	0	0	0	0	0	0	0	0	0	1	0	0	0	0	0	0	0	0	0	0	0	0	0.102649
GNMT	0	0	0	0	0	0	0	0	0	0	0	1	0	0	0	0	0	0	0	0	0	0	0	0	-0.504839
NDUFA4	0	0	0	0	0	0	0	0	0	0	0	1	0	0	0	0	0	0	0	0	0	0	0	0	0.538688
RIC8A	0	0	0	0	0	0	0	0	0	0	0	1	0	0	0	0	0	0	0	0	0	0	0	0	0.107815
SCP2	0	0	0	0	0	0	0	0	0	0	0	1	0	0	0	0	0	0	0	0	0	0	0	0	0.552752
SLC43A1	0	0	0	0	0	0	0	0	0	0	0	1	0	0	0	0	0	0	0	0	0	0	0	0	-0.501272
SMG7	0	0	0	0	0	0	0	0	0	0	0	1	0	0	0	0	0	0	0	0	0	0	0	0	-0.455055
WDR74	0	0	0	0	0	0	0	0	0	0	0	1	0	0	0	0	0	0	0	0	0	0	0	0	-0.97315
ICAM2	0	0	0	2	0	0	0	0	0	0	2	0	0	0	0	0	0	0	0	0	0	0	0	0	-0.260674
PLA2G4A	0	0	0	0	0	0	0	0	0	0	2	0	0	0	0	0	0	0	0	0	0	0	0	0	0.129343
MTDH	0	0	0	0	0	0	0	0	2	0	1	0	0	0	0	0	0	0	0	0	0	0	0	0	0.742571
HOXA9	0	0	0	0	0	0	1	0	1	0	1	0	0	0	0	0	0	0	0	0	0	0	0	0	0.6159
NBN	0	0	0	1	0	0	0	0	1	0	1	0	0	0	0	0	0	0	0	0	0	0	0	0	-0.0044516
TRIM13	0	0	0	0	0	0	1	1	0	0	1	0	0	0	0	0	0	0	0	0	0	0	0	0	-0.466935
CPEB2	0	0	0	0	0	0	1	0	0	0	1	0	0	0	0	0	0	0	0	0	0	0	0	0	0.376732
PRRC1	0	0	0	0	0	0	1	0	0	0	1	0	0	0	0	0	0	0	0	0	0	0	0	0	0.2002
SEC11C	0	2	0	0	0	0	0	0	0	0	1	0	0	0	0	0	0	0	0	0	0	0	0	0	0.838728
KHDRBS2	0	1	0	0	0	0	0	0	0	0	1	0	0	0	0	0	0	0	0	0	0	0	0	0	-1.13537
CITED4	0	0	0	0	0	0	0	0	0	0	1	0	0	0	0	0	0	0	0	0	0	0	0	0	1.16037
POLR2C	0	0	0	0	0	0	0	0	0	0	1	0	0	0	0	0	0	0	0	0	0	0	0	0	0.421655
STAU1	0	0	0	0	0	0	0	0	0	0	1	0	0	0	0	0	0	0	0	0	0	0	0	0	0.237658
TMX3	0	0	0	0	0	0	0	0	0	0	1	0	0	0	0	0	0	0	0	0	0	0	0	0	-0.552799
IKZF1	0	0	0	0	0	0	6	1	1	2	0	0	0	0	0	0	0	0	0	0	0	0	0	0	-0.041984
BET1L	0	0	0	0	0	0	2	0	1	2	0	0	0	0	0	0	0	0	0	0	0	0	0	0	-0.31212
KIF21B	0	0	0	1	0	0	1	0	0	2	0	0	0	0	0	0	0	0	0	0	0	0	0	0	-0.300272
DCLRE1B	0	0	0	0	0	0	0	0	2	1	0	0	0	0	0	0	0	0	0	0	0	0	0	0	-0.344719
SPAG6	0	0	0	0	0	0	1	0	1	1	0	0	0	0	0	0	0	0	0	0	0	0	0	0	0.655342
MAN2A2	0	0	0	0	0	0	0	0	1	1	0	0	0	0	0	0	0	0	0	0	0	0	0	0	-0.358789
PLEKHF2	0	0	0	0	0	0	0	0	1	1	0	0	0	0	0	0	0	0	0	0	0	0	0	0	0.898214
PPID	0	0	0	0	0	0	0	0	1	1	0	0	0	0	0	0	0	0	0	0	0	0	0	0	0.762824
TNIP2	0	0	0	0	0	0	0	0	1	1	0	0	0	0	0	0	0	0	0	0	0	0	0	0	0.111013
TRIM68	0	0	0	0	0	0	0	0	1	1	0	0	0	0	0	0	0	0	0	0	0	0	0	0	-0.428805
LRCH1	0	1	0	0	0	0	1	1	0	1	0	0	0	0	0	0	0	0	0	0	0	0	0	0	-0.431465
WASF2	0	2	2	0	0	0	0	1	0	1	0	0	0	0	0	0	0	0	0	0	0	0	0	0	0.0519778
RYK	0	1	0	0	0	0	0	1	0	1	0	0	0	0	0	0	0	0	0	0	0	0	0	0	-0.272467
DLG2	1	0	0	0	0	0	0	1	0	1	0	0	0	0	0	0	0	0	0	0	0	0	0	0	-0.781495
GALNT7	0	0	0	0	0	0	0	1	0	1	0	0	0	0	0	0	0	0	0	0	0	0	0	0	-0.207828
CDADC1	0	0	0	0	0	0	2	0	0	1	0	0	0	0	0	0	0	0	0	0	0	0	0	0	-0.451743
ASPH	0	0	0	0	0	0	1	0	0	1	0	0	0	0	0	0	0	0	0	0	0	0	0	0	-0.0398189
MASTL	0	0	0	0	0	0	1	0	0	1	0	0	0	0	0	0	0	0	0	0	0	0	0	0	-0.23403
NET1	0	0	0	0	0	0	1	0	0	1	0	0	0	0	0	0	0	0	0	0	0	0	0	0	0.50705
PALD1	0	0	0	0	0	0	1	0	0	1	0	0	0	0	0	0	0	0	0	0	0	0	0	0	-0.244115
PLCH1	0	0	0	0	0	0	1	0	0	1	0	0	0	0	0	0	0	0	0	0	0	0	0	0	0.119756
RBM45	0	0	0	0	0	0	1	0	0	1	0	0	0	0	0	0	0	0	0	0	0	0	0	0	-0.47784
SLC35E3	0	0	0	0	0	0	1	0	0	1	0	0	0	0	0	0	0	0	0	0	0	0	0	0	-0.175461
TADA1	0	0	0	1	0	0	0	0	0	1	0	0	0	0	0	0	0	0	0	0	0	0	0	0	0.514419
NSMCE1	1	1	1	0	0	0	0	0	0	1	0	0	0	0	0	0	0	0	0	0	0	0	0	0	0.324815
ATG2B	0	1	0	0	0	0	0	0	0	1	0	0	0	0	0	0	0	0	0	0	0	0	0	0	-0.701055
MAB21L2	0	1	0	0	0	0	0	0	0	1	0	0	0	0	0	0	0	0	0	0	0	0	0	0	0
SLC5A10	0	1	0	0	0	0	0	0	0	1	0	0	0	0	0	0	0	0	0	0	0	0	0	0	0.36908
POLL	2	0	0	0	0	0	0	0	0	1	0	0	0	0	0	0	0	0	0	0	0	0	0	0	-0.711297
CCDC28A	0	0	0	0	0	0	0	0	0	1	0	0	0	0	0	0	0	0	0	0	0	0	0	0	-0.0609361
CD55	0	0	0	0	0	0	0	0	0	1	0	0	0	0	0	0	0	0	0	0	0	0	0	0	-0.0791346
DNAJC6	0	0	0	0	0	0	0	0	0	1	0	0	0	0	0	0	0	0	0	0	0	0	0	0	-0.961583
MDM4	0	0	0	0	0	0	0	0	0	1	0	0	0	0	0	0	0	0	0	0	0	0	0	0	-0.213854
RFC2	0	0	0	0	0	0	0	0	0	1	0	0	0	0	0	0	0	0	0	0	0	0	0	0	-0.113698
RNF19A	0	0	0	0	0	0	0	0	0	1	0	0	0	0	0	0	0	0	0	0	0	0	0	0	0.63728
ZNF333	0	0	0	0	0	0	0	0	0	1	0	0	0	0	0	0	0	0	0	0	0	0	0	0	-0.0752946
ZNF717	0	0	0	0	0	0	0	0	0	1	0	0	0	0	0	0	0	0	0	0	0	0	0	0	-0.68049
ZNF805	0	0	0	0	0	0	0	0	0	1	0	0	0	0	0	0	0	0	0	0	0	0	0	0	0.554297
NPM2	0	1	0	0	0	0	1	1	2	0	0	0	0	0	0	0	0	0	0	0	0	0	0	0	0.678909
CSNK1A1	0	0	0	0	0	0	0	1	2	0	0	0	0	0	0	0	0	0	0	0	0	0	0	0	0.928634
COL24A1	0	0	0	0	0	0	2	0	2	0	0	0	0	0	0	0	0	0	0	0	0	0	0	0	-0.901611
ANKRD13C	0	0	0	0	0	0	1	0	2	0	0	0	0	0	0	0	0	0	0	0	0	0	0	0	-0.513899
ZNF474	0	0	0	0	0	0	1	0	2	0	0	0	0	0	0	0	0	0	0	0	0	0	0	0	-0.648132
FASTKD2	0	0	1	1	0	0	0	0	2	0	0	0	0	0	0	0	0	0	0	0	0	0	0	0	-0.410785
KIFAP3	0	0	0	0	0	0	0	0	2	0	0	0	0	0	0	0	0	0	0	0	0	0	0	0	-0.826882
MSL2	0	0	0	0	0	0	0	0	2	0	0	0	0	0	0	0	0	0	0	0	0	0	0	0	0.356396
UBR5	0	0	0	0	0	0	0	0	2	0	0	0	0	0	0	0	0	0	0	0	0	0	0	0	-0.388971
ZEB1	0	0	0	0	0	0	0	0	2	0	0	0	0	0	0	0	0	0	0	0	0	0	0	0	-0.0888702
NMI	1	1	0	0	0	0	0	1	1	0	0	0	0	0	0	0	0	0	0	0	0	0	0	0	0.11942
C21orf91	0	0	0	0	0	0	0	1	1	0	0	0	0	0	0	0	0	0	0	0	0	0	0	0	-0.111738
SLC16A7	0	0	0	0	0	0	0	1	1	0	0	0	0	0	0	0	0	0	0	0	0	0	0	0	-0.775789
RFTN1	0	1	0	0	0	0	2	0	1	0	0	0	0	0	0	0	0	0	0	0	0	0	0	0	-0.36699
SIRT5	0	0	0	0	0	0	2	0	1	0	0	0	0	0	0	0	0	0	0	0	0	0	0	0	-0.351573
SMYD4	0	0	0	0	0	0	2	0	1	0	0	0	0	0	0	0	0	0	0	0	0	0	0	0	-0.222583
SURF6	0	0	0	0	0	0	2	0	1	0	0	0	0	0	0	0	0	0	0	0	0	0	0	0	-0.412422
REV1	0	0	0	0	0	1	1	0	1	0	0	0	0	0	0	0	0	0	0	0	0	0	0	0	-0.642776
MRPS24	0	0	0	1	0	0	1	0	1	0	0	0	0	0	0	0	0	0	0	0	0	0	0	0	0.132927
TMEM116	0	1	0	0	0	0	1	0	1	0	0	0	0	0	0	0	0	0	0	0	0	0	0	0	-0.645968
TOP2A	0	1	0	0	0	0	1	0	1	0	0	0	0	0	0	0	0	0	0	0	0	0	0	0	-0.385983
LDLRAD4	1	0	0	0	0	0	1	0	1	0	0	0	0	0	0	0	0	0	0	0	0	0	0	0	-1.13518
DCTN2	0	0	0	0	0	0	1	0	1	0	0	0	0	0	0	0	0	0	0	0	0	0	0	0	-0.183792
DOCK7	0	0	0	0	0	0	1	0	1	0	0	0	0	0	0	0	0	0	0	0	0	0	0	0	-0.224631
GOLIM4	0	0	0	0	0	0	1	0	1	0	0	0	0	0	0	0	0	0	0	0	0	0	0	0	-0.0436914
IL1RL1	0	0	0	0	0	0	1	0	1	0	0	0	0	0	0	0	0	0	0	0	0	0	0	0	0.596049
IL5RA	0	0	0	0	0	0	1	0	1	0	0	0	0	0	0	0	0	0	0	0	0	0	0	0	-0.172279
MMRN1	0	0	0	0	0	0	1	0	1	0	0	0	0	0	0	0	0	0	0	0	0	0	0	0	-0.989824
RABIF	0	0	0	0	0	0	1	0	1	0	0	0	0	0	0	0	0	0	0	0	0	0	0	0	0.281332
RBM43	0	0	0	0	0	0	1	0	1	0	0	0	0	0	0	0	0	0	0	0	0	0	0	0	-0.321531
SDC4	0	0	0	0	0	0	1	0	1	0	0	0	0	0	0	0	0	0	0	0	0	0	0	0	-0.458702
SQSTM1	0	0	0	0	0	0	1	0	1	0	0	0	0	0	0	0	0	0	0	0	0	0	0	0	0.968012
MIEF1	0	1	0	0	0	0	0	0	1	0	0	0	0	0	0	0	0	0	0	0	0	0	0	0	0.114555
PARP8	0	1	0	0	0	0	0	0	1	0	0	0	0	0	0	0	0	0	0	0	0	0	0	0	-0.0425207
PGM1	0	1	0	0	0	0	0	0	1	0	0	0	0	0	0	0	0	0	0	0	0	0	0	0	0.151581
RHOBTB2	0	1	0	0	0	0	0	0	1	0	0	0	0	0	0	0	0	0	0	0	0	0	0	0	-0.130464
DGKD	2	0	0	0	0	0	0	0	1	0	0	0	0	0	0	0	0	0	0	0	0	0	0	0	0.511142
STX10	1	0	0	0	0	0	0	0	1	0	0	0	0	0	0	0	0	0	0	0	0	0	0	0	-0.173363
VAV2	1	0	0	0	0	0	0	0	1	0	0	0	0	0	0	0	0	0	0	0	0	0	0	0	0.0583807
CD36	0	0	0	0	0	0	0	0	1	0	0	0	0	0	0	0	0	0	0	0	0	0	0	0	1.263
CLSTN1	0	0	0	0	0	0	0	0	1	0	0	0	0	0	0	0	0	0	0	0	0	0	0	0	-0.878271
CSF1R	0	0	0	0	0	0	0	0	1	0	0	0	0	0	0	0	0	0	0	0	0	0	0	0	1.38502
CSTF2T	0	0	0	0	0	0	0	0	1	0	0	0	0	0	0	0	0	0	0	0	0	0	0	0	-0.263979
ERAP2	0	0	0	0	0	0	0	0	1	0	0	0	0	0	0	0	0	0	0	0	0	0	0	0	-0.201498
GPCPD1	0	0	0	0	0	0	0	0	1	0	0	0	0	0	0	0	0	0	0	0	0	0	0	0	-0.0164162
HCK	0	0	0	0	0	0	0	0	1	0	0	0	0	0	0	0	0	0	0	0	0	0	0	0	0.42296
HECW2	0	0	0	0	0	0	0	0	1	0	0	0	0	0	0	0	0	0	0	0	0	0	0	0	0.413572
INO80C	0	0	0	0	0	0	0	0	1	0	0	0	0	0	0	0	0	0	0	0	0	0	0	0	-0.271201
MBTPS1	0	0	0	0	0	0	0	0	1	0	0	0	0	0	0	0	0	0	0	0	0	0	0	0	0.0450855
MPLKIP	0	0	0	0	0	0	0	0	1	0	0	0	0	0	0	0	0	0	0	0	0	0	0	0	-0.104366
MYSM1	0	0	0	0	0	0	0	0	1	0	0	0	0	0	0	0	0	0	0	0	0	0	0	0	-0.318114
NCK1	0	0	0	0	0	0	0	0	1	0	0	0	0	0	0	0	0	0	0	0	0	0	0	0	-0.466302
NUP133	0	0	0	0	0	0	0	0	1	0	0	0	0	0	0	0	0	0	0	0	0	0	0	0	-0.0476924
PECAM1	0	0	0	0	0	0	0	0	1	0	0	0	0	0	0	0	0	0	0	0	0	0	0	0	-0.984314
PEX7	0	0	0	0	0	0	0	0	1	0	0	0	0	0	0	0	0	0	0	0	0	0	0	0	-0.00298675
PKIG	0	0	0	0	0	0	0	0	1	0	0	0	0	0	0	0	0	0	0	0	0	0	0	0	-0.0593002
RAB32	0	0	0	0	0	0	0	0	1	0	0	0	0	0	0	0	0	0	0	0	0	0	0	0	0.806397
RCCD1	0	0	0	0	0	0	0	0	1	0	0	0	0	0	0	0	0	0	0	0	0	0	0	0	-0.224755
SLC30A1	0	0	0	0	0	0	0	0	1	0	0	0	0	0	0	0	0	0	0	0	0	0	0	0	0.623634
SUMO3	0	0	0	0	0	0	0	0	1	0	0	0	0	0	0	0	0	0	0	0	0	0	0	0	0.549675
TCTN3	0	0	0	0	0	0	0	0	1	0	0	0	0	0	0	0	0	0	0	0	0	0	0	0	0.417306
TTLL1	0	0	0	0	0	0	0	0	1	0	0	0	0	0	0	0	0	0	0	0	0	0	0	0	0.419355
FAM8A1	0	0	0	0	0	0	1	1	0	0	0	0	0	0	0	0	0	0	0	0	0	0	0	0	-0.2271
MBOAT4	0	0	0	0	0	0	1	1	0	0	0	0	0	0	0	0	0	0	0	0	0	0	0	0	0.579481
NUP107	0	0	0	0	0	0	1	1	0	0	0	0	0	0	0	0	0	0	0	0	0	0	0	0	-0.468108
RAB35	0	0	0	0	0	0	1	1	0	0	0	0	0	0	0	0	0	0	0	0	0	0	0	0	0.376219
AMD1	0	0	0	0	0	0	0	1	0	0	0	0	0	0	0	0	0	0	0	0	0	0	0	0	0.272336
B4GALT5	0	0	0	0	0	0	0	1	0	0	0	0	0	0	0	0	0	0	0	0	0	0	0	0	0.264795
CAND1	0	0	0	0	0	0	0	1	0	0	0	0	0	0	0	0	0	0	0	0	0	0	0	0	-0.257496
CLEC3B	0	0	0	0	0	0	0	1	0	0	0	0	0	0	0	0	0	0	0	0	0	0	0	0	1.22196
DCLRE1A	0	0	0	0	0	0	0	1	0	0	0	0	0	0	0	0	0	0	0	0	0	0	0	0	-0.227577
PAG1	0	0	0	0	0	0	0	1	0	0	0	0	0	0	0	0	0	0	0	0	0	0	0	0	0.164871
YES1	0	0	1	0	0	0	2	0	0	0	0	0	0	0	0	0	0	0	0	0	0	0	0	0	0.652602
RPS3A	0	1	0	0	0	0	2	0	0	0	0	0	0	0	0	0	0	0	0	0	0	0	0	0	0.075909
MTSS1	1	0	0	0	0	0	2	0	0	0	0	0	0	0	0	0	0	0	0	0	0	0	0	0	-1.76343
TBC1D22A	1	0	0	0	0	0	2	0	0	0	0	0	0	0	0	0	0	0	0	0	0	0	0	0	-0.545037
ARID1B	0	0	0	0	0	0	2	0	0	0	0	0	0	0	0	0	0	0	0	0	0	0	0	0	-0.507344
COX14	0	0	0	0	0	0	2	0	0	0	0	0	0	0	0	0	0	0	0	0	0	0	0	0	0.464261
POLB	0	0	0	0	0	0	2	0	0	0	0	0	0	0	0	0	0	0	0	0	0	0	0	0	-0.360438
TAC4	0	0	0	0	0	0	2	0	0	0	0	0	0	0	0	0	0	0	0	0	0	0	0	0	0
THAP2	0	0	0	0	0	0	2	0	0	0	0	0	0	0	0	0	0	0	0	0	0	0	0	0	-0.726347
TRPS1	0	0	0	0	0	0	2	0	0	0	0	0	0	0	0	0	0	0	0	0	0	0	0	0	-1.83187
APLF	0	0	0	1	0	0	1	0	0	0	0	0	0	0	0	0	0	0	0	0	0	0	0	0	0.123874
COMT	0	0	0	1	0	0	1	0	0	0	0	0	0	0	0	0	0	0	0	0	0	0	0	0	-0.0144788
FLVCR1	0	0	0	1	0	0	1	0	0	0	0	0	0	0	0	0	0	0	0	0	0	0	0	0	-0.525936
MRPS9	0	0	0	1	0	0	1	0	0	0	0	0	0	0	0	0	0	0	0	0	0	0	0	0	-0.182983
NECAB1	0	0	0	1	0	0	1	0	0	0	0	0	0	0	0	0	0	0	0	0	0	0	0	0	0
PLA2R1	0	0	0	1	0	0	1	0	0	0	0	0	0	0	0	0	0	0	0	0	0	0	0	0	-0.96171
SMIM14	0	0	0	1	0	0	1	0	0	0	0	0	0	0	0	0	0	0	0	0	0	0	0	0	-1.22783
ZSWIM4	0	0	0	1	0	0	1	0	0	0	0	0	0	0	0	0	0	0	0	0	0	0	0	0	-0.351448
ZNF385C	1	1	0	0	0	0	1	0	0	0	0	0	0	0	0	0	0	0	0	0	0	0	0	0	-0.726443
AVEN	0	1	0	0	0	0	1	0	0	0	0	0	0	0	0	0	0	0	0	0	0	0	0	0	0.0742535
EMC2	0	1	0	0	0	0	1	0	0	0	0	0	0	0	0	0	0	0	0	0	0	0	0	0	-0.854535
ENPP2	0	1	0	0	0	0	1	0	0	0	0	0	0	0	0	0	0	0	0	0	0	0	0	0	1.07163
KIF13A	0	1	0	0	0	0	1	0	0	0	0	0	0	0	0	0	0	0	0	0	0	0	0	0	-0.350588
MADD	0	1	0	0	0	0	1	0	0	0	0	0	0	0	0	0	0	0	0	0	0	0	0	0	-0.40784
MTHFD2L	0	1	0	0	0	0	1	0	0	0	0	0	0	0	0	0	0	0	0	0	0	0	0	0	0.238918
STK39	0	1	0	0	0	0	1	0	0	0	0	0	0	0	0	0	0	0	0	0	0	0	0	0	-0.420233
A1BG	1	0	0	0	0	0	1	0	0	0	0	0	0	0	0	0	0	0	0	0	0	0	0	0	0.103875
ARRDC4	1	0	0	0	0	0	1	0	0	0	0	0	0	0	0	0	0	0	0	0	0	0	0	0	0.268766
TMTC4	1	0	0	0	0	0	1	0	0	0	0	0	0	0	0	0	0	0	0	0	0	0	0	0	-0.514292
AFF1	0	0	0	0	0	0	1	0	0	0	0	0	0	0	0	0	0	0	0	0	0	0	0	0	0.422924
ANKRD33B	0	0	0	0	0	0	1	0	0	0	0	0	0	0	0	0	0	0	0	0	0	0	0	0	-0.0665069
ARG2	0	0	0	0	0	0	1	0	0	0	0	0	0	0	0	0	0	0	0	0	0	0	0	0	-0.623056
ARHGAP31	0	0	0	0	0	0	1	0	0	0	0	0	0	0	0	0	0	0	0	0	0	0	0	0	-0.971315
ASAP2	0	0	0	0	0	0	1	0	0	0	0	0	0	0	0	0	0	0	0	0	0	0	0	0	0.186402
ATAD5	0	0	0	0	0	0	1	0	0	0	0	0	0	0	0	0	0	0	0	0	0	0	0	0	-0.773521
BTBD9	0	0	0	0	0	0	1	0	0	0	0	0	0	0	0	0	0	0	0	0	0	0	0	0	-0.185885
C18orf25	0	0	0	0	0	0	1	0	0	0	0	0	0	0	0	0	0	0	0	0	0	0	0	0	0.341682
CAMTA1	0	0	0	0	0	0	1	0	0	0	0	0	0	0	0	0	0	0	0	0	0	0	0	0	0.252814
CDK17	0	0	0	0	0	0	1	0	0	0	0	0	0	0	0	0	0	0	0	0	0	0	0	0	-0.196306
CGGBP1	0	0	0	0	0	0	1	0	0	0	0	0	0	0	0	0	0	0	0	0	0	0	0	0	-0.131172
CNTF	0	0	0	0	0	0	1	0	0	0	0	0	0	0	0	0	0	0	0	0	0	0	0	0	0.740338
EID1	0	0	0	0	0	0	1	0	0	0	0	0	0	0	0	0	0	0	0	0	0	0	0	0	0.0669011
ELOVL7	0	0	0	0	0	0	1	0	0	0	0	0	0	0	0	0	0	0	0	0	0	0	0	0	-1.15662
EREG	0	0	0	0	0	0	1	0	0	0	0	0	0	0	0	0	0	0	0	0	0	0	0	0	-2.35171
ERGIC2	0	0	0	0	0	0	1	0	0	0	0	0	0	0	0	0	0	0	0	0	0	0	0	0	-0.523524
F2RL2	0	0	0	0	0	0	1	0	0	0	0	0	0	0	0	0	0	0	0	0	0	0	0	0	0
FAM120B	0	0	0	0	0	0	1	0	0	0	0	0	0	0	0	0	0	0	0	0	0	0	0	0	-0.73565
FBXO8	0	0	0	0	0	0	1	0	0	0	0	0	0	0	0	0	0	0	0	0	0	0	0	0	-0.437275
FOXJ2	0	0	0	0	0	0	1	0	0	0	0	0	0	0	0	0	0	0	0	0	0	0	0	0	0.066999
HSPA13	0	0	0	0	0	0	1	0	0	0	0	0	0	0	0	0	0	0	0	0	0	0	0	0	0.355838
MELK	0	0	0	0	0	0	1	0	0	0	0	0	0	0	0	0	0	0	0	0	0	0	0	0	-0.446746
MEST	0	0	0	0	0	0	1	0	0	0	0	0	0	0	0	0	0	0	0	0	0	0	0	0	-0.897944
MTERF1	0	0	0	0	0	0	1	0	0	0	0	0	0	0	0	0	0	0	0	0	0	0	0	0	-0.0619679
NAAA	0	0	0	0	0	0	1	0	0	0	0	0	0	0	0	0	0	0	0	0	0	0	0	0	0.704566
NCDN	0	0	0	0	0	0	1	0	0	0	0	0	0	0	0	0	0	0	0	0	0	0	0	0	-0.0335874
NT5M	0	0	0	0	0	0	1	0	0	0	0	0	0	0	0	0	0	0	0	0	0	0	0	0	-0.789501
PDCD2	0	0	0	0	0	0	1	0	0	0	0	0	0	0	0	0	0	0	0	0	0	0	0	0	0.523392
PDGFD	0	0	0	0	0	0	1	0	0	0	0	0	0	0	0	0	0	0	0	0	0	0	0	0	0.672608
PELI2	0	0	0	0	0	0	1	0	0	0	0	0	0	0	0	0	0	0	0	0	0	0	0	0	-0.610996
PER2	0	0	0	0	0	0	1	0	0	0	0	0	0	0	0	0	0	0	0	0	0	0	0	0	0.0734001
PIGC	0	0	0	0	0	0	1	0	0	0	0	0	0	0	0	0	0	0	0	0	0	0	0	0	0.0501146
PLAGL1	0	0	0	0	0	0	1	0	0	0	0	0	0	0	0	0	0	0	0	0	0	0	0	0	-0.401858
POLR2F	0	0	0	0	0	0	1	0	0	0	0	0	0	0	0	0	0	0	0	0	0	0	0	0	0.169234
PRELID2	0	0	0	0	0	0	1	0	0	0	0	0	0	0	0	0	0	0	0	0	0	0	0	0	-0.67346
PTPRC	0	0	0	0	0	0	1	0	0	0	0	0	0	0	0	0	0	0	0	0	0	0	0	0	-0.145835
RASGRP1	0	0	0	0	0	0	1	0	0	0	0	0	0	0	0	0	0	0	0	0	0	0	0	0	0
RNF6	0	0	0	0	0	0	1	0	0	0	0	0	0	0	0	0	0	0	0	0	0	0	0	0	0.563163
RPL37A	0	0	0	0	0	0	1	0	0	0	0	0	0	0	0	0	0	0	0	0	0	0	0	0	0.25225
RPS14	0	0	0	0	0	0	1	0	0	0	0	0	0	0	0	0	0	0	0	0	0	0	0	0	-0.261199
RTCA	0	0	0	0	0	0	1	0	0	0	0	0	0	0	0	0	0	0	0	0	0	0	0	0	0.293449
S100A10	0	0	0	0	0	0	1	0	0	0	0	0	0	0	0	0	0	0	0	0	0	0	0	0	-2.36474
SAC3D1	0	0	0	0	0	0	1	0	0	0	0	0	0	0	0	0	0	0	0	0	0	0	0	0	0.147188
SF3B4	0	0	0	0	0	0	1	0	0	0	0	0	0	0	0	0	0	0	0	0	0	0	0	0	0.519178
SKIDA1	0	0	0	0	0	0	1	0	0	0	0	0	0	0	0	0	0	0	0	0	0	0	0	0	1.00888
SNX8	0	0	0	0	0	0	1	0	0	0	0	0	0	0	0	0	0	0	0	0	0	0	0	0	0.42813
SRP72	0	0	0	0	0	0	1	0	0	0	0	0	0	0	0	0	0	0	0	0	0	0	0	0	0.31444
STARD3NL	0	0	0	0	0	0	1	0	0	0	0	0	0	0	0	0	0	0	0	0	0	0	0	0	0.236295
STK32B	0	0	0	0	0	0	1	0	0	0	0	0	0	0	0	0	0	0	0	0	0	0	0	0	-0.381862
TM9SF3	0	0	0	0	0	0	1	0	0	0	0	0	0	0	0	0	0	0	0	0	0	0	0	0	0.898276
TMEM154	0	0	0	0	0	0	1	0	0	0	0	0	0	0	0	0	0	0	0	0	0	0	0	0	0.713377
TMEM41B	0	0	0	0	0	0	1	0	0	0	0	0	0	0	0	0	0	0	0	0	0	0	0	0	-0.164968
TOPORS	0	0	0	0	0	0	1	0	0	0	0	0	0	0	0	0	0	0	0	0	0	0	0	0	0.578033
TTC17	0	0	0	0	0	0	1	0	0	0	0	0	0	0	0	0	0	0	0	0	0	0	0	0	-0.546899
TWF1	0	0	0	0	0	0	1	0	0	0	0	0	0	0	0	0	0	0	0	0	0	0	0	0	0.382115
UBE2Z	0	0	0	0	0	0	1	0	0	0	0	0	0	0	0	0	0	0	0	0	0	0	0	0	0.347221
VDAC3	0	0	0	0	0	0	1	0	0	0	0	0	0	0	0	0	0	0	0	0	0	0	0	0	0.0194333
WDR54	0	0	0	0	0	0	1	0	0	0	0	0	0	0	0	0	0	0	0	0	0	0	0	0	-0.512326
ZBTB6	0	0	0	0	0	0	1	0	0	0	0	0	0	0	0	0	0	0	0	0	0	0	0	0	0.0957175
ZFP3	0	0	0	0	0	0	1	0	0	0	0	0	0	0	0	0	0	0	0	0	0	0	0	0	-0.540908
RB1CC1	0	1	0	0	0	1	0	0	0	0	0	0	0	0	0	0	0	0	0	0	0	0	0	0	0.360502
BLOC1S4	0	0	0	0	1	0	0	0	0	0	0	0	0	0	0	0	0	0	0	0	0	0	0	0	0.870116
CEP85L	0	0	0	1	0	0	0	0	0	0	0	0	0	0	0	0	0	0	0	0	0	0	0	0	-1.07085
PPP1CB	0	0	0	1	0	0	0	0	0	0	0	0	0	0	0	0	0	0	0	0	0	0	0	0	0.488804
TP53INP2	0	0	0	1	0	0	0	0	0	0	0	0	0	0	0	0	0	0	0	0	0	0	0	0	0.321186
ELOVL5	1	0	1	0	0	0	0	0	0	0	0	0	0	0	0	0	0	0	0	0	0	0	0	0	-0.643804
BTBD1	0	0	1	0	0	0	0	0	0	0	0	0	0	0	0	0	0	0	0	0	0	0	0	0	0.188372
ZNF267	0	0	1	0	0	0	0	0	0	0	0	0	0	0	0	0	0	0	0	0	0	0	0	0	0.831269
CCNB1	0	2	0	0	0	0	0	0	0	0	0	0	0	0	0	0	0	0	0	0	0	0	0	0	-0.473527
CNIH1	0	2	0	0	0	0	0	0	0	0	0	0	0	0	0	0	0	0	0	0	0	0	0	0	0.722273
PTGS1	0	2	0	0	0	0	0	0	0	0	0	0	0	0	0	0	0	0	0	0	0	0	0	0	-0.894347
ASAP1	0	1	0	0	0	0	0	0	0	0	0	0	0	0	0	0	0	0	0	0	0	0	0	0	-0.654646
DENND5A	0	1	0	0	0	0	0	0	0	0	0	0	0	0	0	0	0	0	0	0	0	0	0	0	-0.490422
GDI2	0	1	0	0	0	0	0	0	0	0	0	0	0	0	0	0	0	0	0	0	0	0	0	0	0.527897
HNRNPA3	0	1	0	0	0	0	0	0	0	0	0	0	0	0	0	0	0	0	0	0	0	0	0	0	-0.317491
MAP3K10	0	1	0	0	0	0	0	0	0	0	0	0	0	0	0	0	0	0	0	0	0	0	0	0	0.00802352
PTPN22	0	1	0	0	0	0	0	0	0	0	0	0	0	0	0	0	0	0	0	0	0	0	0	0	0.69436
PXDN	0	1	0	0	0	0	0	0	0	0	0	0	0	0	0	0	0	0	0	0	0	0	0	0	-0.941259
TMED5	0	1	0	0	0	0	0	0	0	0	0	0	0	0	0	0	0	0	0	0	0	0	0	0	0.942777
TNFRSF1A	0	1	0	0	0	0	0	0	0	0	0	0	0	0	0	0	0	0	0	0	0	0	0	0	-0.342216
TRERF1	0	1	0	0	0	0	0	0	0	0	0	0	0	0	0	0	0	0	0	0	0	0	0	0	-0.387658
WDR73	0	1	0	0	0	0	0	0	0	0	0	0	0	0	0	0	0	0	0	0	0	0	0	0	-0.0334951
YTHDF2	0	1	0	0	0	0	0	0	0	0	0	0	0	0	0	0	0	0	0	0	0	0	0	0	0.675685
ZCCHC7	0	1	0	0	0	0	0	0	0	0	0	0	0	0	0	0	0	0	0	0	0	0	0	0	0.159036
ZSWIM8	0	1	0	0	0	0	0	0	0	0	0	0	0	0	0	0	0	0	0	0	0	0	0	0	-0.646199
IQCG	9	0	0	0	0	0	0	0	0	0	0	0	0	0	0	0	0	0	0	0	0	0	0	0	0.21364
PBX3	8	0	0	0	0	0	0	0	0	0	0	0	0	0	0	0	0	0	0	0	0	0	0	0	0.914528
LIMS3	2	0	0	0	0	0	0	0	0	0	0	0	0	0	0	0	0	0	0	0	0	0	0	0	0.327126
DDX10	1	0	0	0	0	0	0	0	0	0	0	0	0	0	0	0	0	0	0	0	0	0	0	0	-0.0622959
LPIN2	1	0	0	0	0	0	0	0	0	0	0	0	0	0	0	0	0	0	0	0	0	0	0	0	-0.616095
PPP1R3D	1	0	0	0	0	0	0	0	0	0	0	0	0	0	0	0	0	0	0	0	0	0	0	0	-0.183213
SULT1C4	1	0	0	0	0	0	0	0	0	0	0	0	0	0	0	0	0	0	0	0	0	0	0	0	-0.872269
TUBB2A	1	0	0	0	0	0	0	0	0	0	0	0	0	0	0	0	0	0	0	0	0	0	0	0	0.289618

## Sheet: DHS UP or Maintained ITD
Motif	AHR	AP1	ATF-CREB	CEBP	EGR	ESR1	ETS	FOX	GATA	IKZF	IRF	KLF	MAF	MEIS	MYB	MYC-Ebox	NF1	NFIL3	OCT	RUNX	TAL1-Ebox	TCF3-Ebox	TEAD	WT1	FC RNA ITDvPBSC
NFATC1	0	4	2	1	15	0	8	0	1	0	0	6	1	0	0	2	2	4	1	2	0	4	0	15	0.015593
STAU2	1	1	0	1	0	0	6	1	1	1	0	3	1	0	3	0	1	3	0	1	0	3	0	8	-0.0505934
GYPC	0	3	1	3	0	0	6	1	3	1	0	2	2	0	5	0	1	6	0	4	1	3	0	5	-2.0136
POLR2J	0	0	0	0	1	0	2	2	0	0	0	10	0	0	0	0	0	0	0	0	0	1	0	5	-0.0679806
CREM	1	1	3	0	1	1	4	0	0	1	0	6	0	1	0	0	0	0	0	0	1	0	0	5	-0.385654
POLR2J3	0	0	0	0	0	0	0	2	0	1	0	10	0	0	0	0	0	0	0	0	0	0	0	5	-0.411849
NCOR2	5	14	1	8	3	1	24	1	3	9	1	6	5	10	11	4	9	9	1	7	2	12	1	4	-0.278459
GSE1	2	2	0	1	5	2	13	1	5	2	2	5	0	12	4	0	8	4	1	10	6	12	0	4	-0.724023
FGFRL1	0	0	0	0	2	0	1	0	0	0	0	31	0	0	0	1	0	0	0	1	0	8	0	4	0.429983
THNSL2	0	0	0	0	0	4	3	4	0	0	0	1	0	1	1	1	0	0	2	0	0	2	0	4	-1.44008
CCDC57	1	1	1	1	4	0	7	2	1	1	0	1	1	2	0	1	1	0	0	0	0	1	0	4	-0.610435
QRICH1	0	0	0	1	4	0	1	0	0	0	0	7	0	0	0	1	0	0	0	0	0	0	0	4	-0.22
KIFC3	0	0	0	0	0	0	1	0	0	1	0	0	0	0	0	1	0	0	0	0	0	0	0	4	-0.73649
XPO1	0	0	0	0	0	0	2	0	0	0	0	3	0	4	1	0	0	0	0	0	0	0	0	4	-0.000107037
TFB1M	1	8	4	4	1	0	22	1	1	9	1	12	2	10	8	2	6	8	0	3	3	6	3	3	-0.938409
TLE3	1	14	4	3	0	1	16	3	3	8	3	7	2	14	11	6	3	4	1	14	0	6	1	3	0.469122
CPPED1	0	1	0	0	3	0	3	1	2	0	0	4	0	3	0	0	0	2	0	0	0	2	1	3	0.0150218
ZMIZ1	3	5	0	2	0	0	7	2	0	6	0	7	1	8	5	0	8	0	1	3	0	7	0	3	-0.000448875
ZDHHC8	0	1	1	0	2	1	4	0	0	2	0	12	1	1	3	2	0	4	0	2	0	6	0	3	-0.630393
NEK6	0	4	0	1	0	0	12	0	0	2	1	2	1	2	2	2	3	2	0	4	0	4	0	3	0.683081
ZPR1	1	2	0	0	1	0	6	0	0	0	0	1	0	2	0	1	0	0	2	4	1	3	0	3	0.908138
WRNIP1	1	1	1	4	3	1	11	0	4	1	0	9	1	2	4	2	2	4	0	2	1	3	0	3	-0.0636862
RASGEF1B	0	1	0	0	3	0	2	0	0	0	0	2	0	0	1	2	0	0	0	2	0	3	0	3	0.795866
TIGD6	1	7	0	0	0	1	4	0	0	0	0	1	2	0	5	1	1	0	0	1	0	3	0	3	0.385075
CELF6	0	0	1	1	0	0	1	0	0	0	0	3	0	0	0	0	0	0	1	0	0	3	0	3	-0.171745
TANC1	2	5	0	3	0	0	3	3	4	2	0	1	1	1	5	0	3	8	0	8	0	1	0	3	-2.00154
FOSL2	2	3	1	4	0	0	4	0	2	5	0	4	0	0	1	1	1	4	0	2	0	1	0	3	1.03628
EXD3	0	2	0	0	3	0	6	0	2	2	0	4	1	1	1	2	0	4	0	1	0	1	0	3	-1.053
FSCN1	2	3	2	0	0	1	6	0	0	1	0	3	0	0	2	1	1	2	0	1	0	1	0	3	0.567142
PDGFRB	0	0	0	0	1	0	3	0	1	1	0	0	0	1	0	0	0	2	0	0	0	1	0	3	1.04038
ASXL1	0	0	0	0	0	0	5	0	0	1	0	1	0	0	1	0	1	0	0	1	0	0	0	3	-0.108268
ERF	0	0	2	1	0	0	2	0	0	2	0	5	0	0	1	2	2	2	0	0	0	0	0	3	0.049518
HDLBP	0	0	0	1	0	0	1	0	0	0	0	5	0	0	3	0	0	2	0	0	0	0	0	3	0.44456
NHEJ1	0	0	0	0	1	0	0	0	0	0	0	6	0	0	0	0	0	0	0	0	0	0	0	3	-0.173162
CXCR4	2	1	0	3	0	0	9	2	4	2	0	8	1	4	4	1	2	9	0	4	1	3	2	2	0.146211
TAB2	0	3	0	2	0	1	6	2	2	1	0	3	0	2	1	0	4	0	0	1	0	2	2	2	-0.925763
CLIP2	1	5	1	0	1	0	6	0	1	1	0	4	2	0	1	1	0	0	1	0	0	1	2	2	0.54867
ZFP36L1	2	6	2	7	1	3	19	4	3	7	1	6	1	15	7	3	3	9	4	10	2	11	1	2	-0.963768
TXNDC11	2	2	1	4	0	0	10	1	2	5	0	8	0	1	4	3	2	3	1	2	0	8	1	2	0.498388
UBASH3B	2	11	0	4	1	3	9	4	5	5	0	2	3	10	4	1	4	6	0	11	2	7	1	2	-0.196061
ABCA1	2	4	0	3	0	1	5	1	1	0	0	8	1	1	2	3	3	4	0	4	0	7	1	2	-0.665549
MAF	0	4	1	2	1	0	9	2	3	1	1	1	0	3	4	2	3	4	1	1	0	5	1	2	0.689695
SIRT5	3	2	1	3	1	1	11	1	1	4	0	2	0	8	6	2	1	0	2	2	0	3	1	2	-0.351573
THEM6	1	4	0	0	1	0	3	0	0	1	0	3	1	1	0	0	0	0	1	2	0	3	1	2	-0.195441
NUDT5	0	2	0	2	1	0	2	1	1	1	0	1	1	2	1	0	1	4	0	0	0	3	1	2	0.287263
TUBB	0	0	0	0	1	0	1	0	0	0	0	6	0	0	0	0	0	0	0	0	0	3	1	2	0.0172693
TMEM241	0	1	1	0	0	0	7	0	2	1	0	0	0	1	1	3	3	0	0	1	2	2	1	2	-0.472593
RNF125	0	1	0	1	1	0	6	0	1	0	0	2	0	0	0	1	1	0	0	3	0	2	1	2	0.377189
SNX9	0	5	0	1	2	0	3	0	2	1	0	3	0	1	0	1	5	2	0	2	0	2	1	2	-0.922582
NPLOC4	1	4	0	0	1	0	0	0	0	1	0	2	2	2	1	0	0	0	0	1	0	2	1	2	0.143918
TMED10	1	1	0	2	0	0	3	0	1	1	0	4	0	3	3	0	0	2	0	3	0	1	1	2	0.539484
YIPF5	0	2	0	4	1	2	6	2	3	2	1	0	1	0	3	0	2	4	0	2	0	1	1	2	-0.0507195
MARK2	1	0	0	1	0	0	3	0	0	1	0	3	0	2	1	0	1	2	0	2	0	1	1	2	0.0144646
FYN	0	2	0	0	1	0	0	0	1	1	0	3	0	2	2	0	0	0	0	2	0	1	1	2	-0.338912
ZDHHC18	0	0	1	0	0	0	4	0	0	0	0	1	0	0	1	0	1	0	0	2	0	0	1	2	0.0102247
ZSWIM6	2	2	1	0	2	0	4	1	0	1	0	7	0	1	0	0	1	0	1	0	0	0	1	2	-0.350545
HNRNPK	0	1	0	1	0	0	1	0	0	1	0	2	0	0	0	0	2	2	0	0	0	0	1	2	0.589131
USP21	1	3	0	1	2	0	5	1	2	2	0	9	0	2	1	0	0	1	0	0	0	0	1	2	-0.529682
NAB2	0	1	0	0	4	0	1	0	0	0	0	3	0	0	1	1	0	0	0	0	0	0	1	2	0.0928963
SNAPC2	2	0	0	0	4	0	0	0	0	0	0	13	0	0	0	0	0	0	0	0	0	0	1	2	-0.0523465
TNIP2	2	2	0	2	2	1	10	1	2	4	0	9	1	3	2	0	3	2	0	2	0	13	0	2	0.111013
ID2	1	2	0	1	2	0	10	2	1	0	0	2	1	3	1	2	3	0	1	2	1	8	0	2	-0.409628
PEX7	0	6	0	3	0	1	6	0	4	1	0	0	0	6	2	0	1	5	1	4	0	7	0	2	-0.00298675
LYN	2	2	0	1	1	0	5	0	0	1	0	0	1	1	3	1	3	3	3	2	2	6	0	2	0.0915958
TOB1	0	1	2	2	0	0	7	0	1	1	0	4	1	1	1	3	2	4	0	5	1	6	0	2	0.318373
TRIM8	8	3	1	2	4	0	4	0	1	0	0	15	0	3	6	0	1	4	0	2	0	6	0	2	0.201589
ZFP36L2	0	11	1	5	2	0	9	3	2	3	1	4	0	3	4	3	5	4	0	5	2	5	0	2	-0.479978
TTLL1	1	1	0	3	0	0	6	1	3	1	0	7	0	2	3	1	2	2	0	4	0	5	0	2	0.419355
MBP	3	7	0	0	0	3	3	1	1	3	0	5	2	6	2	3	2	0	0	3	0	5	0	2	-0.183532
PLXND1	0	2	0	2	0	0	5	1	0	0	0	5	1	1	1	1	0	2	0	0	0	5	0	2	-1.30908
ZBTB7A	0	2	1	0	1	0	7	1	0	2	1	9	1	2	2	1	1	1	1	4	0	4	0	2	0.444581
WDR18	0	0	2	0	1	0	6	1	1	1	0	4	0	3	2	1	0	0	0	0	0	4	0	2	0.409165
IRF2BPL	2	3	2	1	2	0	4	0	0	1	2	6	2	1	2	1	1	2	0	0	1	3	0	2	0.80605
CHRAC1	1	5	1	3	1	0	8	1	1	3	0	2	0	2	0	1	4	2	0	3	0	3	0	2	0.499824
IRF8	2	0	0	2	0	0	3	1	0	7	0	2	0	2	4	0	5	0	1	1	0	3	0	2	0.438712
KLF10	0	4	0	0	3	0	3	0	0	1	1	5	3	1	2	3	0	0	0	0	0	3	0	2	1.84633
TBC1D10A	0	1	0	2	2	0	2	0	0	1	0	5	1	0	1	0	0	0	0	0	0	3	0	2	-1.23502
MRFAP1L1	0	4	1	0	0	0	3	0	1	2	0	1	3	2	1	0	1	0	0	3	1	2	0	2	-0.553875
UBN1	0	0	0	1	0	0	5	0	0	0	0	0	0	3	0	0	1	0	0	1	1	2	0	2	0.435827
TRAF3	1	2	0	0	1	0	2	1	1	1	0	3	0	0	2	0	1	0	0	0	1	2	0	2	0.759655
TNFRSF10A	1	3	0	2	1	0	4	0	0	0	1	2	0	2	1	0	1	0	1	4	0	2	0	2	-0.288004
SPATA13	0	0	1	1	0	0	1	0	1	0	1	8	1	2	0	0	2	1	0	3	0	2	0	2	-0.364745
TNK2	1	0	1	1	0	1	3	0	2	2	1	4	0	4	1	0	1	0	0	3	0	2	0	2	-0.380673
ARFGAP3	1	3	1	1	1	0	0	0	1	3	0	3	1	1	4	0	2	0	1	2	0	2	0	2	0.476529
PSMA6	0	0	0	0	0	0	5	0	0	0	2	3	0	1	3	0	2	1	0	2	0	2	0	2	0.28394
ZSWIM4	0	3	1	1	0	1	3	1	2	0	0	1	0	1	1	1	1	1	0	2	0	2	0	2	-0.351448
CCND2	0	1	1	0	0	0	6	1	0	2	1	3	0	2	3	3	3	2	1	1	0	2	0	2	-1.02939
MGAT5	0	0	0	2	1	0	7	0	2	1	0	2	0	3	0	0	1	0	1	1	0	2	0	2	0.151307
ZNF24	0	1	0	1	0	1	6	0	0	2	0	3	0	2	2	2	1	3	0	1	0	2	0	2	0.00538308
RASSF5	1	1	3	1	1	0	7	0	0	4	0	3	0	3	3	3	3	1	0	1	0	2	0	2	0.432622
CAPRIN1	0	3	0	0	0	0	2	0	0	0	0	4	2	0	0	1	0	0	0	1	0	2	0	2	0.397543
MSL2	0	0	0	0	0	0	5	2	1	1	0	1	0	0	0	1	0	0	0	1	0	2	0	2	0.356396
CLMN	0	1	0	1	1	0	2	0	0	1	0	2	0	2	1	0	0	0	0	1	0	2	0	2	0.270261
RNF138	0	0	0	1	0	0	1	0	0	1	0	6	0	1	0	0	1	2	0	0	0	2	0	2	0.728922
PIGM	0	0	0	0	1	0	3	0	1	0	0	1	0	0	0	0	1	1	0	0	0	2	0	2	-0.693042
CD180	0	3	0	3	1	0	1	0	0	0	0	0	0	1	2	0	0	0	2	1	2	1	0	2	1.4147
SNX8	2	1	0	0	1	0	2	0	0	2	0	6	0	0	0	3	0	0	0	3	1	1	0	2	0.42813
FADD	0	1	0	1	0	0	1	0	1	0	0	2	0	0	0	0	0	2	1	2	1	1	0	2	-0.625912
SUB1	0	0	2	0	1	0	5	0	0	2	0	2	0	2	1	0	0	2	0	1	1	1	0	2	0.823996
ARHGEF2	0	1	0	0	0	0	3	2	0	0	0	2	1	1	2	0	1	0	0	1	1	1	0	2	-0.294559
EPHB4	0	1	0	3	1	0	2	0	0	0	0	3	0	1	1	0	0	2	0	0	1	1	0	2	-1.26342
ATP8B2	1	1	0	0	1	0	1	0	0	1	0	4	0	0	3	0	0	0	0	0	1	1	0	2	-0.675811
SLCO4C1	1	0	0	1	1	0	2	0	1	0	0	2	0	1	2	0	0	0	0	0	1	1	0	2	-0.151559
CHD4	0	0	0	0	0	0	2	0	0	1	0	2	0	2	0	0	0	0	0	0	1	1	0	2	0.143168
TRIP4	0	1	0	2	0	0	2	1	1	0	0	0	0	2	3	1	0	3	0	5	0	1	0	2	-0.0286109
CMAS	0	2	0	0	2	0	1	0	1	2	0	1	0	0	2	0	1	2	0	3	0	1	0	2	-0.1691
PFDN4	2	4	1	3	0	0	10	0	1	0	0	6	1	2	1	0	1	1	0	3	0	1	0	2	-0.103352
RBM43	0	0	0	3	1	0	3	1	1	1	0	0	0	2	3	1	4	0	0	2	0	1	0	2	-0.321531
VIM	0	4	0	0	1	0	4	0	1	1	0	2	0	0	0	0	2	0	0	2	0	1	0	2	1.24124
APOL3	0	1	0	1	0	0	3	0	0	0	3	1	0	0	3	2	2	3	0	1	0	1	0	2	-1.40758
MXI1	2	1	1	2	2	0	6	1	0	2	1	9	0	1	0	1	0	3	0	1	0	1	0	2	1.04221
PTK2B	1	1	0	2	0	0	4	0	0	2	0	5	0	0	0	1	1	2	0	1	0	1	0	2	-0.458456
TMEM43	0	3	0	0	0	1	2	0	0	2	0	2	0	2	0	1	2	0	0	1	0	1	0	2	0.377667
SELPLG	0	3	0	0	1	1	2	0	0	0	0	4	0	1	0	0	1	0	0	1	0	1	0	2	0.175034
TCTN3	0	1	0	0	1	0	1	0	0	1	0	1	0	2	2	0	0	0	0	1	0	1	0	2	0.417306
UVSSA	3	6	0	0	0	0	2	0	0	0	0	11	2	1	0	1	0	2	0	0	0	1	0	2	-0.232183
ZNF331	4	0	0	0	2	0	1	0	0	4	0	0	0	1	1	0	0	2	0	0	0	1	0	2	-0.383164
PPM1A	0	0	1	0	0	0	2	1	0	0	0	2	0	0	1	0	0	2	0	0	0	1	0	2	0.765022
HERC4	1	0	0	1	0	0	2	0	0	0	1	2	1	0	0	0	0	2	0	0	0	1	0	2	-0.342175
HNRNPF	1	0	1	1	1	0	4	1	0	0	0	7	0	1	2	1	0	1	0	0	0	1	0	2	0.147193
UNC13D	0	0	0	0	0	0	3	0	1	0	0	2	0	3	0	0	0	1	0	0	0	1	0	2	-0.344505
PHF11	2	1	0	0	0	0	1	0	0	0	0	0	0	1	0	0	1	0	0	0	0	1	0	2	-0.0541765
TTYH3	1	1	1	1	2	0	2	0	0	2	0	4	0	1	0	1	0	0	0	0	0	1	0	2	-0.519442
PISD	0	1	0	0	0	0	2	0	0	1	0	0	0	0	0	1	0	0	0	0	0	1	0	2	-0.137198
ZBTB25	0	2	0	1	0	0	0	0	0	0	0	0	0	0	0	1	0	0	0	0	0	1	0	2	-0.494064
MROH6	0	2	0	0	3	0	2	0	0	0	0	10	1	1	1	0	0	0	0	0	0	1	0	2	-0.701796
PHTF2	2	2	0	0	0	0	2	1	1	0	0	1	1	3	0	0	0	0	0	0	0	1	0	2	0.238112
COX4I1	0	0	1	0	0	0	1	1	0	0	0	2	0	0	0	0	0	0	0	0	0	1	0	2	-0.21718
QSER1	0	0	0	0	0	0	3	0	0	1	0	1	0	0	0	0	0	0	0	0	0	1	0	2	-0.819134
IKZF4	0	0	0	0	0	0	0	0	0	0	0	1	0	0	0	0	0	0	0	0	0	1	0	2	-0.202184
SCAF8	1	2	0	2	0	0	3	1	2	2	0	3	0	7	2	1	1	0	0	5	1	0	0	2	0.00940133
CNOT4	0	0	0	0	0	0	0	1	0	0	0	1	0	0	0	1	0	0	1	2	1	0	0	2	-0.0977805
RBL2	1	3	0	1	0	0	4	1	0	2	0	1	0	2	1	0	0	0	1	0	1	0	0	2	-0.00916009
ITPKB	0	1	0	0	1	0	4	0	0	0	0	1	1	2	0	0	0	0	0	0	1	0	0	2	-0.154061
CCDC12	0	2	1	0	0	1	7	0	2	1	0	9	0	2	1	0	3	1	0	4	0	0	0	2	0.114593
GPR157	0	1	0	0	3	0	1	0	0	0	0	6	0	0	1	0	1	0	0	3	0	0	0	2	-0.0118367
FTH1	0	2	0	3	0	0	5	0	1	0	0	4	1	2	1	0	0	5	0	2	0	0	0	2	0.320143
LGALS1	1	0	0	0	0	0	2	0	0	0	0	5	0	0	0	0	1	0	0	2	0	0	0	2	-0.400546
SH3BP5L	1	2	0	0	1	0	3	0	2	0	1	0	2	3	1	0	0	1	1	1	0	0	0	2	0.0589614
CDC42EP4	0	3	1	1	0	0	1	0	1	0	0	2	0	1	1	2	1	4	0	1	0	0	0	2	0.147329
TOM1	1	3	1	2	1	0	2	0	0	3	0	4	0	0	1	1	0	2	0	1	0	0	0	2	0.185782
NCOA4	0	0	0	2	2	0	3	0	3	1	0	2	0	1	0	0	0	2	0	1	0	0	0	2	0.434191
SCML4	0	1	0	0	0	0	3	0	0	0	0	0	0	1	0	0	0	2	0	1	0	0	0	2	-2.65045
TTLL5	2	0	0	0	0	1	4	0	0	0	1	0	0	0	1	0	1	0	0	1	0	0	0	2	-0.336917
DAZAP1	2	1	0	0	0	0	0	0	0	2	0	2	1	0	0	0	0	0	0	1	0	0	0	2	0.313368
ZCCHC3	1	2	1	2	0	0	3	2	0	1	0	2	0	1	0	0	0	2	1	0	0	0	0	2	0.498047
STIM2	1	0	1	1	1	0	2	0	0	0	1	2	0	1	1	0	1	0	1	0	0	0	0	2	-0.342596
ARF6	0	0	0	0	1	0	2	0	0	0	1	2	0	0	1	1	1	0	0	0	0	0	0	2	0.631179
ARRDC4	0	1	0	1	1	0	1	0	1	2	0	2	0	2	1	2	0	0	0	0	0	0	0	2	0.268766
C3orf80	1	0	0	0	0	0	1	0	0	0	0	0	0	0	1	1	0	0	0	0	0	0	0	2	1.05784
PRKAG1	0	0	1	0	1	0	3	0	0	0	0	2	0	1	2	0	0	0	0	0	0	0	0	2	0.158869
NCR2	0	0	0	0	1	0	2	0	0	0	0	0	0	0	2	0	0	0	0	0	0	0	0	2	0.184487
CARD19	0	0	0	0	2	0	5	0	0	0	0	24	0	0	1	0	0	0	0	0	0	0	0	2	-0.252379
TMCO3	0	2	0	0	1	0	0	0	0	0	0	2	0	0	1	0	0	0	0	0	0	0	0	2	0.908769
RABL3	1	1	0	0	0	0	1	0	1	1	0	0	1	1	0	0	0	0	0	0	0	0	0	2	0.503897
BMPR2	0	0	0	0	1	0	0	0	0	0	0	5	0	0	0	0	0	0	0	0	0	0	0	2	-1.2319
CHTF8	1	0	0	0	2	0	1	0	0	0	0	4	0	0	0	0	0	0	0	0	0	0	0	2	-0.07566
FLOT1	0	0	0	0	1	0	3	0	1	1	0	2	0	0	0	0	0	0	0	0	0	0	0	2	-0.700029
TRIM38	1	1	0	0	1	0	4	0	1	3	1	1	0	0	0	0	0	0	0	0	0	0	0	2	0.289034
GGT7	0	0	0	0	0	0	0	0	0	0	0	1	0	0	0	0	0	0	0	0	0	0	0	2	-0.77985
ICAM1	1	0	0	0	0	0	2	0	0	5	0	1	0	1	0	0	2	0	0	0	0	1	5	1	1.25427
TNS3	0	8	0	2	2	1	7	1	4	3	1	0	3	4	3	0	1	4	0	5	2	4	3	1	0.122887
ARL4A	0	3	0	1	3	0	6	1	1	1	0	2	1	1	4	0	3	5	0	0	1	2	3	1	1.72159
UXS1	1	10	0	1	1	0	8	1	0	2	0	3	1	6	4	0	0	2	0	2	2	6	2	1	0.113427
C15orf39	1	1	0	0	1	0	6	0	1	0	1	6	0	2	4	1	2	0	0	4	2	5	2	1	0.455504
AKAP13	0	3	0	3	0	0	8	2	1	3	0	2	0	5	3	0	0	4	1	6	2	4	2	1	-0.351322
JADE1	0	5	0	4	0	0	4	2	2	0	0	1	4	2	2	1	0	4	0	1	2	4	2	1	-0.128854
SLC6A6	2	4	1	3	1	0	6	1	0	2	1	6	2	4	1	1	8	1	1	1	0	4	2	1	0.193245
EDEM1	0	4	0	2	1	0	10	3	0	0	0	5	1	4	2	1	1	4	0	4	1	3	2	1	0.871413
ASAP2	1	2	0	0	0	0	1	0	1	1	0	4	1	1	2	1	0	0	0	0	1	3	2	1	0.186402
SPRED2	2	4	0	3	0	0	3	1	0	3	0	0	2	1	2	1	0	6	2	1	1	2	2	1	0.361903
TMSB10	2	0	0	1	1	0	4	1	0	0	0	3	0	2	2	1	8	2	1	1	1	2	2	1	-0.0724495
SPG7	0	2	1	0	0	0	3	1	0	0	0	5	0	1	1	1	1	0	0	3	0	2	2	1	-0.551109
ABCC1	0	3	1	2	0	0	6	0	1	3	0	3	1	4	1	1	3	5	0	7	1	1	2	1	-0.335675
ZNF516	1	5	2	4	1	0	4	1	0	0	1	1	2	5	4	0	0	6	2	3	0	1	2	1	0.211284
AXIN1	1	1	1	0	3	0	5	0	1	0	0	9	0	1	0	0	0	3	0	1	0	1	2	1	-0.0525282
MED13L	2	2	4	5	1	0	12	1	2	2	1	1	0	3	2	0	2	5	1	0	0	1	2	1	-0.206318
SPP1	0	1	0	0	0	1	2	0	0	0	0	0	0	1	1	0	1	1	0	2	0	0	2	1	0.0323351
CDC7	0	0	0	1	0	0	0	0	0	0	0	2	0	0	1	1	0	0	0	0	0	0	2	1	-1.02717
MMAA	1	2	0	0	1	0	1	0	0	1	1	1	0	0	0	0	0	0	0	0	0	0	2	1	-0.284491
SYPL1	1	4	1	4	0	1	5	1	1	1	0	5	1	2	1	0	5	5	0	5	0	10	1	1	-0.239189
TEX10	1	7	1	2	1	0	8	1	0	2	1	4	0	4	5	1	1	6	0	13	2	9	1	1	-0.163454
ZNF77	1	1	4	0	1	1	7	1	2	4	1	15	0	5	2	1	2	0	0	4	0	9	1	1	-0.391528
RREB1	2	7	4	8	4	0	10	1	2	8	1	16	4	6	7	1	9	11	2	7	1	7	1	1	0.143344
TRIP11	1	2	0	1	1	1	9	0	4	4	1	7	1	3	4	1	6	2	0	3	0	7	1	1	-0.713637
BCL2	1	3	2	2	0	1	5	1	2	3	0	0	1	2	6	2	2	7	1	5	1	6	1	1	0.702104
SERTAD2	1	1	0	3	1	1	2	0	0	1	1	6	0	0	2	1	0	2	0	1	1	6	1	1	1.32703
VEZF1	1	2	0	0	2	1	4	0	0	2	0	0	1	2	0	3	0	0	0	1	1	6	1	1	0.133616
PIM1	2	5	0	4	1	0	9	2	0	4	0	5	2	5	7	3	5	0	2	8	0	6	1	1	0.863419
HS6ST1	2	5	2	5	2	2	11	0	1	3	0	8	0	6	4	2	3	6	1	8	0	6	1	1	0.22022
UBE2N	1	6	1	8	0	1	13	2	2	5	0	7	0	11	6	1	2	13	1	10	2	5	1	1	0.589071
UBR5	1	2	0	3	0	2	7	0	0	1	1	8	1	5	2	0	2	2	0	2	0	4	1	1	-0.388971
ARHGAP27	1	4	0	0	1	1	7	0	1	2	0	2	4	2	2	0	0	2	0	1	0	4	1	1	-0.498673
CDK6	3	2	1	2	0	1	3	0	0	1	0	1	1	2	1	2	1	11	0	0	0	4	1	1	-0.533327
RANBP9	1	2	1	3	1	0	11	1	3	2	1	1	1	5	7	3	2	5	0	5	2	3	1	1	0.268738
SOS2	0	1	0	2	0	1	5	0	2	0	0	4	0	0	2	0	0	2	0	3	2	3	1	1	-0.0885953
TRIB2	3	7	3	4	0	1	10	0	2	3	2	1	1	3	4	1	2	6	1	6	1	3	1	1	-0.880388
ZNF438	0	6	1	0	2	0	4	0	0	0	0	11	5	1	1	2	3	2	0	3	1	3	1	1	-0.294822
PFKFB3	0	3	0	0	0	0	4	0	0	0	0	3	1	1	1	1	1	0	0	0	1	3	1	1	-0.252699
SLC1A4	3	1	2	4	0	0	12	0	1	2	0	3	0	4	2	0	0	8	1	13	0	3	1	1	-1.10657
GTDC1	2	8	0	3	0	1	6	1	2	1	0	4	2	9	8	0	0	2	0	5	0	3	1	1	0.280377
RPL31	0	2	0	1	0	0	2	1	2	2	0	2	0	2	2	0	0	4	0	4	0	3	1	1	-0.00817707
MAP2K1	0	4	0	1	0	1	5	1	0	0	0	2	3	2	1	0	2	2	0	4	0	3	1	1	0.269285
PARP8	1	4	0	2	0	0	7	0	2	2	2	2	1	2	4	0	0	5	1	2	0	3	1	1	-0.0425207
WASF2	1	1	0	0	1	0	2	0	0	1	0	6	1	0	2	1	3	1	1	2	0	3	1	1	0.0519778
TTC4	2	2	1	1	0	0	8	0	1	1	0	8	1	2	2	2	3	2	0	2	0	3	1	1	-0.573325
PTP4A2	1	2	0	1	1	0	3	0	0	1	0	4	0	0	2	0	1	0	1	1	0	3	1	1	1.10478
TRIM35	0	5	0	2	1	0	5	1	0	3	0	1	0	3	2	1	3	1	0	1	0	3	1	1	0.183627
PRMT2	4	0	0	0	1	1	3	0	0	1	0	5	0	2	0	0	0	0	0	0	0	3	1	1	-0.240801
RPS14	0	3	0	1	0	1	11	1	1	2	1	1	2	1	7	0	4	0	0	4	2	2	1	1	-0.261199
ARFGEF2	0	1	2	1	1	0	2	0	2	0	0	3	0	0	0	2	2	1	0	0	2	2	1	1	0.252808
LYSMD4	1	1	0	2	0	1	10	1	1	3	1	4	0	0	2	0	1	4	2	6	1	2	1	1	-0.201898
ARHGAP15	0	3	1	0	1	0	12	2	2	0	0	2	0	6	2	0	0	1	1	5	1	2	1	1	-0.218002
TAGAP	1	2	2	4	0	0	7	0	1	1	1	1	0	2	4	0	0	5	0	3	1	2	1	1	-0.306207
SUPT3H	1	7	0	1	0	0	8	2	2	3	1	5	1	5	8	1	3	2	0	3	1	2	1	1	-0.00684166
TVP23A	0	0	0	4	1	0	7	3	3	1	0	2	1	0	5	1	6	7	1	2	1	2	1	1	-0.888125
RASA3	3	6	0	3	1	1	7	0	1	2	0	2	0	1	2	1	1	6	0	2	1	2	1	1	-0.698615
WDR70	0	2	1	1	0	0	2	1	2	0	1	2	0	1	3	0	0	4	0	2	1	2	1	1	-0.215771
RPS19BP1	0	2	0	0	0	0	3	0	0	0	0	3	0	0	0	1	0	1	0	2	1	2	1	1	0.260372
RAD52	1	0	0	0	1	0	2	0	0	0	0	1	1	1	2	0	0	2	0	0	1	2	1	1	-1.10968
PTMA	0	1	0	0	0	2	1	0	0	2	0	5	0	1	2	1	1	0	0	0	1	2	1	1	0.284386
JARID2	1	3	0	0	0	0	5	1	1	4	0	2	0	7	4	1	0	6	1	7	0	2	1	1	-0.476678
TRIM24	0	5	0	3	8	1	6	1	5	4	0	11	1	8	4	2	2	3	1	2	0	2	1	1	-0.516148
TCP11L2	4	2	0	2	0	0	8	2	1	2	0	10	0	5	5	0	1	2	1	2	0	2	1	1	-0.443614
APOBEC3B	0	4	0	0	0	0	2	0	0	1	0	1	1	1	0	0	0	0	0	2	0	2	1	1	0.0445499
PTPN23	0	0	1	0	1	1	2	0	0	0	0	2	1	0	0	0	0	0	1	1	0	2	1	1	-0.634871
C1QTNF6	0	2	0	0	0	0	0	0	0	2	0	0	0	0	0	0	0	0	0	1	0	2	1	1	-0.751129
FNDC3B	0	2	1	0	0	0	5	0	0	0	0	1	0	1	2	1	0	4	1	0	0	2	1	1	0.695463
SEH1L	0	1	0	1	2	1	4	0	0	1	0	10	0	2	0	1	1	1	1	0	0	2	1	1	0.43662
CITED4	0	2	0	1	0	0	2	0	1	1	0	8	0	1	1	0	3	4	0	0	0	2	1	1	1.16037
ZNF592	0	0	0	0	1	2	2	0	0	0	0	3	1	1	1	0	1	0	0	0	0	2	1	1	-0.205815
TTC17	0	2	0	0	0	0	5	0	2	1	3	1	0	1	2	0	0	0	0	0	0	2	1	1	-0.546899
IER2	1	1	1	0	0	0	1	0	0	1	0	3	0	0	0	1	2	2	0	0	2	1	1	1	1.1917
AADAT	1	1	0	4	0	0	1	0	1	2	0	1	0	1	2	0	1	2	0	0	2	1	1	1	-1.74209
PELI2	0	3	1	2	0	0	3	1	1	0	0	0	1	1	1	0	0	1	0	0	2	1	1	1	-0.610996
PXK	1	3	0	3	1	1	1	1	0	1	0	2	1	3	2	2	3	8	0	5	1	1	1	1	-0.00591521
CREB3L2	2	1	2	0	1	0	3	1	0	0	0	2	1	0	0	0	1	2	0	3	1	1	1	1	0.233562
PGM2	0	2	0	4	1	0	8	0	0	3	0	1	0	4	1	1	0	6	0	2	1	1	1	1	0.1228
GPR180	0	1	0	0	0	0	4	0	0	0	0	1	0	1	0	0	0	1	0	2	1	1	1	1	-0.166281
SLC4A7	1	0	0	0	0	0	3	0	0	2	0	4	0	0	0	0	0	0	0	2	1	1	1	1	-1.54226
RNF19A	0	0	0	0	1	0	1	0	0	2	0	1	1	0	2	0	0	0	1	0	1	1	1	1	0.63728
IRF1	1	0	0	0	0	0	4	0	0	1	1	6	0	3	0	0	1	0	0	0	1	1	1	1	0.544027
IL2RA	1	1	0	1	0	0	4	1	0	1	0	1	0	0	1	0	0	3	0	4	0	1	1	1	1.53881
SLC9A8	0	2	0	0	1	1	4	2	0	1	1	0	0	3	1	0	0	0	0	4	0	1	1	1	-0.184718
CAT	0	2	0	1	1	0	3	1	0	2	0	1	0	1	1	0	0	0	1	3	0	1	1	1	0.579063
SH2D4A	2	8	0	1	1	0	4	2	1	1	0	1	2	2	7	0	2	3	0	3	0	1	1	1	0.331717
BHLHE40	0	6	0	2	1	1	1	4	2	1	0	6	2	4	3	0	1	2	0	3	0	1	1	1	1.45393
ETV6	1	3	3	4	0	0	3	2	1	1	0	1	0	0	4	1	0	2	1	2	0	1	1	1	-0.796063
YTHDC2	1	4	2	1	1	0	3	3	1	0	0	1	0	2	2	1	1	4	0	2	0	1	1	1	-0.789009
HOMER3	0	1	0	1	0	0	4	0	0	0	1	1	0	2	4	0	2	1	0	2	0	1	1	1	1.26981
SBF2	0	0	0	2	0	0	6	3	2	1	0	0	0	1	0	0	0	3	1	1	0	1	1	1	-0.883306
DNMT3A	1	4	1	1	1	0	2	0	0	1	0	3	2	4	1	1	0	0	1	1	0	1	1	1	-0.997743
RAB7A	0	1	0	2	0	0	7	0	1	0	0	2	0	1	0	0	1	2	0	1	0	1	1	1	0.15248
IMP3	2	3	0	0	0	0	4	0	0	0	0	5	1	1	0	1	1	0	0	1	0	1	1	1	0.133357
SZT2	0	0	0	0	0	1	5	1	0	1	0	4	0	0	0	1	1	0	0	1	0	1	1	1	-1.11693
ZC3H12D	2	2	0	0	0	0	2	0	0	1	0	0	0	2	1	1	0	0	0	1	0	1	1	1	-0.387759
OR2T8	1	0	0	0	0	0	0	1	0	1	0	0	0	0	3	0	0	0	0	1	0	1	1	1	-0.318073
ANKLE2	0	0	0	0	0	0	3	0	0	0	0	1	0	2	1	0	0	0	0	1	0	1	1	1	-0.264442
CALM1	3	3	1	0	0	0	4	0	1	2	0	3	3	1	1	0	0	0	0	1	0	1	1	1	0.478568
RCC2	0	2	1	2	1	0	4	1	0	0	0	4	1	1	1	1	1	6	1	0	0	1	1	1	-0.0235304
OAZ1	0	0	0	0	1	0	3	2	0	0	0	5	0	1	1	1	1	2	1	0	0	1	1	1	0.398344
KIAA0895	0	1	0	0	0	0	1	0	3	1	0	3	0	0	1	0	1	2	1	0	0	1	1	1	-0.294413
ATIC	0	2	1	0	0	0	5	0	1	0	0	2	1	0	1	2	1	0	1	0	0	1	1	1	-0.338017
YPEL3	1	0	0	0	0	0	1	0	0	0	0	3	0	0	0	0	0	0	1	0	0	1	1	1	-0.726937
MACF1	0	4	1	0	1	1	3	0	0	2	0	1	1	2	3	1	0	2	0	0	0	1	1	1	-0.793286
DOK3	0	0	0	2	0	0	0	0	0	0	0	0	0	0	2	1	1	0	0	0	0	1	1	1	-0.715066
THRA	0	0	0	0	0	0	2	0	0	0	0	2	0	0	1	2	0	0	0	0	0	1	1	1	-0.197836
KPNA6	1	0	0	0	1	0	0	0	0	0	0	0	0	2	0	1	0	0	0	0	0	1	1	1	0.54636
PRMT1	1	0	2	2	0	0	1	0	0	0	0	3	0	0	0	1	0	0	0	0	0	1	1	1	0.275861
FBXL3	0	0	0	0	0	0	2	0	0	1	0	2	0	1	1	0	0	0	0	0	0	1	1	1	0.221596
PLPP6	0	0	0	0	0	0	1	0	0	0	0	0	0	0	1	0	0	0	0	0	0	1	1	1	-0.969633
NAB1	0	2	0	0	2	0	3	0	0	0	0	0	0	1	0	0	0	0	0	0	0	1	1	1	-0.266198
FAM111A	0	0	0	2	1	0	2	0	0	1	1	0	0	0	0	0	0	0	0	0	0	1	1	1	-0.830156
IFNGR1	0	4	0	3	1	0	6	2	1	4	0	2	0	2	2	2	2	7	1	4	1	0	1	1	0.644856
XPO4	1	0	0	1	0	0	6	1	0	0	0	1	0	0	4	0	1	1	0	4	1	0	1	1	-0.0596469
VWF	0	2	0	2	0	1	3	1	1	2	0	2	1	3	0	0	1	2	1	3	1	0	1	1	-0.184134
SEC22B	2	2	0	1	0	1	8	1	1	1	0	2	0	3	1	1	0	3	1	1	1	0	1	1	0.183905
PDE7A	0	0	2	0	0	0	3	1	2	0	0	0	0	0	0	0	0	2	0	1	1	0	1	1	-0.773249
SLC10A1	2	1	0	0	0	0	4	0	0	1	0	0	1	2	0	1	1	0	0	1	1	0	1	1	0
RXFP4	0	0	0	0	0	0	2	0	0	1	0	0	0	0	0	0	1	0	0	0	1	0	1	1	0
NFE2L2	2	0	0	2	0	0	4	0	2	3	0	2	0	0	3	0	0	4	0	4	0	0	1	1	0.0456255
CDH26	1	0	0	1	0	0	1	0	0	0	0	0	0	0	0	0	1	2	0	3	0	0	1	1	-1.87046
ZNF619	0	1	0	1	1	0	2	0	0	3	0	0	1	0	1	0	2	1	0	3	0	0	1	1	-0.662303
TRIM58	1	2	0	0	1	0	0	0	1	0	0	3	1	1	0	0	0	0	0	2	0	0	1	1	-0.251453
CUL1	1	0	0	0	0	0	2	0	0	1	0	0	0	1	0	0	0	0	0	2	0	0	1	1	-0.719257
LPP	1	1	1	1	0	0	2	0	0	0	1	0	1	0	0	0	0	0	0	2	0	0	1	1	-0.0542033
SLC36A1	0	2	0	2	1	0	1	0	0	0	0	1	0	0	0	0	0	4	0	1	0	0	1	1	-0.369428
HAUS1	0	0	0	2	1	0	3	0	0	2	0	1	0	1	2	0	1	1	0	1	0	0	1	1	-0.273945
NUBP1	0	1	0	0	1	0	2	0	0	0	0	5	0	3	0	0	1	0	0	1	0	0	1	1	0.0325343
NFE2L3	1	0	0	0	0	0	2	0	1	1	0	3	0	1	0	1	0	0	0	1	0	0	1	1	-0.503607
ZNF92	2	0	0	1	0	0	1	0	0	1	0	5	0	0	2	0	0	0	0	1	0	0	1	1	0.794667
ILDR2	0	1	0	0	0	0	0	0	0	0	0	0	1	0	1	0	0	0	0	1	0	0	1	1	0.635616
SARNP	0	3	1	0	0	2	3	0	0	1	0	1	1	2	0	0	0	0	0	1	0	0	1	1	0.380738
SLC39A3	1	1	0	0	1	0	1	0	1	1	0	1	1	1	0	0	0	0	0	1	0	0	1	1	-0.300628
TP53INP2	1	1	2	1	0	0	1	0	3	1	0	6	0	0	2	0	1	4	1	0	0	0	1	1	0.321186
ST6GAL1	0	1	0	0	0	0	1	0	1	0	0	3	2	0	1	0	0	0	1	0	0	0	1	1	-1.32609
PACRG	0	4	1	1	2	0	3	0	1	1	0	1	0	0	0	0	0	4	0	0	0	0	1	1	-0.464174
TGFBI	0	3	1	1	0	0	1	0	0	1	0	0	0	0	0	0	0	3	0	0	0	0	1	1	-0.580596
NPTX2	0	0	0	2	1	0	2	0	0	2	0	2	0	0	0	0	1	2	0	0	0	0	1	1	1.08393
MICA	0	0	0	0	1	0	0	0	0	0	0	4	0	1	1	0	0	2	0	0	0	0	1	1	-0.744915
ZNF763	2	1	0	0	1	0	1	0	0	0	0	4	0	2	0	0	0	2	0	0	0	0	1	1	-0.11589
FNBP1	0	0	0	0	0	0	6	0	0	1	0	3	0	4	3	0	0	1	0	0	0	0	1	1	-0.357991
ATAD2	0	0	0	0	1	0	1	0	0	0	0	1	0	0	2	0	0	1	0	0	0	0	1	1	0.246136
SRSF11	0	1	0	0	0	0	2	0	0	0	0	1	1	0	0	0	0	1	0	0	0	0	1	1	-0.251919
TWF2	0	1	0	0	0	0	1	2	0	0	0	0	1	0	0	0	4	0	0	0	0	0	1	1	0.622197
FEZ2	0	0	0	1	2	0	3	0	0	0	0	3	0	2	0	0	1	0	0	0	0	0	1	1	0.324786
NIFK	0	0	0	1	1	0	2	0	0	0	0	6	0	0	0	0	1	0	0	0	0	0	1	1	0.309919
SLC16A7	1	3	0	1	0	0	0	1	0	1	0	0	0	2	1	0	0	0	0	0	0	0	1	1	-0.775789
IL1RN	0	1	0	1	0	0	3	0	1	2	0	1	0	1	1	0	0	0	0	0	0	0	1	1	0.330989
SLC9A1	0	0	0	0	1	0	1	0	0	0	0	0	0	2	0	0	0	0	0	0	0	0	1	1	-0.339434
ATG2A	0	0	0	0	1	0	0	0	0	0	0	1	0	0	0	0	0	0	0	0	0	0	1	1	-0.261239
PRAM1	0	0	0	1	0	0	2	0	1	0	0	2	0	6	2	0	0	0	0	2	0	10	0	1	-0.108507
NUP210	2	2	2	1	0	0	11	0	0	1	0	4	1	4	0	1	2	0	0	3	1	9	0	1	-0.370328
NFIX	0	2	0	0	0	0	1	0	0	0	0	4	1	1	0	2	0	0	0	0	1	8	0	1	2.4369
SPHK1	0	0	0	0	0	1	3	0	0	3	0	0	0	1	2	0	3	0	0	0	0	8	0	1	0.0255231
VAV3	0	2	0	1	0	0	15	1	3	5	0	3	0	5	7	1	4	4	0	6	1	7	0	1	-0.103369
ZNF696	1	1	1	1	2	0	8	0	0	0	0	7	1	5	2	2	1	2	0	5	1	7	0	1	-0.52978
SH3RF3	2	5	0	3	2	0	7	1	2	2	0	4	1	2	4	1	2	1	0	5	1	7	0	1	0.778712
STAT5A	0	1	0	2	0	0	4	0	1	1	2	5	1	0	1	1	3	2	0	2	1	7	0	1	-0.466724
SKI	0	3	0	3	3	2	12	1	0	1	1	23	2	4	0	1	3	4	0	4	1	6	0	1	0.524487
BCL11A	2	2	0	0	0	1	9	1	1	3	0	3	0	3	4	0	5	2	0	7	3	5	0	1	-0.877684
SSBP4	3	3	2	0	1	0	6	0	2	0	0	3	1	1	1	1	2	0	1	2	1	5	0	1	0.200363
TRANK1	0	2	0	3	0	1	8	2	6	0	2	1	0	2	3	0	0	5	2	1	1	5	0	1	-0.914338
TRH	0	1	0	2	0	0	6	0	0	2	1	2	1	3	3	1	0	0	1	1	1	5	0	1	-0.924064
ADORA2A	0	1	3	0	0	0	3	1	0	0	0	0	0	0	0	0	0	0	0	1	1	5	0	1	0.599012
TXLNB	4	6	0	1	0	0	7	3	0	3	0	3	0	1	4	2	2	4	0	10	0	5	0	1	-0.0723479
PRKCB	2	1	0	1	0	1	10	0	0	4	0	6	0	3	2	1	1	2	3	4	0	5	0	1	-0.308402
GNAQ	0	2	1	1	0	0	5	1	2	2	2	4	0	5	0	0	0	1	3	2	0	5	0	1	0.367535
CNR2	0	2	0	2	0	0	4	0	3	2	0	2	1	1	2	0	0	2	0	2	0	5	0	1	0.0940899
TAGLN2	1	0	0	0	1	0	3	0	0	1	0	3	0	0	2	0	1	2	0	1	0	5	0	1	0.413259
LTBP4	1	0	0	0	1	0	0	0	0	1	0	16	0	0	1	0	1	0	1	0	0	5	0	1	-0.800303
ADGRB1	0	1	0	0	0	0	1	0	0	2	0	0	0	1	0	0	2	1	0	0	0	5	0	1	0.720839
CTDP1	1	4	1	2	1	0	8	2	0	2	0	2	1	0	2	1	1	4	0	2	3	4	0	1	-0.13472
SEC23B	1	1	0	3	0	1	9	1	3	3	0	3	0	4	3	1	1	2	1	7	1	4	0	1	0.198724
SMCO4	1	2	0	2	0	0	8	0	1	2	1	0	0	3	4	0	2	3	1	4	1	4	0	1	-0.887927
PTPRE	0	1	0	1	1	0	6	0	0	0	0	1	0	2	0	1	0	0	0	4	1	4	0	1	0.211045
ZFAND5	1	8	1	2	0	1	16	1	2	2	0	4	0	5	7	3	4	4	0	3	1	4	0	1	0.550964
ZBED4	0	0	0	0	1	0	4	0	0	1	0	6	1	1	4	0	1	0	0	3	1	4	0	1	0.186106
ANKRD33B	4	4	0	1	0	0	5	0	3	2	1	6	2	5	3	3	0	6	0	2	1	4	0	1	-0.0665069
MAP1LC3B	1	3	0	0	0	0	1	0	0	0	0	3	0	0	2	0	0	0	0	2	1	4	0	1	0.896442
TAC4	2	0	0	1	0	0	0	0	0	0	0	0	0	2	1	1	1	0	1	1	1	4	0	1	0
SLC25A25	1	2	2	2	0	1	2	1	0	0	0	4	1	1	5	1	2	4	0	1	1	4	0	1	0.549309
PGD	1	0	0	1	1	0	0	0	1	0	1	1	0	0	2	0	0	1	0	0	1	4	0	1	0.872288
KIT	2	2	0	1	1	0	5	3	1	1	0	5	1	5	3	0	1	4	1	7	0	4	0	1	0.0843824
PRKCE	0	4	1	1	0	0	6	1	2	2	0	2	0	4	2	2	3	0	1	7	0	4	0	1	-0.502112
NUDT1	0	0	0	0	0	0	10	0	0	2	0	2	0	3	1	1	0	2	0	5	0	4	0	1	0.63712
SLC1A3	2	3	1	6	0	0	5	1	1	1	0	1	0	3	3	0	0	8	0	4	0	4	0	1	-0.195319
TMEM131	2	2	0	4	1	1	1	3	1	1	0	2	0	2	5	0	0	4	2	3	0	4	0	1	-0.0131858
UTP6	1	2	3	3	5	1	12	0	1	1	0	16	2	2	2	0	3	8	0	3	0	4	0	1	-0.652695
ZNF653	0	1	0	0	0	0	3	0	0	2	0	8	0	1	1	0	1	0	0	3	0	4	0	1	-0.197556
ST3GAL5	2	3	1	1	1	0	4	1	0	0	0	1	1	5	0	1	1	2	1	2	0	4	0	1	-1.07962
TCF4	0	2	0	6	0	0	2	0	1	4	0	2	0	3	1	0	3	1	1	2	0	4	0	1	-0.41682
DENND3	2	1	1	4	0	1	9	1	1	1	0	9	0	3	5	2	0	11	0	2	0	4	0	1	0.0230031
CCNL1	0	3	1	4	1	0	3	0	2	0	1	1	1	1	1	0	1	3	0	2	0	4	0	1	0.187036
SH3TC1	0	1	0	0	1	0	4	0	1	2	0	1	0	0	0	0	3	2	0	2	0	4	0	1	-0.852032
RXRA	1	3	2	2	0	1	12	1	0	1	0	2	1	1	0	1	3	0	0	2	0	4	0	1	-0.398819
OSBP2	1	0	0	1	0	0	0	0	0	0	0	1	0	1	0	0	1	0	0	1	0	4	0	1	0
FCHSD2	0	1	0	0	0	0	5	1	0	2	1	0	0	4	2	0	0	0	0	1	0	4	0	1	-0.513408
EGFL7	1	0	0	0	1	0	0	0	0	1	0	1	0	1	0	0	0	0	0	1	0	4	0	1	-0.183026
VPS37A	3	1	1	1	0	0	1	1	0	1	0	1	0	0	2	0	2	2	0	0	0	4	0	1	0.585499
URB2	1	4	0	2	0	0	9	1	0	1	0	3	0	1	4	1	1	0	0	0	0	4	0	1	0.186566
FGFR1	0	3	0	2	0	0	2	0	0	0	0	1	0	1	1	1	1	0	0	0	0	4	0	1	0.108622
SLC29A1	0	0	0	0	0	0	0	0	0	1	0	8	0	0	1	0	1	0	0	0	0	4	0	1	-0.0986595
UTP18	0	0	1	0	0	0	2	0	0	0	0	2	0	0	0	1	0	0	0	0	0	4	0	1	0.355058
SEMA4C	0	0	0	1	0	0	2	1	0	0	0	0	1	0	0	0	0	0	0	0	0	4	0	1	-0.00470575
AUTS2	0	4	0	1	1	0	5	2	2	1	0	1	3	1	4	1	2	2	1	4	4	3	0	1	-1.00046
TET3	0	0	0	1	1	0	1	0	1	2	1	2	0	0	1	1	0	0	0	1	2	3	0	1	0.0973231
EML6	1	2	0	1	1	0	4	1	3	4	0	1	1	3	4	0	0	2	1	0	2	3	0	1	0
SMURF1	1	1	0	1	0	0	3	1	1	1	0	4	1	2	2	0	3	2	1	2	1	3	0	1	0.710095
SLC45A3	0	1	1	2	1	0	2	1	2	0	0	1	1	2	3	1	2	2	0	2	1	3	0	1	-1.23187
TAF1B	1	3	1	0	0	0	1	0	0	0	0	2	0	2	1	0	0	2	0	2	1	3	0	1	-0.124285
DYM	0	0	2	0	0	0	2	1	0	1	0	0	0	0	2	2	0	2	1	1	1	3	0	1	-0.0451211
UBP1	0	1	0	1	1	0	2	0	1	1	0	1	1	2	0	0	0	4	0	1	1	3	0	1	-0.253189
WTAP	0	3	0	0	0	1	3	0	1	0	0	6	1	3	0	0	1	2	1	0	1	3	0	1	0.48467
TIMM44	0	0	0	1	0	0	4	1	0	1	0	2	0	1	0	0	0	4	0	0	1	3	0	1	0.261343
FAM3C	0	0	0	0	0	0	2	1	0	1	0	4	0	1	1	0	0	2	0	0	1	3	0	1	-0.457467
ZNRF1	0	2	1	2	1	1	10	2	2	1	0	3	1	2	4	0	4	6	1	6	0	3	0	1	-1.25631
WFDC1	2	0	0	2	0	0	6	2	1	1	0	0	0	1	1	3	0	4	1	3	0	3	0	1	-0.171577
REV1	0	0	0	0	0	0	2	1	0	0	1	2	0	0	1	0	0	0	1	3	0	3	0	1	-0.642776
SLC4A8	0	0	0	3	0	0	3	0	1	3	0	2	0	2	2	0	0	4	0	3	0	3	0	1	-1.58544
CYB561	0	3	0	0	0	1	4	0	1	3	0	1	0	1	0	1	0	0	0	3	0	3	0	1	-0.232529
NFIL3	2	6	0	5	0	2	5	0	1	1	1	2	0	1	4	0	1	14	1	2	0	3	0	1	2.66875
SOCS1	0	3	1	2	0	1	1	1	1	0	4	3	0	3	0	2	0	3	1	2	0	3	0	1	0.311742
ARID1A	0	2	0	0	1	0	1	0	2	1	0	0	0	2	2	0	3	0	1	2	0	3	0	1	-0.441742
OSBPL3	0	1	0	2	0	0	4	1	0	3	0	3	0	2	2	0	0	3	0	2	0	3	0	1	-0.00191553
RASGEF1A	2	1	2	0	3	0	4	1	0	1	0	5	0	2	1	1	4	2	0	2	0	3	0	1	-0.692107
WDR88	1	0	2	1	0	0	6	0	0	2	0	2	0	1	1	0	1	1	0	2	0	3	0	1	0
YWHAZ	1	1	1	0	0	1	4	0	0	0	0	5	0	5	5	1	1	0	0	2	0	3	0	1	0.859268
WBP1L	0	0	0	1	0	0	5	0	0	0	0	5	0	0	1	0	1	0	0	2	0	3	0	1	0.0252837
E2F3	1	1	0	0	0	1	3	2	0	1	0	2	0	0	1	1	0	2	2	1	0	3	0	1	-0.0427872
CBFA2T3	0	0	0	0	1	0	1	0	1	0	0	3	0	2	0	0	0	0	2	1	0	3	0	1	-1.07733
TRIM33	0	2	0	1	0	1	5	0	1	2	0	0	1	1	1	0	1	1	1	1	0	3	0	1	-0.0571677
UBE2Q2	0	2	0	1	0	0	1	0	0	1	0	4	0	1	1	1	1	0	1	1	0	3	0	1	0.318297
DDIT4	2	2	0	0	0	0	5	0	2	1	0	9	0	2	2	1	0	0	1	1	0	3	0	1	3.60843
KLF4	3	1	1	0	0	1	3	0	0	0	0	4	0	0	4	2	0	2	0	1	0	3	0	1	-0.60796
FOXK1	0	1	0	1	0	0	1	0	0	1	0	6	0	2	2	2	0	2	0	1	0	3	0	1	0.00287061
ZFP36	0	1	0	0	0	0	2	1	0	0	0	6	0	0	2	1	0	1	0	1	0	3	0	1	1.27464
PPP1R16B	0	0	0	0	0	0	6	0	0	2	1	2	0	6	0	0	0	1	0	1	0	3	0	1	0.414035
GRAP	0	1	0	0	0	0	1	0	1	1	0	2	1	1	0	0	0	1	0	1	0	3	0	1	-0.630456
DGKD	1	2	0	0	1	0	1	0	0	2	0	6	1	0	1	0	1	0	0	1	0	3	0	1	0.511142
FERMT3	0	0	0	0	0	0	5	0	1	1	0	2	0	1	0	0	1	0	0	1	0	3	0	1	0.308982
DEDD2	0	2	1	0	0	0	7	0	0	1	0	5	1	1	0	0	0	0	0	1	0	3	0	1	0.41827
SYNE3	0	4	0	2	0	0	5	1	0	1	1	1	0	1	2	0	1	0	1	0	0	3	0	1	-0.19764
CTSL	0	4	0	1	1	0	1	1	0	2	0	0	1	2	1	1	1	5	0	0	0	3	0	1	0.201468
ZNF512B	0	1	1	1	1	0	3	0	0	1	0	0	1	5	2	0	1	2	0	0	0	3	0	1	-0.274982
CALM2	0	1	0	1	0	0	3	0	1	2	0	1	1	0	0	0	1	2	0	0	0	3	0	1	0.00999782
TM9SF3	0	2	0	1	0	0	3	1	3	0	0	1	1	0	0	0	1	2	0	0	0	3	0	1	0.898276
ZFAND2A	0	0	0	1	1	0	2	0	0	0	0	1	0	0	0	1	0	2	0	0	0	3	0	1	0.985423
FDX1	1	0	0	0	1	0	1	0	0	0	0	3	0	1	2	0	0	2	0	0	0	3	0	1	0.145396
USP7	1	4	0	1	1	0	3	0	0	1	0	5	0	0	1	0	0	2	0	0	0	3	0	1	0.429371
MFNG	1	0	1	0	0	0	6	0	1	0	0	4	0	1	0	2	0	1	0	0	0	3	0	1	-0.335974
GRAPL	0	1	0	0	0	0	2	0	0	0	0	2	1	0	1	0	0	1	0	0	0	3	0	1	-0.738945
KRT8	0	2	0	0	1	0	3	2	1	4	0	2	2	0	2	0	1	0	0	0	0	3	0	1	-0.209593
TNRC6B	1	0	0	1	0	0	5	0	1	1	0	2	0	5	0	1	0	0	0	0	0	3	0	1	-0.265737
TALDO1	0	0	0	1	1	0	3	1	0	2	0	5	0	1	0	1	0	0	0	0	0	3	0	1	0.107887
FADS3	1	1	0	0	0	0	0	0	0	0	0	3	0	0	0	1	0	0	0	0	0	3	0	1	-0.589088
TRPM2	0	0	0	1	0	0	0	0	0	0	0	0	0	0	2	0	0	0	0	0	0	3	0	1	0.144019
WDR61	0	0	0	0	1	0	3	0	0	0	0	3	0	0	1	0	0	0	0	0	0	3	0	1	0.361499
PEX10	1	0	0	0	1	0	0	0	1	0	0	4	0	1	0	0	0	0	0	0	0	3	0	1	-0.483036
TMEM168	0	0	0	3	0	0	3	0	0	0	0	2	0	2	1	0	0	2	1	1	2	2	0	1	-0.0881258
MAN2A2	0	2	0	0	1	0	2	0	0	2	0	2	0	0	1	0	1	1	0	0	2	2	0	1	-0.358789
DCTN4	1	1	1	2	0	0	2	0	0	1	0	1	1	0	4	0	2	0	0	0	2	2	0	1	1.16594
ESYT2	1	1	3	1	1	0	7	0	0	0	0	3	0	0	4	2	0	4	0	11	1	2	0	1	0.241052
KCNQ5	0	1	0	0	1	0	2	0	0	0	0	1	0	3	3	0	0	0	0	3	1	2	0	1	-0.255422
CALN1	2	6	0	0	0	0	5	0	1	0	0	0	1	3	2	1	1	0	1	2	1	2	0	1	-2.20223
MAPK7	0	0	0	0	0	0	0	0	0	0	0	1	0	1	1	0	1	0	0	2	1	2	0	1	-0.71557
IL17RA	0	1	0	0	0	0	1	0	0	2	0	1	0	0	2	0	0	0	0	2	1	2	0	1	-1.44399
STAM	0	0	1	0	0	0	0	0	0	0	0	0	0	0	1	0	0	0	0	2	1	2	0	1	-0.229819
PLXNA2	0	3	1	0	0	0	8	0	1	2	1	2	2	4	0	0	3	1	1	1	1	2	0	1	0.352988
SNX20	2	2	1	0	0	0	4	0	1	1	0	1	0	3	1	0	3	0	1	1	1	2	0	1	-0.300314
SERPINB9	0	2	0	0	1	1	1	0	0	1	1	1	1	3	2	0	0	0	1	1	1	2	0	1	-1.82004
TBC1D20	0	0	1	1	0	0	1	1	1	2	0	2	0	1	1	3	3	5	0	1	1	2	0	1	-0.23464
KPNB1	1	1	0	0	0	0	2	0	0	1	1	2	1	0	3	1	0	0	0	1	1	2	0	1	0.094423
SEC16A	0	1	0	0	0	0	4	0	0	1	0	7	0	1	2	0	0	0	0	1	1	2	0	1	-0.144195
FAM83G	0	1	0	0	0	0	4	0	0	1	0	3	0	1	0	0	0	0	0	1	1	2	0	1	-0.157354
AMN1	0	3	1	2	0	0	6	0	4	1	0	3	2	2	3	0	1	6	1	0	1	2	0	1	0.251396
BIN3	0	0	0	0	0	0	3	0	0	0	0	2	0	1	1	0	1	2	0	0	1	2	0	1	0.40111
TTC1	1	1	1	2	0	0	2	0	0	2	0	0	1	0	1	0	0	2	0	0	1	2	0	1	-0.050325
RASGRP3	0	0	0	1	0	0	4	0	2	1	0	1	0	3	2	0	1	1	0	0	1	2	0	1	1.73577
PPP6R2	1	0	0	0	1	0	0	0	0	1	0	4	0	0	0	0	2	0	0	0	1	2	0	1	-0.576025
VAMP8	1	0	0	2	0	0	1	0	0	0	0	4	0	0	3	1	0	0	0	0	1	2	0	1	0.00646676
IMPDH1	0	0	0	0	0	0	1	0	0	2	0	1	0	0	1	1	0	0	0	0	1	2	0	1	-0.169298
SETX	0	0	1	0	2	0	1	0	0	1	0	5	1	0	0	0	0	0	0	0	1	2	0	1	-0.493926
PLIN3	0	1	0	0	0	0	1	0	0	0	0	4	1	0	0	0	0	0	0	0	1	2	0	1	0.268786
TPCN2	1	3	0	0	0	1	11	0	1	0	0	8	1	2	3	3	2	0	0	9	0	2	0	1	-0.697148
PREX1	2	7	0	5	1	0	4	2	1	2	0	2	1	4	6	0	3	3	0	7	0	2	0	1	-0.18918
PDE4B	0	3	0	2	0	0	4	1	1	3	0	0	0	5	5	0	0	4	3	5	0	2	0	1	-0.900337
TOR1A	1	3	1	1	0	0	12	0	1	3	1	6	2	2	3	3	3	1	0	5	0	2	0	1	0.225276
PPP1CB	1	3	1	1	1	0	5	0	0	2	0	0	0	3	1	0	1	4	1	4	0	2	0	1	0.488804
MPEG1	0	1	0	1	0	0	4	2	0	0	0	1	0	2	1	0	1	1	0	4	0	2	0	1	-0.987704
SECISBP2	0	4	0	2	1	0	8	1	2	1	0	1	0	1	4	1	1	0	0	4	0	2	0	1	0.032309
ZNF664	0	1	0	0	0	0	2	0	0	1	0	0	0	1	2	0	1	0	0	4	0	2	0	1	-0.577691
FOXO1	0	1	2	2	0	0	1	0	2	0	0	1	1	0	1	0	0	2	2	3	0	2	0	1	-1.64986
SEL1L3	1	3	0	4	3	0	8	1	1	0	0	1	0	1	5	2	1	10	0	3	0	2	0	1	0.722799
SLC16A3	0	2	3	1	0	0	7	1	1	2	0	8	0	2	3	1	0	1	0	3	0	2	0	1	0.620903
ZNF333	1	3	1	5	2	1	10	1	2	5	0	9	1	6	1	1	0	1	0	3	0	2	0	1	-0.0752946
CASP8	0	4	0	1	0	0	6	0	0	1	2	1	0	1	1	0	2	0	0	3	0	2	0	1	0.169554
RUNX2	0	1	0	0	0	0	7	1	3	0	0	0	0	1	4	1	0	0	0	3	0	2	0	1	0.211282
MCF2L	0	0	0	1	0	0	2	0	0	0	0	0	0	1	1	1	0	0	0	3	0	2	0	1	-0.826364
MAP1LC3B2	0	1	0	0	0	0	1	0	0	1	0	3	1	2	2	0	0	0	0	3	0	2	0	1	-1.38953
KLF13	4	3	2	1	3	1	9	3	1	4	0	10	0	3	1	2	3	4	1	2	0	2	0	1	1.53228
CEP135	0	0	0	2	1	0	5	1	0	1	0	1	0	2	2	1	2	3	1	2	0	2	0	1	-0.0627743
STIM1	0	1	1	0	1	0	5	0	1	1	1	2	0	5	1	0	0	2	1	2	0	2	0	1	-0.242238
KAT6B	1	0	0	1	1	2	4	0	4	1	1	4	0	2	3	0	0	0	1	2	0	2	0	1	-0.863806
RC3H2	0	2	2	2	0	0	2	0	0	0	1	3	1	5	1	3	3	2	0	2	0	2	0	1	-0.188444
ABCG1	1	0	1	1	0	0	1	0	0	1	0	2	0	1	1	0	1	2	0	2	0	2	0	1	-0.441469
ACTG1	0	2	1	1	0	0	3	0	0	1	0	3	0	0	1	1	0	2	0	2	0	2	0	1	0.530476
RPL22L1	3	2	0	1	0	1	4	1	0	0	0	1	3	0	2	0	1	1	0	2	0	2	0	1	0.313883
GAN	0	1	0	1	0	0	5	1	1	0	0	0	0	1	2	0	2	0	0	2	0	2	0	1	0.211686
MAPK8	0	0	0	0	3	0	4	0	0	0	0	8	0	1	0	2	1	0	0	2	0	2	0	1	-0.441943
IL10RA	0	2	2	1	1	0	3	0	1	1	0	2	1	1	1	0	1	0	0	2	0	2	0	1	-0.195519
UBA52	0	1	0	0	0	0	2	0	0	0	0	2	0	1	1	1	0	0	0	2	0	2	0	1	0.112011
SLC35B2	0	0	3	0	0	1	1	0	0	1	0	1	0	0	1	1	0	0	0	2	0	2	0	1	0.0801412
LUC7L2	0	1	0	0	0	0	0	0	0	0	0	2	0	0	3	0	0	0	0	2	0	2	0	1	0.111783
ATXN10	0	1	0	0	0	0	2	0	1	1	0	1	1	0	2	0	0	0	0	2	0	2	0	1	-0.533965
CAMK2G	1	0	1	0	0	0	3	0	0	1	0	4	0	0	1	0	0	0	0	2	0	2	0	1	-0.97901
SNX18	1	0	0	1	0	0	0	0	1	1	0	1	0	0	1	0	0	0	0	2	0	2	0	1	0.652075
SCAMP2	1	0	0	0	0	0	4	0	0	0	0	0	0	2	0	0	0	0	0	2	0	2	0	1	0.0651084
PFKP	0	2	1	1	1	0	1	2	0	2	0	1	0	2	1	1	0	2	2	1	0	2	0	1	0.396112
TNFRSF1B	1	2	2	1	1	0	6	1	0	0	0	2	0	3	1	0	4	3	1	1	0	2	0	1	0.312813
GATAD2A	1	0	1	1	1	2	7	0	0	1	0	7	0	2	1	0	1	2	1	1	0	2	0	1	0.453578
LMAN2L	2	0	0	0	1	0	2	1	0	0	0	2	0	2	1	0	0	0	1	1	0	2	0	1	-0.259747
XRRA1	1	2	0	0	0	0	4	2	0	2	0	2	2	2	0	0	0	0	1	1	0	2	0	1	-1.57731
IRAK2	1	2	0	3	0	0	4	1	0	2	0	2	0	3	1	0	1	4	0	1	0	2	0	1	-0.462392
UNG	0	3	0	3	0	0	7	2	2	2	0	3	0	4	0	0	4	2	0	1	0	2	0	1	-0.601686
VAV1	0	1	0	0	1	0	7	0	0	0	0	5	0	0	0	0	3	2	0	1	0	2	0	1	-0.0619737
NFKB1	1	1	0	1	1	0	5	2	0	0	0	0	0	1	3	1	1	2	0	1	0	2	0	1	0.80657
WDR43	0	5	0	1	0	1	3	0	1	0	0	2	2	1	2	2	0	2	0	1	0	2	0	1	0.48254
PHF21A	1	1	0	2	1	1	2	2	1	2	0	3	1	1	2	1	1	1	0	1	0	2	0	1	-0.239799
SMIM6	0	0	1	1	0	0	2	0	0	0	0	1	0	0	1	2	0	1	0	1	0	2	0	1	0.0145178
ARHGEF3	1	1	0	2	1	1	4	0	1	0	0	3	0	4	0	2	0	1	0	1	0	2	0	1	-1.09174
VAMP3	0	0	1	0	2	0	1	0	0	0	0	10	0	0	1	0	0	1	0	1	0	2	0	1	0.220625
UMODL1	1	7	1	2	0	0	5	1	2	1	0	3	2	5	1	1	3	0	0	1	0	2	0	1	0.444063
NAA25	0	0	0	0	0	0	2	1	0	0	0	1	0	0	0	2	2	0	0	1	0	2	0	1	-0.683093
ANPEP	1	1	0	1	0	0	1	0	1	1	0	1	0	2	0	1	2	0	0	1	0	2	0	1	-0.406397
VLDLR	2	2	0	0	0	0	0	0	0	0	0	0	1	1	0	0	2	0	0	1	0	2	0	1	0.43199
TNFAIP8L1	1	3	0	1	0	0	0	0	1	0	0	0	0	0	1	1	0	0	0	1	0	2	0	1	0.0214942
ZNF443	0	0	0	0	1	0	1	0	0	1	0	2	0	1	2	0	0	0	0	1	0	2	0	1	0.361961
MZB1	0	0	0	0	1	0	1	0	0	1	0	1	0	2	1	0	0	0	0	1	0	2	0	1	-0.516904
CBX4	1	0	0	1	0	0	2	0	0	0	0	2	0	1	1	0	0	0	0	1	0	2	0	1	1.11539
YPEL4	0	1	0	0	0	0	1	2	1	1	0	0	0	1	1	0	0	0	0	1	0	2	0	1	0
SELL	0	0	0	0	0	0	2	1	1	1	0	0	0	0	1	0	0	0	0	1	0	2	0	1	-2.22714
TMTC3	1	0	0	0	0	0	3	0	0	1	0	0	0	2	0	0	0	0	0	1	0	2	0	1	-0.320988
TUBGCP3	0	1	0	0	0	0	1	0	0	1	0	1	1	1	0	0	0	0	0	1	0	2	0	1	-0.333148
TNFSF13B	1	1	0	2	0	0	3	1	0	0	1	0	0	1	0	0	0	0	0	1	0	2	0	1	0.297224
ZNF805	0	0	0	0	0	0	4	0	0	0	0	1	0	0	0	0	0	0	0	1	0	2	0	1	0.554297
FLCN	0	0	1	0	0	0	0	0	0	1	0	0	0	0	0	0	0	0	0	1	0	2	0	1	-0.744441
SPEN	2	1	0	2	1	0	3	0	0	1	0	8	0	2	1	0	1	4	1	0	0	2	0	1	-0.212573
KDM6B	0	3	4	0	0	0	3	0	0	2	0	10	3	0	1	2	1	3	1	0	0	2	0	1	-0.588784
ZNF684	0	1	0	1	0	0	3	0	2	2	0	5	0	0	1	0	1	1	1	0	0	2	0	1	0.561623
HIC2	1	0	1	0	2	0	1	0	0	1	0	6	0	1	2	1	3	0	1	0	0	2	0	1	-0.0355787
SDR39U1	1	0	0	0	0	0	1	0	0	0	0	1	0	0	0	1	0	0	1	0	0	2	0	1	-0.372459
TOP1	0	2	1	0	0	0	1	1	1	0	0	3	0	0	1	0	0	0	1	0	0	2	0	1	0.0252147
PXMP4	0	1	0	0	0	0	2	0	0	0	0	2	0	1	0	0	0	0	1	0	0	2	0	1	-0.0953293
RBM38	0	0	0	0	0	0	1	0	0	0	0	1	0	1	0	0	0	0	1	0	0	2	0	1	1.43217
XRCC2	0	0	1	0	0	1	3	0	2	0	0	2	0	0	0	0	3	4	0	0	0	2	0	1	-0.912207
WDR82	0	1	1	1	1	1	0	1	2	0	0	1	1	2	3	0	2	4	0	0	0	2	0	1	0.391943
IL15RA	0	3	0	1	0	1	4	0	0	2	1	0	0	3	1	0	2	4	0	0	0	2	0	1	0.248759
STXBP5	0	1	0	2	0	0	4	0	1	1	0	0	1	2	1	0	1	4	0	0	0	2	0	1	0.283037
MKNK2	1	0	1	2	1	0	3	0	0	1	0	7	0	1	0	0	0	4	0	0	0	2	0	1	0.299038
MFSD2A	0	0	0	3	0	0	1	0	0	1	0	1	0	0	0	0	0	4	0	0	0	2	0	1	0.489779
SPOCK2	1	2	0	2	2	0	2	0	2	0	0	1	0	3	2	2	1	3	0	0	0	2	0	1	-0.407477
NOC4L	0	0	3	0	1	0	2	0	0	1	0	1	0	0	2	0	1	2	0	0	0	2	0	1	0.284962
RHEB	0	5	0	0	1	0	1	0	0	1	0	4	1	1	0	0	1	2	0	0	0	2	0	1	0.519354
RHOBTB2	0	0	0	1	1	1	2	0	0	1	0	2	0	0	0	1	0	2	0	0	0	2	0	1	-0.130464
PRR14	1	0	1	0	1	0	4	0	0	0	0	7	0	0	4	0	1	1	0	0	0	2	0	1	-0.189662
LNPEP	0	0	0	1	1	0	3	0	0	1	0	2	1	0	1	0	1	1	0	0	0	2	0	1	0.217074
FAM13A	0	0	2	0	0	0	0	0	0	0	0	0	0	4	1	0	0	1	0	0	0	2	0	1	-1.01562
FUZ	0	0	0	0	0	0	1	1	0	1	0	4	0	1	0	0	0	1	0	0	0	2	0	1	0.0533322
ARID3B	1	1	0	0	0	0	2	0	0	0	0	3	1	0	0	0	2	0	0	0	0	2	0	1	0.766326
JADE2	0	2	0	0	0	0	5	2	1	1	0	9	0	2	1	0	1	0	0	0	0	2	0	1	-0.452051
STEAP3	1	1	0	0	0	0	1	0	0	1	0	0	0	2	1	0	1	0	0	0	0	2	0	1	0.749158
ST7L	0	1	0	1	0	0	3	0	1	0	0	1	0	1	0	0	1	0	0	0	0	2	0	1	-0.0158995
SCCPDH	0	0	0	0	1	0	2	0	0	0	0	1	0	1	0	0	1	0	0	0	0	2	0	1	0.368522
FUT7	1	0	0	0	0	1	0	0	0	0	0	1	0	0	0	0	1	0	0	0	0	2	0	1	0.676724
CDK18	0	0	0	0	0	0	1	0	0	0	0	0	0	0	0	0	1	0	0	0	0	2	0	1	-0.578733
PI4KA	0	0	1	0	0	0	3	0	0	0	0	2	0	3	0	2	0	0	0	0	0	2	0	1	-0.283108
HMBS	0	1	1	0	0	0	2	0	1	0	0	1	1	1	0	1	0	0	0	0	0	2	0	1	-0.31816
ZNF780A	1	0	0	0	2	0	2	0	0	2	0	9	0	1	1	0	0	0	0	0	0	2	0	1	-0.155554
UCP2	0	0	0	0	0	1	1	0	0	0	0	1	0	0	1	0	0	0	0	0	0	2	0	1	-0.112187
SYTL1	0	0	0	0	0	0	3	0	0	0	0	0	0	0	1	0	0	0	0	0	0	2	0	1	0.247784
ARC	0	1	0	0	1	0	3	0	0	1	0	4	0	2	0	0	0	0	0	0	0	2	0	1	0.17755
MDK	0	1	0	1	0	0	0	1	0	0	1	4	0	1	0	0	0	0	0	0	0	2	0	1	-0.906551
KLC2	1	0	0	0	2	0	1	0	0	1	0	3	0	1	0	0	0	0	0	0	0	2	0	1	0.38996
POLD4	1	0	0	0	0	0	1	0	0	0	0	2	0	1	0	0	0	0	0	0	0	2	0	1	-0.163256
BCDIN3D	0	0	0	0	1	0	2	0	0	0	0	0	0	1	0	0	0	0	0	0	0	2	0	1	-0.497359
RTF1	0	0	0	0	0	0	2	1	1	0	0	7	2	0	0	0	0	0	0	0	0	2	0	1	0.251206
SMIM24	0	1	0	0	1	0	4	0	1	1	0	12	0	0	0	0	0	0	0	0	0	2	0	1	-0.952928
TRIM62	0	0	0	0	2	0	0	0	0	0	0	12	0	0	0	0	0	0	0	0	0	2	0	1	-0.191742
ALG1L2	0	2	0	0	1	0	1	0	0	1	0	2	0	0	0	0	0	0	0	0	0	2	0	1	-1.09147
ARRDC2	0	0	0	0	1	0	1	1	0	0	0	2	0	0	0	0	0	0	0	0	0	2	0	1	-0.565847
MCPH1	0	0	0	0	0	0	1	0	0	0	0	0	0	0	0	0	0	0	0	0	0	2	0	1	-0.0696838
POLR2C	0	4	0	0	0	0	3	0	0	0	0	1	1	3	5	0	0	1	1	1	2	1	0	1	0.421655
GPX3	0	1	0	1	0	0	4	0	0	1	0	1	0	0	1	0	1	2	0	5	1	1	0	1	0.380837
BCAT1	1	0	0	2	0	0	8	1	2	0	0	0	0	0	5	2	0	1	0	4	1	1	0	1	-0.0789422
PPP2R2A	0	0	1	0	1	0	3	1	1	0	1	3	0	2	0	0	1	3	0	3	1	1	0	1	-0.0691612
MICAL2	1	2	0	3	1	1	8	0	2	2	0	5	0	4	3	2	1	3	1	2	1	1	0	1	-0.207783
TRIO	0	2	2	2	0	0	6	0	0	0	2	5	1	2	3	0	0	4	0	2	1	1	0	1	-0.78512
GLRX3	0	0	0	1	0	0	1	0	0	2	0	2	0	0	1	0	0	2	0	2	1	1	0	1	-0.425598
CDC123	0	1	0	2	0	0	6	0	0	0	0	0	0	2	1	1	0	2	0	1	1	1	0	1	0.924855
DAG1	1	1	0	0	0	0	3	0	0	0	0	4	0	1	2	0	0	1	0	1	1	1	0	1	-0.0695776
AK4	1	2	0	2	0	0	1	0	0	0	0	1	1	0	0	2	3	0	0	1	1	1	0	1	-1.41347
ZEB1	0	5	0	0	0	0	4	1	1	0	0	0	2	4	1	0	1	0	0	1	1	1	0	1	-0.0888702
SUPT16H	0	0	1	0	0	0	3	0	1	2	0	4	0	0	1	0	0	0	0	1	1	1	0	1	0.180318
SLC11A2	0	1	0	0	1	0	3	0	0	1	0	1	0	0	1	0	0	0	0	1	1	1	0	1	-1.36048
RFX1	1	0	0	0	1	0	1	0	0	0	0	4	0	4	0	1	0	0	1	0	1	1	0	1	-0.189377
COL23A1	0	0	0	0	0	0	0	0	1	2	0	1	0	0	1	0	0	0	1	0	1	1	0	1	1.69673
MPV17	0	0	0	0	0	0	2	0	0	1	1	1	0	2	1	1	0	2	0	0	1	1	0	1	-0.266476
MANF	0	0	1	2	0	0	3	0	0	0	0	0	0	0	1	0	0	2	0	0	1	1	0	1	0.722842
HEXIM1	0	0	2	0	0	1	0	1	0	0	0	2	0	1	0	0	0	2	0	0	1	1	0	1	0.244142
NCF4	1	0	0	1	0	0	3	0	0	0	0	0	0	0	0	0	0	2	0	0	1	1	0	1	0.996183
EDEM3	0	0	0	1	0	0	2	0	0	0	0	0	0	0	1	0	1	1	0	0	1	1	0	1	0.289676
SRSF4	1	0	0	0	0	0	4	0	0	1	0	2	0	2	0	0	1	1	0	0	1	1	0	1	-0.0272443
C9orf72	0	0	0	0	1	1	3	0	1	2	0	3	1	2	1	0	0	1	0	0	1	1	0	1	-0.404664
ARL5C	0	0	0	1	0	0	0	0	0	1	0	1	0	2	1	0	0	1	0	0	1	1	0	1	0.245853
PTGIR	0	0	0	1	0	1	1	0	0	0	0	1	0	1	0	0	2	0	0	0	1	1	0	1	-0.048467
SIPA1	0	0	1	0	1	0	3	0	0	0	0	5	0	0	0	0	1	0	0	0	1	1	0	1	-0.127527
TSN	0	0	0	1	1	0	1	0	0	1	0	1	0	0	0	1	0	0	0	0	1	1	0	1	0.511469
HSPA8	0	1	0	0	0	0	3	0	0	1	1	1	1	0	0	0	0	0	0	0	1	1	0	1	0.77445
CNPY3	0	2	0	0	0	0	0	0	0	1	0	0	0	0	0	0	0	0	0	0	1	1	0	1	0.182641
SKP1	0	0	1	0	1	0	0	0	0	0	0	0	0	0	0	0	0	0	0	0	1	1	0	1	0.450538
THBS1	2	3	0	6	0	0	9	3	1	0	0	0	0	3	8	1	3	4	1	7	0	1	0	1	0.869345
ABTB2	0	6	0	1	0	0	2	0	2	2	0	2	1	1	4	0	0	4	1	7	0	1	0	1	0.0350439
SYNJ2	2	3	1	0	0	1	5	2	1	2	0	0	0	1	0	0	2	0	0	5	0	1	0	1	0.901738
TRIP12	1	3	0	1	1	1	3	0	1	1	0	1	0	3	2	0	1	2	0	4	0	1	0	1	0.197992
CAMTA1	0	2	0	0	0	1	1	0	0	1	0	3	0	0	0	0	0	0	0	4	0	1	0	1	0.252814
CDK1	0	2	1	1	1	0	3	2	2	0	0	0	1	3	2	1	0	5	1	3	0	1	0	1	-0.687762
PLAGL1	0	2	2	1	1	0	4	1	1	1	0	2	2	1	1	0	0	4	1	3	0	1	0	1	-0.401858
RPS24	1	1	0	0	2	0	4	0	1	3	0	3	0	1	0	0	2	3	1	3	0	1	0	1	0.55521
ADCY7	1	0	0	1	0	0	1	0	1	0	0	1	0	1	1	1	1	2	0	3	0	1	0	1	-0.643239
TAL1	0	1	0	1	0	0	4	0	1	0	1	0	0	0	1	0	1	2	0	3	0	1	0	1	-3.45939
LTA4H	0	4	0	3	0	1	10	0	1	1	1	4	1	3	3	1	1	1	0	3	0	1	0	1	-0.120579
PLEC	1	3	0	0	1	0	5	0	0	2	0	14	0	0	0	0	2	0	0	3	0	1	0	1	-0.61123
TTC39C	0	2	1	1	1	0	1	0	0	0	0	1	1	2	1	0	1	0	0	3	0	1	0	1	-0.254151
MDM4	0	1	0	0	0	0	3	0	1	0	0	0	0	0	2	0	0	0	0	3	0	1	0	1	-0.213854
CLTC	0	1	0	0	0	0	1	0	0	0	0	0	0	0	1	0	0	0	0	3	0	1	0	1	0.473379
SCFD2	1	0	0	3	0	0	5	0	0	0	0	1	0	2	0	0	1	7	1	2	0	1	0	1	-0.186516
TP53I11	1	4	0	1	0	0	3	0	4	0	0	3	1	3	2	0	2	2	1	2	0	1	0	1	-0.877018
TMTC2	0	1	0	1	1	0	5	1	0	2	0	2	1	2	2	0	1	6	0	2	0	1	0	1	1.89815
MYO5A	0	2	0	1	0	0	4	0	0	1	0	4	0	0	1	0	0	2	0	2	0	1	0	1	-0.0330418
APOL6	0	1	0	1	0	0	2	0	0	0	1	0	0	1	0	0	0	2	0	2	0	1	0	1	-0.0283894
ZNF326	0	0	0	1	0	0	4	0	2	0	0	1	0	1	2	0	0	1	0	2	0	1	0	1	-0.0830091
TMED2	0	0	0	0	0	0	1	1	0	1	0	3	0	2	2	1	1	0	0	2	0	1	0	1	0.501099
METAP1D	1	0	1	0	0	1	2	0	0	3	0	1	0	2	1	1	1	0	0	2	0	1	0	1	-0.585567
THAP3	1	1	0	0	1	0	5	1	0	0	0	3	0	2	0	1	1	0	0	2	0	1	0	1	-0.4184
CD47	0	0	0	1	0	0	0	0	0	3	2	2	0	0	2	0	1	0	0	2	0	1	0	1	0.478027
C19orf12	0	0	0	0	0	0	1	0	0	0	0	0	0	0	0	1	0	0	0	2	0	1	0	1	0.521451
SSBP3	0	1	1	0	1	0	3	0	0	2	0	2	1	2	1	0	0	0	0	2	0	1	0	1	-0.853332
PACS2	1	0	0	0	2	0	6	0	1	1	0	3	0	1	0	0	0	0	0	2	0	1	0	1	-1.01721
HIBADH	0	0	1	0	0	0	0	0	0	1	0	0	0	1	0	0	0	0	0	2	0	1	0	1	0.398209
LPGAT1	0	0	0	1	0	0	4	0	0	1	0	0	0	0	0	0	0	0	0	2	0	1	0	1	-0.257534
RBM17	1	2	1	0	1	0	2	1	0	2	0	1	0	0	1	0	2	2	2	1	0	1	0	1	0.174695
TARBP1	0	2	0	1	1	0	5	1	1	0	0	2	0	1	3	0	1	2	2	1	0	1	0	1	-0.741243
ZNF362	0	1	1	0	0	0	0	0	0	0	0	1	0	0	0	1	0	2	1	1	0	1	0	1	-0.212255
PALD1	2	1	0	0	1	0	1	0	0	0	0	1	0	0	1	2	2	0	1	1	0	1	0	1	-0.244115
FKBP5	0	1	1	1	2	0	3	0	0	1	0	6	1	1	1	0	1	0	1	1	0	1	0	1	0.509971
OSBPL2	1	0	0	0	1	0	2	0	0	0	0	4	0	0	1	0	0	0	1	1	0	1	0	1	-0.12477
CREB3	0	0	0	0	0	0	0	0	0	0	0	1	0	0	1	0	0	0	1	1	0	1	0	1	0.443264
ZBTB37	1	1	1	3	0	2	3	3	2	2	1	4	0	2	2	1	3	7	0	1	0	1	0	1	-0.272955
MR1	0	3	0	2	1	0	6	1	0	1	0	5	1	3	2	0	1	5	0	1	0	1	0	1	-0.286228
SF3B6	0	1	0	1	0	1	5	0	0	2	0	8	1	2	1	1	1	4	0	1	0	1	0	1	0.549241
UFSP2	0	0	7	0	0	0	0	0	0	0	0	1	0	2	0	0	0	4	0	1	0	1	0	1	-0.0788586
ZNF276	0	1	0	2	0	0	5	0	0	2	2	8	0	1	2	0	2	3	0	1	0	1	0	1	-0.278574
NTMT1	0	0	0	2	1	0	5	0	0	0	0	5	0	1	1	0	0	3	0	1	0	1	0	1	0.246813
ERVFRD-1	1	1	0	3	0	0	4	0	1	0	0	0	0	1	1	0	0	3	0	1	0	1	0	1	0
STXBP1	0	2	1	1	0	0	2	0	0	1	0	3	0	0	1	1	2	2	0	1	0	1	0	1	0
SIVA1	1	0	1	0	0	0	0	0	0	1	0	3	0	0	0	0	1	2	0	1	0	1	0	1	0.268007
CNST	1	2	0	2	1	0	7	2	1	0	0	0	0	0	0	3	0	2	0	1	0	1	0	1	0.296983
XRCC5	0	1	0	2	1	0	3	0	0	2	0	1	0	1	1	2	0	2	0	1	0	1	0	1	0.301842
PXDN	2	1	1	0	1	0	1	0	0	0	0	0	1	3	2	1	0	2	0	1	0	1	0	1	-0.941259
AK9	0	2	0	1	0	0	0	0	0	0	0	3	0	0	2	1	0	2	0	1	0	1	0	1	-0.363761
RFFL	1	3	1	1	0	0	3	1	0	0	0	2	2	0	1	1	0	2	0	1	0	1	0	1	0.370328
LMBR1	0	2	0	0	1	0	1	0	0	0	0	3	1	0	3	0	0	2	0	1	0	1	0	1	-0.302912
MIER1	1	0	0	0	1	0	2	0	0	0	1	3	0	3	2	0	2	1	0	1	0	1	0	1	0.766559
ZBTB4	1	0	1	1	0	0	0	0	0	2	0	3	0	1	3	0	0	1	0	1	0	1	0	1	-0.205381
KCNJ13	0	3	0	1	0	0	6	0	2	1	0	0	1	0	3	0	0	1	0	1	0	1	0	1	0
N4BP2L1	1	0	0	0	1	0	1	0	0	0	0	1	0	1	1	0	0	1	0	1	0	1	0	1	0.356202
ZFPM1	1	1	0	0	3	1	4	0	0	0	0	12	0	1	0	2	3	0	0	1	0	1	0	1	-0.794359
FRAT2	1	0	0	0	1	0	2	0	0	0	0	2	0	0	0	2	1	0	0	1	0	1	0	1	0.284924
MYO18A	1	2	0	0	0	0	3	0	0	1	0	6	0	0	2	1	1	0	0	1	0	1	0	1	-1.06903
LDLRAD2	1	0	0	1	0	0	6	1	0	0	0	0	0	1	1	1	1	0	0	1	0	1	0	1	0.635238
CSF1	0	3	0	1	0	2	5	0	1	2	1	1	1	2	0	1	1	0	0	1	0	1	0	1	-0.428398
SPPL2B	2	0	0	0	0	0	2	0	0	0	0	2	0	1	0	1	1	0	0	1	0	1	0	1	-0.962618
ZC3H15	1	0	0	0	0	0	1	0	0	1	0	0	0	0	0	1	1	0	0	1	0	1	0	1	0.697104
ZNF175	0	0	0	0	0	0	2	1	2	0	0	0	0	1	3	0	1	0	0	1	0	1	0	1	-0.156134
ULK1	0	3	0	2	2	1	2	1	0	0	0	5	1	0	2	0	1	0	0	1	0	1	0	1	-0.339049
LDLRAD4	0	1	0	0	0	0	2	0	0	0	0	0	0	2	1	0	1	0	0	1	0	1	0	1	-1.13518
TUBGCP5	1	0	0	0	0	0	0	0	0	0	0	0	0	1	1	0	1	0	0	1	0	1	0	1	-0.136544
BST1	0	2	0	0	0	0	0	0	0	0	0	3	1	0	0	0	1	0	0	1	0	1	0	1	-0.0262953
GCLC	0	3	1	0	0	0	0	0	0	2	0	4	2	0	0	2	0	0	0	1	0	1	0	1	0.441977
SLC2A3	1	1	0	0	1	0	6	0	0	0	0	5	0	1	3	1	0	0	0	1	0	1	0	1	0.823528
CACUL1	1	1	1	0	1	0	1	0	0	0	0	2	0	0	1	1	0	0	0	1	0	1	0	1	-0.0742815
UPP1	0	2	0	0	0	0	0	0	0	0	0	2	0	0	1	1	0	0	0	1	0	1	0	1	0.860005
RNF130	1	1	0	1	0	0	1	0	0	0	0	2	0	2	0	1	0	0	0	1	0	1	0	1	0.428323
ENOPH1	0	1	1	0	1	0	1	0	0	0	0	0	1	1	0	1	0	0	0	1	0	1	0	1	0.0134445
ZNF799	0	1	0	0	1	0	1	0	0	2	0	0	1	1	2	0	0	0	0	1	0	1	0	1	0.663609
SERINC1	0	1	1	0	0	0	2	0	0	1	0	1	0	0	2	0	0	0	0	1	0	1	0	1	0.432049
VAMP2	0	1	0	0	1	0	1	1	0	2	0	2	0	1	1	0	0	0	0	1	0	1	0	1	-0.137561
EHBP1L1	0	2	0	0	1	1	1	0	0	3	0	3	0	0	1	0	0	0	0	1	0	1	0	1	-0.0218037
MALT1	0	0	0	0	0	0	0	0	0	0	0	0	0	0	1	0	0	0	0	1	0	1	0	1	0.17643
ARMC5	1	1	0	0	1	0	3	0	0	0	0	5	1	2	0	0	0	0	0	1	0	1	0	1	0.304101
GSN	0	2	0	0	0	0	2	0	0	0	0	3	1	1	0	0	0	0	0	1	0	1	0	1	0.8532
CARS2	0	0	0	0	2	0	1	0	0	0	0	5	0	1	0	0	0	0	0	1	0	1	0	1	-0.0957389
BCL9L	0	3	0	0	0	0	3	0	0	2	0	1	2	0	0	0	0	0	0	1	0	1	0	1	-0.306317
PKM	0	5	0	0	0	1	2	0	1	0	0	8	1	0	0	0	0	0	0	1	0	1	0	1	0.402649
ZNF468	0	0	0	0	1	0	2	0	0	0	0	3	0	0	0	0	0	0	0	1	0	1	0	1	-0.119019
PIK3C2B	0	1	1	0	0	0	3	2	2	0	0	1	0	0	0	0	0	0	0	1	0	1	0	1	-0.221506
CNOT7	0	0	0	0	0	0	0	0	0	0	0	1	0	0	0	0	0	0	0	1	0	1	0	1	0.331807
STIP1	0	1	1	0	0	0	3	0	0	0	0	0	0	0	0	0	0	0	0	1	0	1	0	1	0.363887
PIP4K2A	0	8	0	5	0	1	1	3	1	1	0	2	2	2	2	1	2	2	1	0	0	1	0	1	-0.00807273
RASSF2	1	3	0	2	1	0	6	1	0	1	0	2	2	1	0	1	0	2	1	0	0	1	0	1	0.438213
TGIF1	0	1	0	2	0	0	4	1	1	0	0	2	0	10	4	0	2	1	1	0	0	1	0	1	-0.244139
SCD5	0	0	0	2	0	0	2	1	0	0	1	0	0	0	1	0	2	0	1	0	0	1	0	1	0.924732
GINM1	0	1	0	2	1	0	0	1	0	1	1	4	0	3	0	0	2	0	1	0	0	1	0	1	0.46223
RALB	0	0	0	0	0	0	4	0	1	1	0	2	0	1	0	0	1	0	1	0	0	1	0	1	0.4263
NFATC3	0	0	1	0	0	0	4	0	0	0	0	5	0	1	1	1	0	0	1	0	0	1	0	1	0.406929
PANK4	0	0	0	0	0	0	0	0	0	0	0	1	0	1	0	1	0	0	1	0	0	1	0	1	-0.772172
SRSF8	0	1	0	1	1	1	1	0	0	0	0	0	0	1	2	0	0	0	1	0	0	1	0	1	-0.973367
TBCE	0	1	0	0	1	0	1	0	0	0	0	3	0	3	1	0	0	0	1	0	0	1	0	1	-0.477474
HMG20B	0	0	0	0	3	0	0	0	0	0	0	7	0	2	0	0	0	0	1	0	0	1	0	1	0.0489162
CDS2	0	0	1	0	0	0	0	0	1	1	1	4	0	1	0	0	0	0	1	0	0	1	0	1	0.391471
DOHH	0	0	0	1	1	0	0	0	0	1	0	0	0	0	0	0	0	0	1	0	0	1	0	1	0.155648
UBXN7	0	1	0	3	0	0	2	0	0	1	0	1	1	0	2	1	2	4	0	0	0	1	0	1	0.131442
ZNF593	0	0	1	2	0	0	1	0	1	0	0	4	0	1	2	1	0	4	0	0	0	1	0	1	0.248204
ZC3H6	1	1	0	0	0	0	0	0	0	0	0	2	0	0	0	0	0	3	0	0	0	1	0	1	-0.742324
TPPP3	1	0	0	1	0	0	0	0	1	1	0	5	0	1	0	1	2	2	0	0	0	1	0	1	0.0492537
YY1AP1	0	0	0	2	0	0	2	0	0	0	0	0	0	3	1	0	1	2	0	0	0	1	0	1	0.0214703
SIK2	0	1	1	1	1	0	2	0	0	0	0	3	0	1	0	0	1	2	0	0	0	1	0	1	-0.251517
SLC2A14	0	1	0	2	0	0	0	0	0	1	0	0	0	1	0	0	1	2	0	0	0	1	0	1	0.265797
C9orf43	0	0	0	2	0	0	2	1	0	2	0	2	1	0	1	2	0	2	0	0	0	1	0	1	-1.34609
SH3BP2	1	0	0	0	0	0	4	0	0	0	0	0	0	1	0	1	0	2	0	0	0	1	0	1	0.480902
UBB	0	0	0	0	0	0	0	0	0	0	0	0	0	0	1	0	0	2	0	0	0	1	0	1	0.118728
EML4	1	1	1	1	1	0	4	0	1	1	0	4	0	0	0	0	0	2	0	0	0	1	0	1	0.10455
ADPRH	1	1	0	1	0	0	0	0	0	1	1	1	0	0	0	0	0	2	0	0	0	1	0	1	0.39611
CDC42SE1	0	0	0	1	0	0	1	0	0	0	0	1	0	0	0	0	0	2	0	0	0	1	0	1	0.321884
CLSTN3	0	0	1	0	0	0	1	0	0	0	0	1	0	0	0	0	0	2	0	0	0	1	0	1	-0.265144
ZFP69B	1	0	0	0	2	0	0	0	0	2	0	0	0	0	0	0	0	2	0	0	0	1	0	1	0.355347
ACTR1B	0	2	0	0	0	0	1	0	0	0	0	4	0	2	0	1	1	1	0	0	0	1	0	1	0.626736
TPM3	0	1	1	0	1	0	5	0	0	0	0	2	1	0	4	0	1	1	0	0	0	1	0	1	0.738934
XPA	0	1	0	1	1	0	6	0	0	2	0	2	0	3	0	0	1	1	0	0	0	1	0	1	-0.608591
ZNHIT2	0	1	0	1	1	0	3	0	0	0	0	2	0	0	0	1	0	1	0	0	0	1	0	1	0.397122
UHRF2	0	0	1	0	0	0	1	0	0	0	0	4	0	0	1	0	0	1	0	0	0	1	0	1	-0.487228
CARD9	0	0	0	0	0	0	1	0	0	0	0	1	0	2	0	0	0	1	0	0	0	1	0	1	0.534516
CHMP7	0	0	0	0	0	0	0	0	0	1	0	0	0	1	0	0	0	1	0	0	0	1	0	1	-0.520936
TMEM9	0	0	0	1	0	0	0	0	0	1	0	3	0	0	0	0	0	1	0	0	0	1	0	1	-0.115545
LMBRD1	0	0	2	0	1	0	1	0	0	0	0	3	0	0	0	0	0	1	0	0	0	1	0	1	0.0744687
MLLT6	0	0	1	0	0	0	2	0	0	0	0	1	0	0	0	0	0	1	0	0	0	1	0	1	-0.293124
CARHSP1	0	0	0	0	0	0	3	0	0	0	0	8	0	1	0	0	5	0	0	0	0	1	0	1	-0.773859
TRABD	1	2	1	0	0	0	3	1	0	1	0	2	1	1	2	1	3	0	0	0	0	1	0	1	-0.140768
ADAP1	0	2	0	0	1	1	4	0	1	2	0	4	1	1	2	1	2	0	0	0	0	1	0	1	0.2424
SDE2	0	0	2	0	1	0	5	0	1	1	0	2	0	1	1	1	2	0	0	0	0	1	0	1	1.11229
TBKBP1	1	0	1	0	0	0	2	0	0	0	0	2	0	2	1	0	2	0	0	0	0	1	0	1	0.32591
TMEM203	0	1	0	1	0	0	1	1	1	0	0	1	0	0	1	0	2	0	0	0	0	1	0	1	0.0180168
EVI5L	0	0	0	0	0	0	0	0	0	0	0	2	0	2	0	0	2	0	0	0	0	1	0	1	0.100283
ZNF215	0	0	0	0	1	0	2	0	0	0	0	1	0	1	0	0	2	0	0	0	0	1	0	1	-0.989324
TMIGD3	0	1	1	0	2	0	1	1	0	1	0	2	0	0	0	0	2	0	0	0	0	1	0	1	0.506827
IL4R	0	0	0	1	2	1	1	0	0	0	0	2	0	1	0	1	1	0	0	0	0	1	0	1	0.351077
ADGRE2	0	0	0	0	0	0	1	0	0	1	0	1	0	0	0	1	1	0	0	0	0	1	0	1	0.531457
ZMAT3	0	0	0	0	0	0	3	1	1	0	0	0	0	2	4	0	1	0	0	0	0	1	0	1	1.0149
ARHGAP25	1	1	0	0	1	0	4	0	0	1	0	1	0	3	3	0	1	0	0	0	0	1	0	1	0.459111
MRC2	0	0	0	0	0	0	3	0	2	0	0	0	1	1	2	0	1	0	0	0	0	1	0	1	-1.12
ISYNA1	0	0	0	0	2	0	2	0	0	0	0	6	0	1	2	0	1	0	0	0	0	1	0	1	-0.830985
USP32	1	1	1	0	0	0	3	0	0	1	0	4	0	0	2	0	1	0	0	0	0	1	0	1	-0.0648945
GSS	0	0	0	0	1	1	0	0	0	0	0	0	0	0	2	0	1	0	0	0	0	1	0	1	-0.104521
ZNF436	0	0	0	0	0	0	1	0	0	0	0	0	0	0	1	0	1	0	0	0	0	1	0	1	-0.737071
NUP153	0	1	0	0	0	0	2	0	0	1	0	0	1	2	0	0	1	0	0	0	0	1	0	1	-0.00141395
TMC6	0	0	0	0	0	0	6	0	0	0	0	4	0	1	0	0	1	0	0	0	0	1	0	1	-0.345308
HLCS	0	0	0	0	0	0	1	0	0	1	0	1	0	1	0	0	1	0	0	0	0	1	0	1	-0.155928
LRRN3	0	0	0	1	0	0	3	0	0	1	1	0	0	1	0	0	1	0	0	0	0	1	0	1	0
CDC45	0	0	0	0	0	0	0	0	0	1	0	1	0	0	0	0	1	0	0	0	0	1	0	1	-0.281596
CHD3	0	0	0	0	0	0	0	0	0	0	0	1	0	0	0	0	1	0	0	0	0	1	0	1	-1.2519
FAM193A	0	0	0	0	1	0	0	1	0	2	0	0	0	0	0	0	1	0	0	0	0	1	0	1	-0.334719
CLCN7	0	1	1	0	0	0	1	0	0	0	0	0	0	0	1	2	0	0	0	0	0	1	0	1	0.179025
GRK6	0	0	1	1	0	0	5	0	0	2	0	4	0	0	2	1	0	0	0	0	0	1	0	1	0.361567
RNH1	0	0	2	0	1	0	1	0	0	0	0	10	0	2	1	1	0	0	0	0	0	1	0	1	0.470465
PI4K2B	1	0	0	0	0	0	0	0	0	0	0	2	0	1	1	1	0	0	0	0	0	1	0	1	0.082832
SLBP	0	0	0	0	0	0	2	0	0	0	0	5	0	0	1	1	0	0	0	0	0	1	0	1	0.428722
POLE3	0	1	0	1	1	0	0	0	0	0	0	3	0	0	1	1	0	0	0	0	0	1	0	1	0.624333
NAIF1	0	0	0	1	1	0	4	0	1	1	0	1	0	0	1	1	0	0	0	0	0	1	0	1	0.398012
GPAT2	0	1	0	0	0	0	0	0	0	0	0	1	0	1	0	1	0	0	0	0	0	1	0	1	-1.38393
ALDH5A1	0	0	0	0	0	0	1	1	0	0	0	0	0	1	0	1	0	0	0	0	0	1	0	1	-0.0580898
ZBTB7B	1	1	0	2	0	0	2	0	0	0	0	4	0	0	0	1	0	0	0	0	0	1	0	1	0.0100167
SET	0	0	0	0	0	0	2	1	0	0	1	3	0	0	0	1	0	0	0	0	0	1	0	1	0.396174
PRELID3A	0	0	0	0	1	0	0	0	0	0	0	2	0	0	0	1	0	0	0	0	0	1	0	1	-1.18201
SERBP1	0	0	0	0	0	0	1	0	0	1	0	1	0	0	0	1	0	0	0	0	0	1	0	1	0.541047
NEU1	0	0	0	0	0	0	1	0	0	0	0	1	0	0	0	1	0	0	0	0	0	1	0	1	-0.0949896
ZNF687	2	2	1	3	0	1	5	0	1	2	0	2	1	3	2	0	0	0	0	0	0	1	0	1	0.422933
FCHO1	0	1	0	0	0	0	1	0	0	0	0	4	1	1	2	0	0	0	0	0	0	1	0	1	-0.715554
CCDC167	1	3	1	1	0	0	8	1	0	2	0	1	1	0	2	0	0	0	0	0	0	1	0	1	0.0706742
MAPK1IP1L	0	2	2	0	0	1	1	0	0	0	0	2	3	2	1	0	0	0	0	0	0	1	0	1	0.631316
SFT2D1	1	2	0	0	0	0	7	1	0	0	0	0	2	1	1	0	0	0	0	0	0	1	0	1	-0.0712867
TMUB2	1	1	0	1	0	0	2	0	0	0	0	2	0	1	1	0	0	0	0	0	0	1	0	1	0.0870774
HES4	0	0	0	0	0	0	1	0	0	2	0	0	0	1	1	0	0	0	0	0	0	1	0	1	0.577402
TTLL10	0	0	0	0	0	1	3	1	0	0	0	5	0	0	1	0	0	0	0	0	0	1	0	1	-1.28802
GPATCH2L	2	1	0	0	0	0	4	0	0	0	0	5	0	0	1	0	0	0	0	0	0	1	0	1	0.365059
ANP32A	0	0	0	0	0	0	1	0	0	0	0	2	0	0	1	0	0	0	0	0	0	1	0	1	0.384633
KHDRBS3	0	0	0	0	0	0	0	0	0	0	1	1	0	0	1	0	0	0	0	0	0	1	0	1	-0.12022
MGAT4B	1	1	0	0	1	0	1	0	1	0	0	1	0	0	1	0	0	0	0	0	0	1	0	1	0.595116
CSAD	0	0	0	0	1	0	1	0	0	0	0	1	0	0	1	0	0	0	0	0	0	1	0	1	-0.847014
MAEA	0	0	1	0	1	0	0	0	0	0	0	1	0	0	1	0	0	0	0	0	0	1	0	1	0.0187946
RBM15B	0	1	1	0	0	0	0	0	0	1	0	0	0	0	1	0	0	0	0	0	0	1	0	1	0.156076
ANAPC7	0	1	0	0	0	0	2	0	1	0	0	0	0	0	1	0	0	0	0	0	0	1	0	1	-0.0286884
LRRC1	0	0	0	0	1	0	0	0	0	0	0	0	0	0	1	0	0	0	0	0	0	1	0	1	-0.471592
NDRG3	0	0	0	0	0	0	1	0	0	1	0	0	1	2	0	0	0	0	0	0	0	1	0	1	0.427493
USP25	0	0	0	1	1	0	2	0	0	0	1	5	0	2	0	0	0	0	0	0	0	1	0	1	-0.109025
RNASEK	1	0	3	0	0	0	0	0	0	0	0	2	0	2	0	0	0	0	0	0	0	1	0	1	0.565666
OMA1	0	0	0	0	1	0	2	2	0	0	0	1	0	2	0	0	0	0	0	0	0	1	0	1	-0.346385
GJA3	0	2	1	0	0	0	1	0	0	2	0	1	1	1	0	0	0	0	0	0	0	1	0	1	0.185486
ARHGAP31	0	1	0	1	0	0	1	0	0	1	0	1	1	1	0	0	0	0	0	0	0	1	0	1	-0.971315
USP5	0	0	0	1	0	0	1	0	0	1	0	1	1	1	0	0	0	0	0	0	0	1	0	1	0.137195
ESYT1	0	0	0	0	1	0	1	2	1	0	0	7	0	1	0	0	0	0	0	0	0	1	0	1	-0.145919
PCYT2	1	0	0	0	1	0	0	0	0	0	0	4	0	1	0	0	0	0	0	0	0	1	0	1	-0.179189
LSM14B	0	0	0	0	1	0	1	0	0	0	0	3	0	1	0	0	0	0	0	0	0	1	0	1	1.14385
KIAA0232	0	0	0	0	0	0	0	0	0	0	0	3	0	1	0	0	0	0	0	0	0	1	0	1	0.238488
AMPD3	0	1	0	0	0	0	3	0	1	0	0	1	0	1	0	0	0	0	0	0	0	1	0	1	-0.906731
GALNS	0	0	0	0	0	1	1	0	0	0	0	1	0	1	0	0	0	0	0	0	0	1	0	1	-0.115895
ATF1	0	0	0	1	2	0	0	0	0	0	0	0	0	1	0	0	0	0	0	0	0	1	0	1	0.0834569
MAP3K14	0	1	0	0	1	0	2	0	2	0	0	1	1	0	0	0	0	0	0	0	0	1	0	1	-0.579655
RPL36	0	0	0	0	1	0	1	0	0	0	0	14	0	0	0	0	0	0	0	0	0	1	0	1	0.24622
TONSL	5	0	0	0	0	0	0	0	0	0	0	10	0	0	0	0	0	0	0	0	0	1	0	1	-0.10859
SNRPD2	0	0	0	0	3	0	1	0	0	0	0	6	0	0	0	0	0	0	0	0	0	1	0	1	-0.290878
SBF1	0	1	0	0	1	0	3	0	0	0	0	5	0	0	0	0	0	0	0	0	0	1	0	1	-0.00969732
SMAD2	1	0	0	0	0	0	1	0	0	0	0	5	0	0	0	0	0	0	0	0	0	1	0	1	-0.247302
GRINA	0	0	0	0	0	0	0	0	0	0	0	5	0	0	0	0	0	0	0	0	0	1	0	1	0.141614
RAB3D	0	0	0	0	0	0	0	0	0	1	0	3	0	0	0	0	0	0	0	0	0	1	0	1	0.302182
PFN1	0	2	0	1	0	0	1	0	0	0	0	3	0	0	0	0	0	0	0	0	0	1	0	1	0.615511
SERHL2	0	0	0	0	0	0	0	0	0	1	0	2	0	0	0	0	0	0	0	0	0	1	0	1	0
TIGAR	0	0	0	0	0	0	2	0	1	0	0	1	0	0	0	0	0	0	0	0	0	1	0	1	0.476039
CALU	0	0	0	0	0	0	2	0	0	0	0	1	0	0	0	0	0	0	0	0	0	1	0	1	0.623537
DENND4C	0	1	0	0	0	0	1	0	0	0	0	1	0	0	0	0	0	0	0	0	0	1	0	1	-0.687646
CAB39L	1	0	0	0	0	0	1	0	0	0	0	1	0	0	0	0	0	0	0	0	0	1	0	1	0.22433
KEAP1	1	1	0	0	1	1	0	0	0	0	0	1	0	0	0	0	0	0	0	0	0	1	0	1	-0.210444
CD53	0	2	0	0	0	0	5	0	0	0	0	0	0	0	0	0	0	0	0	0	0	1	0	1	0.388317
PAM	1	0	0	1	0	0	2	0	0	0	0	0	0	0	0	0	0	0	0	0	0	1	0	1	-1.02986
SLA	0	1	1	2	0	0	0	0	0	0	0	0	0	0	0	0	0	0	0	0	0	1	0	1	-2.04121
PLCG1	0	1	1	0	2	0	1	1	2	0	0	8	1	1	3	0	1	0	1	3	2	0	0	1	-1.19147
SKA3	0	1	0	0	0	0	4	0	1	0	0	0	0	0	1	0	0	1	0	0	2	0	0	1	-0.422427
SMC4	0	3	0	4	0	0	5	0	0	0	0	2	1	1	4	0	1	4	0	4	1	0	0	1	0.889126
ALCAM	1	2	1	2	1	0	3	1	1	3	0	1	0	1	3	0	0	2	2	3	1	0	0	1	0.741029
SNX22	0	1	0	1	1	0	1	0	0	0	0	1	1	2	1	0	1	3	0	2	1	0	0	1	0
SNRNP48	2	1	1	0	1	0	2	1	1	1	0	3	0	2	2	2	2	1	0	2	1	0	0	1	-0.0653876
RAB8A	0	0	0	0	1	0	2	1	0	0	0	3	0	3	1	0	1	0	0	2	1	0	0	1	0.383087
NABP1	1	1	0	0	0	0	6	2	0	1	0	6	2	2	1	0	0	1	2	1	1	0	0	1	0.222921
DNAJA1	0	0	1	2	0	0	9	1	0	0	1	1	0	5	2	0	2	8	1	1	1	0	0	1	0.57317
GABARAPL2	0	0	0	3	0	0	0	0	0	1	0	3	1	0	0	0	0	6	0	1	1	0	0	1	0.217075
ADAR	1	0	1	0	2	1	0	0	1	0	0	0	0	1	0	0	0	2	0	1	1	0	0	1	0.130393
ZFP91	1	0	0	1	0	0	2	0	0	2	0	0	1	2	2	2	3	0	0	1	1	0	0	1	0.785875
ZCCHC2	1	2	2	0	0	1	1	1	1	1	0	2	2	2	2	2	1	0	0	1	1	0	0	1	0.631923
UBR4	0	1	0	0	1	0	8	0	1	0	0	2	0	1	3	0	0	0	0	1	1	0	0	1	-0.60021
B3GNTL1	0	2	1	0	1	0	5	0	0	0	0	7	1	0	1	0	0	0	0	1	1	0	0	1	-0.64243
CDCA4	0	3	0	0	2	0	3	0	0	0	0	5	1	0	1	0	0	0	0	1	1	0	0	1	0.748956
DENND6A	0	0	1	1	0	0	3	0	0	0	0	2	0	1	0	0	0	0	0	1	1	0	0	1	-0.293787
HS3ST3B1	0	1	0	0	1	0	0	0	0	0	0	2	0	1	0	0	0	0	0	1	1	0	0	1	0.075745
OAF	0	1	0	0	0	0	3	0	0	0	0	1	0	1	0	0	0	0	0	1	1	0	0	1	0.265816
NEK9	0	2	0	1	1	0	4	0	0	0	0	0	0	1	0	0	0	0	0	1	1	0	0	1	-0.223011
RPS6KB1	0	0	0	0	1	0	0	0	0	0	0	0	0	1	0	0	0	0	0	1	1	0	0	1	-0.235483
HCST	0	0	0	0	1	0	2	0	0	0	0	3	0	1	0	0	0	0	1	0	1	0	0	1	0.717816
IFI6	0	1	0	0	0	0	2	0	0	2	3	4	0	0	1	0	0	2	0	0	1	0	0	1	0.132521
HELZ	0	1	0	1	0	1	3	0	0	4	0	0	2	3	0	1	1	1	0	0	1	0	0	1	0.0274154
TMEM216	1	1	0	0	0	0	4	0	1	0	0	1	0	2	1	0	1	0	0	0	1	0	0	1	-0.281768
SNX3	0	0	0	0	0	0	5	1	2	0	0	1	0	1	0	0	1	0	0	0	1	0	0	1	0.535404
HNRNPL	2	0	1	0	0	0	1	0	0	0	0	4	0	0	3	0	0	0	0	0	1	0	0	1	0.800461
GADD45B	1	3	1	0	0	0	1	0	0	0	0	2	1	1	1	0	0	0	0	0	1	0	0	1	0.134726
GPRC5C	0	1	0	0	1	0	5	0	0	0	0	1	1	0	1	0	0	0	0	0	1	0	0	1	-0.160783
GXYLT1	1	0	0	0	1	0	0	0	1	0	1	2	0	0	1	0	0	0	0	0	1	0	0	1	-0.20675
MBD6	0	0	0	0	0	0	0	0	0	1	0	0	0	3	0	0	0	0	0	0	1	0	0	1	-0.365931
CEP63	0	1	1	0	0	2	2	1	0	0	0	1	0	2	0	0	0	0	0	0	1	0	0	1	-0.236427
MORC3	0	1	0	0	0	0	3	0	0	0	0	2	0	0	0	0	0	0	0	0	1	0	0	1	-0.185832
ZNF202	0	0	0	0	0	0	3	1	0	0	0	1	0	0	0	0	0	0	0	0	1	0	0	1	-0.17586
TOX	0	1	0	2	0	0	6	0	2	1	1	2	1	3	6	0	0	4	2	6	0	0	0	1	-0.486691
DESI2	0	1	0	2	1	0	4	0	0	1	0	2	0	3	2	0	0	2	0	5	0	0	0	1	0.0332331
EREG	1	8	0	6	0	1	4	2	1	2	0	1	1	5	3	0	1	8	1	4	0	0	0	1	-2.35171
SRSF6	1	3	1	0	0	0	12	1	2	1	0	1	0	5	1	1	0	0	0	4	0	0	0	1	0.304982
MLLT10	2	0	0	1	0	0	0	0	1	0	0	0	1	0	1	0	3	4	0	3	0	0	0	1	-0.277522
ZFYVE28	1	1	0	1	2	0	2	0	0	0	0	1	0	2	0	0	0	2	0	3	0	0	0	1	-0.0316443
RWDD3	0	1	0	3	0	0	2	0	0	0	0	3	0	0	0	0	0	2	0	3	0	0	0	1	-0.430969
LGALS3	0	1	0	0	1	0	3	1	0	2	0	1	1	1	0	0	1	1	0	3	0	0	0	1	-0.0689087
ARAP1	0	0	0	0	0	1	5	0	0	1	0	2	0	0	1	1	0	0	0	3	0	0	0	1	-0.49347
RNF145	0	2	0	0	1	0	5	0	0	0	0	0	0	2	1	0	0	0	0	3	0	0	0	1	-0.248564
MBNL1	0	1	0	3	0	0	4	0	2	0	1	1	0	1	2	0	1	2	1	2	0	0	0	1	-0.334232
ARID5B	0	3	0	4	0	0	4	1	0	0	0	0	0	0	2	1	0	6	0	2	0	0	0	1	-0.833715
ZNF474	0	1	0	3	1	0	2	1	0	1	0	0	0	1	0	0	1	4	0	2	0	0	0	1	-0.648132
CD2BP2	0	0	1	1	0	0	4	0	0	0	0	0	0	1	0	0	1	3	0	2	0	0	0	1	-0.0879498
EEPD1	2	0	0	1	0	1	0	0	0	0	0	4	0	0	0	1	3	2	0	2	0	0	0	1	0.400741
ITGAX	1	3	0	0	0	0	2	0	1	0	0	1	1	1	1	0	1	2	0	2	0	0	0	1	-0.62888
JUP	1	1	0	2	0	0	6	0	0	0	0	5	0	4	0	1	0	2	0	2	0	0	0	1	-1.00778
TNFRSF10B	0	1	0	0	1	0	0	0	0	0	0	1	0	0	1	0	0	2	0	2	0	0	0	1	-0.741021
PIK3C3	0	0	0	1	1	0	3	1	0	0	0	1	0	1	0	0	0	2	0	2	0	0	0	1	-0.739674
KCNAB2	0	1	0	1	0	0	3	0	0	0	0	1	0	0	0	0	0	2	0	2	0	0	0	1	-0.314543
RFX7	0	1	0	0	0	0	3	0	0	0	0	0	0	1	0	0	2	1	0	2	0	0	0	1	-0.602593
NPM1	1	1	0	1	0	0	4	0	0	2	0	2	0	3	2	2	0	1	0	2	0	0	0	1	0.454357
UBR1	0	0	0	2	0	0	3	0	0	0	0	0	0	0	0	0	0	1	0	2	0	0	0	1	-0.751113
BTBD2	0	0	0	0	0	0	2	1	0	0	0	2	1	0	0	0	3	0	0	2	0	0	0	1	-0.287556
POLR2F	1	2	1	0	0	0	5	0	1	1	1	1	1	2	2	1	2	0	0	2	0	0	0	1	0.169234
LRRC63	1	3	0	1	1	0	6	2	1	2	2	1	0	1	7	0	1	0	0	2	0	0	0	1	-0.792262
NR3C1	1	1	0	1	0	0	3	0	0	1	0	2	0	2	2	0	1	0	0	2	0	0	0	1	0.0208469
DGKG	1	0	0	2	1	0	2	3	0	0	0	0	0	1	2	0	1	0	0	2	0	0	0	1	0.195357
SMARCAL1	0	0	1	0	0	1	2	0	0	2	0	2	0	1	1	0	1	0	0	2	0	0	0	1	-0.692043
USP47	0	0	0	1	0	0	0	1	0	0	0	1	0	0	1	0	1	0	0	2	0	0	0	1	0.00167356
NUDT19	0	0	0	0	0	1	0	0	0	0	0	1	0	1	1	0	0	0	0	2	0	0	0	1	0.274304
LCP1	0	0	0	0	0	1	2	0	0	1	0	0	0	1	1	0	0	0	0	2	0	0	0	1	0.992846
FGFR1OP2	0	0	0	0	0	0	3	0	0	1	0	1	0	0	1	0	0	0	0	2	0	0	0	1	-0.291884
THOC6	0	3	0	0	2	0	0	0	0	0	0	0	0	0	1	0	0	0	0	2	0	0	0	1	-0.475952
LYSMD3	1	2	0	0	0	0	2	0	0	1	0	4	0	2	0	0	0	0	0	2	0	0	0	1	-0.00625323
MALSU1	1	1	0	1	1	0	2	0	1	0	0	2	0	1	0	0	0	0	0	2	0	0	0	1	-0.412282
GSTP1	0	1	0	0	1	0	1	0	1	0	0	3	1	0	0	0	0	0	0	2	0	0	0	1	0.560791
TMPRSS11D	0	0	0	0	0	0	0	1	0	1	0	0	1	0	0	0	0	0	0	2	0	0	0	1	0
TUBGCP2	0	0	0	0	1	0	0	0	0	0	0	6	0	0	0	0	0	0	0	2	0	0	0	1	0.117533
HELZ2	0	0	1	0	1	0	0	0	0	0	0	4	0	0	0	0	0	0	0	2	0	0	0	1	-0.244528
MAP4K1	0	1	0	0	1	0	1	0	0	0	0	2	0	0	0	0	0	0	0	2	0	0	0	1	-0.790307
ATXN2L	0	0	0	0	1	0	1	0	0	0	0	2	0	0	0	0	0	0	0	2	0	0	0	1	0.0542707
LONRF1	0	0	0	2	1	0	2	0	0	0	0	4	0	0	0	1	0	7	1	1	0	0	0	1	-0.0766386
HNMT	0	2	0	0	0	0	2	0	1	0	0	0	0	1	1	1	3	2	1	1	0	0	0	1	1.27416
CENPC	0	0	0	1	0	0	2	0	0	0	1	1	0	0	1	0	0	2	1	1	0	0	0	1	-0.356362
IQCG	1	0	0	1	0	0	2	1	0	1	0	1	1	0	0	0	0	1	1	1	0	0	0	1	0.21364
WBP11	0	0	0	0	0	0	2	0	0	0	1	0	0	0	1	0	0	0	1	1	0	0	0	1	0.272399
ST8SIA6	1	0	0	0	2	0	0	1	0	0	0	1	0	0	0	0	0	0	1	1	0	0	0	1	0.305865
TMEM126A	0	0	0	0	1	0	0	0	0	0	0	0	0	0	0	0	0	0	1	1	0	0	0	1	0.142493
IL6R	0	2	0	3	0	0	4	1	0	0	0	0	0	2	2	0	0	6	0	1	0	0	0	1	0.658515
CEP192	0	1	1	2	0	0	4	2	0	2	0	1	0	0	1	0	2	5	0	1	0	0	0	1	-0.418026
NR1D2	0	0	1	2	0	0	3	0	0	0	0	1	0	3	0	1	0	5	0	1	0	0	0	1	0.16537
RDH14	0	0	0	2	1	0	0	1	0	1	1	0	0	1	0	0	2	4	0	1	0	0	0	1	0.294011
ITGB8	0	1	1	0	1	0	4	2	0	0	0	1	1	0	3	0	1	4	0	1	0	0	0	1	0.120345
RHOBTB1	0	1	0	0	0	0	1	2	0	0	1	1	1	1	3	1	1	3	0	1	0	0	0	1	-0.537225
TP53I13	2	1	0	0	2	0	5	0	2	1	0	5	1	1	2	1	0	3	0	1	0	0	0	1	-0.252113
NR1D1	0	0	0	1	0	0	3	1	0	1	0	4	0	3	1	0	1	2	0	1	0	0	0	1	-0.339141
ANKS1A	0	2	0	1	1	0	2	0	0	0	0	2	0	2	0	0	1	2	0	1	0	0	0	1	-0.387006
SLC43A3	0	2	0	1	0	1	3	0	0	0	0	1	1	0	0	0	1	2	0	1	0	0	0	1	0.140653
PLSCR4	0	0	0	1	1	0	3	1	0	2	0	0	0	0	0	0	1	2	0	1	0	0	0	1	-2.16359
ITPK1	0	1	0	1	2	0	3	0	0	0	1	2	0	1	2	1	0	2	0	1	0	0	0	1	0.112823
PRELID2	0	0	0	0	1	0	1	0	1	0	1	3	0	3	0	1	0	2	0	1	0	0	0	1	-0.67346
SLC12A6	0	1	1	0	0	0	3	0	1	1	0	3	0	2	2	0	0	2	0	1	0	0	0	1	-0.432871
FBXO11	0	0	0	0	0	0	2	0	1	2	0	0	0	1	1	0	0	2	0	1	0	0	0	1	0.222354
LRP3	0	1	0	0	0	0	3	0	0	1	0	1	0	1	0	0	0	2	0	1	0	0	0	1	-0.124329
HEXIM2	0	0	0	3	0	0	0	0	1	2	0	2	0	0	0	0	0	2	0	1	0	0	0	1	-0.535178
UBE2L3	0	0	0	0	0	0	1	0	0	2	1	2	0	1	1	0	1	1	0	1	0	0	0	1	0.373963
PIWIL4	0	1	1	0	0	0	3	1	1	1	0	1	0	2	2	0	0	1	0	1	0	0	0	1	0.75583
CDC14A	0	0	0	0	0	0	3	2	0	1	0	3	1	1	1	1	1	0	0	1	0	0	0	1	-0.556374
RFC2	1	0	0	0	1	1	3	0	0	0	0	2	0	0	0	1	1	0	0	1	0	0	0	1	-0.113698
SLC22A4	0	1	0	0	0	0	1	0	0	1	0	1	0	0	0	1	1	0	0	1	0	0	0	1	-0.364013
GSTO1	0	1	0	0	0	0	2	0	0	1	0	0	0	0	2	0	1	0	0	1	0	0	0	1	0.173441
PARP12	0	0	0	0	0	1	1	0	1	2	1	2	0	2	1	0	1	0	0	1	0	0	0	1	-1.00863
ENO1	0	3	0	0	0	1	1	0	0	0	0	0	2	0	1	0	1	0	0	1	0	0	0	1	0.422261
PPIH	0	0	1	0	0	0	8	2	0	1	0	1	0	4	0	0	1	0	0	1	0	0	0	1	0.281741
PSMD2	0	0	0	0	0	0	0	0	1	1	0	3	0	2	0	0	1	0	0	1	0	0	0	1	0.448015
FABP5	2	1	0	0	0	0	1	0	0	0	0	1	1	0	0	0	1	0	0	1	0	0	0	1	-0.265359
CSRNP1	1	4	0	0	0	0	0	0	0	2	0	3	0	0	0	0	1	0	0	1	0	0	0	1	1.73485
CRK	0	0	0	0	0	0	3	0	0	0	0	2	0	0	0	0	1	0	0	1	0	0	0	1	-0.393515
MYLIP	1	1	0	0	0	0	2	0	1	2	0	1	0	0	0	0	1	0	0	1	0	0	0	1	0.977398
USP42	0	1	0	0	1	0	0	0	0	0	0	1	0	0	0	0	1	0	0	1	0	0	0	1	0.12593
PAIP2B	0	0	0	0	1	0	1	0	0	1	0	0	0	0	0	0	1	0	0	1	0	0	0	1	-0.517882
POLE	0	1	0	0	0	0	2	0	0	0	0	5	1	0	0	2	0	0	0	1	0	0	0	1	-1.17312
SNX19	0	0	0	0	0	0	2	0	0	0	0	0	0	1	1	1	0	0	0	1	0	0	0	1	0.236068
TBK1	0	2	1	0	2	0	0	0	1	1	0	1	2	0	1	1	0	0	0	1	0	0	0	1	0.0435298
[truncated: 8,912 more rows]

## Sheet: DHS Lost or maintained ITD
Motif	AHR	AP1	ATF-CREB	CEBP	EGR	ESR1	ETS	FOX	GATA	IKZF	IRF	KLF	MAF	MEIS	MYB	MYC-Ebox	NF1	NFIL3	OCT	RUNX	TAL1-Ebox	TCF3-Ebox	TEAD	WT1	FC RNA ITDvPBSC
[truncated: 9,919 more rows]

[truncated: 1 more sheets: All DHS in ITD or PBSC]
