# Supplementary material for: Gene regulatory network analysis predicts cooperating transcription factor regulons required for FLT3-ITD+ AML growth
Source: Cell Rep. Author manuscript; Available in PMC 2024 Feb 18. (PMC10874628; doi:10.1016/j.celrep.2023.113568)
Supplement: 3 [file NIHMS1954801-supplement-3.xlsx]

## Sheet: Gene Targets used in screen
Target_Gene	TF family in GRN	Upreg RNA vPBSC	Specific DHS	2x motifs in spec DHS	In TF modules	2F DOWN in FLT3i treated ITD-NPM1-6-PDX in vitro	Gene 2 fold UP v GMP	Score
FOXC1	1	2	2	1	6	0	1	7.09091			Weighted scoring
NFIX	1	2	2	1	5	0	1	6.90909			TF family in GRN	2
KLF2	1	2	2	1	5	0	1	6.90909			>2F Upreg RNA vPBSC In ITD and/or ITDNPM1 v PBSC	0.5
KLF13	1	1	2	1	7	0	1	6.77273			>3F Upreg DHS vPBSC In ITD and/or ITDNPM1 v PBSC	0.5
NFIL3	1	2	2	1	6	0	0	6.09091			2x motifs in specific DHS	1
KLF6	1	2	2	1	5	0	0	5.90909			Target of TF module	0.181818
ETV5	1	1	1	1	4	1	0	5.72727			2F DOWN in FLT3i treated ITD-NPM1-6-PDX in vitro	1
FOS	1	0	1	1	5	1	0	5.40909			RNA 2 fold UP v GMP	1
KLF10	1	1	2	1	4	0	0	5.22727
OSBPL5	0	2	2	1	6	0	1	5.09091
ERG	1	0	2	1	5	0	0	4.90909
COL23A1	0	1	2	1	6	0	1	4.59091
DDIT4	0	2	1	1	6	0	1	4.59091
TMTC2	0	2	1	1	6	0	1	4.59091
MDFI	0	2	2	1	3	0	1	4.54545
TRAF4	0	2	2	1	3	0	1	4.54545
RUNX1	1	0	1	1	5	0	0	4.40909
SH2D1A	0	2	1	1	5	0	1	4.40909
TRIB1	0	2	1	1	5	0	1	4.40909
LYRM1	0	2	1	1	5	0	1	4.40909
WT1	1	2	0	0	2	0	1	4.36364
CEBPA	1	2	0	0	2	0	1	4.36364
AMN	0	1	2	1	4	0	1	4.22727
DUSP6	0	2	1	1	4	1	0	4.22727
SCARA3	0	2	2	1	1	0	1	4.18182
IGFBP2	0	2	2	0	1	1	1	4.18182
CITED4	0	1	2	1	3	0	1	4.04545
IL2RA	0	1	2	1	3	0	1	4.04545
STEAP3	0	2	1	0	2	1	1	3.86364
BCL2	0	1	2	1	7	0	0	3.77273
SMYD3	0	2	1	1	7	0	0	3.77273
KYNU	0	1	2	1	7	0	0	3.77273
DGKG	0	1	2	1	7	0	0	3.77273
SPRY2	0	2	2	0	4	1	0	3.72727
c10orf128	0	2	0	0	4	1	1	3.72727
IRX5	0	1	1	1	4	0	1	3.72727
TBC1D16	0	2	2	1	4	0	0	3.72727
EGR1	1	1	0	0	1	1	0	3.68182
CTSG	0	2	1	1	1	1	0	3.68182
ATP7B	0	1	2	1	1	1	0	3.68182
PAG1	0	0	2	1	9	0	0	3.63636
NT5DC3	0	2	1	1	6	0	0	3.59091
DUSP5	0	2	1	1	6	0	0	3.59091
TSC22D3	0	2	1	1	6	0	0	3.59091
ARL4C	0	1	2	1	6	0	0	3.59091
CDC45	0	0	2	1	3	1	0	3.54545
FAM46A	0	2	2	0	3	0	1	3.54545
PHLDA1	0	1	1	1	3	0	1	3.54545
FOXM1	1	1	0	0	0	1	0	3.5
GSE1	0	0	2	1	8	0	0	3.45455
NCOR2	0	0	2	1	8	0	0	3.45455
PRKAG2	0	0	2	1	8	0	0	3.45455
CCL1	0	1	0	0	5	1	1	3.40909
NCALD	0	1	2	1	5	0	0	3.40909
CXCL8	0	2	1	1	5	0	0	3.40909
IER2	0	1	2	1	5	0	0	3.40909
CCDC149	0	1	2	1	5	0	0	3.40909
ZBTB7A	0	1	2	1	5	0	0	3.40909
ACVR1	0	1	2	1	5	0	0	3.40909
PRSS57	0	1	1	1	2	0	1	3.36364
FGF10	0	1	1	1	2	0	1	3.36364
FAM47E	0	2	0	0	2	1	1	3.36364
AQP3	0	2	0	0	2	1	1	3.36364
CXCR4	0	0	2	1	7	0	0	3.27273
SH2B3	0	1	1	1	7	0	0	3.27273
SMAD6	0	0	2	1	7	0	0	3.27273
NFATC1	0	0	2	1	7	0	0	3.27273
CDKN3	0	0	1	1	4	1	0	3.22727
BIK	0	1	1	1	1	0	1	3.18182
NRG4	0	2	2	1	1	0	0	3.18182
STON2	0	1	1	1	6	0	0	3.09091
TCTN1	0	1	2	1	3	0	0	3.04545
CSTA	0	1	1	1	5	0	0	2.90909
SPNS2	0	1	1	1	5	0	0	2.90909
CYSLTR2	0	2	2	0	5	0	0	2.90909
GAS7	0	0	2	1	5	0	0	2.90909
PTX3	0	1	0	0	2	1	1	2.86364
PDE9A	0	1	0	0	2	1	1	2.86364
PRDM16	0	2	1	0	2	0	1	2.86364
RNF126	0	2	1	1	2	0	0	2.86364
CD83	0	1	1	0	4	1	0	2.72727
CCNA1	0	2	0	0	4	0	1	2.72727
NKX2-3	0	2	0	0	4	0	1	2.72727
LGALS3BP	0	1	0	0	1	1	1	2.68182
LRG1	0	1	2	1	1	0	0	2.68182
MKI67	0	1	0	0	6	1	0	2.59091
MYB	1	0	0	0	3	0	0	2.54545
TPD52	0	1	1	1	3	0	0	2.54545
DOHH	0	0	2	1	3	0	0	2.54545
ENPP2	0	2	0	0	3	0	1	2.54545
MATK	0	0	2	1	3	0	0	2.54545
IGSF10	0	2	1	0	0	0	1	2.5
C4orf48	0	1	0	0	0	1	1	2.5
RECQL4	0	1	0	0	0	1	1	2.5
SLCO4A1	0	0	1	1	5	0	0	2.40909
IRX3	0	1	1	0	2	0	1	2.36364
CD96	0	2	0	0	2	0	1	2.36364
FLT3	0	2	0	0	2	0	1	2.36364
STAB1	0	2	0	0	2	1	0	2.36364
MICALL2	0	2	0	0	2	0	1	2.36364
VSTM4	0	1	0	0	4	0	1	2.22727
LDLRAD2	0	1	0	0	4	0	1	2.22727
MELK	0	1	0	0	4	1	0	2.22727
KCNQ5	0	0	1	1	4	0	0	2.22727
C16orf74	0	1	1	1	1	0	0	2.18182
RETN	0	1	1	1	1	0	0	2.18182
ADGRG5	0	2	0	0	1	1	0	2.18182
PDGFD	0	1	1	1	1	0	0	2.18182
GGT5	0	2	0	0	1	0	1	2.18182
TNFRSF4	0	2	0	0	1	0	1	2.18182
SRGN	0	1	0	0	3	1	0	2.04545
ZMAT3	0	1	2	0	3	0	0	2.04545
MYCN	1	0	0	0	0	0	0	2
S100A1	0	2	0	0	0	0	1	2
PTGDS	0	2	0	0	0	0	1	2
SPNS3	0	1	0	0	2	0	1	1.86364
TMEM160	0	1	0	0	2	0	1	1.86364
TCN2	0	2	0	0	4	0	0	1.72727
HBEGF	0	1	0	0	1	1	0	1.68182
WDR86	0	1	0	0	1	0	1	1.68182
SKIDA1	0	1	0	0	1	0	1	1.68182
LTK	0	1	0	0	0	0	1	1.5
CD69	0	1	0	0	0	1	0	1.5
KCNK17	0	1	0	0	0	1	0	1.5
SIGLEC12	0	1	0	0	0	1	0	1.5
CCNA2	0	1	0	0	0	1	0	1.5
CDCA8	0	1	0	0	0	1	0	1.5
LTB4R2	0	1	0	0	0	0	1	1.5
SLC39A4	0	1	0	0	0	1	0	1.5
TMEM217	0	1	0	0	0	0	1	1.5
ZBTB46	0	1	2	0	0	0	0	1.5
TBKBP1	0	2	0	0	2	0	0	1.36364
CDK6	0	0	0	0	7	0	0	1.27273
CMBL	0	1	0	0	4	0	0	1.22727
TSPAN33	0	1	0	0	4	0	0	1.22727
CABLES1	0	1	0	0	4	0	0	1.22727
EDA2R	0	1	0	0	3	0	0	1.04545
AIF1L	0	1	1	0	0	0	0	1
MLC1	0	2	0	0	0	0	0	1
CHKB	0	0	0	0	0	1	0	1
PLB1	0	1	0	0	2	0	0	0.863636
EEF1A1	0	0	0	0	4	0	0	0.727273
BGLAP	0	1	0	0	1	0	0	0.681818
C3orf80	0	1	0	0	1	0	0	0.681818
PPP1R16B	0	1	0	0	1	0	0	0.681818
NOV	0	1	0	0	1	0	0	0.681818
GNGT2	0	0	0	0	3	0	0	0.545455
LIME1	0	1	0	0	0	0	0	0.5
RTN4R	0	1	0	0	0	0	0	0.5
SMIM24	0	0	0	0	2	0	0	0.363636
PGK1	0	0	0	0	2	0	0	0.363636
MZB1	0	0	0	0	1	0	0	0.181818
STK3	0	0	0	0	1	0	0	0.181818
ANKHD1-EIF4EBP3	0	0	0	0	0	0	0	0
VWCE	0	0	0	0	0	0	0	0
MEN1	0	0	0	0	0	0	0	0

## Sheet: Scoring of all genes
13321
Targets	RNA expression vs PBSC				DHS UP in ITDandITDNPM1		DHS UP in ITD		DHS UP in ITDNPM1		DHS score	DHS contain 2x FLT3-ITD associated TF motifs				ITD spec DHS modules										Modules																				RNA-seq - FC vs control	RNA-seq 2 fold change DOWN binary
																																																Comparison to GMPs
Gene	ITD	ITD NPM1	Both	2F UP ITD/ITDNPM1 v PBSC	# of DHS	Binary yes/no	# of DHS	Binary yes/no	# of DHS	Binary yes/no	Specific DHS score	DHSs linked per gene	sum of all AP-1 + CEBP+EGR+kB+RUNX+WT1+NF1 motifs	and up in ITD	and up in ITD/NPM1	AP-1	CEBP	FOX	KLF	RUNX	WT1	NF1	EGR	NFkB	ITD spec and TF	AP1 sites	CEBPA sites	FOXC1 sites	NF1 sites	WT1 sites	RUNX sites	KLF sites	EGR sites	NFKB sites	#Motifs score	Binary AP-1	Binary CEBPA	Binary FOX	Binary NFIX	Binary WT1	Binary RUNX1	KLF module	EGR module	NFKB sites	Binary Module score	FLT3i ITD-NPM1-6_PDX (AC220)	DOWN after FLT3i	ITD UPvsPBSC/GMP UPvsPBSC	More/same UP in GMP
FOXC1	1	1	1	2	0	0	2	1	1	1	2	0	0	0	0	0	2	0	0	0	0	1	0	0	1	1	3	0	2	0	2	1	1	0	10	1	1	0	1	0	1	1	1	0	6	0.160193	0	7.3795	1
NFIX	1	1	1	2	1	1	4	1	1	1	2	0	0	0	0	1	0	0	1	0	0	0	1	0	1	2	0	0	0	1	2	3	1	0	9	1	0	0	0	1	1	1	1	0	5	0.299863	0	1.67286	1
KLF2	1	1	1	2	1	1	1	1	2	1	2	1	2	1	1	1	0	0	0	0	0	0	0	0	1	3	2	0	0	1	3	0	1	0	10	1	1	0	0	1	1	0	1	0	5	0	0	6.52224	1
KLF13	0	1	0	1	1	1	1	1	1	1	2	1	2	0	1	1	0	1	0	1	0	0	0	0	1	2	0	1	2	0	1	2	2	1	11	1	0	1	1	0	1	1	1	1	7	0.279107	0	1.32908	1
ETV5	0	1	0	1	0	0	2	1	0	0	1	0	0	0	0	0	0	0	0	1	0	0	0	0	1	2	1	0	0	1	3	0	0	0	7	1	1	0	0	1	1	0	0	0	4	-2.18747	1	1.76735	1
FOS	0	0	0	0	0	0	1	1	0	0	1	0	0	0	0	0	0	1	0	0	0	0	0	0	1	1	2	1	0	0	2	1	0	0	7	1	1	1	0	0	1	1	0	0	5	-1.33145	1	421.229	1
NFIL3	1	1	1	2	1	1	1	1	2	1	2	0	0	0	0	0	0	0	0	0	1	0	0	0	1	5	5	0	1	2	2	1	0	0	16	1	1	0	1	1	1	1	0	0	6	0.318831	0	-6.46736	0
KLF6	1	1	1	2	1	1	1	1	1	1	2	0	0	0	0	1	0	0	0	0	0	0	0	0	1	9	7	0	1	0	2	0	0	1	20	1	1	0	1	0	1	0	0	1	5	0.197874	0	-15.6828	0
ERG	0	0	0	0	1	1	4	1	1	1	2	0	0	0	0	0	1	0	0	1	0	1	0	0	1	1	1	0	3	0	5	1	0	0	11	1	1	0	1	0	1	1	0	0	5	0.905831	0	16.6812	1
DUSP6	1	1	1	2	0	0	0	0	2	1	1	1	2	1	1	1	1	0	0	0	0	0	0	0	1	2	5	0	0	0	2	1	0	0	10	1	1	0	0	0	1	1	0	0	4	-3.54875	1	8.06362	1
KLF10	1	0	0	1	1	1	1	1	1	1	2	1	2	1	0	1	0	0	0	0	1	0	0	0	1	5	0	0	0	1	0	2	1	0	9	1	0	0	0	1	0	1	1	0	4	0.297765	0	-9.72156	0
OSBPL5	1	1	1	2	6	1	7	1	6	1	2	0	0	0	0	1	1	0	0	1	0	0	0	0	1	1	3	0	1	1	2	2	0	0	10	1	1	0	1	1	1	1	0	0	6	0.281375	0	2.3421	1
KYNU	1	0	0	1	2	1	2	1	3	1	2	1	3	1	0	1	1	1	1	0	0	1	0	1	1	4	4	1	1	0	2	1	0	1	14	1	1	1	1	0	1	1	0	1	7	0.833331	0	1.25374	1
IRX1	0	1	0	1	2	1	3	1	3	1	2	0	0	0	0	0	1	0	0	1	0	0	0	0	1	2	5	1	2	0	6	2	0	1	19	1	1	1	1	0	1	1	0	1	7	0	0	3.22438	1
TBC1D16	1	1	1	2	1	1	1	1	1	1	2	1	3	1	1	1	1	0	0	0	0	1	0	0	1	1	1	0	1	0	0	1	0	0	4	1	1	0	1	0	0	1	0	0	4	1.14883	0	1.39024	1
ATP7B	0	1	0	1	1	1	1	1	1	1	2	0	0	0	0	0	0	0	0	0	0	1	0	0	1	0	0	0	2	0	0	0	0	0	2	0	0	0	1	0	0	0	0	0	1	-1.0233	1	1.98815	1
NT5DC3	1	1	1	2	0	0	1	1	0	0	1	0	0	0	0	0	0	0	0	0	0	1	0	0	1	2	3	1	2	0	1	1	0	0	10	1	1	1	1	0	1	1	0	0	6	0.172889	0	1.10465	1
DUSP5	1	1	1	2	0	0	1	1	0	0	1	0	0	0	0	0	0	0	0	0	0	1	0	0	1	4	1	0	2	0	1	1	0	1	10	1	1	0	1	0	1	1	0	1	6	-0.880522	0	1.21769	1
DDIT4	1	1	1	2	0	0	1	1	0	0	1	0	0	0	0	0	0	0	0	0	1	0	0	0	1	1	0	0	1	1	1	5	0	1	10	1	0	0	1	1	1	1	0	1	6	0.386767	0	3.94597	1
TSC22D3	1	1	1	2	0	0	0	0	1	1	1	0	0	0	0	0	0	0	0	0	0	0	1	0	1	1	1	0	0	1	0	2	2	1	8	1	1	0	0	1	0	1	1	1	6	1.74116	0	39.8988	1
TMTC2	1	1	1	2	0	0	2	1	0	0	1	0	0	0	0	0	1	0	0	0	1	0	1	0	1	2	5	0	1	1	1	0	1	0	11	1	1	0	1	1	1	0	1	0	6	-0.667454	0	2.13317	1
COL23A1	0	1	0	1	2	1	2	1	8	1	2	0	0	0	0	0	0	0	0	1	1	0	0	0	1	1	2	0	1	1	3	0	1	0	9	1	1	0	1	1	1	0	1	0	6	0.596039	0	4.23481	1
COTL1	1	0	0	1	1	1	1	1	1	1	2	0	0	0	0	0	0	0	1	0	0	0	0	0	1	2	1	1	0	0	0	2	1	1	8	1	1	1	0	0	0	1	1	1	6	-0.0481389	0	17.7685	1
MDFI	1	1	1	2	2	1	3	1	3	1	2	1	2	1	1	0	0	0	0	0	0	2	0	0	1	0	0	1	3	0	1	0	0	0	5	0	0	1	1	0	1	0	0	0	3	1.21259	0	6.31979	1
COL4A5	1	1	1	2	1	1	1	1	1	1	2	1	2	1	1	0	1	0	0	1	0	0	0	0	1	1	2	0	0	0	1	0	0	0	4	1	1	0	0	0	1	0	0	0	3	0.466031	0	4.58141	1
TRAF4	1	1	1	2	1	1	1	1	1	1	2	0	0	0	0	0	0	0	0	0	0	0	0	1	1	1	0	0	3	0	0	0	0	1	5	1	0	0	1	0	0	0	0	1	3	-0.0455484	0	1.92163	1
GSE1	0	0	0	0	2	1	2	1	2	1	2	2	4	0	0	0	1	0	0	0	0	1	1	0	1	1	1	0	3	1	4	1	1	1	13	1	1	0	1	1	1	1	1	1	8	-0.0342689	0	2.19418	1
SH2D1A	1	1	1	2	0	0	1	1	0	0	1	0	0	0	0	1	1	0	0	0	0	0	0	0	1	1	2	1	1	0	1	0	0	0	6	1	1	1	1	0	1	0	0	0	5	0.701634	0	3.84958	1
IER2	1	0	0	1	1	1	1	1	1	1	2	0	0	0	0	0	0	0	0	0	0	1	0	0	1	2	0	0	3	1	0	3	2	0	11	1	0	0	1	1	0	1	1	0	5	-0.60623	0	45.4336	1
LYRM1	1	1	1	2	0	0	0	0	1	1	1	0	0	0	0	0	0	1	0	0	0	0	0	0	1	4	0	1	1	0	1	3	0	0	10	1	0	1	1	0	1	1	0	0	5	-0.120185	0	3.06535	1
CXCL8	1	1	1	2	0	0	1	1	0	0	1	0	0	0	0	0	0	0	0	0	0	1	0	0	1	1	4	0	1	0	1	1	0	0	8	1	1	0	1	0	1	1	0	0	5	-0.126689	0	45.9109	1
SVIL	0	1	0	1	1	1	2	1	1	1	2	2	4	0	1	0	1	0	0	0	0	2	0	0	1	3	2	0	5	0	3	0	0	1	14	1	1	0	1	0	1	0	0	1	5	-0.0588196	0	3.61344	1
LTBP1	0	1	0	1	1	1	1	1	1	1	2	0	0	0	0	1	0	0	1	0	0	0	0	0	1	3	1	0	1	0	4	1	0	0	10	1	1	0	1	0	1	1	0	0	5	-0.778773	0	3.9456	1
RUNX1	0	0	0	0	0	0	0	0	1	1	1	0	0	0	0	1	0	0	0	0	0	0	0	0	1	4	1	0	0	0	4	1	1	0	11	1	1	0	0	0	1	1	1	0	5	-0.311022	0	-15.3081	0
WT1	1	1	1	2	0	0	0	0	0	0	0	0	0	0	0	0	0	0	0	0	0	0	0	0	0	0	0	0	1	0	1	0	0	0	2	0	0	0	1	0	1	0	0	0	2	-0.906753	0	4.79891	1
CASS4	1	1	1	2	1	1	1	1	1	1	2	0	0	0	0	0	1	0	0	0	0	0	0	0	1	1	1	0	0	0	0	0	0	0	2	1	1	0	0	0	0	0	0	0	2	0.125596	0	1.05099	1
ARMC5	1	1	1	2	1	1	1	1	1	1	2	1	2	1	1	1	0	0	0	0	1	0	0	0	1	1	0	0	0	2	0	0	0	0	3	1	0	0	0	1	0	0	0	0	2	-0.0612891	0	1.17749	1
CEBPA	1	1	1	2	0	0	0	0	0	0	0	0	0	0	0	0	0	0	0	0	0	0	0	0	0	1	0	0	0	0	0	2	0	0	3	1	0	0	0	0	0	1	0	0	2	0.896146	0	3.85596	1
FOXP1	0	0	0	0	1	1	1	1	1	1	2	0	0	0	0	0	0	0	0	0	0	1	0	0	1	7	6	4	4	0	5	1	0	1	28	1	1	1	1	0	1	1	0	1	7	0.219548	0	3.37147	1
JMJD1C	0	0	0	0	1	1	3	1	1	1	2	1	2	0	0	1	0	0	1	0	0	1	0	0	1	4	5	1	2	1	2	4	0	0	19	1	1	1	1	1	1	1	0	0	7	0.828552	0	12.3687	1
ZFP36L2	0	0	0	0	0	0	1	1	1	1	2	0	0	0	0	0	0	0	0	0	0	0	0	2	1	4	2	0	2	1	2	0	1	2	14	1	1	0	1	1	1	0	1	1	7	0.708226	0	29.4766	1
PIM1	0	0	0	0	1	1	1	1	1	1	2	0	0	0	0	0	1	0	0	0	0	0	0	0	1	3	4	1	2	0	3	1	0	1	15	1	1	1	1	0	1	1	0	1	7	-0.619895	0	16.2265	1
PREX1	0	0	0	0	2	1	4	1	3	1	2	1	3	0	0	0	1	0	0	1	0	2	0	1	1	7	7	0	5	1	4	1	0	2	27	1	1	0	1	1	1	1	0	1	7	0.841372	0	5.29879	1
UBE2E1	0	0	0	0	1	1	2	1	1	1	2	0	0	0	0	1	0	0	0	0	0	1	0	0	1	4	1	2	1	0	2	1	0	2	13	1	1	1	1	0	1	1	0	1	7	0.12023	0	4.23291	1
NFATC1	0	0	0	0	2	1	2	1	2	1	2	2	8	0	0	0	0	0	0	0	2	0	2	0	1	1	0	0	2	2	2	3	4	1	15	1	0	0	1	1	1	1	1	1	7	0.334202	0	1.42037	1
AMN	0	1	0	1	1	1	1	1	2	1	2	0	0	0	0	0	0	0	0	0	0	1	0	0	1	1	0	0	1	0	1	3	0	0	6	1	0	0	1	0	1	1	0	0	4	-0.347216	0	3.44575	1
SSBP4	0	1	0	1	1	1	2	1	1	1	2	1	2	0	1	0	0	0	1	0	1	0	1	0	1	1	0	0	0	1	0	2	1	0	5	1	0	0	0	1	0	1	1	0	4	0.0832021	0	4.46059	1
MYOF	0	1	0	1	1	1	1	1	1	1	2	0	0	0	0	0	0	0	0	0	0	1	0	0	1	2	5	0	1	0	2	0	0	0	10	1	1	0	1	0	1	0	0	0	4	0	0	1.13716	1
EEPD1	0	1	0	1	1	1	1	1	1	1	2	0	0	0	0	0	0	0	0	0	0	1	0	0	1	0	1	0	1	0	2	4	0	0	8	0	1	0	1	0	1	1	0	0	4	0.36012	0	1.12095	1
SCARA3	1	1	1	2	1	1	1	1	1	1	2	0	0	0	0	0	0	0	0	0	0	1	0	0	1	0	0	0	1	0	0	0	0	0	1	0	0	0	1	0	0	0	0	0	1	-0.387867	0	4.21378	1
IGFBP2	1	1	1	2	1	1	1	1	1	1	2	0	0	0	0	0	0	0	0	0	0	0	0	0	0	0	0	0	0	0	0	1	0	0	1	0	0	0	0	0	0	1	0	0	1	-1.87599	1	3.35868	1
FASN	0	0	0	0	1	1	1	1	1	1	2	0	0	0	0	1	0	0	0	0	0	0	0	0	1	1	0	0	0	0	0	0	0	0	1	1	0	0	0	0	0	0	0	0	1	-1.12593	1	2.56712	1
LSM14B	1	1	1	2	2	1	2	1	2	1	2	0	0	0	0	0	0	0	0	0	0	1	0	0	1	0	0	0	1	0	0	0	0	0	1	0	0	0	1	0	0	0	0	0	1	0.201548	0	3.65628	1
STON2	0	1	0	1	0	0	1	1	0	0	1	0	0	0	0	0	1	0	0	0	0	0	0	0	1	1	3	0	1	1	2	1	0	0	9	1	1	0	1	1	1	1	0	0	6	-0.869882	0	10.3637	1
RGS1	0	0	0	0	1	1	2	1	1	1	2	1	3	0	0	1	1	0	0	0	0	2	0	0	1	4	2	0	2	0	3	1	0	2	14	1	1	0	1	0	1	1	0	1	6	0	0	9.25322	1
TARP	1	1	1	2	1	1	6	1	2	1	2	0	0	0	0	1	2	0	0	1	0	0	0	1	1	6	3	0	2	0	2	0	1	1	15	1	1	0	1	0	1	0	1	1	6	0	0	-2.2844	0
FNDC3B	1	1	1	2	1	1	2	1	1	1	2	0	0	0	0	0	0	0	0	0	0	1	0	0	1	4	7	1	2	1	2	0	0	0	17	1	1	1	1	1	1	0	0	0	6	0.338441	0	-3.34458	0
IL10RA	0	0	0	0	1	1	1	1	1	1	2	1	3	0	0	0	0	0	0	0	1	1	1	0	1	3	0	0	1	1	1	1	1	0	8	1	0	0	1	1	1	1	1	0	6	0.684876	0	3.46907	1
RREB1	0	0	0	0	2	1	2	1	3	1	2	0	0	0	0	0	0	0	1	0	0	0	0	0	1	7	5	0	2	1	1	5	0	0	21	1	1	0	1	1	1	1	0	0	6	0.295847	0	1.13358	1
TNFSF10	0	0	0	0	0	0	1	1	1	1	2	1	2	0	0	0	0	0	0	0	0	1	0	1	1	1	2	1	2	0	3	0	0	3	12	1	1	1	1	0	1	0	0	1	6	0.313099	0	9.18959	1
GALNT2	0	0	0	0	2	1	4	1	2	1	2	0	0	0	0	0	0	0	0	1	0	0	0	0	1	3	3	0	1	0	2	1	1	0	11	1	1	0	1	0	1	1	1	0	6	-0.21199	0	2.36269	1
RASSF5	0	0	0	0	1	1	1	1	1	1	2	0	0	0	0	1	0	0	0	0	0	0	0	0	1	3	2	0	2	0	1	1	0	2	11	1	1	0	1	0	1	1	0	1	6	-0.0768579	0	1.36502	1
RIN3	0	0	0	0	2	1	3	1	3	1	2	0	0	0	0	0	1	0	1	0	0	1	0	0	1	4	3	0	8	0	5	2	0	1	23	1	1	0	1	0	1	1	0	1	6	1.06024	0	9.42964	1
RXRA	0	0	0	0	1	1	3	1	1	1	2	0	0	0	0	0	1	0	0	0	0	1	0	0	1	3	4	0	5	0	1	5	0	1	19	1	1	0	1	0	1	1	0	1	6	0.473676	0	2.77391	1
VGLL4	0	0	0	0	1	1	3	1	1	1	2	0	0	0	0	0	0	0	0	1	0	1	0	0	1	2	1	1	2	0	2	1	0	0	9	1	1	1	1	0	1	1	0	0	6	-0.117527	0	1.02067	1
GLI2	0	1	0	1	0	0	0	0	2	1	1	1	2	0	1	0	1	0	0	0	0	1	0	0	1	1	1	0	1	1	0	0	1	1	6	1	1	0	1	1	0	0	1	1	6	0	0	3.33659	1
PDGFC	0	0	0	0	1	1	1	1	1	1	2	0	0	0	0	0	1	0	0	1	0	0	0	0	1	8	5	4	3	0	2	0	0	2	24	1	1	1	1	0	1	0	0	1	6	0.656527	0	1.70893	1
MYO18A	0	0	0	0	1	1	1	1	1	1	2	0	0	0	0	0	0	0	1	0	0	0	0	0	1	2	1	0	0	1	0	6	1	1	12	1	1	0	0	1	0	1	1	1	6	0.696304	0	12.1011	1
HS6ST1	0	0	0	0	1	1	2	1	1	1	2	0	0	0	0	0	1	0	0	0	0	1	0	0	1	3	4	0	4	0	5	3	0	1	20	1	1	0	1	0	1	1	0	1	6	0.402401	0	1.94854	1
CENPW	0	1	0	1	1	1	1	1	1	1	2	0	0	0	0	0	0	0	0	0	0	0	0	1	1	0	0	0	1	0	1	0	0	1	3	0	0	0	1	0	1	0	0	1	3	-2.06769	1	-3.18282	0
CITED4	0	1	0	1	1	1	3	1	1	1	2	0	0	0	0	0	0	0	1	0	0	3	0	0	1	1	0	0	3	0	0	1	0	0	5	1	0	0	1	0	0	1	0	0	3	0.171962	0	2.00383	1
IL2RA	0	1	0	1	1	1	2	1	1	1	2	0	0	0	0	1	1	0	0	0	0	0	0	0	1	2	1	0	0	0	2	0	0	0	5	1	1	0	0	0	1	0	0	0	3	-0.545616	0	2.33218	1
ADAMTS14	0	1	0	1	2	1	2	1	2	1	2	2	5	0	1	1	0	0	0	2	0	0	1	0	1	3	0	0	0	0	3	0	1	0	7	1	0	0	0	0	1	0	1	0	3	-0.102099	0	2.56993	1
ADCY2	1	1	1	2	0	0	2	1	0	0	1	0	0	0	0	1	0	0	0	0	0	1	0	0	1	1	0	0	1	0	1	0	0	0	3	1	0	0	1	0	1	0	0	0	3	0	0	3.45779	1
NAMPT	1	0	0	1	1	1	1	1	1	1	2	1	2	1	0	1	0	0	0	1	0	0	0	0	1	3	1	0	0	0	1	0	0	0	5	1	1	0	0	0	1	0	0	0	3	0.448248	0	9.41927	1
EPX	0	1	0	1	1	1	1	1	1	1	2	0	0	0	0	0	0	0	0	0	0	1	0	0	1	1	0	0	1	1	0	0	0	0	3	1	0	0	1	1	0	0	0	0	3	-0.0356933	0	4.7072	1
AK5	0	1	0	1	0	0	1	1	2	1	2	0	0	0	0	0	0	0	0	1	0	0	0	0	1	6	2	0	0	0	4	0	0	0	12	1	1	0	0	0	1	0	0	0	3	0	0	2.36159	1
WDR4	0	0	0	0	0	0	2	1	0	0	1	0	0	0	0	1	0	0	0	0	0	1	0	0	1	1	0	0	1	0	1	0	0	0	3	1	0	0	1	0	1	0	0	0	3	-1.04361	1	1.05907	1
TLE3	0	0	0	0	0	0	0	0	2	1	1	1	4	0	0	0	0	0	0	0	0	0	0	1	1	6	2	1	2	0	1	1	2	2	17	1	1	1	1	0	1	1	1	1	8	0.229333	0	1.92199	1
PDLIM1	0	1	0	1	0	0	1	1	0	0	1	1	2	0	1	0	0	0	0	1	0	1	0	0	1	2	0	0	2	0	2	1	0	2	9	1	0	0	1	0	1	1	0	1	5	-0.586464	0	1.93458	1
SPNS2	0	1	0	1	0	0	0	0	1	1	1	1	2	0	1	0	0	0	0	0	0	0	0	1	1	1	0	0	0	0	1	2	1	1	6	1	0	0	0	0	1	1	1	1	5	0.583446	0	4.50883	1
CYSLTR2	1	1	1	2	1	1	1	1	1	1	2	0	0	0	0	0	0	0	0	0	0	0	0	0	0	3	4	0	1	0	0	1	0	1	10	1	1	0	1	0	0	1	0	1	5	0.0187839	0	3.27645	1
NCF1	0	0	0	0	1	1	2	1	2	1	2	0	0	0	0	0	1	0	1	0	0	1	0	0	1	1	1	0	1	0	0	2	1	0	6	1	1	0	1	0	0	1	1	0	5	-0.422889	0	2.07239	1
TP53BP2	1	1	1	2	1	1	1	1	2	1	2	0	0	0	0	0	1	0	0	0	0	0	0	1	1	3	4	0	0	0	1	2	0	1	11	1	1	0	0	0	1	1	0	1	5	-0.19242	0	-2.21562	0
ELL	0	0	0	0	1	1	1	1	2	1	2	1	2	0	0	1	0	1	0	0	0	1	0	0	1	3	1	1	2	0	1	0	0	0	8	1	1	1	1	0	1	0	0	0	5	0.399619	0	1.14376	1
TAGAP	0	0	0	0	1	1	1	1	1	1	2	0	0	0	0	0	0	0	0	1	0	0	0	0	1	1	4	0	1	0	3	0	0	1	10	1	1	0	1	0	1	0	0	1	5	-0.580359	0	15.0107	1
ULK1	0	0	0	0	0	0	1	1	1	1	2	1	2	0	0	1	0	0	0	1	0	0	0	0	1	3	1	0	0	0	1	1	1	0	7	1	1	0	0	0	1	1	1	0	5	0.749235	0	1.73317	1
TNFRSF10B	0	0	0	0	1	1	1	1	1	1	2	1	3	0	0	0	0	0	0	1	1	0	1	0	1	2	0	0	0	1	1	0	1	1	6	1	0	0	0	1	1	0	1	1	5	-0.529642	0	4.00677	1
NOC4L	0	0	0	0	2	1	2	1	3	1	2	1	2	0	0	1	0	0	0	0	1	1	1	0	1	1	0	0	1	1	0	1	1	0	5	1	0	0	1	1	0	1	1	0	5	-0.0196477	0	1.08009	1
KSR1	0	0	0	0	1	1	2	1	1	1	2	1	2	0	0	0	1	0	0	0	0	2	0	0	1	1	2	0	2	0	1	1	0	0	7	1	1	0	1	0	1	1	0	0	5	1.0413	0	1.39643	1
DENND3	0	0	0	0	1	1	2	1	2	1	2	0	0	0	0	0	1	0	0	0	1	0	0	0	1	3	5	0	0	1	1	2	0	0	12	1	1	0	0	1	1	1	0	0	5	0.311191	0	3.75028	1
HIP1	0	0	0	0	1	1	2	1	1	1	2	2	4	0	0	0	0	0	0	1	0	1	0	0	1	1	2	0	2	1	4	0	0	0	10	1	1	0	1	1	1	0	0	0	5	-0.0932398	0	1.57501	1
CPPED1	0	0	0	0	1	1	1	1	1	1	2	1	2	0	0	0	0	0	0	0	1	0	1	0	1	2	1	0	1	1	0	0	1	0	6	1	1	0	1	1	0	0	1	0	5	0.329681	0	1.65669	1
BANP	0	0	0	0	1	1	1	1	1	1	2	0	0	0	0	0	0	0	0	1	0	0	0	0	1	1	1	0	1	0	1	1	0	0	5	1	1	0	1	0	1	1	0	0	5	-0.153318	0	2.00548	1
RALGDS	0	0	0	0	1	1	2	1	1	1	2	0	0	0	0	0	0	0	0	0	0	1	1	0	1	1	0	1	3	0	0	1	1	0	7	1	0	1	1	0	0	1	1	0	5	0.445784	0	8.83167	1
PFKP	0	0	0	0	1	1	2	1	2	1	2	0	0	0	0	0	1	0	0	1	0	1	0	0	1	3	3	0	2	0	5	1	0	0	14	1	1	0	1	0	1	1	0	0	5	-0.0988079	0	4.61306	1
NBAS	0	0	0	0	1	1	3	1	1	1	2	0	0	0	0	1	0	0	0	0	0	0	0	0	1	3	2	0	1	0	2	1	0	0	9	1	1	0	1	0	1	1	0	0	5	0.550491	0	3.27344	1
PDE4D	0	0	0	0	1	1	1	1	1	1	2	1	2	0	0	0	0	0	0	1	0	0	0	0	1	9	4	2	2	0	4	0	0	0	21	1	1	1	1	0	1	0	0	0	5	0.170198	0	1.55487	1
TMEM230	0	0	0	0	1	1	1	1	1	1	2	0	0	0	0	0	0	0	0	0	0	1	0	0	1	1	1	0	2	1	0	1	0	0	6	1	1	0	1	1	0	1	0	0	5	-0.131175	0	7.45372	1
MAT2B	0	0	0	0	0	0	1	1	1	1	2	0	0	0	0	0	1	0	1	0	0	0	0	0	1	1	4	0	0	0	3	2	0	2	12	1	1	0	0	0	1	1	0	1	5	-0.0340196	0	9.32495	1
STEAP3	1	1	1	2	0	0	1	1	0	0	1	0	0	0	0	0	0	0	0	0	0	0	0	0	0	0	0	0	1	0	0	2	0	0	3	0	0	0	1	0	0	1	0	0	2	-1.01188	1	1.51818	1
CD80	0	1	0	1	1	1	1	1	1	1	2	0	0	0	0	0	0	1	0	0	0	0	0	1	1	0	0	1	0	0	0	0	0	1	2	0	0	1	0	0	0	0	0	1	2	0	0	3.1053	1
PTPN14	0	1	0	1	1	1	1	1	2	1	2	0	0	0	0	1	0	0	0	0	0	0	0	0	1	3	0	0	0	0	1	0	0	0	4	1	0	0	0	0	1	0	0	0	2	0.556642	0	2.82105	1
RASGRP3	1	1	1	2	0	0	1	1	0	0	1	0	0	0	0	0	1	0	0	0	0	0	0	0	1	3	5	0	0	0	0	0	0	0	8	1	1	0	0	0	0	0	0	0	2	1.11646	0	3.09304	1
SEPP1	1	1	1	2	0	0	1	1	0	0	1	1	2	1	1	0	1	0	0	0	0	1	0	0	1	0	1	0	1	0	0	0	0	0	2	0	1	0	1	0	0	0	0	0	2	0	0	2.85056	1
RNF126	1	1	1	2	0	0	1	1	0	0	1	1	3	1	1	1	0	0	0	0	0	0	0	1	1	1	0	0	0	0	0	0	0	1	2	1	0	0	0	0	0	0	0	1	2	-0.143099	0	1.89442	1
SNRPG	0	0	0	0	0	0	1	1	0	0	1	0	0	0	0	1	0	0	1	0	0	0	0	0	1	1	0	0	0	0	0	1	0	0	2	1	0	0	0	0	0	1	0	0	2	-1.55115	1	6.57876	1
BCL2	0	1	0	1	1	1	2	1	2	1	2	0	0	0	0	0	0	0	0	1	0	0	0	0	1	3	4	0	2	2	4	0	1	3	19	1	1	0	1	1	1	0	1	1	7	-0.0703744	0	-10.8546	0
SMYD3	1	1	1	2	0	0	3	1	0	0	1	0	0	0	0	0	1	0	1	0	1	0	1	0	1	2	4	1	0	1	7	1	1	0	17	1	1	1	0	1	1	1	1	0	7	0.13185	0	-2.19275	0
DGKG	0	1	0	1	1	1	1	1	1	1	2	1	2	0	1	0	0	0	0	0	1	0	1	0	1	3	2	0	2	1	2	1	1	0	12	1	1	0	1	1	1	1	1	0	7	-0.27379	0	-0.984722	0
SPRY2	1	1	1	2	1	1	2	1	1	1	2	0	0	0	0	0	0	0	0	0	0	0	0	0	0	2	3	0	2	0	3	0	0	0	10	1	1	0	1	0	1	0	0	0	4	-1.18876	1	-0.0831121	0
CD83	1	0	0	1	0	0	0	0	1	1	1	0	0	0	0	0	0	0	0	0	0	0	0	0	0	2	2	0	1	0	1	0	0	0	6	1	1	0	1	0	1	0	0	0	4	-1.10353	1	19.4435	1
C10orf128	1	1	1	2	0	0	0	0	0	0	0	0	0	0	0	0	0	0	0	0	0	0	0	0	0	1	1	0	0	0	0	2	0	1	5	1	1	0	0	0	0	1	0	1	4	-1.8766	1	5.16641	1
IRX5	0	1	0	1	0	0	0	0	2	1	1	1	2	0	1	1	0	0	1	1	0	0	0	0	1	3	1	0	0	0	2	1	0	0	7	1	1	0	0	0	1	1	0	0	4	0.136229	0	4.15076	1
PLEKHA5	0	0	0	0	1	1	1	1	1	1	2	0	0	0	0	0	0	0	0	1	0	0	0	0	1	1	1	0	1	0	1	0	0	0	4	1	1	0	1	0	1	0	0	0	4	0.993786	0	1.75244	1
DMXL2	0	0	0	0	1	1	3	1	2	1	2	1	2	0	0	0	1	0	0	1	0	0	0	0	1	1	1	0	1	0	2	0	0	0	5	1	1	0	1	0	1	0	0	0	4	0.100343	0	5.8726	1
HK3	0	0	0	0	2	1	3	1	4	1	2	1	2	0	0	0	0	0	0	5	0	0	0	0	1	1	2	0	1	0	6	0	0	0	10	1	1	0	1	0	1	0	0	0	4	0	0	1.80504	1
FAM174B	0	1	0	1	0	0	1	1	0	0	1	0	0	0	0	1	0	0	0	0	0	0	0	0	1	1	1	0	0	1	0	0	0	1	4	1	1	0	0	1	0	0	0	1	4	0.053808	0	2.19013	1
AGPAT4	0	0	0	0	2	1	2	1	2	1	2	0	0	0	0	0	1	0	0	0	0	0	0	0	1	2	1	0	3	0	0	1	0	0	7	1	1	0	1	0	0	1	0	0	4	0.219747	0	1.76883	1
HCAR2	0	1	0	1	0	0	1	1	0	0	1	0	0	0	0	0	1	0	0	0	0	0	0	0	1	0	3	1	1	0	1	0	0	0	6	0	1	1	1	0	1	0	0	0	4	0	0	1.84176	1
PCGF3	0	0	0	0	2	1	2	1	2	1	2	0	0	0	0	0	0	0	1	0	0	1	1	0	1	0	1	0	1	0	0	1	1	0	4	0	1	0	1	0	0	1	1	0	4	0.250817	0	1.38248	1
AKT1	0	0	0	0	2	1	2	1	2	1	2	1	2	0	0	0	0	0	1	0	1	1	1	0	1	0	0	0	1	1	0	1	1	0	4	0	0	0	1	1	0	1	1	0	4	0.158812	0	7.77728	1
ITPR2	0	0	0	0	1	1	2	1	2	1	2	1	2	0	0	1	1	0	0	1	0	0	0	0	1	3	4	0	2	0	5	0	0	0	14	1	1	0	1	0	1	0	0	0	4	-0.263274	0	4.00573	1
ING5	0	0	0	0	1	1	2	1	1	1	2	1	3	0	0	0	1	0	1	1	1	0	0	0	1	0	1	0	0	1	1	1	0	0	4	0	1	0	0	1	1	1	0	0	4	0.293216	0	1.12474	1
OGDH	0	0	0	0	1	1	2	1	1	1	2	0	0	0	0	0	0	0	0	1	0	0	0	0	1	2	0	0	0	0	1	2	0	1	6	1	0	0	0	0	1	1	0	1	4	0.0821874	0	2.72231	1
TNFRSF10A	0	0	0	0	1	1	1	1	1	1	2	0	0	0	0	0	0	0	0	1	0	0	0	0	1	3	1	0	0	0	2	0	0	1	7	1	1	0	0	0	1	0	0	1	4	-0.657889	0	2.00253	1
PYGB	0	0	0	0	1	1	1	1	1	1	2	0	0	0	0	0	0	0	0	1	0	0	0	0	1	4	0	0	1	0	2	1	0	0	8	1	0	0	1	0	1	1	0	0	4	0.0165862	0	1.7582	1
CDKN2AIP	0	0	0	0	1	1	2	1	2	1	2	0	0	0	0	1	1	0	0	0	0	0	0	0	1	2	1	0	0	0	1	1	0	0	5	1	1	0	0	0	1	1	0	0	4	-0.0678705	0	1.19321	1
CHMP6	0	0	0	0	1	1	1	1	1	1	2	1	2	0	0	1	0	0	0	0	0	1	0	0	1	1	0	0	2	0	0	1	1	0	5	1	0	0	1	0	0	1	1	0	4	0.067025	0	3.02324	1
CAMK1D	0	0	0	0	1	1	2	1	1	1	2	1	2	0	0	0	0	0	0	1	0	0	0	1	1	3	1	0	0	0	3	0	0	1	8	1	1	0	0	0	1	0	0	1	4	-0.105573	0	8.13353	1
RHBDD3	0	0	0	0	1	1	1	1	1	1	2	1	2	0	0	0	1	0	0	0	0	0	0	1	1	0	1	0	1	0	1	0	0	2	5	0	1	0	1	0	1	0	0	1	4	-0.125351	0	1.45075	1
C11orf58	0	0	0	0	2	1	2	1	2	1	2	0	0	0	0	1	0	0	0	0	0	0	0	0	1	2	1	0	0	0	1	1	0	0	5	1	1	0	0	0	1	1	0	0	4	-0.163739	0	6.24143	1
IRF1	0	0	0	0	1	1	1	1	1	1	2	1	3	0	0	0	0	0	0	1	0	1	0	0	1	0	0	0	1	1	2	2	0	0	6	0	0	0	1	1	1	1	0	0	4	0.484239	0	14.8232	1
PLA2G4A	0	0	0	0	1	1	1	1	1	1	2	0	0	0	0	0	0	0	0	0	0	1	0	0	1	1	4	0	1	0	2	0	0	0	8	1	1	0	1	0	1	0	0	0	4	-0.224191	0	2.31076	1
OGFRL1	0	0	0	0	1	1	1	1	1	1	2	0	0	0	0	1	0	0	0	0	0	0	0	0	1	1	1	0	2	0	1	0	0	0	5	1	1	0	1	0	1	0	0	0	4	0.563878	0	3.92432	1
BRD1	0	0	0	0	1	1	1	1	1	1	2	1	2	0	0	0	0	0	0	1	0	0	0	1	1	0	0	0	1	0	1	1	0	1	4	0	0	0	1	0	1	1	0	1	4	0.308334	0	4.70493	1
PLXDC2	0	0	0	0	2	1	3	1	2	1	2	0	0	0	0	1	0	0	0	0	0	1	0	0	1	1	2	1	1	0	0	0	0	0	5	1	1	1	1	0	0	0	0	0	4	1.274	0	2.661	1
TNFAIP8	0	0	0	0	1	1	1	1	1	1	2	0	0	0	0	1	0	0	0	0	0	0	0	0	1	6	2	0	0	1	1	0	0	0	10	1	1	0	0	1	1	0	0	0	4	-0.0892917	0	8.66424	1
SESN1	0	0	0	0	1	1	1	1	1	1	2	0	0	0	0	0	0	0	0	0	0	1	0	0	1	0	3	1	1	0	0	0	0	1	6	0	1	1	1	0	0	0	0	1	4	-0.161767	0	3.46633	1
CTSG	1	1	1	2	0	0	1	1	0	0	1	1	2	1	1	0	0	0	0	1	0	0	0	0	1	0	0	0	0	0	1	0	0	0	1	0	0	0	0	0	1	0	0	0	1	-1.2875	1	-125.762	0
COCH	1	1	1	2	0	0	0	0	1	1	1	0	0	0	0	0	0	0	0	0	0	0	0	0	0	0	1	0	0	0	0	0	0	0	1	0	1	0	0	0	0	0	0	0	1	-1.6895	1	1.42425	1
LRG1	1	0	0	1	1	1	1	1	1	1	2	0	0	0	0	0	1	0	0	0	0	0	0	0	1	0	1	0	0	0	0	0	0	0	1	0	1	0	0	0	0	0	0	0	1	0.209888	0	1.30424	1
EGR1	1	0	0	1	0	0	0	0	0	0	0	0	0	0	0	0	0	0	0	0	0	0	0	0	0	0	0	0	0	0	0	0	1	0	1	0	0	0	0	0	0	0	1	0	1	-3.02947	1	-4.22761	0
HOXB6	1	1	1	2	0	0	1	1	0	0	1	0	0	0	0	0	0	0	1	0	0	0	0	0	1	0	0	0	0	0	0	1	0	0	1	0	0	0	0	0	0	1	0	0	1	0.246402	0	3.3142	1
ITGAE	1	1	1	2	0	0	1	1	0	0	1	0	0	0	0	1	0	0	0	0	0	0	0	0	1	6	0	0	0	0	0	0	0	0	6	1	0	0	0	0	0	0	0	0	1	0.446161	0	1.43704	1
C14orf79	0	1	0	1	1	1	1	1	1	1	2	0	0	0	0	0	0	0	0	0	0	1	0	0	1	0	0	0	1	0	0	0	0	0	1	0	0	0	1	0	0	0	0	0	1	0	0	1.833	1
SNRNP40	0	0	0	0	0	0	1	1	0	0	1	0	0	0	0	0	0	0	0	1	0	0	0	0	1	0	0	0	0	0	1	0	0	0	1	0	0	0	0	0	1	0	0	0	1	-1.05089	1	5.46945	1
PAG1	0	0	0	0	1	1	3	1	1	1	2	1	2	0	0	1	0	0	0	2	0	1	0	1	1	4	5	1	2	1	6	1	1	1	22	1	1	1	1	1	1	1	1	1	9	-0.547595	0	-2.89351	0
ARL4C	1	0	0	1	1	1	1	1	2	1	2	0	0	0	0	0	0	0	0	1	0	0	0	0	1	2	1	0	1	0	4	2	0	1	11	1	1	0	1	0	1	1	0	1	6	0.298814	0	-5.60784	0
ZBTB16	0	0	0	0	0	0	1	1	0	0	1	0	0	0	0	0	0	0	0	0	0	1	0	0	1	1	2	0	2	0	5	1	0	1	12	1	1	0	1	0	1	1	0	1	6	0.611857	0	3.68086	1
TGFBR2	0	0	0	0	0	0	1	1	0	0	1	0	0	0	0	1	0	0	0	0	0	1	0	0	1	4	8	0	6	1	6	1	0	0	26	1	1	0	1	1	1	1	0	0	6	0.0142935	0	2.75558	1
ZFP36L1	0	0	0	0	0	0	3	1	0	0	1	0	0	0	0	0	0	0	0	0	0	1	0	0	1	3	4	0	1	1	3	1	0	0	13	1	1	0	1	1	1	1	0	0	6	0	0	5.41519	1
OAZ2	0	0	0	0	0	0	1	1	0	0	1	1	2	0	0	0	0	0	1	1	1	0	0	0	1	1	1	0	1	1	3	3	0	0	10	1	1	0	1	1	1	1	0	0	6	0.493787	0	7.22993	1
YPEL2	0	0	0	0	0	0	1	1	0	0	1	0	0	0	0	0	0	0	0	0	0	1	0	0	1	3	2	0	1	0	2	1	0	1	10	1	1	0	1	0	1	1	0	1	6	0.348824	0	2.91787	1
NT5M	0	0	0	0	0	0	0	0	1	1	1	0	0	0	0	1	0	0	0	0	0	0	0	0	1	1	1	0	1	1	2	1	0	0	7	1	1	0	1	1	1	1	0	0	6	0.266531	0	1.83371	1
WSB1	0	0	0	0	0	0	1	1	0	0	1	0	0	0	0	0	0	1	0	0	0	1	0	0	1	3	6	1	3	0	0	3	0	1	17	1	1	1	1	0	0	1	0	1	6	0.688436	0	17.3887	1
NLRC5	0	0	0	0	0	0	2	1	0	0	1	0	0	0	0	0	0	0	0	0	0	1	0	1	1	2	1	0	1	1	0	2	0	1	8	1	1	0	1	1	0	1	0	1	6	0.246505	0	3.31168	1
EPS15	0	0	0	0	0	0	2	1	0	0	1	0	0	0	0	0	0	0	0	0	0	1	0	0	1	0	1	0	1	1	1	0	1	1	6	0	1	0	1	1	1	0	1	1	6	0.756324	0	2.7536	1
INPP5A	0	0	0	0	0	0	0	0	2	1	1	1	2	0	0	0	0	0	0	1	0	0	1	0	1	2	0	0	1	1	3	3	2	0	12	1	0	0	1	1	1	1	1	0	6	0.368252	0	1.32194	1
ZNRF1	0	0	0	0	0	0	1	1	0	0	1	0	0	0	0	0	0	0	0	0	0	1	0	0	1	1	3	1	4	0	3	0	0	1	13	1	1	1	1	0	1	0	0	1	6	0.704272	0	1.163	1
PLXNC1	0	0	0	0	0	0	2	1	0	0	1	0	0	0	0	1	0	0	0	0	0	0	0	0	1	8	7	0	1	0	2	2	0	1	21	1	1	0	1	0	1	1	0	1	6	-0.194863	0	4.16964	1
CDC45	0	0	0	0	1	1	1	1	1	1	2	1	2	0	0	0	0	0	0	0	1	1	0	0	1	0	0	0	1	1	0	1	0	0	3	0	0	0	1	1	0	1	0	0	3	-2.64354	1	-3.83511	0
MATK	0	0	0	0	1	1	2	1	1	1	2	0	0	0	0	0	0	0	0	0	0	0	1	0	1	1	0	0	0	0	0	1	1	0	3	1	0	0	0	0	0	1	1	0	3	-0.496784	0	3.45264	1
PHLDA1	0	1	0	1	0	0	1	1	0	0	1	0	0	0	0	0	0	0	0	0	0	1	0	0	1	5	0	0	1	0	0	1	0	0	7	1	0	0	1	0	0	1	0	0	3	0	0	3.03011	1
C5AR1	0	0	0	0	1	1	2	1	1	1	2	0	0	0	0	1	0	0	0	0	0	0	0	0	1	1	0	0	2	0	1	0	0	0	4	1	0	0	1	0	1	0	0	0	3	0	0	3.29094	1
SLC17A9	0	0	0	0	1	1	2	1	1	1	2	0	0	0	0	0	0	0	0	0	0	1	0	0	1	0	0	0	1	0	0	1	1	0	3	0	0	0	1	0	0	1	1	0	3	-0.0470961	0	2.96246	1
DBI	1	1	1	2	1	1	1	1	1	1	2	0	0	0	0	1	0	0	0	0	0	0	0	0	1	2	1	0	1	0	0	0	0	0	4	1	1	0	1	0	0	0	0	0	3	0.0370144	0	-62.146	0
EXD3	0	0	0	0	0	0	1	1	1	1	2	1	2	0	0	0	0	0	0	1	1	0	0	0	1	1	0	0	0	1	1	0	0	0	3	1	0	0	0	1	1	0	0	0	3	0.905706	0	1.33412	1
PILRA	0	0	0	0	1	1	1	1	1	1	2	0	0	0	0	0	1	0	0	0	0	0	0	0	1	0	1	0	0	0	1	0	1	0	3	0	1	0	0	0	1	0	1	0	3	-0.163547	0	5.1463	1
MYRF	0	1	0	1	0	0	0	0	1	1	1	0	0	0	0	0	0	0	1	0	0	0	1	0	1	1	0	0	0	0	0	1	1	0	3	1	0	0	0	0	0	1	1	0	3	0	0	3.42474	1
FAM101B	1	1	1	2	1	1	2	1	1	1	2	0	0	0	0	0	1	0	0	0	0	0	0	0	1	3	4	0	0	0	1	0	0	0	8	1	1	0	0	0	1	0	0	0	3	0	0	-10.457	0
TARS	0	0	0	0	1	1	1	1	1	1	2	0	0	0	0	0	1	0	0	0	0	0	0	0	1	1	1	0	1	0	0	0	0	0	3	1	1	0	1	0	0	0	0	0	3	-0.115632	0	2.86024	1
ATF7IP2	0	0	0	0	1	1	1	1	1	1	2	0	0	0	0	0	0	0	0	0	0	1	0	0	1	2	0	0	3	0	3	0	0	0	8	1	0	0	1	0	1	0	0	0	3	0.765411	0	1.02883	1
PSTPIP1	0	0	0	0	1	1	1	1	1	1	2	0	0	0	0	0	1	0	0	0	0	0	0	0	1	1	4	0	0	0	1	0	0	0	6	1	1	0	0	0	1	0	0	0	3	0.0873406	0	3.20856	1
ARSB	0	0	0	0	1	1	2	1	1	1	2	1	2	0	0	0	0	0	0	1	1	0	0	0	1	0	2	0	0	1	2	0	0	0	5	0	1	0	0	1	1	0	0	0	3	-1.02444	1	-6.00389	0
ACSF3	0	0	0	0	1	1	1	1	2	1	2	0	0	0	0	0	0	0	0	1	0	0	0	0	1	0	0	0	1	0	3	2	0	0	6	0	0	0	1	0	1	1	0	0	3	0.427126	0	2.14388	1
GMEB2	0	0	0	0	1	1	2	1	1	1	2	0	0	0	0	0	0	0	1	0	0	1	0	0	1	0	1	0	1	0	0	1	0	0	3	0	1	0	1	0	0	1	0	0	3	0.345556	0	1.21093	1
SPN	0	0	0	0	1	1	1	1	1	1	2	0	0	0	0	0	0	0	1	0	0	0	0	0	1	0	0	0	1	0	0	2	0	1	4	0	0	0	1	0	0	1	0	1	3	-0.0413483	0	34.2816	1
AXIN1	0	0	0	0	2	1	2	1	2	1	2	0	0	0	0	1	0	0	0	0	0	0	0	0	1	1	0	0	0	1	0	3	0	0	5	1	0	0	0	1	0	1	0	0	3	0.817404	0	4.05132	1
AHR	0	0	0	0	1	1	1	1	1	1	2	0	0	0	0	1	0	0	0	0	0	0	0	0	1	6	1	0	0	0	0	1	0	0	8	1	1	0	0	0	0	1	0	0	3	-0.22464	0	1.1383	1
PHYKPL	0	0	0	0	1	1	1	1	2	1	2	0	0	0	0	1	0	0	0	0	0	0	0	1	1	2	0	0	2	0	0	0	0	1	5	1	0	0	1	0	0	0	0	1	3	0.503536	0	5.90815	1
FGD2	0	0	0	0	0	0	2	1	1	1	2	0	0	0	0	1	1	0	0	0	0	0	0	1	1	3	3	0	0	0	0	0	0	1	7	1	1	0	0	0	0	0	0	1	3	0	0	1.87173	1
PIK3R6	0	1	0	1	0	0	0	0	1	1	1	0	0	0	0	0	0	0	1	0	0	0	0	0	1	0	1	0	0	0	1	2	0	0	4	0	1	0	0	0	1	1	0	0	3	-0.116239	0	1.53861	1
DUSP22	0	0	0	0	1	1	1	1	1	1	2	0	0	0	0	0	1	0	0	0	0	0	0	0	1	1	2	0	1	0	0	0	0	0	4	1	1	0	1	0	0	0	0	0	3	0.26774	0	2.59446	1
PHTF2	0	0	0	0	1	1	1	1	1	1	2	1	2	0	0	1	0	0	0	0	1	0	0	0	1	3	0	1	0	1	0	0	0	0	5	1	0	1	0	1	0	0	0	0	3	-0.0153733	0	1.77508	1
KDM2A	0	0	0	0	1	1	1	1	1	1	2	0	0	0	0	1	0	0	0	0	0	0	0	0	1	2	0	1	1	0	0	0	0	0	4	1	0	1	1	0	0	0	0	0	3	0.0927741	0	2.34628	1
FOXM1	0	1	0	1	0	0	0	0	0	0	0	0	0	0	0	0	0	0	0	0	0	0	0	0	0	0	0	0	0	0	0	0	0	0	0	0	0	0	0	0	0	0	0	0	0	-1.40064	1	-4.54706	0
NCOR2	0	0	0	0	4	1	8	1	5	1	2	0	0	0	0	1	2	0	1	1	0	0	0	0	1	9	8	0	6	2	4	3	2	2	36	1	1	0	1	1	1	1	1	1	8	0.416532	0	0.199826	0
PRKAG2	0	0	0	0	1	1	1	1	1	1	2	1	2	0	0	0	1	0	0	1	0	0	0	0	1	8	5	0	1	1	3	2	2	1	23	1	1	0	1	1	1	1	1	1	8	-1.02651	0	0.154443	0
BHLHE40	1	0	0	1	0	0	0	0	1	1	1	0	0	0	0	1	0	0	0	0	0	0	0	0	1	5	2	2	1	3	2	3	1	0	19	1	1	1	1	1	1	1	1	0	8	-0.0630973	0	-18.9812	0
NEK6	0	1	0	1	0	0	4	1	0	0	1	0	0	0	0	0	0	0	0	0	1	1	0	0	1	4	3	1	3	4	3	2	2	0	22	1	1	1	1	1	1	1	1	0	8	0.17466	0	-4.62233	0
CCL1	0	1	0	1	0	0	0	0	0	0	0	0	0	0	0	0	0	0	0	0	0	0	0	0	0	3	0	0	1	0	4	1	0	1	10	1	0	0	1	0	1	1	0	1	5	-1.02494	1	5.15634	1
TRIB1	1	1	1	2	0	0	0	0	2	1	1	0	0	0	0	0	1	0	0	0	0	0	0	0	1	6	9	1	1	0	2	0	0	0	19	1	1	1	1	0	1	0	0	0	5	-0.48626	0	-0.950764	0
NCALD	1	0	0	1	1	1	3	1	1	1	2	0	0	0	0	0	0	0	0	0	0	1	0	0	1	3	1	0	1	0	1	0	0	1	7	1	1	0	1	0	1	0	0	1	5	0	0	0.504893	0
ZBTB7A	1	0	0	1	0	0	2	1	2	1	2	0	0	0	0	1	1	0	1	0	1	0	0	0	1	3	1	0	0	1	0	2	0	1	8	1	1	0	0	1	0	1	0	1	5	0.418074	0	0.529957	0
CCDC149	0	1	0	1	1	1	1	1	1	1	2	1	3	0	1	1	1	0	0	0	0	1	0	0	1	1	2	0	2	1	0	1	0	0	7	1	1	0	1	1	0	1	0	0	5	0.406328	0	0.314697	0
CEP78	0	0	0	0	0	0	1	1	0	0	1	0	0	0	0	0	0	0	0	1	0	0	0	0	1	0	0	0	1	1	1	2	0	1	6	0	0	0	1	1	1	1	0	1	5	-1.24207	1	-2.47072	0
SH3PXD2A	1	1	1	2	0	0	1	1	0	0	1	0	0	0	0	0	0	0	0	0	0	1	0	0	1	2	1	0	3	0	2	1	0	0	9	1	1	0	1	0	1	1	0	0	5	0.172594	0	0.638227	0
KDM4B	0	0	0	0	0	0	1	1	0	0	1	0	0	0	0	0	0	0	0	1	0	0	0	0	1	0	2	0	2	0	3	2	2	0	11	0	1	0	1	0	1	1	1	0	5	0.492813	0	2.01515	1
MAD1L1	0	0	0	0	0	0	0	0	2	1	1	1	5	0	0	1	0	0	1	0	0	0	0	0	1	2	1	0	2	1	0	4	0	0	10	1	1	0	1	1	0	1	0	0	5	-0.134272	0	3.50063	1
ACVR1	1	0	0	1	1	1	2	1	1	1	2	1	3	1	0	1	0	0	0	2	0	1	0	0	1	4	3	0	3	0	4	0	1	0	15	1	1	0	1	0	1	0	1	0	5	-0.387311	0	0.980711	0
FAM78A	0	0	0	0	0	0	2	1	0	0	1	0	0	0	0	0	0	0	0	0	0	1	0	0	1	2	1	0	5	0	1	2	0	0	11	1	1	0	1	0	1	1	0	0	5	-0.097895	0	3.68765	1
DAPK1	0	0	0	0	0	0	2	1	0	0	1	0	0	0	0	0	0	0	0	0	0	1	0	0	1	1	4	0	2	0	3	1	0	0	11	1	1	0	1	0	1	1	0	0	5	0.202979	0	18.3315	1
LTA4H	0	0	0	0	0	0	1	1	0	0	1	0	0	0	0	0	0	0	1	0	0	0	0	0	1	4	3	0	2	0	1	1	0	0	11	1	1	0	1	0	1	1	0	0	5	0.741348	0	5.69212	1
LYN	0	0	0	0	0	0	1	1	0	0	1	1	2	0	0	0	0	0	0	0	0	1	0	0	1	2	5	0	2	0	1	1	0	0	11	1	1	0	1	0	1	1	0	0	5	0.181543	0	11.7413	1
POLL	0	0	0	0	0	0	1	1	0	0	1	0	0	0	0	1	0	0	0	0	0	0	0	0	1	2	0	0	2	2	0	1	1	0	8	1	0	0	1	1	0	1	1	0	5	0.495165	0	2.70066	1
PFKFB3	0	0	0	0	0	0	1	1	0	0	1	0	0	0	0	0	0	0	0	0	0	0	0	1	1	4	0	0	1	0	2	1	0	2	10	1	0	0	1	0	1	1	0	1	5	0.0946295	0	1.25052	1
ADCY7	0	0	0	0	0	0	1	1	0	0	1	0	0	0	0	0	0	0	1	1	0	0	0	0	1	0	1	0	2	1	1	1	0	0	6	0	1	0	1	1	1	1	0	0	5	-0.106592	0	10.0411	1
TBXAS1	0	0	0	0	0	0	1	1	0	0	1	0	0	0	0	0	1	0	0	0	0	0	0	0	1	5	4	0	0	1	1	1	0	0	12	1	1	0	0	1	1	1	0	0	5	0.188525	0	19.187	1
PRSS57	0	1	0	1	0	0	1	1	0	0	1	0	0	0	0	0	0	0	1	0	0	0	0	0	1	0	1	0	0	0	0	1	0	0	2	0	1	0	0	0	0	1	0	0	2	-0.0129507	0	24.8656	1
FAM47E	1	1	1	2	0	0	0	0	0	0	0	0	0	0	0	0	0	0	0	0	0	0	0	0	0	0	1	0	0	0	0	1	0	0	2	0	1	0	0	0	0	1	0	0	2	-1.66138	1	2.56491	1
FGF10	0	1	0	1	0	0	1	1	0	0	1	1	2	0	1	0	1	0	0	0	0	1	0	0	1	0	1	0	1	0	0	0	0	0	2	0	1	0	1	0	0	0	0	0	2	-0.403334	0	3.64097	1
AQP3	1	1	1	2	0	0	0	0	0	0	0	0	0	0	0	0	0	0	0	0	0	0	0	0	0	1	1	0	0	0	0	0	0	0	2	1	1	0	0	0	0	0	0	0	2	-1.15727	1	3.47689	1
STAB1	1	1	1	2	0	0	0	0	0	0	0	0	0	0	0	0	0	0	0	0	0	0	0	0	0	1	2	0	0	0	0	0	0	0	3	1	1	0	0	0	0	0	0	0	2	-1.70367	1	5.2117	1
AVPI1	0	1	0	1	0	0	1	1	0	0	1	0	0	0	0	0	0	0	0	0	0	1	0	0	1	0	0	0	1	0	1	0	0	0	2	0	0	0	1	0	1	0	0	0	2	0.515911	0	1.00697	1
RFC3	0	0	0	0	2	1	2	1	2	1	2	1	2	0	0	2	0	0	0	0	0	0	0	1	1	5	0	0	0	0	0	0	0	1	6	1	0	0	0	0	0	0	0	1	2	-1.19333	1	-5.94597	0
PPIB	0	0	0	0	1	1	2	1	1	1	2	0	0	0	0	2	0	1	0	0	0	0	0	0	1	2	0	1	0	0	0	0	0	0	3	1	0	1	0	0	0	0	0	0	2	-1.12358	1	-122.547	0
PIWIL4	1	1	1	2	2	1	2	1	2	1	2	0	0	0	0	0	0	0	0	0	0	0	0	1	1	0	1	0	0	0	0	0	0	2	3	0	1	0	0	0	0	0	0	1	2	1.03019	0	0.521099	0
ZNF493	0	0	0	0	1	1	1	1	1	1	2	0	0	0	0	0	0	0	0	0	0	1	0	0	1	0	1	0	1	0	0	0	0	0	2	0	1	0	1	0	0	0	0	0	2	0.325627	0	1.59775	1
FLOT2	0	0	0	0	1	1	1	1	1	1	2	0	0	0	0	0	0	0	0	0	0	1	0	0	1	0	2	0	1	0	0	0	0	0	3	0	1	0	1	0	0	0	0	0	2	0.468643	0	6.69483	1
SLC16A3	0	0	0	0	2	1	2	1	3	1	2	0	0	0	0	0	0	0	1	0	0	0	0	0	1	0	0	0	0	0	1	1	0	0	2	0	0	0	0	0	1	1	0	0	2	0.378667	0	4.14633	1
CDK13	0	0	0	0	1	1	1	1	1	1	2	0	0	0	0	0	0	0	0	0	0	1	0	0	1	0	1	0	1	0	0	0	0	0	2	0	1	0	1	0	0	0	0	0	2	0.251134	0	2.05951	1
CLCN7	0	0	0	0	2	1	2	1	2	1	2	0	0	0	0	0	0	0	0	0	1	0	0	0	1	0	0	0	0	1	0	0	1	0	2	0	0	0	0	1	0	0	1	0	2	0.846756	0	5.09587	1
BIRC6	0	0	0	0	1	1	1	1	1	1	2	0	0	0	0	0	0	0	0	0	0	1	0	0	1	0	1	0	1	0	0	0	0	0	2	0	1	0	1	0	0	0	0	0	2	0.13479	0	5.32006	1
PARVG	0	0	0	0	1	1	1	1	1	1	2	1	2	0	0	0	0	0	0	0	0	1	0	0	1	0	0	0	1	0	0	2	0	0	3	0	0	0	1	0	0	1	0	0	2	-0.0199691	0	8.70065	1
AQP9	0	0	0	0	1	1	1	1	2	1	2	0	0	0	0	0	1	0	0	0	0	0	0	0	1	3	1	0	0	0	0	0	0	0	4	1	1	0	0	0	0	0	0	0	2	0	0	1.22082	1
ID1	0	0	0	0	1	1	1	1	1	1	2	0	0	0	0	0	0	0	0	0	0	0	0	0	0	2	0	0	0	1	0	0	0	0	3	1	0	0	0	1	0	0	0	0	2	-1.21251	1	5.43487	1
PUS1	0	0	0	0	1	1	1	1	1	1	2	1	2	0	0	1	0	0	0	0	0	1	0	0	1	1	0	0	1	0	0	0	0	0	2	1	0	0	1	0	0	0	0	0	2	-1.02357	1	-1.61561	0
NFATC2IP	0	0	0	0	1	1	1	1	1	1	2	0	0	0	0	1	0	0	0	0	0	0	0	0	1	1	0	0	1	0	0	0	0	0	2	1	0	0	1	0	0	0	0	0	2	0.132479	0	3.66948	1
FTL	0	0	0	0	1	1	1	1	1	1	2	0	0	0	0	1	0	0	0	0	0	0	0	0	1	2	0	0	0	0	0	2	0	0	4	1	0	0	0	0	0	1	0	0	2	0.118151	0	198.607	1
ABI1	0	0	0	0	1	1	1	1	1	1	2	0	0	0	0	0	1	0	0	0	0	0	0	0	1	1	2	0	0	0	0	0	0	0	3	1	1	0	0	0	0	0	0	0	2	0.505455	0	2.82652	1
BTBD2	0	0	0	0	1	1	1	1	1	1	2	0	0	0	0	0	0	0	0	0	0	1	0	0	1	0	0	1	1	0	0	0	0	0	2	0	0	1	1	0	0	0	0	0	2	0.132837	0	5.96242	1
GGA1	0	0	0	0	1	1	1	1	1	1	2	0	0	0	0	1	0	0	0	0	0	0	0	0	1	1	0	0	0	0	1	0	0	0	2	1	0	0	0	0	1	0	0	0	2	0.25897	0	3.94881	1
LFNG	0	0	0	0	1	1	1	1	1	1	2	0	0	0	0	0	0	0	0	1	0	0	0	0	1	1	0	0	0	0	1	0	0	0	2	1	0	0	0	0	1	0	0	0	2	-0.569123	0	5.57731	1
MBTPS1	0	0	0	0	1	1	1	1	1	1	2	0	0	0	0	0	0	0	0	1	0	0	0	0	1	0	1	0	0	0	2	0	0	0	3	0	1	0	0	0	1	0	0	0	2	-0.642685	0	2.26411	1
ZFAND2B	0	0	0	0	1	1	1	1	1	1	2	0	0	0	0	1	0	0	0	0	0	0	0	0	1	1	0	0	0	0	0	1	0	0	2	1	0	0	0	0	0	1	0	0	2	0.867396	0	5.19936	1
KIDINS220	0	0	0	0	1	1	1	1	1	1	2	0	0	0	0	1	0	0	0	0	0	0	0	0	1	1	1	0	0	0	0	0	0	0	2	1	1	0	0	0	0	0	0	0	2	0.233255	0	1.59017	1
GUCD1	0	0	0	0	1	1	1	1	1	1	2	0	0	0	0	0	0	0	0	0	0	1	0	0	1	1	0	0	1	0	0	0	0	0	2	1	0	0	1	0	0	0	0	0	2	0.235537	0	6.03516	1
CXCR4	0	0	0	0	1	1	1	1	1	1	2	0	0	0	0	0	0	0	0	0	1	0	0	0	1	4	6	1	1	2	2	0	0	1	17	1	1	1	1	1	1	0	0	1	7	1.17086	0	-99.9584	0
SLC45A4	0	0	0	0	1	1	1	1	3	1	2	1	3	0	0	0	1	0	1	0	0	3	0	0	1	1	2	0	3	1	1	5	1	0	14	1	1	0	1	1	1	1	1	0	7	0.00520064	0	0	0
SH2B3	1	0	0	1	0	0	1	1	0	0	1	0	0	0	0	0	1	0	0	0	0	0	0	0	1	2	1	0	2	1	1	0	1	1	9	1	1	0	1	1	1	0	1	1	7	-0.624579	0	-1.74242	0
FAM46C	1	1	1	2	0	0	0	0	0	0	0	0	0	0	0	0	0	0	0	0	0	0	0	0	0	2	2	1	1	0	2	0	1	1	10	1	1	1	1	0	1	0	1	1	7	-0.574154	0	2.68337	1
SPRED2	0	1	0	1	0	0	0	0	1	1	1	0	0	0	0	0	0	0	0	0	0	0	1	0	1	6	1	0	1	0	1	3	2	1	15	1	1	0	1	0	1	1	1	1	7	-0.852869	0	-4.24073	0
SMAD6	0	0	0	0	1	1	1	1	1	1	2	1	2	0	0	0	0	0	0	0	1	0	1	0	1	4	0	0	2	1	1	1	1	1	11	1	0	0	1	1	1	1	1	1	7	-0.13474	0	0	0
INPP4A	0	0	0	0	1	1	2	1	1	1	2	1	2	0	0	0	1	0	0	1	0	0	0	0	1	2	1	0	2	1	2	3	0	1	12	1	1	0	1	1	1	1	0	1	7	-0.128538	0	0.0741819	0
JDP2	1	1	1	2	0	0	0	0	0	0	0	0	0	0	0	0	0	0	0	0	0	0	0	0	0	1	1	0	3	2	3	1	1	0	12	1	1	0	1	1	1	1	1	0	7	0.607383	0	1.68408	1
TBC1D10A	0	0	0	0	1	1	1	1	1	1	2	1	3	0	0	0	1	0	0	0	1	0	1	0	1	2	1	1	0	1	1	0	1	1	8	1	1	1	0	1	1	0	1	1	7	0.474302	0	0.316915	0
SH3RF3	0	0	0	0	3	1	4	1	5	1	2	1	2	0	0	0	0	0	0	0	1	1	1	0	1	1	1	0	1	1	1	1	1	0	7	1	1	0	1	1	1	1	1	0	7	0	0	0	0
DAB2IP	0	0	0	0	3	1	3	1	3	1	2	0	0	0	0	1	0	0	0	0	0	0	0	2	1	5	1	0	1	1	1	2	0	2	13	1	1	0	1	1	1	1	0	1	7	0	0	0	0
LMO1	0	0	0	0	1	1	1	1	1	1	2	0	0	0	0	0	0	0	0	0	0	0	0	1	1	4	1	1	1	1	1	0	0	2	11	1	1	1	1	1	1	0	0	1	7	0	0	0	0
MAF	0	0	0	0	0	0	1	1	2	1	2	2	5	0	0	1	0	0	0	1	1	1	0	0	1	7	3	1	7	1	4	1	0	0	24	1	1	1	1	1	1	1	0	0	7	0.880207	0	0	0
GTF2I	0	0	0	0	1	1	2	1	1	1	2	1	2	0	0	1	2	0	0	0	0	0	0	1	1	1	2	0	1	1	0	1	1	1	8	1	1	0	1	1	0	1	1	1	7	-0.120536	0	-8.59721	0
PTPRE	0	0	0	0	2	1	2	1	2	1	2	0	0	0	0	0	0	0	1	0	0	0	1	0	1	1	1	0	2	1	2	2	1	0	10	1	1	0	1	1	1	1	1	0	7	0.355989	0	-2.57437	0
UFD1L	0	0	0	0	1	1	1	1	1	1	2	1	2	0	0	0	0	0	0	1	1	0	0	0	1	1	2	2	2	1	1	2	0	0	11	1	1	1	1	1	1	1	0	0	7	0	0	-6.00317	0
YWHAZ	0	0	0	0	1	1	1	1	1	1	2	0	0	0	0	1	0	0	0	0	0	0	0	0	1	3	1	0	1	0	1	3	2	1	12	1	1	0	1	0	1	1	1	1	7	-0.027587	0	-63.4763	0
FOXN3	0	0	0	0	3	1	4	1	3	1	2	0	0	0	0	1	0	0	0	0	0	2	0	0	1	4	4	1	3	3	1	2	0	0	18	1	1	1	1	1	1	1	0	0	7	0.352359	0	-3.52883	0
C10orf11	0	0	0	0	1	1	1	1	1	1	2	0	0	0	0	0	0	0	0	1	0	0	0	0	1	3	4	1	2	1	4	0	1	0	16	1	1	1	1	1	1	0	1	0	7	0	0	-7.1241	0
CTTN	0	0	0	0	1	1	1	1	1	1	2	0	0	0	0	0	0	0	0	0	1	0	0	0	1	3	0	0	1	1	5	2	2	1	15	1	0	0	1	1	1	1	1	1	7	0	0	0	0
SLC6A6	0	0	0	0	1	1	1	1	1	1	2	0	0	0	0	0	0	0	0	0	0	0	0	0	0	1	1	0	5	1	1	1	1	0	11	1	1	0	1	1	1	1	1	0	7	0.0743598	0	5.01634	1
NSMAF	0	0	0	0	1	1	1	1	1	1	2	0	0	0	0	0	0	0	0	0	0	0	0	0	0	5	2	0	1	1	1	1	0	1	12	1	1	0	1	1	1	1	0	1	7	0.12833	0	2.08453	1
CDKN3	0	0	0	0	0	0	1	1	0	0	1	0	0	0	0	0	0	0	0	1	0	0	0	0	1	1	1	0	0	0	1	1	0	0	4	1	1	0	0	0	1	1	0	0	4	-1.63816	1	-6.80924	0
VANGL1	0	1	0	1	1	1	1	1	1	1	2	0	0	0	0	0	0	0	0	1	0	0	0	0	1	4	0	0	1	0	3	1	0	0	9	1	0	0	1	0	1	1	0	0	4	0.318049	0	0.857032	0
DUSP1	0	0	0	0	0	0	0	0	1	1	1	0	0	0	0	0	1	0	0	0	0	0	0	0	1	3	4	1	0	0	0	1	0	0	9	1	1	1	0	0	0	1	0	0	4	0.425417	0	234.62	1
SLC39A11	0	1	0	1	2	1	2	1	3	1	2	0	0	0	0	1	1	0	0	0	0	1	0	0	1	1	2	0	1	0	0	0	0	1	5	1	1	0	1	0	0	0	0	1	4	-0.089467	0	-2.53084	0
MAST4	0	0	0	0	0	0	2	1	0	0	1	2	4	0	0	2	1	0	0	1	0	0	0	0	1	5	4	0	2	0	3	0	0	0	14	1	1	0	1	0	1	0	0	0	4	-0.625049	0	1.21897	1
WDR18	0	1	0	1	1	1	2	1	1	1	2	0	0	0	0	0	0	0	0	0	0	0	0	0	0	1	0	0	1	1	0	2	0	0	5	1	0	0	1	1	0	1	0	0	4	-0.372326	0	2.42081	1
TPM4	1	0	0	1	1	1	2	1	1	1	2	0	0	0	0	0	2	0	0	0	0	0	0	0	1	1	2	0	1	0	0	1	0	0	5	1	1	0	1	0	0	1	0	0	4	-0.510435	0	-35.856	0
PLEC	0	0	0	0	0	0	0	0	1	1	1	0	0	0	0	0	0	0	1	0	0	0	0	0	1	1	1	0	0	0	2	1	0	0	5	1	1	0	0	0	1	1	0	0	4	0.743086	0	4.1053	1
SREK1	0	0	0	0	0	0	1	1	0	0	1	0	0	0	0	0	1	0	0	0	0	0	0	0	1	2	1	0	1	0	1	0	0	0	5	1	1	0	1	0	1	0	0	0	4	-0.100864	0	8.57413	1
NENF	0	0	0	0	0	0	0	0	1	1	1	0	0	0	0	1	0	0	0	0	0	0	0	0	1	1	0	0	0	0	2	1	0	1	5	1	0	0	0	0	1	1	0	1	4	-0.348078	0	2.62044	1
TEX264	0	0	0	0	0	0	1	1	0	0	1	0	0	0	0	0	1	0	0	0	0	0	0	0	1	0	1	0	1	0	1	1	0	0	4	0	1	0	1	0	1	1	0	0	4	0.214167	0	4.81129	1
SLA	0	0	0	0	0	0	1	1	0	0	1	0	0	0	0	1	0	0	0	0	0	0	0	0	1	1	2	0	0	0	1	1	0	0	5	1	1	0	0	0	1	1	0	0	4	0.0624	0	14.932	1
GYPC	0	0	0	0	0	0	1	1	0	0	1	1	2	0	0	0	0	0	0	1	0	1	0	0	1	2	1	0	1	0	3	0	0	0	7	1	1	0	1	0	1	0	0	0	4	0.76284	0	25.04	1
KIAA1522	0	0	0	0	0	0	1	1	0	0	1	0	0	0	0	0	0	0	0	0	0	1	0	0	1	2	0	0	2	0	1	1	0	0	6	1	0	0	1	0	1	1	0	0	4	0.410558	0	1.76576	1
CCDC12	0	0	0	0	0	0	1	1	0	0	1	0	0	0	0	0	0	0	1	0	1	0	0	0	1	2	0	0	2	2	0	3	0	0	9	1	0	0	1	1	0	1	0	0	4	-0.522491	0	4.17573	1
SH3D21	0	0	0	0	0	0	1	1	0	0	1	1	2	0	0	0	1	0	0	0	0	1	0	0	1	3	1	0	1	0	0	2	0	0	7	1	1	0	1	0	0	1	0	0	4	0.607673	0	1.05506	1
ZNF280D	0	0	0	0	0	0	1	1	0	0	1	0	0	0	0	0	0	0	0	0	0	1	0	0	1	1	1	1	3	0	0	0	0	0	6	1	1	1	1	0	0	0	0	0	4	0.807395	0	2.68505	1
SYNE3	0	0	0	0	0	0	1	1	0	0	1	0	0	0	0	0	1	0	0	0	0	0	0	0	1	2	1	0	0	0	1	1	0	0	5	1	1	0	0	0	1	1	0	0	4	-0.0214071	0	3.61688	1
SARAF	0	0	0	0	0	0	1	1	0	0	1	0	0	0	0	0	0	0	0	0	0	1	0	0	1	1	1	0	1	0	2	0	0	0	5	1	1	0	1	0	1	0	0	0	4	0.356739	0	5.60367	1
GCC2	0	0	0	0	0	0	1	1	0	0	1	0	0	0	0	0	0	0	0	1	0	0	0	0	1	0	0	0	1	0	1	1	1	0	4	0	0	0	1	0	1	1	1	0	4	0.323254	0	2.29239	1
TMEM63A	0	0	0	0	0	0	1	1	0	0	1	0	0	0	0	0	0	0	0	1	0	0	0	0	1	2	1	0	1	0	4	0	0	0	8	1	1	0	1	0	1	0	0	0	4	0.421234	0	4.9384	1
GRAMD4	0	0	0	0	0	0	1	1	0	0	1	0	0	0	0	0	0	0	0	0	0	1	0	0	1	0	3	0	4	0	1	2	0	0	10	0	1	0	1	0	1	1	0	0	4	0.463858	0	3.1157	1
RGS3	0	0	0	0	0	0	1	1	0	0	1	0	0	0	0	1	0	0	0	0	0	0	0	0	1	3	1	0	0	0	1	1	0	0	6	1	1	0	0	0	1	1	0	0	4	0.520506	0	4.66404	1
KCNAB2	0	0	0	0	0	0	0	0	1	1	1	0	0	0	0	0	0	0	0	1	0	0	0	0	1	0	2	1	1	0	1	0	0	0	5	0	1	1	1	0	1	0	0	0	4	0.202968	0	3.33018	1
BIK	0	1	0	1	0	0	0	0	1	1	1	0	0	0	0	0	0	0	0	0	0	0	0	1	1	0	0	0	0	0	0	0	0	1	1	0	0	0	0	0	0	0	0	1	1	-0.34418	0	4.49912	1
NRG4	1	1	1	2	1	1	1	1	1	1	2	0	0	0	0	0	1	0	0	0	0	0	0	0	1	0	1	0	0	0	0	0	0	0	1	0	1	0	0	0	0	0	0	0	1	1.0561	0	-1.84973	0
RETN	0	1	0	1	0	0	0	0	1	1	1	0	0	0	0	0	0	0	1	0	0	0	0	0	1	0	0	0	0	0	0	1	0	0	1	0	0	0	0	0	0	1	0	0	1	0	0	2.15518	1
AFMID	0	0	0	0	1	1	1	1	1	1	2	0	0	0	0	0	1	0	0	0	0	0	0	0	1	0	1	0	0	0	0	0	0	0	1	0	1	0	0	0	0	0	0	0	1	-0.506027	0	1.51052	1
CPD	1	1	1	2	1	1	3	1	1	1	2	0	0	0	0	0	1	0	0	0	0	0	0	0	1	0	2	0	0	0	0	0	0	0	2	0	1	0	0	0	0	0	0	0	1	0.137427	0	-3.68495	0
UBL5	0	0	0	0	1	1	1	1	1	1	2	0	0	0	0	0	1	0	0	0	0	0	0	0	1	0	1	0	0	0	0	0	0	0	1	0	1	0	0	0	0	0	0	0	1	-0.565346	0	21.6171	1
NR2C1	0	0	0	0	1	1	1	1	1	1	2	0	0	0	0	1	0	0	0	0	0	0	0	0	1	1	0	0	0	0	0	0	0	0	1	1	0	0	0	0	0	0	0	0	1	0.231362	0	2.17433	1
ZNF354B	0	0	0	0	1	1	1	1	1	1	2	0	0	0	0	1	0	0	0	0	0	0	0	0	1	1	0	0	0	0	0	0	0	0	1	1	0	0	0	0	0	0	0	0	1	0.280907	0	1.60045	1
ICAM3	0	0	0	0	1	1	1	1	1	1	2	0	0	0	0	0	1	0	0	0	0	0	0	0	1	0	1	0	0	0	0	0	0	0	1	0	1	0	0	0	0	0	0	0	1	0.278209	0	32.242	1
ACAA1	0	0	0	0	1	1	1	1	1	1	2	0	0	0	0	0	0	0	0	1	0	0	0	0	1	0	0	0	0	0	1	0	0	0	1	0	0	0	0	0	1	0	0	0	1	0.407073	0	1.00927	1
MRPL21	0	0	0	0	2	1	3	1	2	1	2	0	0	0	0	0	0	0	0	0	0	1	0	0	1	0	0	0	1	0	0	0	0	0	1	0	0	0	1	0	0	0	0	0	1	-0.075352	0	3.08876	1
MED16	0	0	0	0	1	1	1	1	1	1	2	0	0	0	0	0	0	1	0	0	0	0	0	0	1	0	0	1	0	0	0	0	0	0	1	0	0	1	0	0	0	0	0	0	1	-0.324225	0	1.3365	1
SGTA	0	0	0	0	1	1	2	1	1	1	2	0	0	0	0	0	1	0	0	0	0	0	0	0	1	0	1	0	0	0	0	0	0	0	1	0	1	0	0	0	0	0	0	0	1	-0.1902	0	2.81168	1
C21orf2	0	1	0	1	0	0	0	0	1	1	1	0	0	0	0	0	0	0	0	1	0	0	0	0	1	0	0	0	0	0	1	0	0	0	1	0	0	0	0	0	1	0	0	0	1	0.136636	0	1.08133	1
CDAN1	0	0	0	0	1	1	1	1	1	1	2	0	0	0	0	0	0	0	0	1	0	0	0	0	1	0	0	0	0	0	1	0	0	0	1	0	0	0	0	0	1	0	0	0	1	0.253962	0	1.10217	1
USP40	0	0	0	0	1	1	1	1	1	1	2	0	0	0	0	0	0	0	0	0	0	1	0	0	1	0	0	0	1	0	0	0	0	0	1	0	0	0	1	0	0	0	0	0	1	-0.105143	0	1.21229	1
SRM	0	0	0	0	1	1	1	1	1	1	2	0	0	0	0	0	0	0	0	0	0	1	0	0	1	0	0	0	1	0	0	0	0	0	1	0	0	0	1	0	0	0	0	0	1	-2.11109	1	-43.8587	0
NT5DC2	0	0	0	0	1	1	1	1	1	1	2	0	0	0	0	0	0	0	0	0	0	1	0	0	1	0	0	0	1	0	0	0	0	0	1	0	0	0	1	0	0	0	0	0	1	-2.12806	1	-3.43384	0
ORAI1	1	1	1	2	1	1	1	1	1	1	2	0	0	0	0	0	0	0	0	0	0	0	0	0	0	2	0	0	0	0	0	0	0	0	2	1	0	0	0	0	0	0	0	0	1	-0.321433	0	4.47896	1
SRSF5	0	0	0	0	1	1	2	1	1	1	2	0	0	0	0	0	1	0	0	0	0	0	0	0	1	0	1	0	0	0	0	0	0	0	1	0	1	0	0	0	0	0	0	0	1	0.126905	0	5.56623	1
ZNF512	0	0	0	0	1	1	1	1	1	1	2	0	0	0	0	0	0	0	0	0	0	1	0	0	1	0	0	0	1	0	0	0	0	0	1	0	0	0	1	0	0	0	0	0	1	-0.261269	0	5.14681	1
NADK	0	0	0	0	1	1	1	1	1	1	2	1	2	0	0	0	1	0	0	0	0	0	0	0	1	0	1	0	0	0	0	0	0	0	1	0	1	0	0	0	0	0	0	0	1	-0.0215967	0	4.21574	1
ATP1B1	1	0	0	1	0	0	1	1	0	0	1	0	0	0	0	0	1	0	0	0	0	0	0	0	1	0	1	0	0	0	0	0	0	0	1	0	1	0	0	0	0	0	0	0	1	0.378125	0	2.85508	1
CCDC93	0	0	0	0	1	1	1	1	1	1	2	0	0	0	0	0	0	0	0	1	0	0	0	0	1	0	0	0	0	0	1	0	0	0	1	0	0	0	0	0	1	0	0	0	1	0.311409	0	1.9305	1
ENTHD2	0	0	0	0	2	1	2	1	2	1	2	0	0	0	0	0	0	0	1	0	0	0	0	0	1	0	0	0	0	0	0	1	0	0	1	0	0	0	0	0	0	1	0	0	1	0	0	2.26034	1
TVP23A	0	0	0	0	0	0	2	1	0	0	1	1	2	0	0	0	0	0	0	0	0	1	1	0	1	1	2	1	2	1	2	2	1	2	14	1	1	1	1	1	1	1	1	1	9	0	0	0	0
ETS1	0	0	0	0	0	0	1	1	0	0	1	0	0	0	0	0	0	0	0	0	0	0	0	0	0	6	3	1	2	1	5	1	1	1	21	1	1	1	1	1	1	1	1	1	9	0.333552	0	1.83294	1
CACNB4	1	1	1	2	0	0	0	0	0	0	0	0	0	0	0	0	0	0	0	0	0	0	0	0	0	3	2	1	4	0	2	1	0	0	13	1	1	1	1	0	1	1	0	0	6	0	0	2.28007	1
STARD10	0	0	0	0	1	1	1	1	1	1	2	1	2	0	0	0	0	0	0	1	0	1	0	0	1	0	2	1	1	0	2	1	0	1	8	0	1	1	1	0	1	1	0	1	6	0.252426	0	-0.178097	0
CDC42EP4	0	0	0	0	2	1	2	1	2	1	2	2	4	0	0	0	1	0	0	1	1	0	0	1	1	1	1	0	0	1	2	1	0	1	7	1	1	0	0	1	1	1	0	1	6	0.301869	0	0	0
DPYSL2	0	0	0	0	1	1	1	1	1	1	2	0	0	0	0	0	0	0	1	0	0	0	0	0	1	1	2	0	2	1	1	2	0	0	9	1	1	0	1	1	1	1	0	0	6	-0.646394	0	-15.8315	0
HIVEP3	0	0	0	0	1	1	1	1	1	1	2	0	0	0	0	0	0	0	0	0	0	0	0	1	1	3	1	0	1	1	2	0	0	1	9	1	1	0	1	1	1	0	0	1	6	0	0	-1.07188	0
MEF2C	0	0	0	0	1	1	1	1	1	1	2	0	0	0	0	0	1	0	0	0	0	0	0	0	1	12	6	0	2	1	6	0	1	0	28	1	1	0	1	1	1	0	1	0	6	0.0263488	0	-1.60148	0
ZNF333	0	0	0	0	1	1	1	1	1	1	2	0	0	0	0	0	0	0	0	0	0	0	0	0	0	2	3	1	0	1	0	1	0	1	9	1	1	1	0	1	0	1	0	1	6	0.684313	0	1.09723	1
LPAR1	0	0	0	0	1	1	2	1	2	1	2	0	0	0	0	0	1	0	0	0	0	0	0	0	1	3	4	0	2	0	3	1	1	0	14	1	1	0	1	0	1	1	1	0	6	0.413496	0	0	0
IL6R	0	0	0	0	0	0	1	1	1	1	2	1	2	0	0	0	0	0	0	0	1	0	1	0	1	2	2	0	0	2	1	1	2	0	10	1	1	0	0	1	1	1	1	0	6	0.605605	0	-1.27426	0
ARFGEF2	0	0	0	0	2	1	2	1	2	1	2	1	2	0	0	0	0	0	0	0	1	0	1	0	1	2	1	0	3	1	2	0	1	0	10	1	1	0	1	1	1	0	1	0	6	-0.0161009	0	-0.751844	0
TMSB4X	0	0	0	0	1	1	1	1	1	1	2	0	0	0	0	0	0	0	0	0	0	0	0	0	0	2	5	1	0	1	1	0	1	0	11	1	1	1	0	1	1	0	1	0	6	-0.0512069	0	544.467	1
GTF2IRD1	0	0	0	0	1	1	2	1	2	1	2	0	0	0	0	0	0	0	0	0	0	0	1	0	1	0	3	1	1	0	1	1	1	0	8	0	1	1	1	0	1	1	1	0	6	0.48042	0	0	0
MEX3C	0	0	0	0	1	1	1	1	1	1	2	0	0	0	0	1	0	0	0	0	0	0	0	0	1	1	1	1	0	0	3	1	0	1	8	1	1	1	0	0	1	1	0	1	6	0.379971	0	-1.53164	0
DAP	0	0	0	0	1	1	1	1	1	1	2	0	0	0	0	0	1	0	0	0	0	0	0	0	1	4	4	0	3	0	1	1	0	1	14	1	1	0	1	0	1	1	0	1	6	-0.629184	0	-9.22493	0
SH3KBP1	1	0	0	1	0	0	2	1	0	0	1	0	0	0	0	0	1	0	0	1	0	0	0	0	1	3	3	0	1	0	8	4	0	1	20	1	1	0	1	0	1	1	0	1	6	0.113073	0	-30.2014	0
TIMP3	0	0	0	0	1	1	1	1	1	1	2	0	0	0	0	0	1	0	0	0	0	0	0	0	1	1	5	1	2	0	1	0	0	1	11	1	1	1	1	0	1	0	0	1	6	0	0	-2.17854	0
VAPA	0	0	0	0	1	1	3	1	1	1	2	1	2	0	0	0	3	0	0	0	0	1	0	0	1	1	12	0	2	0	2	1	0	1	19	1	1	0	1	0	1	1	0	1	6	0.501141	0	-1.69084	0
KAZN	0	0	0	0	1	1	1	1	1	1	2	0	0	0	0	1	0	0	0	0	0	0	0	0	1	3	4	0	1	1	1	0	0	1	11	1	1	0	1	1	1	0	0	1	6	0	0	0	0
RASA3	0	0	0	0	1	1	2	1	1	1	2	0	0	0	0	0	0	0	0	0	0	0	0	0	0	6	2	0	2	1	2	3	0	0	16	1	1	0	1	1	1	1	0	0	6	0.00030315	0	3.19006	1
RNF11	1	0	0	1	0	0	1	1	0	0	1	0	0	0	0	0	0	0	0	0	0	0	0	0	0	1	2	1	2	0	2	0	0	1	9	1	1	1	1	0	1	0	0	1	6	0.374875	0	2.99142	1
C9orf72	0	0	0	0	1	1	1	1	1	1	2	0	0	0	0	0	0	0	0	0	0	0	0	0	0	3	1	0	0	1	1	2	0	1	9	1	1	0	0	1	1	1	0	1	6	1.01879	0	4.65908	1
TCTN1	0	1	0	1	1	1	2	1	1	1	2	0	0	0	0	0	0	0	0	1	0	0	0	0	1	1	2	0	0	0	1	0	0	0	4	1	1	0	0	0	1	0	0	0	3	-0.589549	0	0.49384	0
ZFAND5	0	0	0	0	0	0	2	1	0	0	1	1	3	0	0	1	0	0	0	0	0	1	0	0	1	4	2	0	2	0	0	0	0	0	8	1	1	0	1	0	0	0	0	0	3	0.262554	0	10.532	1
CYBB	0	0	0	0	0	0	1	1	0	0	1	1	2	0	0	1	1	0	0	0	0	0	0	0	1	3	1	0	0	0	2	0	0	0	6	1	1	0	0	0	1	0	0	0	3	-0.0418091	0	6.19868	1
ST3GAL4	1	1	1	2	0	0	1	1	0	0	1	0	0	0	0	0	0	0	0	0	0	0	0	0	0	0	0	0	0	1	0	4	0	2	7	0	0	0	0	1	0	1	0	1	3	-0.288058	0	1.70065	1
PROK2	1	1	1	2	0	0	0	0	1	1	1	0	0	0	0	0	0	0	0	0	0	0	0	0	0	2	2	0	0	0	1	0	0	0	5	1	1	0	0	0	1	0	0	0	3	-0.351224	0	2.54386	1
ZNF800	0	0	0	0	0	0	1	1	0	0	1	0	0	0	0	0	0	0	0	0	0	1	0	0	1	1	0	0	1	0	1	0	0	0	3	1	0	0	1	0	1	0	0	0	3	0.148091	0	1.99105	1
SPAG1	1	0	0	1	1	1	1	1	1	1	2	1	2	1	0	0	1	0	0	0	0	1	0	0	1	1	2	0	1	0	0	0	0	0	4	1	1	0	1	0	0	0	0	0	3	-0.242559	0	0	0
RAB20	1	0	0	1	1	1	1	1	1	1	2	0	0	0	0	0	0	0	0	0	0	1	0	0	1	1	0	0	1	0	0	0	0	1	3	1	0	0	1	0	0	0	0	1	3	0.476737	0	0.902319	0
CXCL2	1	1	1	2	0	0	1	1	0	0	1	0	0	0	0	0	0	0	0	0	0	0	0	0	0	2	1	0	0	0	1	0	0	0	4	1	1	0	0	0	1	0	0	0	3	-0.0651203	0	7.46152	1
RAB11FIP1	1	1	1	2	0	0	0	0	1	1	1	0	0	0	0	0	1	0	0	0	0	0	0	0	1	0	3	0	0	0	1	1	0	0	5	0	1	0	0	0	1	1	0	0	3	0.110047	0	-2.43247	0
HOMER3	1	1	1	2	0	0	1	1	0	0	1	0	0	0	0	0	0	0	0	0	0	0	0	0	0	0	2	0	2	0	0	2	0	0	6	0	1	0	1	0	0	1	0	0	3	0.789063	0	4.22873	1
PDK1	1	0	0	1	1	1	1	1	1	1	2	0	0	0	0	0	1	0	0	0	0	0	0	0	1	4	1	0	0	0	1	0	0	0	6	1	1	0	0	0	1	0	0	0	3	0.0609315	0	0	0
SLC7A5	0	1	0	1	1	1	1	1	1	1	2	0	0	0	0	0	1	0	0	0	0	0	0	0	1	3	3	0	0	0	0	1	0	0	7	1	1	0	0	0	0	1	0	0	3	-0.675744	0	-6.55886	0
ENO1	0	0	0	0	0	0	1	1	0	0	1	0	0	0	0	0	0	0	0	0	0	1	0	0	1	1	0	0	1	1	0	0	0	0	3	1	0	0	1	1	0	0	0	0	3	-0.610252	0	214.054	1
TMEM259	0	0	0	0	0	0	0	0	1	1	1	0	0	0	0	0	0	0	1	0	0	0	1	0	1	0	0	0	0	0	1	1	1	0	3	0	0	0	0	0	1	1	1	0	3	0.582749	0	7.52989	1
ARAP1	0	0	0	0	0	0	1	1	0	0	1	0	0	0	0	0	0	0	0	1	0	0	0	0	1	1	0	0	0	0	1	0	0	1	3	1	0	0	0	0	1	0	0	1	3	0.686907	0	10.4982	1
POLI	0	0	0	0	0	0	0	0	1	1	1	0	0	0	0	0	0	0	1	0	0	0	0	0	1	1	0	0	0	0	1	1	0	0	3	1	0	0	0	0	1	1	0	0	3	0.581435	0	1.07857	1
CAPN7	0	0	0	0	0	0	1	1	0	0	1	0	0	0	0	0	0	0	0	0	0	0	0	1	1	1	1	0	0	0	0	0	0	1	3	1	1	0	0	0	0	0	0	1	3	0.292581	0	1.38215	1
PHC3	0	0	0	0	0	0	1	1	0	0	1	0	0	0	0	0	0	0	0	0	0	1	0	0	1	0	1	0	1	0	1	0	0	0	3	0	1	0	1	0	1	0	0	0	3	0.579405	0	1.54616	1
NCF2	1	0	0	1	1	1	1	1	1	1	2	0	0	0	0	0	0	0	0	0	0	0	0	0	0	0	2	0	0	0	1	1	0	0	4	0	1	0	0	0	1	1	0	0	3	0.194852	0	17.4588	1
CLEC3B	1	1	1	2	0	0	1	1	0	0	1	0	0	0	0	0	0	0	0	0	0	0	0	0	0	0	0	1	1	0	0	0	1	0	3	0	0	1	1	0	0	0	1	0	3	1.18575	0	3.27774	1
TTC7B	0	0	0	0	0	0	0	0	1	1	1	0	0	0	0	0	0	0	0	0	0	1	0	0	1	0	1	0	1	0	1	0	0	0	3	0	1	0	1	0	1	0	0	0	3	0.340302	0	1.39794	1
GPCPD1	0	0	0	0	0	0	1	1	0	0	1	0	0	0	0	0	0	0	0	0	0	1	0	0	1	2	1	0	4	0	0	0	0	0	7	1	1	0	1	0	0	0	0	0	3	0.633516	0	6.64735	1
CD82	0	0	0	0	0	0	0	0	1	1	1	0	0	0	0	0	0	0	0	0	0	1	0	0	1	0	2	0	3	0	2	0	0	0	7	0	1	0	1	0	1	0	0	0	3	1.00772	0	23.7483	1
HERC4	0	0	0	0	0	0	1	1	0	0	1	0	0	0	0	0	1	0	0	0	0	0	0	0	1	1	2	0	1	0	0	0	0	0	4	1	1	0	1	0	0	0	0	0	3	0.538816	0	5.27332	1
TNFAIP8L1	0	0	0	0	0	0	1	1	0	0	1	1	2	0	0	0	1	0	0	0	1	0	0	0	1	2	2	0	0	1	0	0	0	0	5	1	1	0	0	1	0	0	0	0	3	0.158588	0	1.36718	1
TSPAN2	0	0	0	0	0	0	1	1	0	0	1	0	0	0	0	0	0	0	0	0	0	1	0	0	1	0	1	0	1	0	0	1	0	0	3	0	1	0	1	0	0	1	0	0	3	0	0	11.109	1
FTH1	0	0	0	0	0	0	1	1	0	0	1	0	0	0	0	0	0	0	0	1	0	0	0	0	1	0	1	0	0	1	1	0	0	0	3	0	1	0	0	1	1	0	0	0	3	0.764236	0	62.3217	1
HEXA	0	0	0	0	0	0	1	1	0	0	1	0	0	0	0	1	0	0	0	0	0	0	0	0	1	1	1	0	0	0	1	0	0	0	3	1	1	0	0	0	1	0	0	0	3	0.330555	0	6.50428	1
SKI	0	1	0	1	1	1	1	1	1	1	2	0	0	0	0	0	0	0	0	0	0	0	0	0	0	0	2	0	0	0	1	6	0	0	9	0	1	0	0	0	1	1	0	0	3	0.0946507	0	1.45837	1
MICAL2	0	0	0	0	0	0	2	1	0	0	1	0	0	0	0	0	1	0	0	0	0	0	0	0	1	2	6	0	0	0	2	0	0	0	10	1	1	0	0	0	1	0	0	0	3	0	0	1.66884	1
YEATS2	0	0	0	0	0	0	1	1	0	0	1	0	0	0	0	0	0	1	0	0	0	0	0	0	1	1	1	1	0	0	0	0	0	0	3	1	1	1	0	0	0	0	0	0	3	-0.152941	0	3.28347	1
KIAA0556	0	0	0	0	0	0	0	0	1	1	1	0	0	0	0	0	1	0	0	0	0	0	0	0	1	0	1	0	0	0	1	1	0	0	3	0	1	0	0	0	1	1	0	0	3	0.0359089	0	1.37213	1
DYRK1A	0	0	0	0	0	0	0	0	1	1	1	0	0	0	0	1	0	0	0	0	0	0	0	0	1	4	1	0	0	0	3	0	0	0	8	1	1	0	0	0	1	0	0	0	3	-0.211578	0	7.81294	1
LYL1	0	0	0	0	0	0	1	1	0	0	1	0	0	0	0	0	0	1	0	0	0	0	0	0	1	0	0	1	1	0	0	1	0	0	3	0	0	1	1	0	0	1	0	0	3	0.752743	0	12.4637	1
CNIH1	0	0	0	0	0	0	1	1	0	0	1	1	2	0	0	0	1	0	0	1	0	0	0	0	1	2	2	0	0	0	1	0	0	0	5	1	1	0	0	0	1	0	0	0	3	0.386916	0	4.90287	1
ARFGAP2	0	0	0	0	0	0	1	1	0	0	1	0	0	0	0	0	0	0	0	1	0	0	0	0	1	1	2	0	0	0	2	0	0	0	5	1	1	0	0	0	1	0	0	0	3	0.322496	0	11.8192	1
MCPH1	0	0	0	0	0	0	1	1	0	0	1	0	0	0	0	0	0	0	0	0	1	0	0	0	1	0	1	0	1	1	0	0	0	0	3	0	1	0	1	1	0	0	0	0	3	-0.204949	0	1.23839	1
SQRDL	0	0	0	0	0	0	1	1	0	0	1	0	0	0	0	1	0	0	0	0	0	0	0	0	1	1	1	0	0	0	1	0	0	0	3	1	1	0	0	0	1	0	0	0	3	0	0	1.96149	1
MAFF	1	1	1	2	1	1	1	1	1	1	2	0	0	0	0	0	0	0	0	0	0	0	0	0	0	0	0	0	0	0	0	0	0	0	0	0	0	0	0	0	0	0	0	0	0	0.592885	0	3.19189	1
MYCN	0	0	0	0	0	0	0	0	0	0	0	0	0	0	0	0	0	0	0	0	0	0	0	0	0	0	0	0	0	0	0	0	0	0	0	0	0	0	0	0	0	0	0	0	0	0.579849	0	12.3357	1
RIN2	0	0	0	0	0	0	2	1	0	0	1	0	0	0	0	0	0	0	0	0	0	1	0	0	1	2	3	1	1	1	3	1	1	0	13	1	1	1	1	1	1	1	1	0	8	0.791998	0	-1.0123	0
DGKD	0	0	0	0	0	0	1	1	0	0	1	0	0	0	0	0	0	0	0	0	0	0	0	0	0	2	1	1	1	1	1	2	1	0	10	1	1	1	1	1	1	1	1	0	8	0.0889006	0	1.41393	1
CSTA	1	0	0	1	0	0	2	1	0	0	1	1	2	1	0	0	0	0	0	1	0	0	0	1	1	1	3	1	0	0	4	0	0	2	11	1	1	1	0	0	1	0	0	1	5	-0.31075	0	-38.4006	0
SLC19A1	0	0	0	0	1	1	1	1	1	1	2	0	0	0	0	0	0	0	1	0	0	0	0	0	1	1	0	0	1	0	1	8	1	0	12	1	0	0	1	0	1	1	1	0	5	-0.519081	0	0.527075	0
SLC44A1	0	0	0	0	1	1	1	1	1	1	2	0	0	0	0	0	1	0	0	0	0	0	0	0	1	1	1	0	1	1	1	0	0	0	5	1	1	0	1	1	1	0	0	0	5	-0.309851	0	-2.93545	0
GAS7	0	0	0	0	1	1	3	1	1	1	2	1	2	0	0	0	2	0	0	1	0	0	0	1	1	4	5	0	3	0	3	0	0	3	18	1	1	0	1	0	1	0	0	1	5	-0.104387	0	-0.068148	0
SRGAP2B	0	0	0	0	0	0	2	1	1	1	2	0	0	0	0	0	1	0	1	0	0	0	0	0	1	3	3	0	1	0	1	3	0	0	11	1	1	0	1	0	1	1	0	0	5	0	0	0	0
CD44	0	0	0	0	1	1	1	1	1	1	2	1	2	0	0	0	0	0	0	1	0	1	0	0	1	3	4	0	2	0	3	1	0	0	13	1	1	0	1	0	1	1	0	0	5	0.864562	0	-78.6912	0
ASPRV1	0	0	0	0	1	1	2	1	1	1	2	0	0	0	0	1	1	0	0	0	0	0	0	0	1	1	2	0	1	0	1	1	0	0	6	1	1	0	1	0	1	1	0	0	5	0	0	0	0
ERCC4	0	0	0	0	1	1	1	1	1	1	2	1	3	0	0	1	0	1	0	1	0	1	0	0	1	3	1	1	1	0	1	0	0	0	7	1	1	1	1	0	1	0	0	0	5	0.179296	0	-0.970446	0
FAM107B	1	1	1	2	1	1	1	1	1	1	2	0	0	0	0	0	0	0	0	0	0	0	0	0	0	2	5	0	1	0	2	1	0	0	11	1	1	0	1	0	1	1	0	0	5	-0.215233	0	-15.9297	0
RBPJ	0	0	0	0	2	1	2	1	4	1	2	2	4	0	0	1	0	0	0	1	0	0	0	1	1	1	3	0	1	0	3	0	0	2	10	1	1	0	1	0	1	0	0	1	5	0.202736	0	-3.13684	0
DOCK5	0	0	0	0	1	1	2	1	1	1	2	0	0	0	0	0	0	0	0	1	1	0	0	0	1	3	4	1	0	1	2	0	0	0	11	1	1	1	0	1	1	0	0	0	5	0.107922	0	-0.753294	0
CDH2	0	1	0	1	0	0	0	0	1	1	1	0	0	0	0	0	0	0	0	0	0	1	0	0	1	4	2	1	2	0	2	0	0	0	11	1	1	1	1	0	1	0	0	0	5	0	0	-1.08738	0
KIAA1217	0	0	0	0	0	0	1	1	2	1	2	1	3	0	0	2	1	0	0	0	0	1	0	1	1	3	3	0	3	0	3	0	0	1	13	1	1	0	1	0	1	0	0	1	5	0	0	0	0
SPON2	0	0	0	0	4	1	4	1	4	1	2	2	4	0	0	1	0	0	0	2	0	0	1	0	1	1	2	0	0	0	2	1	1	0	7	1	1	0	0	0	1	1	1	0	5	0.305548	0	0	0
PPARGC1A	0	0	0	0	1	1	1	1	2	1	2	0	0	0	0	0	0	0	0	0	0	0	0	1	1	2	3	0	0	0	5	1	0	1	12	1	1	0	0	0	1	1	0	1	5	0	0	0	0
PDE3B	0	1	0	1	0	0	2	1	0	0	1	1	2	0	1	1	2	0	0	0	0	0	0	0	1	1	4	0	4	0	4	2	0	0	15	1	1	0	1	0	1	1	0	0	5	0.727038	0	-1.46208	0
FOSL2	1	0	0	1	0	0	1	1	0	0	1	0	0	0	0	0	1	0	0	0	0	0	0	0	1	1	1	0	3	2	0	1	0	0	8	1	1	0	1	1	0	1	0	0	5	0.319646	0	0.260344	0
FGFR1	0	0	0	0	1	1	1	1	1	1	2	0	0	0	0	0	1	0	0	0	0	0	0	0	1	2	2	0	1	1	0	1	0	0	7	1	1	0	1	1	0	1	0	0	5	-0.58263	0	0	0
ADAM19	0	0	0	0	2	1	3	1	2	1	2	1	2	0	0	1	0	0	0	0	0	0	0	0	1	1	1	1	0	0	3	1	0	0	7	1	1	1	0	0	1	1	0	0	5	0	0	-2.54202	0
OLIG2	0	0	0	0	1	1	1	1	1	1	2	1	2	0	0	0	1	0	0	0	0	0	0	1	1	3	2	0	0	1	0	1	0	1	8	1	1	0	0	1	0	1	0	1	5	0	0	0	0
WASF2	0	0	0	0	2	1	2	1	2	1	2	0	0	0	0	0	0	0	1	0	0	0	0	0	1	2	0	1	0	0	1	2	1	0	7	1	0	1	0	0	1	1	1	0	5	0.330271	0	-9.18141	0
PIK3R5	0	0	0	0	3	1	5	1	3	1	2	1	2	0	0	1	1	0	1	0	0	2	0	0	1	4	2	0	3	0	0	2	0	1	12	1	1	0	1	0	0	1	0	1	5	-0.0236958	0	0.683481	0
TTLL4	0	0	0	0	1	1	1	1	3	1	2	2	2	0	0	0	2	0	0	0	0	0	0	1	1	1	2	0	0	0	1	1	0	3	8	1	1	0	0	0	1	1	0	1	5	-0.133183	0	-1.20268	0
CHD5	0	0	0	0	1	1	1	1	1	1	2	0	0	0	0	0	0	0	0	0	1	0	0	0	1	0	1	1	1	1	0	2	0	0	6	0	1	1	1	1	0	1	0	0	5	0	0	0	0
CHGB	0	0	0	0	1	1	1	1	1	1	2	1	2	0	0	0	0	0	0	0	1	0	1	0	1	2	1	0	0	1	1	0	1	0	6	1	1	0	0	1	1	0	1	0	5	0	0	0	0
RFX7	0	0	0	0	1	1	1	1	1	1	2	0	0	0	0	0	0	0	1	0	0	1	0	0	1	1	2	0	1	0	3	1	0	0	8	1	1	0	1	0	1	1	0	0	5	0.451516	0	-10.1621	0
RGS12	0	0	0	0	1	1	1	1	2	1	2	0	0	0	0	0	0	0	0	1	0	0	0	0	1	0	1	0	1	0	3	1	1	0	7	0	1	0	1	0	1	1	1	0	5	0.504893	0	0	0
SCARB1	0	0	0	0	1	1	1	1	2	1	2	0	0	0	0	0	0	0	0	0	0	0	0	1	1	1	1	1	0	0	1	0	0	1	5	1	1	1	0	0	1	0	0	1	5	0.0315944	0	0.0681612	0
KCTD3	0	0	0	0	1	1	2	1	1	1	2	1	3	0	0	0	1	0	0	1	0	1	0	0	1	2	2	0	2	0	2	0	0	1	9	1	1	0	1	0	1	0	0	1	5	-0.181567	0	-5.96298	0
HDAC4	0	0	0	0	2	1	3	1	4	1	2	1	2	0	0	2	0	0	0	1	0	1	0	0	1	4	1	0	2	0	1	0	1	0	9	1	1	0	1	0	1	0	1	0	5	0.346272	0	-0.622394	0
CNKSR3	0	0	0	0	2	1	2	1	3	1	2	1	3	0	0	0	0	0	0	0	1	1	1	1	1	1	0	0	3	1	0	0	1	1	7	1	0	0	1	1	0	0	1	1	5	-0.103019	0	-0.064397	0
BCHE	0	0	0	0	1	1	2	1	1	1	2	1	2	0	0	1	1	1	0	1	0	0	0	0	1	2	2	1	1	0	2	0	0	0	8	1	1	1	1	0	1	0	0	0	5	0	0	0	0
SNX29	0	0	0	0	2	1	2	1	2	1	2	1	2	0	0	1	0	0	1	1	0	1	0	0	1	2	2	0	2	0	1	1	0	0	8	1	1	0	1	0	1	1	0	0	5	0.652605	0	0.125617	0
C1GALT1C1	0	0	0	0	1	1	1	1	1	1	2	0	0	0	0	0	1	0	0	0	0	0	0	0	1	2	2	1	1	0	0	0	0	1	7	1	1	1	1	0	0	0	0	1	5	-0.317091	0	0.308991	0
BCL11B	0	0	0	0	3	1	3	1	4	1	2	0	0	0	0	0	1	0	0	1	1	0	0	0	1	1	2	0	0	1	2	0	0	1	7	1	1	0	0	1	1	0	0	1	5	0	0	0	0
PPP1CB	0	0	0	0	1	1	3	1	2	1	2	2	2	0	0	1	1	0	0	0	1	0	1	0	1	4	3	0	0	1	0	0	1	1	10	1	1	0	0	1	0	0	1	1	5	0.0676695	0	-0.757154	0
IL1R1	0	1	0	1	0	0	1	1	0	0	1	0	0	0	0	0	0	0	0	0	0	0	0	0	0	3	2	0	1	0	2	1	0	0	9	1	1	0	1	0	1	1	0	0	5	-0.764964	0	4.19679	1
PPARG	0	0	0	0	0	0	1	1	1	1	2	1	2	0	0	1	1	0	0	0	0	1	0	0	1	4	2	0	2	0	1	1	0	0	10	1	1	0	1	0	1	1	0	0	5	0.339698	0	0	0
ADO	0	0	0	0	1	1	1	1	1	1	2	1	2	0	0	0	1	0	0	1	0	0	0	0	1	5	4	0	0	0	2	0	1	1	13	1	1	0	0	0	1	0	1	1	5	0.129307	0	-0.0221025	0
GRB10	0	0	0	0	1	1	2	1	1	1	2	0	0	0	0	0	0	0	0	0	0	0	0	0	0	4	4	0	1	0	2	4	0	0	15	1	1	0	1	0	1	1	0	0	5	-0.127908	0	3.56048	1
GFPT1	0	0	0	0	1	1	2	1	1	1	2	0	0	0	0	0	0	0	0	0	0	1	0	0	1	1	1	1	1	0	1	0	0	0	5	1	1	1	1	0	1	0	0	0	5	0.274583	0	-1.57529	0
TMEM200A	0	0	0	0	1	1	1	1	1	1	2	1	2	0	0	1	0	0	0	0	0	1	0	0	1	4	1	0	1	0	3	0	0	1	10	1	1	0	1	0	1	0	0	1	5	0	0	-2.1676	0
NRCAM	0	0	0	0	0	0	1	1	1	1	2	1	4	0	0	1	0	0	0	0	1	1	0	0	1	4	0	1	1	1	1	0	0	0	8	1	0	1	1	1	1	0	0	0	5	0	0	0	0
KCNMA1	0	0	0	0	1	1	2	1	1	1	2	0	0	0	0	0	0	0	0	0	0	1	0	1	1	3	2	0	1	0	2	0	0	2	10	1	1	0	1	0	1	0	0	1	5	0	0	0	0
SATB2	0	0	0	0	1	1	1	1	1	1	2	0	0	0	0	1	0	0	0	0	0	0	0	1	1	3	2	0	2	0	2	0	0	1	10	1	1	0	1	0	1	0	0	1	5	0	0	0	0
ARHGAP24	0	0	0	0	1	1	1	1	1	1	2	1	2	0	0	0	0	0	0	0	0	1	0	1	1	0	3	1	2	0	1	0	0	1	8	0	1	1	1	0	1	0	0	1	5	0	0	0	0
TSN	0	0	0	0	1	1	2	1	1	1	2	1	2	0	0	0	0	0	0	0	1	0	0	1	1	2	3	0	3	1	0	0	0	1	10	1	1	0	1	1	0	0	0	1	5	-0.156712	0	0	0
HINT1	0	0	0	0	1	1	1	1	2	1	2	0	0	0	0	1	0	0	0	1	0	1	0	0	1	4	3	1	2	0	2	0	0	0	12	1	1	1	1	0	1	0	0	0	5	0.493936	0	-108.1	0
VRK2	0	0	0	0	1	1	1	1	1	1	2	0	0	0	0	0	0	0	0	1	0	0	0	0	1	3	5	1	1	0	2	0	0	0	12	1	1	1	1	0	1	0	0	0	5	-0.0824881	0	-2.97473	0
ZFAND3	0	0	0	0	0	0	1	1	1	1	2	1	2	0	0	0	1	0	0	1	0	0	0	0	1	2	3	1	2	0	3	0	0	0	11	1	1	1	1	0	1	0	0	0	5	0.274601	0	0.0471021	0
CDKN2B	0	0	0	0	1	1	1	1	1	1	2	0	0	0	0	0	1	0	0	0	0	0	0	0	1	3	2	0	1	0	1	0	0	1	8	1	1	0	1	0	1	0	0	1	5	0	0	0	0
DYNC1H1	0	0	0	0	1	1	1	1	1	1	2	0	0	0	0	0	0	0	0	0	0	0	0	0	0	2	2	0	2	1	0	0	1	0	8	1	1	0	1	1	0	0	1	0	5	0.211868	0	4.1333	1
PTX3	0	1	0	1	0	0	0	0	0	0	0	0	0	0	0	0	0	0	0	0	0	0	0	0	0	2	2	0	0	0	0	0	0	0	4	1	1	0	0	0	0	0	0	0	2	-1.42622	1	3.43492	1
PDE9A	0	1	0	1	0	0	0	0	0	0	0	0	0	0	0	0	0	0	0	0	0	0	0	0	0	1	0	0	0	0	2	0	0	0	3	1	0	0	0	0	1	0	0	0	2	-1.41875	1	3.7441	1
CD24	0	1	0	1	0	0	0	0	0	0	0	0	0	0	0	0	0	0	0	0	0	0	0	0	0	1	0	1	0	0	0	0	0	0	2	1	0	1	0	0	0	0	0	0	2	-2.70197	1	3.54758	1
ALDH2	1	0	0	1	1	1	1	1	1	1	2	0	0	0	0	0	0	0	0	0	0	1	0	0	1	0	0	0	2	0	0	1	0	0	3	0	0	0	1	0	0	1	0	0	2	0.399543	0	-10.016	0
RBKS	0	1	0	1	1	1	1	1	1	1	2	0	0	0	0	0	0	1	0	0	0	0	0	0	1	0	2	1	0	0	0	0	0	0	3	0	1	1	0	0	0	0	0	0	2	-0.743872	0	-0.243471	0
KATNB1	0	0	0	0	0	0	1	1	0	0	1	1	2	0	0	1	1	0	0	0	0	0	0	0	1	1	1	0	0	0	0	0	0	0	2	1	1	0	0	0	0	0	0	0	2	-0.223669	0	2.81054	1
BMP1	0	1	0	1	1	1	1	1	1	1	2	0	0	0	0	0	0	0	0	0	0	0	0	0	0	1	0	0	0	0	0	1	0	0	2	1	0	0	0	0	0	1	0	0	2	-0.672036	0	2.48502	1
PRDM16	1	1	1	2	0	0	0	0	1	1	1	0	0	0	0	0	0	0	0	0	0	0	0	0	0	0	0	0	1	0	0	1	0	0	2	0	0	0	1	0	0	1	0	0	2	0.452688	0	3.14242	1
ALDH3B1	1	1	1	2	0	0	1	1	0	0	1	0	0	0	0	0	0	0	0	0	0	1	0	0	1	1	0	0	1	0	0	0	0	0	2	1	0	0	1	0	0	0	0	0	2	0.837579	0	-1.17148	0
BLOC1S4	1	0	0	1	1	1	1	1	1	1	2	0	0	0	0	1	0	0	0	0	0	0	0	0	1	1	0	0	0	0	0	0	1	0	2	1	0	0	0	0	0	0	1	0	2	0.122125	0	0.844982	0
ZNF787	1	1	1	2	0	0	0	0	1	1	1	0	0	0	0	0	0	0	0	0	0	0	0	0	0	0	0	0	0	0	1	0	1	0	2	0	0	0	0	0	1	0	1	0	2	0.519809	0	2.3623	1
SPNS1	0	0	0	0	0	0	2	1	0	0	1	1	2	0	0	0	2	0	1	0	0	0	0	0	1	0	2	0	0	0	0	2	0	0	4	0	1	0	0	0	0	1	0	0	2	0.349873	0	1.69313	1
SPAG9	0	0	0	0	0	0	0	0	1	1	1	0	0	0	0	0	1	0	0	0	0	0	0	0	1	0	3	0	0	0	1	0	0	0	4	0	1	0	0	0	1	0	0	0	2	0.275168	0	1.46158	1
CACTIN	0	0	0	0	0	0	0	0	3	1	1	1	2	0	0	1	0	0	0	0	0	0	0	0	1	1	0	0	0	0	0	1	0	0	2	1	0	0	0	0	0	1	0	0	2	-0.125147	0	1.78776	1
JAG1	1	1	1	2	0	0	1	1	0	0	1	0	0	0	0	0	0	0	0	0	0	0	0	0	0	1	1	0	0	0	0	0	0	0	2	1	1	0	0	0	0	0	0	0	2	0.418377	0	3.48017	1
MGST1	1	1	1	2	0	0	1	1	0	0	1	0	0	0	0	0	0	0	0	0	0	1	0	0	1	0	2	0	1	0	0	0	0	0	3	0	1	0	1	0	0	0	0	0	2	0.102519	0	-25.086	0
LUC7L3	0	0	0	0	0	0	1	1	0	0	1	1	2	0	0	0	1	0	0	0	0	0	0	0	1	0	1	0	1	0	0	0	0	0	2	0	1	0	1	0	0	0	0	0	2	0.76064	0	14.0631	1
SNAPC4	0	0	0	0	0	0	1	1	0	0	1	0	0	0	0	0	0	0	0	0	0	0	0	1	1	1	0	0	0	0	0	0	0	1	2	1	0	0	0	0	0	0	0	1	2	-0.115706	0	1.18388	1
ZDHHC9	0	1	0	1	1	1	1	1	1	1	2	0	0	0	0	0	0	0	0	0	0	1	0	0	1	1	0	0	1	0	0	0	0	0	2	1	0	0	1	0	0	0	0	0	2	0.017333	0	-4.30621	0
ALDH1B1	0	0	0	0	0	0	1	1	0	0	1	0	0	0	0	1	0	0	0	0	0	0	0	0	1	1	1	0	0	0	0	0	0	0	2	1	1	0	0	0	0	0	0	0	2	-1.28704	1	-3.23591	0
ZBTB24	0	0	0	0	0	0	1	1	0	0	1	0	0	0	0	0	1	0	0	0	0	0	0	0	1	0	2	0	0	0	1	0	0	0	3	0	1	0	0	0	1	0	0	0	2	-1.38562	1	-2.00589	0
ZNF512B	0	0	0	0	0	0	1	1	0	0	1	1	2	0	0	0	0	0	0	0	1	0	1	0	1	0	0	0	0	1	0	0	1	0	2	0	0	0	0	1	0	0	1	0	2	-0.0431948	0	1.94135	1
DCTN4	0	1	0	1	1	1	1	1	1	1	2	0	0	0	0	0	0	0	0	0	0	0	0	0	0	0	1	0	1	0	0	0	0	0	2	0	1	0	1	0	0	0	0	0	2	0.065342	0	2.23718	1
NPTX2	0	1	0	1	1	1	1	1	2	1	2	0	0	0	0	0	0	0	0	0	0	0	0	0	0	0	1	0	0	0	3	0	0	0	4	0	1	0	0	0	1	0	0	0	2	0.241062	0	2.92038	1
ZCCHC3	0	0	0	0	0	0	1	1	0	0	1	0	0	0	0	0	1	0	0	0	0	0	0	0	1	0	1	1	0	0	0	0	0	0	2	0	1	1	0	0	0	0	0	0	2	0.132606	0	1.01122	1
SGSM2	0	0	0	0	0	0	0	0	2	1	1	0	0	0	0	1	0	0	0	0	0	1	0	0	1	1	0	0	1	0	0	0	0	0	2	1	0	0	1	0	0	0	0	0	2	0.355858	0	5.5503	1
AP4S1	0	0	0	0	0	0	1	1	0	0	1	0	0	0	0	0	0	0	0	1	0	0	0	0	1	0	1	0	0	0	1	0	0	0	2	0	1	0	0	0	1	0	0	0	2	0.186823	0	2.26716	1
ADPGK	0	0	0	0	0	0	1	1	0	0	1	0	0	0	0	0	1	0	0	0	0	0	0	0	1	0	1	0	1	0	0	0	0	0	2	0	1	0	1	0	0	0	0	0	2	0.126886	0	7.25287	1
NSFL1C	0	0	0	0	0	0	0	0	1	1	1	0	0	0	0	0	0	0	0	0	0	0	0	1	1	0	0	0	0	0	1	0	0	1	2	0	0	0	0	0	1	0	0	1	2	-0.314682	0	1.2714	1
C1orf174	0	0	0	0	0	0	2	1	0	0	1	0	0	0	0	0	0	0	0	0	0	1	0	0	1	0	0	0	2	0	1	0	0	0	3	0	0	0	1	0	1	0	0	0	2	-0.503092	0	1.08409	1
STMN3	0	0	0	0	0	0	0	0	1	1	1	1	2	0	0	0	0	0	1	0	0	0	1	0	1	0	0	0	0	0	0	2	2	0	4	0	0	0	0	0	0	1	1	0	2	0.784909	0	7.96068	1
RPS6KC1	0	0	0	0	0	0	1	1	0	0	1	0	0	0	0	0	0	0	0	1	0	0	0	0	1	3	0	0	0	0	2	0	0	0	5	1	0	0	0	0	1	0	0	0	2	0.591554	0	4.40824	1
ZNF24	0	0	0	0	0	0	1	1	0	0	1	0	0	0	0	0	0	0	1	0	0	0	0	0	1	0	0	0	0	0	2	1	0	0	3	0	0	0	0	0	1	1	0	0	2	0.0201919	0	5.56364	1
MADD	0	0	0	0	0	0	0	0	1	1	1	0	0	0	0	0	0	0	0	0	0	0	0	1	1	1	0	0	0	0	0	0	0	1	2	1	0	0	0	0	0	0	0	1	2	0.352108	0	6.27706	1
ZFYVE27	0	0	0	0	0	0	0	0	1	1	1	0	0	0	0	1	0	0	0	0	0	0	0	0	1	2	0	0	0	0	0	1	0	0	3	1	0	0	0	0	0	1	0	0	2	0.545414	0	2.85326	1
ZNF496	0	0	0	0	0	0	0	0	1	1	1	0	0	0	0	0	1	0	0	0	0	0	0	0	1	0	1	0	0	0	0	2	0	0	3	0	1	0	0	0	0	1	0	0	2	0.812675	0	5.66949	1
MICAL3	0	0	0	0	0	0	0	0	1	1	1	0	0	0	0	0	0	0	0	0	0	1	0	0	1	0	0	0	1	0	0	0	0	1	2	0	0	0	1	0	0	0	0	1	2	-0.0915536	0	1.36487	1
SPPL2B	0	0	0	0	0	0	1	1	0	0	1	0	0	0	0	0	0	0	1	0	0	1	0	0	1	0	0	0	2	0	0	1	0	0	3	0	0	0	1	0	0	1	0	0	2	0.472279	0	3.32759	1
SH3BP4	0	0	0	0	0	0	0	0	2	1	1	0	0	0	0	0	1	0	0	0	0	0	0	0	1	1	1	1	1	1	2	1	0	0	8	1	1	1	1	1	1	1	0	0	7	0.155825	0	-6.19255	0
CLMN	0	1	0	1	0	0	0	0	0	0	0	0	0	0	0	0	0	0	0	0	0	0	0	0	0	3	1	0	1	1	1	1	1	0	9	1	1	0	1	1	1	1	1	0	7	0	0	1.00334	1
IRF8	0	0	0	0	0	0	2	1	0	0	1	0	0	0	0	0	0	0	0	0	1	0	0	0	1	1	2	0	2	2	2	1	0	1	11	1	1	0	1	1	1	1	0	1	7	0	0	-78.5541	0
NUDT5	0	0	0	0	0	0	1	1	0	0	1	1	2	0	0	0	0	0	0	0	1	0	0	1	1	3	2	0	0	2	2	1	1	1	12	1	1	0	0	1	1	1	1	1	7	-0.115797	0	-1.53435	0
ZMIZ1	0	0	0	0	0	0	2	1	0	0	1	0	0	0	0	0	0	0	0	1	0	0	0	0	1	2	3	1	3	0	1	7	0	2	19	1	1	1	1	0	1	1	0	1	7	0.708468	0	-4.05557	0
RUFY4	0	0	0	0	0	0	1	1	0	0	1	0	0	0	0	0	1	0	0	0	0	0	0	0	1	0	2	0	1	1	1	2	1	1	9	0	1	0	1	1	1	1	1	1	7	0	0	0	0
ABCC1	0	0	0	0	0	0	1	1	0	0	1	1	2	0	0	0	0	0	0	1	0	1	0	0	1	3	2	0	1	1	3	1	0	1	12	1	1	0	1	1	1	1	0	1	7	0	0	0.894506	0
PREP	0	0	0	0	0	0	2	1	0	0	1	0	0	0	0	0	0	0	1	0	0	0	0	0	1	2	3	1	1	0	1	1	1	0	10	1	1	1	1	0	1	1	1	0	7	-0.572222	0	-3.15688	0
LITAF	1	0	0	1	0	0	0	0	0	0	0	0	0	0	0	0	0	0	0	0	0	0	0	0	0	3	3	0	1	1	1	2	1	0	12	1	1	0	1	1	1	1	1	0	7	0.836666	0	4.90248	1
PDCD6IP	0	0	0	0	0	0	0	0	1	1	1	0	0	0	0	0	0	0	0	0	0	0	0	0	0	5	1	2	1	0	3	1	0	2	15	1	1	1	1	0	1	1	0	1	7	0.317086	0	3.89596	1
TCN2	1	1	1	2	0	0	0	0	0	0	0	0	0	0	0	0	0	0	0	0	0	0	0	0	0	3	1	0	1	0	1	0	0	0	6	1	1	0	1	0	1	0	0	0	4	0.124535	0	1.90005	1
CCNA1	1	1	1	2	0	0	0	0	0	0	0	0	0	0	0	0	0	0	0	0	0	0	0	0	0	0	1	0	1	0	1	1	0	0	4	0	1	0	1	0	1	1	0	0	4	0.0902075	0	3.29612	1
CDH26	0	0	0	0	1	1	1	1	1	1	2	1	2	0	0	0	0	0	0	0	1	1	0	0	1	0	0	0	1	1	1	0	0	1	4	0	0	0	1	1	1	0	0	1	4	0	0	0	0
ABCA1	0	0	0	0	1	1	1	1	1	1	2	0	0	0	0	0	0	0	0	0	1	0	0	0	1	3	0	0	4	2	0	5	0	0	14	1	0	0	1	1	0	1	0	0	4	0	0	-0.296345	0
CD55	0	0	0	0	1	1	1	1	1	1	2	0	0	0	0	1	0	0	0	0	0	0	0	0	1	4	2	0	1	0	2	0	0	0	9	1	1	0	1	0	1	0	0	0	4	0.800741	0	0	0
BMP6	0	0	0	0	1	1	1	1	1	1	2	1	2	0	0	1	0	1	0	0	0	0	0	0	1	2	2	1	1	0	0	0	0	0	6	1	1	1	1	0	0	0	0	0	4	0	0	0	0
TMPRSS9	0	0	0	0	1	1	2	1	2	1	2	0	0	0	0	1	0	0	0	0	0	0	0	0	1	2	0	0	1	1	0	0	1	0	5	1	0	0	1	1	0	0	1	0	4	0.830505	0	0	0
HHAT	0	0	0	0	0	0	2	1	1	1	2	0	0	0	0	0	1	0	0	1	0	0	0	0	1	2	2	0	2	0	3	0	0	0	9	1	1	0	1	0	1	0	0	0	4	0.613642	0	-0.938897	0
AUTS2	0	0	0	0	1	1	2	1	1	1	2	0	0	0	0	0	0	0	0	0	0	1	0	0	1	7	0	2	5	0	4	0	0	0	18	1	0	1	1	0	1	0	0	0	4	-0.140981	0	0.0348771	0
ADRB1	1	1	1	2	0	0	0	0	0	0	0	0	0	0	0	0	0	0	0	0	0	0	0	0	0	3	4	0	0	0	2	1	0	0	10	1	1	0	0	0	1	1	0	0	4	-0.385495	0	2.20154	1
EXT1	0	0	0	0	1	1	1	1	1	1	2	1	5	0	0	1	0	0	0	1	0	1	0	0	1	2	7	0	2	0	3	0	0	0	14	1	1	0	1	0	1	0	0	0	4	0.214406	0	-1.67187	0
CDV3	1	0	0	1	0	0	1	1	0	0	1	0	0	0	0	0	0	0	0	0	0	1	0	0	1	1	0	0	1	0	1	1	0	0	4	1	0	0	1	0	1	1	0	0	4	0.482043	0	-3.95625	0
SPEN	0	0	0	0	1	1	1	1	1	1	2	0	0	0	0	1	0	0	0	0	0	0	0	0	1	1	1	0	0	0	0	3	1	0	6	1	1	0	0	0	0	1	1	0	4	-0.253143	0	-0.222958	0
CHERP	0	0	0	0	2	1	2	1	2	1	2	2	2	0	0	0	0	0	0	1	1	0	1	1	1	0	0	0	0	1	1	0	1	1	4	0	0	0	0	1	1	0	1	1	4	0.134175	0	-0.52262	0
RFX8	0	0	0	0	1	1	2	1	1	1	2	0	0	0	0	0	1	0	0	0	0	0	0	0	1	2	3	0	2	0	3	0	0	0	10	1	1	0	1	0	1	0	0	0	4	1.26581	0	0	0
PHKB	0	0	0	0	1	1	1	1	1	1	2	0	0	0	0	0	0	0	1	0	0	0	0	0	1	1	1	0	0	0	1	1	0	0	4	1	1	0	0	0	1	1	0	0	4	0.374014	0	-3.52315	0
WWOX	0	0	0	0	1	1	1	1	2	1	2	0	0	0	0	1	0	0	0	0	0	0	0	0	1	4	3	0	2	0	6	0	0	0	15	1	1	0	1	0	1	0	0	0	4	-0.0767519	0	0.363681	0
RDH14	0	0	0	0	0	0	1	1	1	1	2	1	2	0	0	0	1	0	0	1	0	1	0	0	1	1	1	0	4	0	2	0	0	0	8	1	1	0	1	0	1	0	0	0	4	-0.0727863	0	0.2441	0
XRCC2	0	0	0	0	1	1	1	1	1	1	2	0	0	0	0	0	0	0	0	0	0	1	0	0	1	1	2	0	1	0	1	0	0	0	5	1	1	0	1	0	1	0	0	0	4	-0.761012	0	0.212558	0
FBXL13	0	0	0	0	1	1	1	1	1	1	2	0	0	0	0	0	1	0	0	0	0	0	0	0	1	3	4	0	1	0	0	1	0	0	9	1	1	0	1	0	0	1	0	0	4	0.693336	0	0	0
CBFA2T3	0	0	0	0	1	1	1	1	1	1	2	0	0	0	0	0	0	0	0	1	0	0	0	0	1	2	0	0	0	0	3	2	0	1	8	1	0	0	0	0	1	1	0	1	4	0.630134	0	-8.73861	0
CPEB4	0	0	0	0	1	1	1	1	1	1	2	0	0	0	0	1	0	0	0	0	0	0	0	0	1	3	1	0	1	0	0	1	0	0	6	1	1	0	1	0	0	1	0	0	4	0.492786	0	0.0180056	0
ARNTL	0	0	0	0	1	1	1	1	1	1	2	0	0	0	0	0	1	0	0	0	0	0	0	0	1	3	2	0	1	0	1	0	0	0	7	1	1	0	1	0	1	0	0	0	4	0.171446	0	-0.379176	0
SSPN	0	0	0	0	2	1	4	1	2	1	2	0	0	0	0	1	0	0	0	0	0	1	0	0	1	4	2	0	3	0	1	0	0	0	10	1	1	0	1	0	1	0	0	0	4	0	0	0	0
ARC	0	0	0	0	2	1	2	1	2	1	2	0	0	0	0	0	0	0	0	0	0	1	0	0	1	0	0	0	2	1	0	1	1	0	5	0	0	0	1	1	0	1	1	0	4	0.644454	0	0	0
FPR3	0	0	0	0	0	0	1	1	3	1	2	0	0	0	0	1	0	0	0	0	0	0	0	0	1	3	2	0	2	0	1	0	0	0	8	1	1	0	1	0	1	0	0	0	4	0.522115	0	0	0
NKD1	0	0	0	0	2	1	2	1	2	1	2	0	0	0	0	0	0	1	0	0	0	1	0	0	1	2	0	1	3	0	3	0	0	0	9	1	0	1	1	0	1	0	0	0	4	0.384656	0	0	0
STAT4	0	0	0	0	1	1	2	1	1	1	2	0	0	0	0	0	0	0	0	2	0	0	0	0	1	1	1	1	0	0	2	0	0	0	5	1	1	1	0	0	1	0	0	0	4	-0.190086	0	0.824721	0
TFDP2	0	0	0	0	1	1	1	1	2	1	2	0	0	0	0	0	0	0	0	0	0	0	0	0	0	1	1	0	2	0	1	0	0	0	5	1	1	0	1	0	1	0	0	0	4	-0.236769	0	8.07436	1
ZNF618	0	0	0	0	1	1	1	1	1	1	2	1	2	0	0	0	1	0	0	0	0	0	1	0	1	2	2	0	0	0	1	0	1	0	6	1	1	0	0	0	1	0	1	0	4	0	0	-2.29254	0
P2RX7	0	0	0	0	1	1	1	1	1	1	2	1	2	0	0	0	1	0	0	0	0	0	0	0	1	2	3	0	0	1	1	0	0	0	7	1	1	0	0	1	1	0	0	0	4	0.715317	0	0	0
TLR5	0	0	0	0	1	1	1	1	1	1	2	1	2	0	0	0	0	0	0	1	0	0	0	0	1	4	3	0	3	0	1	0	0	0	11	1	1	0	1	0	1	0	0	0	4	0	0	0	0
FRMD3	0	0	0	0	1	1	2	1	1	1	2	0	0	0	0	0	0	0	0	0	0	1	0	0	1	2	2	0	3	0	1	0	0	0	8	1	1	0	1	0	1	0	0	0	4	0	0	0	0
FHIT	0	0	0	0	1	1	3	1	1	1	2	1	2	0	0	1	0	0	0	1	0	2	0	0	1	8	3	0	5	0	6	0	0	0	22	1	1	0	1	0	1	0	0	0	4	0.139626	0	-7.77408	0
ANXA1	1	1	1	2	0	0	0	0	0	0	0	0	0	0	0	0	0	0	0	0	0	0	0	0	0	5	6	0	1	0	1	0	0	0	13	1	1	0	1	0	1	0	0	0	4	0.547366	0	58.1951	1
NFKBIB	1	1	1	2	0	0	0	0	0	0	0	0	0	0	0	0	0	0	0	0	0	0	0	0	0	1	1	0	0	0	0	2	1	0	5	1	1	0	0	0	0	1	1	0	4	0.602364	0	1.36212	1
ITGA11	0	0	0	0	1	1	1	1	2	1	2	0	0	0	0	1	0	0	0	0	0	1	0	0	1	2	0	0	3	0	2	2	0	0	9	1	0	0	1	0	1	1	0	0	4	0	0	0	0
CSNK1D	0	0	0	0	1	1	1	1	1	1	2	1	2	0	0	1	0	0	0	1	0	0	0	0	1	3	0	0	1	0	1	1	0	0	6	1	0	0	1	0	1	1	0	0	4	0.0758387	0	0	0
MYO5A	0	0	0	0	1	1	3	1	1	1	2	0	0	0	0	0	0	0	2	0	1	0	0	0	1	2	2	0	0	1	0	2	0	0	7	1	1	0	0	1	0	1	0	0	4	0.0337878	0	-1.94261	0
SRPK1	0	0	0	0	1	1	1	1	1	1	2	0	0	0	0	0	0	0	1	1	0	0	0	0	1	0	1	0	1	0	2	1	0	0	5	0	1	0	1	0	1	1	0	0	4	-0.592466	0	-4.06145	0
DDIT4L	0	0	0	0	1	1	1	1	1	1	2	0	0	0	0	1	0	0	1	0	0	0	0	0	1	2	2	0	0	0	1	1	0	0	6	1	1	0	0	0	1	1	0	0	4	0	0	0	0
NKX2-3	1	1	1	2	0	0	0	0	0	0	0	0	0	0	0	0	0	0	0	0	0	0	0	0	0	1	0	0	1	0	1	1	0	0	4	1	0	0	1	0	1	1	0	0	4	0.195617	0	3.41937	1
KCTD2	0	0	0	0	1	1	2	1	1	1	2	0	0	0	0	0	0	0	0	1	0	0	0	0	1	0	1	0	1	0	1	1	0	0	4	0	1	0	1	0	1	1	0	0	4	0.240862	0	0	0
ARFGAP3	0	0	0	0	1	1	1	1	3	1	2	0	0	0	0	0	0	0	0	0	1	0	0	1	1	2	0	0	3	1	0	0	0	1	7	1	0	0	1	1	0	0	0	1	4	-0.0754843	0	-0.0350211	0
WIPI1	0	0	0	0	1	1	1	1	1	1	2	1	2	0	0	1	0	0	0	0	0	1	0	0	1	1	2	0	1	0	1	0	0	0	5	1	1	0	1	0	1	0	0	0	4	0.760381	0	-0.360966	0
USP12	0	0	0	0	1	1	1	1	1	1	2	0	0	0	0	0	0	0	0	1	0	0	0	0	1	1	0	1	1	0	2	0	0	0	5	1	0	1	1	0	1	0	0	0	4	-0.30336	0	-0.902691	0
TFCP2L1	0	0	0	0	2	1	2	1	4	1	2	0	0	0	0	1	0	0	0	1	0	0	0	0	1	2	1	0	3	0	3	0	0	0	9	1	1	0	1	0	1	0	0	0	4	0	0	0	0
TPMT	1	0	0	1	0	0	1	1	0	0	1	0	0	0	0	1	0	0	1	0	0	0	0	0	1	2	1	0	0	0	0	1	0	1	5	1	1	0	0	0	0	1	0	1	4	0.0297854	0	-2.04501	0
CDC42EP2	0	0	0	0	3	1	4	1	3	1	2	0	0	0	0	0	1	0	1	0	0	0	0	1	1	0	1	0	1	0	0	1	0	1	4	0	1	0	1	0	0	1	0	1	4	-0.0471522	0	0.654006	0
CLEC2L	0	0	0	0	1	1	1	1	1	1	2	1	2	0	0	0	1	0	0	0	1	0	0	0	1	0	1	0	1	1	0	1	0	0	4	0	1	0	1	1	0	1	0	0	4	0	0	0	0
PTGES	0	0	0	0	1	1	1	1	1	1	2	0	0	0	0	0	0	1	0	0	0	0	0	0	1	1	0	1	1	0	1	0	0	0	4	1	0	1	1	0	1	0	0	0	4	0	0	0	0
RPTOR	0	0	0	0	0	0	1	1	1	1	2	0	0	0	0	0	0	0	0	0	1	0	0	0	1	1	2	0	0	1	0	2	0	0	6	1	1	0	0	1	0	1	0	0	4	-0.395801	0	0.64467	0
NEDD9	0	0	0	0	1	1	1	1	1	1	2	0	0	0	0	0	1	0	0	0	0	0	0	0	1	2	6	0	1	0	1	0	0	0	10	1	1	0	1	0	1	0	0	0	4	-0.575902	0	-1.40654	0
FAM193A	0	0	0	0	1	1	1	1	1	1	2	0	0	0	0	0	0	1	0	0	0	1	0	0	1	0	0	1	1	0	0	1	1	0	4	0	0	1	1	0	0	1	1	0	4	-0.15241	0	-0.456381	0
GABRR2	0	0	0	0	1	1	1	1	2	1	2	0	0	0	0	0	1	0	0	0	0	0	0	0	1	1	1	0	1	0	0	1	0	0	4	1	1	0	1	0	0	1	0	0	4	0	0	0	0
SDC3	0	0	0	0	1	1	2	1	1	1	2	0	0	0	0	1	0	0	0	0	0	0	0	0	1	2	1	0	1	0	0	1	0	0	5	1	1	0	1	0	0	1	0	0	4	0	0	0	0
GNAQ	0	0	0	0	1	1	1	1	2	1	2	0	0	0	0	0	1	0	0	0	0	0	0	0	1	2	5	0	0	0	2	0	0	1	10	1	1	0	0	0	1	0	0	1	4	0.268503	0	-3.16739	0
RAB14	0	0	0	0	1	1	1	1	1	1	2	0	0	0	0	0	0	0	0	1	0	0	0	0	1	1	1	0	0	1	2	0	0	0	5	1	1	0	0	1	1	0	0	0	4	0.320835	0	0.562831	0
SLC2A9	0	1	0	1	0	0	0	0	1	1	1	1	2	0	1	1	1	0	0	0	0	0	0	0	1	2	3	0	0	0	0	2	1	0	8	1	1	0	0	0	0	1	1	0	4	-0.805149	0	0.184166	0
KLHDC4	0	0	0	0	1	1	1	1	1	1	2	0	0	0	0	0	0	0	0	0	0	0	0	0	0	1	0	0	2	0	1	1	0	0	5	1	0	0	1	0	1	1	0	0	4	0.252538	0	1.11611	1
VLDLR	0	0	0	0	2	1	2	1	2	1	2	1	2	0	0	1	0	0	0	0	1	0	0	0	1	1	0	0	1	1	1	0	0	0	4	1	0	0	1	1	1	0	0	0	4	0.570324	0	0	0
NBPF9	0	0	0	0	1	1	1	1	1	1	2	0	0	0	0	0	1	0	0	0	0	0	0	0	1	3	4	1	3	0	0	0	0	0	11	1	1	1	1	0	0	0	0	0	4	0	0	0	0
WAC	0	0	0	0	0	0	1	1	1	1	2	0	0	0	0	0	0	0	1	0	0	1	0	0	1	1	1	0	2	0	0	1	0	0	5	1	1	0	1	0	0	1	0	0	4	0.261882	0	-7.79593	0
CCDC91	0	0	0	0	0	0	1	1	2	1	2	0	0	0	0	1	0	0	0	1	0	0	0	0	1	3	2	0	2	0	1	0	0	0	8	1	1	0	1	0	1	0	0	0	4	0.369519	0	-6.91836	0
TGM3	0	0	0	0	2	1	2	1	2	1	2	1	2	0	0	2	1	0	0	0	0	0	0	0	1	3	3	0	1	0	0	1	0	0	8	1	1	0	1	0	0	1	0	0	4	0	0	0	0
ATL2	0	0	0	0	2	1	2	1	3	1	2	0	0	0	0	0	0	0	0	0	0	1	0	0	1	1	1	0	2	0	1	0	0	0	5	1	1	0	1	0	1	0	0	0	4	0.122636	0	-2.01576	0
ASAP1	0	0	0	0	1	1	1	1	1	1	2	0	0	0	0	0	0	0	0	0	0	1	0	0	1	4	0	0	1	0	2	0	0	1	8	1	0	0	1	0	1	0	0	1	4	0.076033	0	-7.05462	0
SNRNP48	0	0	0	0	1	1	1	1	1	1	2	0	0	0	0	1	0	0	0	0	0	0	0	0	1	1	1	0	0	0	2	1	0	0	5	1	1	0	0	0	1	1	0	0	4	0.113055	0	-1.86609	0
SYK	0	0	0	0	1	1	1	1	1	1	2	1	2	0	0	1	0	0	0	0	0	1	0	0	1	2	1	0	1	0	0	0	0	1	5	1	1	0	1	0	0	0	0	1	4	0.0554254	0	-5.00701	0
DCP2	0	0	0	0	1	1	2	1	2	1	2	1	2	0	0	1	0	0	1	0	1	0	1	0	1	2	0	0	0	1	0	1	1	0	5	1	0	0	0	1	0	1	1	0	4	0.578797	0	0.318639	0
ZAK	0	0	0	0	2	1	3	1	2	1	2	1	2	0	0	1	1	0	0	0	0	0	0	0	1	3	2	0	0	0	1	2	0	0	8	1	1	0	0	0	1	1	0	0	4	0	0	-3.81287	0
SLC8A1	0	0	0	0	0	0	1	1	1	1	2	0	0	0	0	0	0	0	0	0	0	1	0	0	1	1	5	0	2	0	2	0	0	0	10	1	1	0	1	0	1	0	0	0	4	0	0	-4.5734	0
TGFB3	0	0	0	0	3	1	6	1	3	1	2	0	0	0	0	1	0	0	1	2	0	0	1	0	1	1	0	0	0	0	2	1	1	0	5	1	0	0	0	0	1	1	1	0	4	0.244513	0	0	0
COL4A1	0	0	0	0	2	1	3	1	2	1	2	1	2	0	0	1	1	0	0	1	0	0	0	0	1	4	2	0	0	0	2	0	0	1	9	1	1	0	0	0	1	0	0	1	4	0	0	0	0
NDST4	0	0	0	0	1	1	1	1	1	1	2	0	0	0	0	0	0	0	0	1	0	0	0	0	1	1	1	0	1	0	4	0	0	0	7	1	1	0	1	0	1	0	0	0	4	0	0	0	0
PDE7B	0	0	0	0	1	1	1	1	1	1	2	0	0	0	0	0	1	0	0	0	0	0	0	0	1	1	2	0	2	0	1	0	0	0	6	1	1	0	1	0	1	0	0	0	4	0.843695	0	0	0
TCP11	0	0	0	0	1	1	1	1	1	1	2	0	0	0	0	1	0	0	0	0	0	0	0	0	1	2	1	0	0	0	3	1	0	0	7	1	1	0	0	0	1	1	0	0	4	0	0	0	0
ADGRB1	0	0	0	0	1	1	2	1	1	1	2	1	2	0	0	0	0	0	1	0	1	1	1	0	1	0	0	0	1	1	0	1	1	0	4	0	0	0	1	1	0	1	1	0	4	0	0	0	0
OSM	0	0	0	0	0	0	0	0	0	0	0	0	0	0	0	0	0	0	0	0	0	0	0	0	0	2	3	0	1	0	2	0	0	0	8	1	1	0	1	0	1	0	0	0	4	-1.50647	1	2.21776	1
HMGB1	0	0	0	0	0	0	0	0	0	0	0	0	0	0	0	0	0	0	0	0	0	0	0	0	0	2	0	0	2	0	3	1	0	0	8	1	0	0	1	0	1	1	0	0	4	-1.02439	1	21.0926	1
DNAJB6	0	0	0	0	2	1	2	1	2	1	2	0	0	0	0	0	0	0	0	0	0	0	0	0	0	0	1	0	1	0	4	1	0	0	7	0	1	0	1	0	1	1	0	0	4	0.193924	0	8.00458	1
DGKZ	0	0	0	0	1	1	1	1	1	1	2	0	0	0	0	0	0	0	0	0	0	0	0	0	0	1	2	0	0	0	1	2	0	0	6	1	1	0	0	0	1	1	0	0	4	0.578434	0	13.3251	1
HSPG2	0	0	0	0	1	1	1	1	1	1	2	0	0	0	0	0	0	0	0	0	0	0	0	0	0	2	2	0	1	0	0	0	0	1	6	1	1	0	1	0	0	0	0	1	4	0.438717	0	2.05863	1
MFI2	0	1	0	1	0	0	1	1	0	0	1	0	0	0	0	0	0	0	0	0	0	0	0	0	0	1	0	1	1	0	0	1	0	0	4	1	0	1	1	0	0	1	0	0	4	0	0	1.74226	1
RTN4	0	0	0	0	1	1	2	1	1	1	2	0	0	0	0	0	0	0	0	0	0	0	0	0	0	8	3	0	0	0	1	0	0	1	13	1	1	0	0	0	1	0	0	1	4	0.0928408	0	2.39288	1
LDLR	0	0	0	0	0	0	0	0	0	0	0	0	0	0	0	0	0	0	0	0	0	0	0	0	0	3	3	0	1	0	0	1	0	0	8	1	1	0	1	0	0	1	0	0	4	-2.22882	1	1.23489	1
LGALS3BP	0	1	0	1	0	0	0	0	0	0	0	0	0	0	0	0	0	0	0	0	0	0	0	0	0	1	0	0	0	0	0	0	0	0	1	1	0	0	0	0	0	0	0	0	1	-1.09014	1	5.13746	1
PRR5	0	0	0	0	0	0	1	1	0	0	1	0	0	0	0	0	0	0	0	0	0	1	0	0	1	0	0	0	1	0	0	0	0	0	1	0	0	0	1	0	0	0	0	0	1	-0.0397023	0	1.16451	1
WDR3	0	0	0	0	0	0	1	1	0	0	1	1	2	0	0	0	0	0	0	0	0	1	0	0	1	0	0	0	1	0	0	0	0	0	1	0	0	0	1	0	0	0	0	0	1	-1.05434	1	0.508318	0
NTHL1	0	0	0	0	0	0	1	1	0	0	1	0	0	0	0	0	0	0	0	0	0	0	0	1	1	0	0	0	0	0	0	0	0	1	1	0	0	0	0	0	0	0	0	1	1	-0.789748	0	2.29946	1
PIM3	1	0	0	1	1	1	1	1	2	1	2	0	0	0	0	0	0	0	0	0	0	0	0	0	0	0	1	0	0	0	0	0	0	0	1	0	1	0	0	0	0	0	0	0	1	0.738783	0	4.19739	1
DPH3	1	0	0	1	1	1	1	1	1	1	2	0	0	0	0	0	1	0	0	0	0	0	0	0	1	0	1	0	0	0	0	0	0	0	1	0	1	0	0	0	0	0	0	0	1	-0.248159	0	-2.13182	0
ABCA7	0	0	0	0	0	0	0	0	1	1	1	0	0	0	0	0	0	0	1	0	0	0	0	0	1	0	0	0	0	0	0	1	0	0	1	0	0	0	0	0	0	1	0	0	1	1.33081	0	1.64236	1
MAP7D1	0	0	0	0	0	0	1	1	0	0	1	0	0	0	0	0	0	0	0	0	0	1	0	0	1	0	0	0	1	0	0	0	0	0	1	0	0	0	1	0	0	0	0	0	1	-0.197299	0	5.68636	1
TWF2	0	0	0	0	0	0	1	1	0	0	1	0	0	0	0	0	0	0	0	0	0	1	0	0	1	0	0	0	1	0	0	0	0	0	1	0	0	0	1	0	0	0	0	0	1	-0.19465	0	7.07825	1
NCF4	0	0	0	0	0	0	0	0	1	1	1	0	0	0	0	0	1	0	0	0	0	0	0	0	1	0	1	0	0	0	0	0	0	0	1	0	1	0	0	0	0	0	0	0	1	0.51295	0	19.4857	1
KIAA2018	0	1	0	1	1	1	1	1	1	1	2	0	0	0	0	0	0	0	0	0	0	0	0	1	1	0	0	0	0	0	0	0	0	1	1	0	0	0	0	0	0	0	0	1	1	0	0	-3.85584	0
ZNF83	0	0	0	0	0	0	1	1	0	0	1	0	0	0	0	0	1	0	0	0	0	0	0	0	1	0	1	0	0	0	0	0	0	0	1	0	1	0	0	0	0	0	0	0	1	0.93628	0	11.9268	1
IMPDH2	0	0	0	0	0	0	0	0	1	1	1	0	0	0	0	0	0	0	0	0	0	0	0	1	1	0	0	0	0	0	0	0	0	1	1	0	0	0	0	0	0	0	0	1	1	-0.103607	0	34.5535	1
ANKRD10	0	0	0	0	0	0	0	0	1	1	1	0	0	0	0	1	0	0	0	0	0	0	0	0	1	2	0	0	0	0	0	0	0	0	2	1	0	0	0	0	0	0	0	0	1	0.555391	0	19.2018	1
IQCB1	0	0	0	0	0	0	1	1	0	0	1	0	0	0	0	0	0	0	0	1	0	0	0	0	1	0	0	0	0	0	1	0	0	0	1	0	0	0	0	0	1	0	0	0	1	0.0253931	0	1.09508	1
LZTS2	0	0	0	0	0	0	1	1	0	0	1	0	0	0	0	0	0	0	0	0	0	1	0	0	1	0	0	0	1	0	0	0	0	0	1	0	0	0	1	0	0	0	0	0	1	0.678626	0	3.38543	1
SUGP2	0	0	0	0	0	0	1	1	0	0	1	0	0	0	0	0	0	0	0	0	0	1	0	0	1	0	0	0	1	0	0	0	0	0	1	0	0	0	1	0	0	0	0	0	1	0.265578	0	11.861	1
POLR3GL	0	0	0	0	0	0	0	0	1	1	1	0	0	0	0	0	1	0	0	0	0	0	0	0	1	0	1	0	0	0	0	0	0	0	1	0	1	0	0	0	0	0	0	0	1	-0.0309008	0	3.82805	1
ZMYM1	0	0	0	0	0	0	1	1	0	0	1	0	0	0	0	1	0	0	0	0	0	0	0	0	1	1	0	0	0	0	0	0	0	0	1	1	0	0	0	0	0	0	0	0	1	0.284177	0	1.5374	1
LRRC63	0	0	0	0	0	0	0	0	1	1	1	0	0	0	0	0	0	0	0	0	0	0	0	1	1	0	0	0	0	0	0	0	0	1	1	0	0	0	0	0	0	0	0	1	1	-0.167494	0	1.14864	1
INPPL1	0	0	0	0	0	0	1	1	0	0	1	0	0	0	0	0	0	0	0	0	0	1	0	0	1	0	0	0	1	0	0	0	0	0	1	0	0	0	1	0	0	0	0	0	1	0.336306	0	5.18024	1
CABIN1	0	0	0	0	0	0	1	1	0	0	1	0	0	0	0	0	0	0	0	1	0	0	0	0	1	0	0	0	0	0	1	0	0	0	1	0	0	0	0	0	1	0	0	0	1	0.00280757	0	5.51096	1
YARS2	0	0	0	0	0	0	1	1	0	0	1	0	0	0	0	0	0	0	0	1	0	0	0	0	1	0	0	0	0	0	1	0	0	0	1	0	0	0	0	0	1	0	0	0	1	-0.1481	0	1.14762	1
RAB3GAP1	0	0	0	0	0	0	1	1	0	0	1	0	0	0	0	0	0	0	0	1	0	0	0	0	1	0	0	0	0	0	1	0	0	0	1	0	0	0	0	0	1	0	0	0	1	0.478961	0	2.2629	1
ZNF70	0	0	0	0	0	0	1	1	0	0	1	0	0	0	0	0	1	0	0	0	0	0	0	0	1	0	1	0	0	0	0	0	0	0	1	0	1	0	0	0	0	0	0	0	1	0.0523415	0	1.1159	1
ACAD10	0	0	0	0	0	0	1	1	0	0	1	0	0	0	0	0	1	0	0	0	0	0	0	0	1	0	1	0	0	0	0	0	0	0	1	0	1	0	0	0	0	0	0	0	1	0.490216	0	2.69953	1
C14orf159	0	0	0	0	0	0	8	1	0	0	1	8	24	0	0	0	0	0	0	0	0	8	0	0	1	0	0	0	8	0	0	0	0	0	8	0	0	0	1	0	0	0	0	0	1	0	0	7.59339	1
MKI67	0	1	0	1	0	0	0	0	0	0	0	0	0	0	0	0	0	0	0	0	0	0	0	0	0	0	1	0	1	1	3	1	0	1	8	0	1	0	1	1	1	1	0	1	6	-1.62169	1	-4.37907	0
SSR3	0	0	0	0	0	0	0	0	1	1	1	0	0	0	0	1	0	0	0	0	0	0	0	0	1	3	7	1	0	0	1	1	1	0	14	1	1	1	0	0	1	1	1	0	6	0.849402	0	-10.6935	0
UBXN7	0	0	0	0	0	0	2	1	0	0	1	1	2	0	0	0	1	0	0	0	0	1	0	1	1	2	3	0	2	0	1	1	0	1	10	1	1	0	1	0	1	1	0	1	6	0.201437	0	0.201978	0
ATXN7L1	0	0	0	0	0	0	1	1	0	0	1	1	3	0	0	0	1	0	0	0	0	1	0	0	1	3	1	1	5	0	1	0	0	1	12	1	1	1	1	0	1	0	0	1	6	-0.032784	0	-2.35781	0
SPATA13	0	0	0	0	0	0	1	1	0	0	1	0	0	0	0	0	0	0	0	0	0	1	0	0	1	2	1	0	2	0	2	1	0	1	9	1	1	0	1	0	1	1	0	1	6	0.27152	0	0.369242	0
SLC2A5	0	0	0	0	0	0	1	1	0	0	1	0	0	0	0	0	0	0	0	0	0	0	0	0	0	1	4	1	2	0	1	1	0	0	10	1	1	1	1	0	1	1	0	0	6	0.830677	0	5.61201	1
CHST15	0	0	0	0	0	0	1	1	0	0	1	0	0	0	0	1	0	0	0	0	0	0	0	0	1	5	3	1	2	1	0	1	0	0	13	1	1	1	1	1	0	1	0	0	6	0	0	-1.61559	0
UBR5	0	0	0	0	0	0	1	1	0	0	1	0	0	0	0	0	0	0	0	0	0	0	0	0	0	2	1	0	0	1	1	1	1	0	7	1	1	0	0	1	1	1	1	0	6	0.447666	0	2.2235	1
TXLNB	0	0	0	0	0	0	1	1	0	0	1	0	0	0	0	0	0	0	0	0	0	1	0	0	1	4	2	0	2	1	5	2	0	0	16	1	1	0	1	1	1	1	0	0	6	0.59677	0	0	0
TGM2	0	0	0	0	0	0	1	1	0	0	1	0	0	0	0	0	0	0	0	0	0	0	0	1	1	1	4	0	1	0	1	1	0	1	9	1	1	0	1	0	1	1	0	1	6	-0.299649	0	0	0
MTMR1	0	0	0	0	0	0	1	1	0	0	1	1	2	0	0	0	0	0	0	0	1	0	1	0	1	2	1	0	1	1	2	0	1	0	8	1	1	0	1	1	1	0	1	0	6	-0.237533	0	-0.805954	0
MN1	0	0	0	0	0	0	2	1	0	0	1	0	0	0	0	1	0	0	0	0	0	0	0	0	1	4	2	0	1	0	3	3	0	2	15	1	1	0	1	0	1	1	0	1	6	0	0	-2.5609	0
TRIB2	0	0	0	0	0	0	2	1	0	0	1	0	0	0	0	0	0	0	0	1	0	0	0	0	1	2	2	1	2	1	4	0	0	0	12	1	1	1	1	1	1	0	0	0	6	0	0	-1.54479	0
ZNF696	0	0	0	0	0	0	0	0	5	1	1	1	2	0	0	0	0	0	0	0	0	4	0	1	1	0	1	0	5	4	2	2	0	1	15	0	1	0	1	1	1	1	0	1	6	-0.154114	0	0	0
SMIM20	0	0	0	0	0	0	0	0	2	1	1	0	0	0	0	1	0	0	0	0	0	0	0	1	1	1	1	1	0	0	1	0	1	1	6	1	1	1	0	0	1	0	1	1	6	0.671852	0	-5.04156	0
SORCS1	0	0	0	0	0	0	2	1	0	0	1	0	0	0	0	1	0	0	0	0	0	1	0	1	1	3	1	0	2	0	3	1	0	1	11	1	1	0	1	0	1	1	0	1	6	0	0	0	0
GBE1	0	0	0	0	0	0	1	1	0	0	1	0	0	0	0	0	0	0	0	0	0	1	0	0	1	3	5	1	4	0	1	0	0	1	15	1	1	1	1	0	1	0	0	1	6	-0.0302965	0	-2.64199	0
DNMBP	0	0	0	0	0	0	1	1	0	0	1	0	0	0	0	0	1	0	0	0	0	0	0	0	1	1	1	0	1	0	1	1	0	1	6	1	1	0	1	0	1	1	0	1	6	0.262917	0	-0.734735	0
HIPK2	0	0	0	0	0	0	1	1	0	0	1	0	0	0	0	0	0	0	0	0	0	1	0	0	1	1	3	1	1	0	0	3	0	1	10	1	1	1	1	0	0	1	0	1	6	0.00857001	0	-1.62036	0
RAB11FIP4	0	0	0	0	0	0	1	1	0	0	1	0	0	0	0	0	0	0	1	0	0	0	0	0	1	1	2	0	0	1	1	3	1	0	9	1	1	0	0	1	1	1	1	0	6	0	0	0	0
TNRC6B	0	0	0	0	0	0	1	1	0	0	1	0	0	0	0	0	0	0	0	0	0	1	0	0	1	3	1	2	3	1	2	0	0	0	12	1	1	1	1	1	1	0	0	0	6	0.560155	0	-1.09695	0
DNAJC1	0	0	0	0	0	0	0	0	1	1	1	0	0	0	0	0	0	0	1	0	1	0	0	0	1	2	1	1	0	1	1	1	0	0	7	1	1	1	0	1	1	1	0	0	6	0.788277	0	-1.41037	0
CORO2B	0	0	0	0	0	0	1	1	0	0	1	1	2	0	0	0	1	0	0	0	0	1	0	0	1	1	2	0	2	1	1	0	0	1	8	1	1	0	1	1	1	0	0	1	6	0	0	0	0
SUB1	0	0	0	0	0	0	1	1	0	0	1	0	0	0	0	0	0	0	0	0	0	0	0	0	0	1	2	0	0	2	1	1	1	0	8	1	1	0	0	1	1	1	1	0	6	-0.409731	0	4.19901	1
TPD52	1	0	0	1	0	0	1	1	0	0	1	0	0	0	0	0	0	0	0	0	0	1	0	0	1	1	1	0	2	0	0	0	0	0	4	1	1	0	1	0	0	0	0	0	3	0.0945528	0	0	0
ENPP2	1	1	1	2	0	0	0	0	0	0	0	0	0	0	0	0	0	0	0	0	0	0	0	0	0	5	3	0	2	0	0	0	0	0	10	1	1	0	1	0	0	0	0	0	3	0.203345	0	1.5285	1
DOHH	0	0	0	0	1	1	1	1	1	1	2	1	2	0	0	0	0	0	0	0	1	0	1	0	1	0	0	0	0	1	0	1	1	0	3	0	0	0	0	1	0	1	1	0	3	0.31907	0	0	0
FAM46A	1	1	1	2	1	1	1	1	1	1	2	0	0	0	0	0	0	0	0	0	0	0	0	0	0	3	1	0	0	0	1	0	0	0	5	1	1	0	0	0	1	0	0	0	3	-0.264784	0	0.0586417	0
ZNF608	0	0	0	0	1	1	1	1	1	1	2	0	0	0	0	1	0	0	0	0	0	0	0	0	1	4	5	0	0	0	5	0	0	0	14	1	1	0	0	0	1	0	0	0	3	0.449271	0	-1.11813	0
LMNA	1	1	1	2	0	0	0	0	0	0	0	0	0	0	0	0	0	0	0	0	0	0	0	0	0	2	0	1	0	0	0	1	0	0	4	1	0	1	0	0	0	1	0	0	3	-0.156355	0	11.6074	1
PADI4	1	1	1	2	0	0	0	0	0	0	0	0	0	0	0	0	0	0	0	0	0	0	0	0	0	0	1	0	1	0	1	0	0	0	3	0	1	0	1	0	1	0	0	0	3	-0.355848	0	2.25075	1
MTSS1	0	0	0	0	1	1	1	1	1	1	2	0	0	0	0	0	1	0	0	0	0	0	0	0	1	4	2	0	0	0	4	0	0	0	10	1	1	0	0	0	1	0	0	0	3	0	0	-0.116729	0
IL1RAP	1	1	1	2	0	0	0	0	0	0	0	0	0	0	0	0	0	0	0	0	0	0	0	0	0	2	4	0	0	0	3	0	0	0	9	1	1	0	0	0	1	0	0	0	3	-0.855688	0	4.3012	1
ANGPT2	0	0	0	0	0	0	2	1	1	1	2	1	2	0	0	1	0	0	0	0	0	0	0	0	1	4	0	0	1	0	1	0	0	0	6	1	0	0	1	0	1	0	0	0	3	-0.794821	0	0	0
PLAGL1	0	0	0	0	1	1	2	1	1	1	2	0	0	0	0	0	1	0	0	0	0	0	0	0	1	3	1	0	0	0	1	0	0	0	5	1	1	0	0	0	1	0	0	0	3	0.300578	0	-8.65842	0
STAC3	1	1	1	2	0	0	0	0	0	0	0	0	0	0	0	0	0	0	0	0	0	0	0	0	0	2	0	1	0	0	0	1	0	0	4	1	0	1	0	0	0	1	0	0	3	0.109496	0	1.78649	1
TP53INP2	0	1	0	1	0	0	1	1	0	0	1	0	0	0	0	0	1	0	1	0	0	0	0	0	1	0	2	0	1	0	0	2	0	0	5	0	1	0	1	0	0	1	0	0	3	1.24649	0	0.0059006	0
ASB1	0	0	0	0	1	1	1	1	1	1	2	0	0	0	0	0	0	1	0	0	0	0	0	0	1	0	3	1	0	1	0	0	0	0	5	0	1	1	0	1	0	0	0	0	3	0.124527	0	0.263818	0
KBTBD8	1	1	1	2	0	0	0	0	0	0	0	0	0	0	0	0	0	0	0	0	0	0	0	0	0	1	1	1	0	0	0	0	0	0	3	1	1	1	0	0	0	0	0	0	3	-0.145649	0	1.13337	1
TRIM38	0	0	0	0	1	1	1	1	1	1	2	1	3	0	0	1	0	0	0	0	1	0	1	0	1	1	0	0	0	1	0	0	1	0	3	1	0	0	0	1	0	0	1	0	3	0.343116	0	0.850289	0
HUS1B	0	0	0	0	1	1	1	1	1	1	2	1	2	0	0	1	0	0	0	0	1	0	0	0	1	1	1	0	0	1	0	0	0	0	3	1	1	0	0	1	0	0	0	0	3	0	0	0	0
PSMB7	0	0	0	0	1	1	2	1	1	1	2	0	0	0	0	0	1	0	0	0	0	0	0	0	1	0	1	0	0	0	1	1	0	0	3	0	1	0	0	0	1	1	0	0	3	-0.0737845	0	-44.6467	0
ABHD17C	0	0	0	0	1	1	1	1	1	1	2	0	0	0	0	0	0	0	0	0	0	0	0	1	1	2	2	0	0	0	0	0	0	1	5	1	1	0	0	0	0	0	0	1	3	0.704628	0	0	0
AGO2	0	0	0	0	1	1	1	1	1	1	2	0	0	0	0	0	0	0	0	1	0	0	0	0	1	1	0	1	0	0	2	0	0	0	4	1	0	1	0	0	1	0	0	0	3	0.0191479	0	-0.0516977	0
BTG3	0	1	0	1	0	0	1	1	0	0	1	0	0	0	0	1	0	0	0	0	0	0	0	0	1	1	1	0	0	0	1	0	0	0	3	1	1	0	0	0	1	0	0	0	3	0	0	-0.382519	0
COX4I1	0	0	0	0	1	1	1	1	2	1	2	1	2	0	0	0	0	0	0	0	1	1	0	1	1	0	0	0	1	1	0	0	0	1	3	0	0	0	1	1	0	0	0	1	3	-0.138428	0	-19.2736	0
DAB2	1	0	0	1	0	0	1	1	0	0	1	0	0	0	0	0	0	0	0	0	0	1	0	0	1	2	1	0	1	0	0	0	0	0	4	1	1	0	1	0	0	0	0	0	3	0.0477267	0	-6.48849	0
CCDC167	0	0	0	0	1	1	1	1	1	1	2	1	2	0	0	1	0	0	0	0	0	0	0	0	1	1	1	0	1	0	0	0	0	0	3	1	1	0	1	0	0	0	0	0	3	-0.536957	0	-3.90511	0
WDR25	0	0	0	0	1	1	1	1	1	1	2	0	0	0	0	0	1	0	0	0	0	0	0	0	1	1	1	0	0	0	0	1	0	0	3	1	1	0	0	0	0	1	0	0	3	0.00529359	0	0.77967	0
KIAA1211	0	0	0	0	1	1	2	1	1	1	2	1	4	0	0	0	0	0	0	0	1	1	1	0	1	0	0	0	1	2	0	0	1	0	4	0	0	0	1	1	0	0	1	0	3	0	0	-0.331715	0
CDH23	0	0	0	0	1	1	1	1	1	1	2	0	0	0	0	0	1	0	0	0	0	0	0	0	1	1	2	0	1	0	0	0	0	0	4	1	1	0	1	0	0	0	0	0	3	0	0	0	0
HMGB2	0	0	0	0	1	1	1	1	1	1	2	0	0	0	0	0	0	0	0	0	0	0	0	0	0	2	3	0	0	0	1	0	0	0	6	1	1	0	0	0	1	0	0	0	3	-1.2661	1	-100.569	0
CHST2	0	0	0	0	1	1	2	1	1	1	2	1	2	0	0	1	1	0	0	1	0	0	0	0	1	5	2	0	0	0	2	0	0	0	9	1	1	0	0	0	1	0	0	0	3	-0.353914	0	0	0
SCD5	1	1	1	2	0	0	0	0	0	0	0	0	0	0	0	0	0	0	0	0	0	0	0	0	0	0	1	1	0	0	1	0	0	0	3	0	1	1	0	0	1	0	0	0	3	-0.167489	0	1.47434	1
PDXK	1	1	1	2	0	0	0	0	0	0	0	0	0	0	0	0	0	0	0	0	0	0	0	0	0	0	0	0	2	0	1	1	0	0	4	0	0	0	1	0	1	1	0	0	3	-0.172029	0	1.35065	1
ZNF316	0	0	0	0	1	1	1	1	1	1	2	0	0	0	0	0	0	0	0	0	0	0	0	0	0	0	0	0	0	0	1	1	0	1	3	0	0	0	0	0	1	1	0	1	3	0.0346181	0	1.57338	1
GPX1	1	1	1	2	0	0	0	0	0	0	0	0	0	0	0	0	0	0	0	0	0	0	0	0	0	1	3	0	0	0	0	0	0	1	5	1	1	0	0	0	0	0	0	1	3	0.983441	0	45.677	1
ACTG1	0	0	0	0	1	1	1	1	1	1	2	0	0	0	0	0	0	0	1	0	0	0	0	0	1	1	0	0	0	0	1	2	0	0	4	1	0	0	0	0	1	1	0	0	3	0.377247	0	-77.8147	0
DHRS7B	0	0	0	0	1	1	2	1	1	1	2	0	0	0	0	0	0	0	1	1	0	0	0	0	1	0	2	0	0	0	3	1	0	0	6	0	1	0	0	0	1	1	0	0	3	0.0452244	0	-1.64095	0
SNED1	0	0	0	0	2	1	3	1	3	1	2	0	0	0	0	1	0	0	1	0	0	1	0	0	1	1	0	0	2	0	0	4	0	0	7	1	0	0	1	0	0	1	0	0	3	0	0	0	0
OSBPL8	0	0	0	0	1	1	1	1	2	1	2	0	0	0	0	0	0	0	0	1	0	0	0	0	1	2	3	0	0	0	1	0	0	0	6	1	1	0	0	0	1	0	0	0	3	0.206542	0	-3.50129	0
MAP6D1	0	0	0	0	1	1	3	1	1	1	2	0	0	0	0	0	1	0	0	0	0	1	0	0	1	0	1	0	2	0	1	0	0	0	4	0	1	0	1	0	1	0	0	0	3	-0.3169	0	0	0
SPATC1	0	0	0	0	1	1	2	1	1	1	2	1	2	0	0	0	2	0	0	0	0	1	0	0	1	1	2	0	1	0	0	0	0	0	4	1	1	0	1	0	0	0	0	0	3	0	0	0	0
PBX4	0	0	0	0	1	1	1	1	1	1	2	0	0	0	0	1	0	0	0	0	0	0	0	0	1	3	1	0	0	0	1	0	0	0	5	1	1	0	0	0	1	0	0	0	3	0	0	0	0
PTGIR	0	0	0	0	1	1	1	1	1	1	2	1	2	0	0	0	1	0	0	0	0	1	0	0	1	0	1	0	2	0	0	1	0	0	4	0	1	0	1	0	0	1	0	0	3	0	0	0	0
ZNF518B	0	0	0	0	2	1	2	1	2	1	2	0	0	0	0	0	0	0	0	1	0	0	0	0	1	1	3	0	0	0	2	0	0	0	6	1	1	0	0	0	1	0	0	0	3	0.537092	0	-0.984568	0
TCAIM	0	0	0	0	1	1	1	1	1	1	2	1	2	0	0	1	1	0	0	0	0	0	0	0	1	1	1	0	0	0	1	0	0	0	3	1	1	0	0	0	1	0	0	0	3	0.657281	0	-1.86268	0
CORO2A	0	0	0	0	1	1	1	1	1	1	2	0	0	0	0	0	0	0	0	0	0	1	0	0	1	0	1	0	1	0	0	0	1	0	3	0	1	0	1	0	0	0	1	0	3	0.0252768	0	0	0
COA5	0	0	0	0	1	1	2	1	1	1	2	0	0	0	0	1	0	0	0	1	0	0	0	0	1	1	0	0	1	0	1	0	0	0	3	1	0	0	1	0	1	0	0	0	3	0.258812	0	0.652257	0
GOLIM4	0	0	0	0	1	1	1	1	1	1	2	0	0	0	0	0	0	0	0	0	0	1	0	0	1	1	0	0	4	0	3	0	0	0	8	1	0	0	1	0	1	0	0	0	3	-0.42221	0	-3.88791	0
RCAN1	0	0	0	0	1	1	1	1	1	1	2	0	0	0	0	0	0	0	0	1	0	0	0	0	1	1	2	0	0	0	2	0	0	0	5	1	1	0	0	0	1	0	0	0	3	-0.0959227	0	-3.4042	0
SEMA4B	0	0	0	0	1	1	1	1	1	1	2	1	2	0	0	0	1	0	0	0	0	0	0	0	1	0	2	0	1	0	1	0	0	0	4	0	1	0	1	0	1	0	0	0	3	-0.0638713	0	-0.554267	0
CTSL	0	0	0	0	1	1	1	1	1	1	2	0	0	0	0	1	0	0	0	0	0	0	0	0	1	3	2	0	1	0	0	0	0	0	6	1	1	0	1	0	0	0	0	0	3	0.489757	0	-0.444447	0
PDGFRB	0	0	0	0	1	1	1	1	2	1	2	1	3	0	0	0	0	0	0	0	1	0	1	0	1	1	0	0	0	1	0	0	1	0	3	1	0	0	0	1	0	0	1	0	3	0	0	0	0
CSPG4	0	0	0	0	2	1	3	1	2	1	2	0	0	0	0	1	0	0	2	0	0	0	0	0	1	1	0	0	1	0	0	2	0	0	4	1	0	0	1	0	0	1	0	0	3	0	0	0	0
LAIR1	0	1	0	1	0	0	1	1	0	0	1	0	0	0	0	0	1	0	0	0	0	0	0	0	1	0	1	0	1	0	1	0	0	0	3	0	1	0	1	0	1	0	0	0	3	0	0	0.67437	0
RNF212	0	0	0	0	2	1	2	1	2	1	2	1	2	0	0	1	1	0	0	0	0	1	0	0	1	1	1	0	1	0	0	0	0	0	3	1	1	0	1	0	0	0	0	0	3	0	0	0	0
NBPF8	0	0	0	0	1	1	1	1	1	1	2	0	0	0	0	0	1	0	0	0	0	0	0	0	1	1	1	0	1	0	0	0	0	0	3	1	1	0	1	0	0	0	0	0	3	0	0	0	0
SRGAP2C	0	0	0	0	0	0	1	1	1	1	2	0	0	0	0	0	1	0	1	0	0	0	0	0	1	2	2	0	0	0	0	1	0	0	5	1	1	0	0	0	0	1	0	0	3	0	0	0	0
MPZL1	0	1	0	1	0	0	1	1	0	0	1	0	0	0	0	0	0	0	0	0	0	1	0	0	1	1	3	0	1	0	0	0	0	0	5	1	1	0	1	0	0	0	0	0	3	0.0551827	0	-9.15154	0
LRIG1	0	0	0	0	2	1	2	1	3	1	2	0	0	0	0	0	0	0	0	1	0	0	0	0	1	0	1	0	1	0	1	0	0	0	3	0	1	0	1	0	1	0	0	0	3	-0.0314706	0	0	0
GGA3	0	0	0	0	1	1	2	1	1	1	2	0	0	0	0	0	2	0	0	0	0	0	0	0	1	1	3	0	0	0	0	0	1	0	5	1	1	0	0	0	0	0	1	0	3	0.105284	0	-0.425833	0
ZBED4	0	0	0	0	2	1	3	1	2	1	2	0	0	0	0	0	0	0	1	0	0	1	0	0	1	0	0	0	1	0	1	3	0	0	5	0	0	0	1	0	1	1	0	0	3	-0.124046	0	-2.37223	0
FGGY	0	0	0	0	2	1	3	1	2	1	2	0	0	0	0	1	1	0	0	0	0	0	0	0	1	4	3	0	0	0	5	0	0	0	12	1	1	0	0	0	1	0	0	0	3	0.47568	0	-0.572015	0
HNRNPD	0	0	0	0	1	1	1	1	1	1	2	0	0	0	0	0	0	0	0	1	0	0	0	0	1	1	2	0	0	0	2	0	0	0	5	1	1	0	0	0	1	0	0	0	3	-0.0293192	0	-104.722	0
IRF4	0	0	0	0	2	1	2	1	2	1	2	0	0	0	0	0	0	0	0	1	0	0	0	0	1	4	0	0	1	0	3	0	0	0	8	1	0	0	1	0	1	0	0	0	3	0	0	-7.73816	0
CCDC170	0	0	0	0	1	1	1	1	1	1	2	0	0	0	0	0	0	0	0	1	0	0	0	0	1	1	1	0	0	0	1	0	0	0	3	1	1	0	0	0	1	0	0	0	3	0	0	0	0
SOX13	0	0	0	0	1	1	1	1	1	1	2	1	2	0	0	0	1	0	0	0	0	1	0	0	1	1	2	0	1	0	0	0	0	0	4	1	1	0	1	0	0	0	0	0	3	0.210281	0	0	0
LOC101927322	0	0	0	0	1	1	2	1	1	1	2	1	2	0	0	0	0	0	0	0	0	1	0	0	1	0	0	1	1	0	1	0	0	0	3	0	0	1	1	0	1	0	0	0	3	0	0	0	0
RIPK2	0	0	0	0	1	1	1	1	1	1	2	0	0	0	0	0	0	0	0	1	0	0	0	0	1	3	2	0	0	0	2	0	0	0	7	1	1	0	0	0	1	0	0	0	3	0.263499	0	-2.99172	0
TNFRSF19	0	0	0	0	2	1	2	1	3	1	2	0	0	0	0	1	1	0	0	0	0	0	0	0	1	3	1	0	0	0	1	0	0	0	5	1	1	0	0	0	1	0	0	0	3	0.456705	0	0	0
SEMA5A	0	0	0	0	1	1	1	1	1	1	2	0	0	0	0	0	0	0	0	0	0	1	0	0	1	1	0	0	1	0	1	0	0	0	3	1	0	0	1	0	1	0	0	0	3	0	0	0	0
TMEM105	0	0	0	0	1	1	2	1	3	1	2	2	4	0	0	0	1	0	0	1	0	0	0	0	1	0	1	0	0	0	1	1	0	0	3	0	1	0	0	0	1	1	0	0	3	0	0	0	0
WDR72	0	0	0	0	2	1	2	1	2	1	2	0	0	0	0	0	0	0	0	1	0	1	0	0	1	0	2	0	2	0	1	0	0	0	5	0	1	0	1	0	1	0	0	0	3	0	0	0	0
TMEM72	0	0	0	0	1	1	1	1	1	1	2	0	0	0	0	0	0	0	0	0	0	1	0	0	1	2	0	0	2	0	1	0	0	0	5	1	0	0	1	0	1	0	0	0	3	0	0	0	0
ZFP92	0	0	0	0	1	1	1	1	1	1	2	0	0	0	0	0	1	0	0	0	0	0	0	0	1	0	1	1	0	0	1	0	0	0	3	0	1	1	0	0	1	0	0	0	3	0	0	0	0
TRPC4	0	0	0	0	1	1	1	1	1	1	2	0	0	0	0	0	1	0	0	0	0	0	0	0	1	1	1	0	1	0	0	0	0	0	3	1	1	0	1	0	0	0	0	0	3	0	0	0	0
BANK1	0	0	0	0	1	1	2	1	1	1	2	0	0	0	0	0	0	0	0	1	0	1	0	0	1	0	1	0	1	0	1	0	0	0	3	0	1	0	1	0	1	0	0	0	3	0	0	0.240897	0
NPY	0	0	0	0	1	1	1	1	2	1	2	0	0	0	0	1	0	0	0	0	0	1	0	0	1	1	1	0	1	0	0	0	0	0	3	1	1	0	1	0	0	0	0	0	3	0	0	0	0
DNAH14	0	0	0	0	1	1	1	1	1	1	2	0	0	0	0	0	0	0	0	0	0	0	0	0	0	0	0	0	1	0	2	0	0	1	4	0	0	0	1	0	1	0	0	1	3	0.112232	0	2.39126	1
ATP2A3	0	0	0	0	1	1	1	1	1	1	2	0	0	0	0	0	0	0	0	0	0	0	0	0	0	0	0	0	1	1	0	1	0	0	3	0	0	0	1	1	0	1	0	0	3	0.19769	0	14.3546	1
ASXL1	0	0	0	0	1	1	1	1	1	1	2	0	0	0	0	0	0	0	0	0	0	0	0	0	0	0	2	0	0	0	2	0	0	1	5	0	1	0	0	0	1	0	0	1	3	-0.237164	0	3.45334	1
CLIP2	0	0	0	0	1	1	1	1	2	1	2	0	0	0	0	0	0	0	0	0	0	0	0	0	0	3	0	0	1	0	0	0	0	1	5	1	0	0	1	0	0	0	0	1	3	0.47813	0	6.57806	1
MYO1B	1	1	1	2	0	0	0	0	0	0	0	0	0	0	0	0	0	0	0	0	0	0	0	0	0	2	1	0	0	0	1	0	0	0	4	1	1	0	0	0	1	0	0	0	3	-0.98119	0	1.41589	1
CLIC4	0	0	0	0	1	1	1	1	1	1	2	0	0	0	0	0	0	0	0	0	0	0	0	0	0	1	2	0	0	0	1	0	0	0	4	1	1	0	0	0	1	0	0	0	3	-0.206674	0	1.54142	1
WDR45B	0	0	0	0	0	0	1	1	1	1	2	0	0	0	0	0	0	0	0	0	0	0	0	0	0	0	1	0	1	0	1	0	0	0	3	0	1	0	1	0	1	0	0	0	3	0.474541	0	3.49542	1
DYNLRB1	0	0	0	0	1	1	1	1	1	1	2	0	0	0	0	0	0	0	0	0	0	0	0	0	0	1	0	0	1	0	1	0	0	0	3	1	0	0	1	0	1	0	0	0	3	-0.142285	0	5.57974	1
BICD2	0	0	0	0	0	0	2	1	1	1	2	0	0	0	0	0	0	0	0	0	0	0	0	0	0	0	1	0	0	0	1	0	1	0	3	0	1	0	0	0	1	0	1	0	3	0.0237332	0	7.27811	1
MYB	0	0	0	0	0	0	0	0	0	0	0	0	0	0	0	0	0	0	0	0	0	0	0	0	0	1	2	0	0	0	2	0	0	0	5	1	1	0	0	0	1	0	0	0	3	0.32336	0	-30.1788	0
TIMM44	0	0	0	0	1	1	1	1	1	1	2	0	0	0	0	0	0	0	0	0	0	0	0	0	0	0	1	0	1	0	0	1	0	0	3	0	1	0	1	0	0	1	0	0	3	-0.628426	0	2.07175	1
CNST	0	0	0	0	1	1	1	1	1	1	2	0	0	0	0	0	0	0	0	0	0	0	0	0	0	2	3	0	0	0	0	1	0	0	6	1	1	0	0	0	0	1	0	0	3	0.263512	0	14.059	1
WBP1L	0	0	0	0	1	1	1	1	1	1	2	0	0	0	0	0	0	0	0	0	0	0	0	0	0	0	0	0	0	0	1	2	0	1	4	0	0	0	0	0	1	1	0	1	3	-0.0827578	0	1.16926	1
FEZ2	0	0	0	0	1	1	1	1	1	1	2	0	0	0	0	0	0	0	0	0	0	0	0	0	0	0	2	0	1	0	1	0	0	0	4	0	1	0	1	0	1	0	0	0	3	0.0698697	0	4.04933	1
DLC1	0	0	0	0	1	1	2	1	1	1	2	0	0	0	0	0	0	0	0	0	0	0	0	0	0	1	0	0	1	0	3	0	0	0	5	1	0	0	1	0	1	0	0	0	3	0	0	1.00267	1
SFXN4	0	0	0	0	0	0	0	0	0	0	0	0	0	0	0	0	0	0	0	0	0	0	0	0	0	3	1	0	0	0	1	0	0	0	5	1	1	0	0	0	1	0	0	0	3	-1.05437	1	1.62648	1
RFTN1	0	0	0	0	0	0	0	0	0	0	0	0	0	0	0	0	0	0	0	0	0	0	0	0	0	0	0	0	1	0	2	1	0	0	4	0	0	0	1	0	1	1	0	0	3	-1.83776	1	4.55378	1
UCHL3	0	0	0	0	0	0	0	0	0	0	0	0	0	0	0	0	0	0	0	0	0	0	0	0	0	0	1	1	0	0	3	0	0	0	5	0	1	1	0	0	1	0	0	0	3	-1.4038	1	1.11879	1
IGSF10	1	1	1	2	0	0	1	1	0	0	1	0	0	0	0	0	0	0	0	0	0	0	0	0	0	0	0	0	0	0	0	0	0	0	0	0	0	0	0	0	0	0	0	0	0	-0.168849	0	2.78539	1
SIGLEC12	0	1	0	1	0	0	0	0	0	0	0	0	0	0	0	0	0	0	0	0	0	0	0	0	0	0	0	0	0	0	0	0	0	0	0	0	0	0	0	0	0	0	0	0	0	-1.76585	1	1.86189	1
KCNK17	1	0	0	1	0	0	0	0	0	0	0	0	0	0	0	0	0	0	0	0	0	0	0	0	0	0	0	0	0	0	0	0	0	0	0	0	0	0	0	0	0	0	0	0	0	-1.7537	1	1.55487	1
CD69	1	0	0	1	0	0	0	0	0	0	0	0	0	0	0	0	0	0	0	0	0	0	0	0	0	0	0	0	0	0	0	0	0	0	0	0	0	0	0	0	0	0	0	0	0	-1.88059	1	69.3311	1
ZBTB46	0	1	0	1	1	1	1	1	1	1	2	0	0	0	0	0	0	0	0	0	0	0	0	0	0	0	0	0	0	0	0	0	0	0	0	0	0	0	0	0	0	0	0	0	0	0.516569	0	1.68466	1
C20orf197	1	1	1	2	0	0	0	0	1	1	1	0	0	0	0	0	0	0	0	0	0	0	0	0	0	0	0	0	0	0	0	0	0	0	0	0	0	0	0	0	0	0	0	0	0	0	0	2.0019	1
C4orf48	0	1	0	1	0	0	0	0	0	0	0	0	0	0	0	0	0	0	0	0	0	0	0	0	0	0	0	0	0	0	0	0	0	0	0	0	0	0	0	0	0	0	0	0	0	-1.38673	1	2.15439	1
RECQL4	0	1	0	1	0	0	0	0	0	0	0	0	0	0	0	0	0	0	0	0	0	0	0	0	0	0	0	0	0	0	0	0	0	0	0	0	0	0	0	0	0	0	0	0	0	-1.06726	1	1.67347	1
AEN	0	1	0	1	0	0	0	0	0	0	0	0	0	0	0	0	0	0	0	0	0	0	0	0	0	0	0	0	0	0	0	0	0	0	0	0	0	0	0	0	0	0	0	0	0	-1.45142	1	1.02845	1
MTFP1	0	1	0	1	0	0	0	0	0	0	0	0	0	0	0	0	0	0	0	0	0	0	0	0	0	0	0	0	0	0	0	0	0	0	0	0	0	0	0	0	0	0	0	0	0	-1.36534	1	1.17142	1
HIST1H2BL	0	1	0	1	0	0	0	0	0	0	0	0	0	0	0	0	0	0	0	0	0	0	0	0	0	0	0	0	0	0	0	0	0	0	0	0	0	0	0	0	0	0	0	0	0	-1.59315	1	42.0823	1
CFH	0	0	0	0	0	0	1	1	0	0	1	0	0	0	0	0	0	0	0	0	0	0	0	0	0	0	0	0	0	0	0	0	0	0	0	0	0	0	0	0	0	0	0	0	0	-1.12834	1	8.21405	1
S100A8	0	0	0	0	0	0	1	1	0	0	1	0	0	0	0	0	0	0	0	0	0	0	0	0	0	0	0	0	0	0	0	0	0	0	0	0	0	0	0	0	0	0	0	0	0	-1.22242	1	251.116	1
CACNA2D4	0	1	0	1	1	1	1	1	1	1	2	0	0	0	0	0	0	0	0	0	0	0	0	0	0	0	0	0	0	0	0	0	0	0	0	0	0	0	0	0	0	0	0	0	0	0.149117	0	1.94743	1
GPR34	0	1	0	1	1	1	1	1	1	1	2	0	0	0	0	0	0	0	0	0	0	0	0	0	0	0	0	0	0	0	0	0	0	0	0	0	0	0	0	0	0	0	0	0	0	1.43317	0	2.22556	1
CAMKV	0	1	0	1	1	1	1	1	1	1	2	0	0	0	0	0	0	0	0	0	0	0	0	0	0	0	0	0	0	0	0	0	0	0	0	0	0	0	0	0	0	0	0	0	0	0	0	3.12329	1
UBASH3B	0	0	0	0	1	1	1	1	1	1	2	0	0	0	0	0	0	0	0	0	0	0	0	0	0	4	2	1	5	3	3	1	1	0	20	1	1	1	1	1	1	1	1	0	8	0.0495475	0	-1.32938	0
RUNX3	0	0	0	0	0	0	1	1	1	1	2	0	0	0	0	0	0	0	0	0	0	0	0	0	0	1	1	0	5	1	4	2	1	2	17	1	1	0	1	1	1	1	1	1	8	0.0373162	0	-2.78575	0
CTNNB1	0	0	0	0	0	0	0	0	0	0	0	0	0	0	0	0	0	0	0	0	0	0	0	0	0	1	2	1	1	1	4	1	0	1	12	1	1	1	1	1	1	1	0	1	8	0.0413009	0	21.0171	1
B3GNT2	0	0	0	0	0	0	0	0	0	0	0	0	0	0	0	0	0	0	0	0	0	0	0	0	0	3	1	0	2	1	3	1	1	1	13	1	1	0	1	1	1	1	1	1	8	0.17325	0	7.31514	1
MARCKS	1	0	0	1	0	0	0	0	0	0	0	0	0	0	0	0	0	0	0	0	0	0	0	0	0	2	1	1	0	0	1	1	0	0	6	1	1	1	0	0	1	1	0	0	5	0.149768	0	1.20474	1
SLCO4A1	0	0	0	0	0	0	1	1	0	0	1	0	0	0	0	0	0	0	0	0	0	1	0	0	1	3	0	0	3	1	0	2	2	0	11	1	0	0	1	1	0	1	1	0	5	-0.964975	0	0	0
PANX1	0	0	0	0	0	0	1	1	0	0	1	0	0	0	0	0	1	0	0	0	0	0	0	0	1	2	1	1	1	0	1	0	0	0	6	1	1	1	1	0	1	0	0	0	5	-0.28456	0	-1.71292	0
TMED6	0	0	0	0	0	0	1	1	0	0	1	0	0	0	0	1	0	1	0	0	0	0	0	0	1	1	1	1	0	0	2	0	1	0	6	1	1	1	0	0	1	0	1	0	5	0	0	0	0
IL12A	0	1	0	1	0	0	0	0	0	0	0	0	0	0	0	0	0	0	0	0	0	0	0	0	0	2	1	1	0	0	1	1	0	0	6	1	1	1	0	0	1	1	0	0	5	0.308083	0	1.88923	1
NRXN2	0	1	0	1	0	0	0	0	0	0	0	0	0	0	0	0	0	0	0	0	0	0	0	0	0	2	1	0	1	0	1	1	0	0	6	1	1	0	1	0	1	1	0	0	5	0	0	2.67003	1
GALNT12	0	0	0	0	0	0	1	1	0	0	1	0	0	0	0	0	0	0	0	1	0	0	0	0	1	1	1	0	1	0	1	1	0	0	5	1	1	0	1	0	1	1	0	0	5	-0.522023	0	-1.60566	0
NFKBIA	1	0	0	1	0	0	0	0	0	0	0	0	0	0	0	0	0	0	0	0	0	0	0	0	0	4	2	1	2	0	0	1	0	0	10	1	1	1	1	0	0	1	0	0	5	0.590742	0	275.982	1
GADD45A	1	0	0	1	0	0	0	0	0	0	0	0	0	0	0	0	0	0	0	0	0	0	0	0	0	3	0	0	2	1	2	1	0	0	9	1	0	0	1	1	1	1	0	0	5	0.069296	0	1.81268	1
MACC1	0	1	0	1	0	0	0	0	0	0	0	0	0	0	0	0	0	0	0	0	0	0	0	0	0	2	0	0	1	0	1	1	0	1	6	1	0	0	1	0	1	1	0	1	5	-0.225968	0	2.48117	1
ADORA2B	0	0	0	0	0	0	1	1	0	0	1	0	0	0	0	0	0	0	0	0	0	1	0	0	1	6	2	0	1	0	1	1	0	0	11	1	1	0	1	0	1	1	0	0	5	-0.201486	0	0	0
PTPN12	0	0	0	0	0	0	0	0	1	1	1	0	0	0	0	0	1	0	0	0	0	0	0	0	1	2	6	2	1	0	1	0	0	0	12	1	1	1	1	0	1	0	0	0	5	0.446895	0	-8.27034	0
C15orf39	0	0	0	0	0	0	1	1	0	0	1	0	0	0	0	0	0	0	0	0	0	1	0	0	1	0	2	0	1	1	1	1	0	0	6	0	1	0	1	1	1	1	0	0	5	0.229444	0	-1.43584	0
TRIM24	0	0	0	0	0	0	1	1	0	0	1	0	0	0	0	0	0	0	0	0	0	1	0	0	1	1	2	1	2	0	1	0	0	0	7	1	1	1	1	0	1	0	0	0	5	-0.0513156	0	-4.32139	0
FAM49A	0	0	0	0	0	0	1	1	0	0	1	0	0	0	0	0	0	0	0	0	0	1	0	0	1	6	6	0	1	0	4	0	0	2	19	1	1	0	1	0	1	0	0	1	5	0.761873	0	-1.34412	0
TLE4	0	0	0	0	0	0	1	1	0	0	1	0	0	0	0	0	1	0	0	0	0	0	0	0	1	4	2	0	1	0	2	0	0	1	10	1	1	0	1	0	1	0	0	1	5	0.347727	0	-4.16219	0
PLCL2	0	0	0	0	0	0	1	1	0	0	1	0	0	0	0	0	0	0	0	0	0	0	0	0	0	1	3	0	2	0	3	0	0	1	10	1	1	0	1	0	1	0	0	1	5	0.00671837	0	4.38247	1
IL31RA	0	0	0	0	0	0	1	1	0	0	1	1	2	0	0	0	0	0	0	0	1	0	1	0	1	1	0	0	0	1	1	0	1	1	5	1	0	0	0	1	1	0	1	1	5	0	0	0	0
MTCL1	0	0	0	0	0	0	1	1	0	0	1	1	2	0	0	0	1	0	0	0	0	1	0	0	1	1	1	0	2	0	2	0	0	1	7	1	1	0	1	0	1	0	0	1	5	0.828799	0	0	0
SH2B2	0	0	0	0	0	0	0	0	2	1	1	0	0	0	0	0	0	0	0	1	0	0	0	0	1	1	2	1	2	0	1	0	0	0	7	1	1	1	1	0	1	0	0	0	5	-0.103787	0	0	0
STK17B	1	0	0	1	0	0	1	1	1	1	2	0	0	0	0	0	0	0	0	0	0	0	0	0	0	1	3	0	1	0	3	0	1	0	9	1	1	0	1	0	1	0	1	0	5	0.0368967	0	-7.70687	0
CASP8	0	0	0	0	0	0	1	1	0	0	1	0	0	0	0	0	0	0	0	0	0	0	0	0	0	1	2	0	2	0	2	0	0	1	8	1	1	0	1	0	1	0	0	1	5	0.119734	0	13.3729	1
VILL	0	0	0	0	0	0	1	1	0	0	1	0	0	0	0	0	0	0	0	0	0	0	0	0	0	0	2	0	1	0	1	2	1	0	7	0	1	0	1	0	1	1	1	0	5	0.411051	0	2.15384	1
FSCN1	0	1	0	1	0	0	0	0	0	0	0	0	0	0	0	0	0	0	0	0	0	0	0	0	0	2	0	0	3	1	1	2	0	0	9	1	0	0	1	1	1	1	0	0	5	-0.191353	0	5.06417	1
B3GNT5	0	0	0	0	0	0	0	0	1	1	1	0	0	0	0	0	1	0	0	0	0	0	0	0	1	2	3	0	4	0	1	1	0	0	11	1	1	0	1	0	1	1	0	0	5	-0.189055	0	-6.77038	0
CUEDC1	0	0	0	0	0	0	1	1	0	0	1	0	0	0	0	0	0	0	0	0	0	1	0	0	1	4	1	0	1	0	3	2	0	0	11	1	1	0	1	0	1	1	0	0	5	0	0	0	0
CHRAC1	0	0	0	0	0	0	0	0	1	1	1	0	0	0	0	1	0	0	0	0	0	0	0	0	1	2	1	0	4	1	1	0	0	0	9	1	1	0	1	1	1	0	0	0	5	-0.679534	0	0	0
ENG	0	0	0	0	0	0	1	1	0	0	1	0	0	0	0	0	0	1	0	0	0	1	0	0	1	1	1	1	2	0	0	1	0	0	6	1	1	1	1	0	0	1	0	0	5	-0.171755	0	-1.16646	0
BCL9L	0	0	0	0	0	0	1	1	0	0	1	1	2	0	0	0	0	0	1	1	1	0	0	0	1	1	1	0	0	1	1	2	0	0	6	1	1	0	0	1	1	1	0	0	5	0.576544	0	0.146526	0
HNMT	0	0	0	0	0	0	1	1	0	0	1	0	0	0	0	0	0	0	0	0	0	1	0	0	1	1	1	1	3	0	1	0	0	0	7	1	1	1	1	0	1	0	0	0	5	-0.135881	0	-0.429275	0
USP7	0	0	0	0	0	0	0	0	2	1	1	1	3	0	0	1	1	0	0	0	1	0	1	0	1	3	2	0	0	1	0	1	1	0	8	1	1	0	0	1	0	1	1	0	5	-0.486273	0	-4.55879	0
ATP2A2	0	0	0	0	0	0	1	1	0	0	1	0	0	0	0	0	0	0	0	0	0	1	0	0	1	1	5	0	3	0	1	1	0	0	11	1	1	0	1	0	1	1	0	0	5	-0.556031	0	-6.74239	0
MAPKAPK2	0	0	0	0	0	0	0	0	1	1	1	0	0	0	0	0	0	0	0	1	0	0	0	0	1	1	2	0	1	0	2	0	1	0	7	1	1	0	1	0	1	0	1	0	5	-0.312355	0	-13.622	0
MARCO	0	0	0	0	0	0	1	1	0	0	1	0	0	0	0	0	1	0	0	0	0	0	0	0	1	3	3	1	1	0	2	0	0	0	10	1	1	1	1	0	1	0	0	0	5	0	0	-1.51239	0
MYO7A	0	0	0	0	0	0	2	1	0	0	1	0	0	0	0	0	0	0	0	0	1	0	0	0	1	0	0	0	1	2	2	1	1	0	7	0	0	0	1	1	1	1	1	0	5	0	0	0	0
AEBP2	0	0	0	0	0	0	0	0	2	1	1	0	0	0	0	0	0	0	1	0	0	0	0	0	1	4	1	0	3	0	2	1	0	0	11	1	1	0	1	0	1	1	0	0	5	0.298934	0	-0.42547	0
CXorf21	0	0	0	0	0	0	0	0	1	1	1	0	0	0	0	1	0	0	0	0	0	0	0	0	1	2	1	0	0	0	1	0	1	1	6	1	1	0	0	0	1	0	1	1	5	0.342752	0	-11.4501	0
GMDS	0	1	0	1	1	1	1	1	1	1	2	0	0	0	0	0	0	0	0	0	0	0	0	0	0	3	3	0	1	0	4	0	1	0	12	1	1	0	1	0	1	0	1	0	5	-0.174001	0	0.0232846	0
CDKAL1	0	0	0	0	0	0	1	1	0	0	1	0	0	0	0	0	0	0	0	0	0	1	0	0	1	5	4	1	2	0	5	0	0	0	17	1	1	1	1	0	1	0	0	0	5	-0.254232	0	0.992444	0
NT5E	0	0	0	0	0	0	2	1	0	0	1	0	0	0	0	0	0	0	0	0	0	2	0	0	1	1	1	1	2	0	1	0	0	0	6	1	1	1	1	0	1	0	0	0	5	0	0	0	0
PLA2R1	0	0	0	0	0	0	2	1	0	0	1	1	2	0	0	1	0	0	1	1	0	0	0	0	1	4	0	0	1	1	2	1	0	0	9	1	0	0	1	1	1	1	0	0	5	0	0	0	0
SMNDC1	0	0	0	0	0	0	0	0	1	1	1	0	0	0	0	0	0	0	0	0	0	0	0	1	1	1	2	0	1	0	1	0	0	2	7	1	1	0	1	0	1	0	0	1	5	0.576381	0	-3.01547	0
METTL8	1	0	0	1	1	1	1	1	1	1	2	0	0	0	0	0	0	0	0	0	0	0	0	0	0	2	1	2	1	0	1	0	0	0	7	1	1	1	1	0	1	0	0	0	5	-0.141398	0	-0.31	0
SLC48A1	0	0	0	0	0	0	1	1	0	0	1	0	0	0	0	0	0	0	0	1	0	0	0	0	1	3	1	0	1	0	3	1	0	0	9	1	1	0	1	0	1	1	0	0	5	0.422686	0	0.336981	0
TRIM35	0	0	0	0	0	0	1	1	0	0	1	1	2	0	0	0	1	0	0	0	0	1	0	0	1	2	1	0	1	0	1	0	1	0	6	1	1	0	1	0	1	0	1	0	5	0.304222	0	0.831816	0
BTBD3	0	0	0	0	0	0	0	0	1	1	1	0	0	0	0	1	0	0	0	0	0	0	0	0	1	4	1	1	0	0	2	1	0	0	9	1	1	1	0	0	1	1	0	0	5	0.393856	0	-3.35217	0
IQSEC1	0	0	0	0	0	0	0	0	1	1	1	0	0	0	0	0	0	0	0	0	0	1	0	0	1	4	2	0	5	0	5	2	0	0	18	1	1	0	1	0	1	1	0	0	5	0	0	-0.154457	0
TMEM261	0	0	0	0	0	0	0	0	1	1	1	0	0	0	0	1	1	0	0	0	0	0	0	0	1	3	4	1	1	0	0	1	0	0	10	1	1	1	1	0	0	1	0	0	5	0	0	0.461251	0
DAD1	0	0	0	0	0	0	1	1	0	0	1	0	0	0	0	0	0	0	0	0	0	1	0	0	1	5	5	1	4	0	3	0	0	0	18	1	1	1	1	0	1	0	0	0	5	0.0850366	0	-36.8205	0
LIF	0	0	0	0	0	0	1	1	0	0	1	0	0	0	0	0	0	0	0	1	0	0	0	0	1	1	3	0	1	0	3	1	0	0	9	1	1	0	1	0	1	1	0	0	5	-0.257506	0	0	0
BCKDHB	0	0	0	0	0	0	1	1	0	0	1	1	2	0	0	0	1	0	0	1	0	0	0	0	1	4	3	1	2	0	3	0	0	0	13	1	1	1	1	0	1	0	0	0	5	-0.000617157	0	-3.53051	0
CNTNAP5	0	0	0	0	0	0	1	1	0	0	1	0	0	0	0	0	1	0	0	0	0	0	0	0	1	3	3	0	3	0	3	1	0	0	13	1	1	0	1	0	1	1	0	0	5	0	0	0	0
CDH5	0	0	0	0	0	0	1	1	0	0	1	0	0	0	0	0	1	0	0	0	0	0	0	0	1	2	2	0	1	0	1	1	0	0	7	1	1	0	1	0	1	1	0	0	5	0	0	0	0
GJA1	0	0	0	0	0	0	1	1	0	0	1	0	0	0	0	0	0	0	0	1	0	0	0	0	1	3	1	1	1	0	3	0	0	0	9	1	1	1	1	0	1	0	0	0	5	0	0	0	0
KCNQ1	0	0	0	0	0	0	0	0	1	1	1	0	0	0	0	1	0	0	0	0	0	0	0	0	1	1	1	0	1	0	2	3	0	0	8	1	1	0	1	0	1	1	0	0	5	0	0	0	0
ACVR2A	0	0	0	0	0	0	1	1	0	0	1	0	0	0	0	0	0	1	0	0	0	1	0	0	1	1	1	1	3	0	1	0	0	0	7	1	1	1	1	0	1	0	0	0	5	0	0	0	0
FAM72C	0	0	0	0	0	0	1	1	0	0	1	0	0	0	0	0	0	0	1	0	0	0	0	0	1	1	1	0	1	0	1	1	0	0	5	1	1	0	1	0	1	1	0	0	5	0	0	0	0
ASAP2	0	0	0	0	0	0	0	0	1	1	1	0	0	0	0	0	0	0	0	0	0	0	0	0	0	4	2	0	1	0	1	2	0	0	10	1	1	0	1	0	1	1	0	0	5	0	0	1.14043	1
UBALD1	0	1	0	1	0	0	0	0	0	0	0	0	0	0	0	0	0	0	0	0	0	0	0	0	0	2	1	0	2	1	0	1	0	0	7	1	1	0	1	1	0	1	0	0	5	0.328	0	1.21169	1
IRF2BPL	1	0	0	1	0	0	0	0	0	0	0	0	0	0	0	0	0	0	0	0	0	0	0	0	0	1	1	0	2	0	0	2	0	1	7	1	1	0	1	0	0	1	0	1	5	0.587989	0	1.29962	1
PPM1A	0	0	0	0	0	0	1	1	0	0	1	0	0	0	0	0	0	0	0	0	0	0	0	0	0	1	2	0	2	0	2	0	0	1	8	1	1	0	1	0	1	0	0	1	5	0.454312	0	1.65988	1
AVPR1A	0	1	0	1	0	0	0	0	0	0	0	0	0	0	0	0	0	0	0	0	0	0	0	0	0	3	1	1	3	0	1	0	0	0	9	1	1	1	1	0	1	0	0	0	5	0	0	5.10329	1
PARD3	0	1	0	1	0	0	0	0	0	0	0	0	0	0	0	0	0	0	0	0	0	0	0	0	0	3	3	0	2	1	1	0	0	0	10	1	1	0	1	1	1	0	0	0	5	0	0	1.72271	1
ARRDC2	0	0	0	0	0	0	1	1	0	0	1	0	0	0	0	0	0	0	0	0	0	0	0	0	0	1	1	1	0	1	0	1	0	0	5	1	1	1	0	1	0	1	0	0	5	2.25572	0	8.9282	1
ADGRG3	1	1	1	2	0	0	0	0	0	0	0	0	0	0	0	0	0	0	0	0	0	0	0	0	0	0	1	0	1	0	0	0	0	0	2	0	1	0	1	0	0	0	0	0	2	-0.0827541	0	3.52011	1
IRX3	0	1	0	1	0	0	0	0	1	1	1	0	0	0	0	0	0	0	0	0	0	0	0	0	0	2	0	0	0	0	2	0	0	0	4	1	0	0	0	0	1	0	0	0	2	0.0593815	0	4.79572	1
CD96	1	1	1	2	0	0	0	0	0	0	0	0	0	0	0	0	0	0	0	0	0	0	0	0	0	0	2	0	0	0	2	0	0	0	4	0	1	0	0	0	1	0	0	0	2	0.141506	0	1.69333	1
CENPN	1	1	1	2	0	0	0	0	0	0	0	0	0	0	0	0	0	0	0	0	0	0	0	0	0	0	0	0	1	0	1	0	0	0	2	0	0	0	1	0	1	0	0	0	2	-1.13856	1	-5.91997	0
TBKBP1	1	1	1	2	0	0	0	0	0	0	0	0	0	0	0	0	0	0	0	0	0	0	0	0	0	0	0	0	2	0	0	1	0	0	3	0	0	0	1	0	0	1	0	0	2	0.668376	0	1.68228	1
RPLP1	0	0	0	0	1	1	2	1	1	1	2	0	0	0	0	1	0	0	0	0	0	0	0	0	1	2	0	0	0	0	0	1	0	0	3	1	0	0	0	0	0	1	0	0	2	-0.0795134	0	-87.5295	0
C3AR1	1	1	1	2	0	0	0	0	0	0	0	0	0	0	0	0	0	0	0	0	0	0	0	0	0	0	1	0	0	0	2	0	0	0	3	0	1	0	0	0	1	0	0	0	2	0.0125252	0	3.10421	1
CXCL3	1	1	1	2	0	0	0	0	0	0	0	0	0	0	0	0	0	0	0	0	0	0	0	0	0	1	1	0	0	0	0	0	0	0	2	1	1	0	0	0	0	0	0	0	2	0	0	3.10471	1
FOSB	0	0	0	0	1	1	1	1	1	1	2	0	0	0	0	0	1	0	0	0	0	0	0	0	1	0	1	0	1	0	0	0	0	0	2	0	1	0	1	0	0	0	0	0	2	0.0182577	0	-1.19592	0
NEK2	0	1	0	1	0	0	1	1	0	0	1	0	0	0	0	0	0	0	0	1	0	0	0	0	1	0	0	0	0	0	1	0	0	1	2	0	0	0	0	0	1	0	0	1	2	-0.94975	0	-3.79088	0
MFGE8	0	0	0	0	1	1	1	1	1	1	2	0	0	0	0	0	0	0	0	0	0	1	0	0	1	0	0	0	1	0	2	0	0	0	3	0	0	0	1	0	1	0	0	0	2	-0.698931	0	-3.15669	0
ABCG1	0	0	0	0	1	1	1	1	1	1	2	0	0	0	0	0	0	0	0	0	0	0	0	0	0	0	0	0	0	1	1	0	0	0	2	0	0	0	0	1	1	0	0	0	2	1.32046	0	2.43371	1
FBXL20	0	0	0	0	1	1	1	1	1	1	2	0	0	0	0	0	1	0	0	0	0	0	0	0	1	1	2	0	0	0	0	0	0	0	3	1	1	0	0	0	0	0	0	0	2	0.46776	0	-1.85033	0
GOSR1	0	0	0	0	1	1	1	1	1	1	2	0	0	0	0	0	0	0	0	0	0	1	0	0	1	0	1	0	1	0	0	0	0	0	2	0	1	0	1	0	0	0	0	0	2	-0.0863388	0	-0.415647	0
SLC31A2	1	0	0	1	0	0	0	0	1	1	1	0	0	0	0	0	0	0	0	1	0	0	0	0	1	0	1	0	0	0	2	0	0	0	3	0	1	0	0	0	1	0	0	0	2	0.315322	0	-2.06554	0
MICALL2	1	1	1	2	0	0	0	0	0	0	0	0	0	0	0	0	0	0	0	0	0	0	0	0	0	1	0	0	0	0	0	1	0	0	2	1	0	0	0	0	0	1	0	0	2	1.20843	0	3.54686	1
NRROS	0	0	0	0	1	1	2	1	1	1	2	0	0	0	0	1	0	0	0	0	0	0	0	0	1	1	0	0	0	0	1	0	0	0	2	1	0	0	0	0	1	0	0	0	2	-0.0520187	0	-3.33819	0
EHD1	0	0	0	0	1	1	1	1	1	1	2	0	0	0	0	0	0	0	0	0	0	0	0	0	0	1	1	0	0	0	0	0	0	0	2	1	1	0	0	0	0	0	0	0	2	-0.237754	0	2.94768	1
DLG1	0	0	0	0	1	1	2	1	1	1	2	0	0	0	0	0	0	0	0	0	0	1	0	0	1	0	0	0	2	0	1	0	0	0	3	0	0	0	1	0	1	0	0	0	2	-0.194405	0	0.731068	0
RPL15	0	0	0	0	1	1	1	1	1	1	2	0	0	0	0	0	1	0	1	0	0	0	0	0	1	0	2	0	0	0	0	1	0	0	3	0	1	0	0	0	0	1	0	0	2	1.88048	0	-229.045	0
RPS6KA5	0	0	0	0	1	1	1	1	1	1	2	0	0	0	0	1	0	0	0	0	0	0	0	0	1	1	1	0	0	0	0	0	0	0	2	1	1	0	0	0	0	0	0	0	2	0.0534037	0	0.416053	0
EXOC5	0	0	0	0	1	1	1	1	1	1	2	0	0	0	0	0	0	0	0	0	0	0	0	1	1	0	0	0	0	0	1	0	0	1	2	0	0	0	0	0	1	0	0	1	2	0.00697507	0	-1.32314	0
CPNE2	0	0	0	0	1	1	1	1	1	1	2	0	0	0	0	0	0	0	0	0	0	1	0	0	1	1	0	0	2	0	0	0	0	0	3	1	0	0	1	0	0	0	0	0	2	-0.0869365	0	-1.43333	0
SEC16A	0	0	0	0	1	1	3	1	1	1	2	0	0	0	0	0	0	0	1	0	1	0	0	0	1	0	0	0	0	1	0	1	0	0	2	0	0	0	0	1	0	1	0	0	2	-0.149159	0	-2.55342	0
GLCCI1	0	0	0	0	1	1	1	1	1	1	2	0	0	0	0	1	0	0	0	0	0	0	0	0	1	1	0	0	0	0	1	0	0	0	2	1	0	0	0	0	1	0	0	0	2	0.181194	0	-0.48628	0
ASB7	0	0	0	0	1	1	1	1	1	1	2	1	2	0	0	1	1	0	0	0	0	0	0	0	1	1	1	0	0	0	0	0	0	0	2	1	1	0	0	0	0	0	0	0	2	0.241706	0	-1.42959	0
MYC	0	0	0	0	0	0	0	0	0	0	0	0	0	0	0	0	0	0	0	0	0	0	0	0	0	0	0	1	1	0	0	0	0	0	2	0	0	1	1	0	0	0	0	0	2	-2.64851	1	6.96862	1
SPC24	0	0	0	0	0	0	0	0	0	0	0	0	0	0	0	0	0	0	0	0	0	0	0	0	0	0	0	0	2	0	0	1	0	0	3	0	0	0	1	0	0	1	0	0	2	-1.40375	1	1.4057	1
TFDP1	0	0	0	0	1	1	1	1	1	1	2	0	0	0	0	0	0	0	0	0	0	0	0	0	0	0	1	0	0	0	1	0	0	0	2	0	1	0	0	0	1	0	0	0	2	-1.12907	1	0	0
POU4F1	0	0	0	0	0	0	1	1	1	1	2	0	0	0	0	0	1	0	0	0	0	0	0	0	1	0	5	1	0	0	0	0	0	0	6	0	1	1	0	0	0	0	0	0	2	0	0	0	0
GALNS	1	1	1	2	0	0	0	0	0	0	0	0	0	0	0	0	0	0	0	0	0	0	0	0	0	0	0	0	0	0	1	1	0	0	2	0	0	0	0	0	1	1	0	0	2	-0.101676	0	1.34146	1
SMIM3	1	1	1	2	0	0	0	0	0	0	0	0	0	0	0	0	0	0	0	0	0	0	0	0	0	1	0	0	0	0	1	0	0	0	2	1	0	0	0	0	1	0	0	0	2	0.620626	0	2.46277	1
NFU1	0	0	0	0	1	1	1	1	1	1	2	0	0	0	0	0	0	0	0	0	0	1	0	0	1	0	1	0	2	0	0	0	0	0	3	0	1	0	1	0	0	0	0	0	2	0.728136	0	0	0
KDM8	0	0	0	0	2	1	2	1	2	1	2	0	0	0	0	0	0	0	1	0	0	0	0	0	1	0	0	0	0	0	1	1	0	0	2	0	0	0	0	0	1	1	0	0	2	0.359804	0	0	0
QRFP	0	0	0	0	1	1	1	1	1	1	2	1	2	0	0	1	0	0	0	0	0	1	0	0	1	2	0	0	2	0	0	0	0	0	4	1	0	0	1	0	0	0	0	0	2	0	0	0	0
SPOPL	0	0	0	0	0	0	1	1	1	1	2	0	0	0	0	0	0	0	0	1	0	0	0	0	1	0	2	0	0	0	1	0	0	0	3	0	1	0	0	0	1	0	0	0	2	0.508971	0	-0.150874	0
SLC15A4	0	0	0	0	1	1	1	1	1	1	2	0	0	0	0	1	0	0	0	0	0	0	0	0	1	2	1	0	0	0	0	0	0	0	3	1	1	0	0	0	0	0	0	0	2	-0.354786	0	-3.90545	0
UGP2	0	0	0	0	1	1	1	1	1	1	2	0	0	0	0	0	0	0	0	1	0	0	0	0	1	0	0	0	0	0	1	1	0	0	2	0	0	0	0	0	1	1	0	0	2	-0.382683	0	-1.44579	0
RAB8A	0	0	0	0	1	1	1	1	1	1	2	0	0	0	0	0	0	1	0	0	0	0	0	0	1	0	0	1	0	1	0	0	0	0	2	0	0	1	0	1	0	0	0	0	2	0.00743392	0	0.955645	0
CCDC77	0	0	0	0	1	1	1	1	1	1	2	1	2	0	0	1	1	0	0	0	0	0	0	0	1	1	1	0	0	0	0	0	0	0	2	1	1	0	0	0	0	0	0	0	2	-0.0742135	0	0.309906	0
MAPRE3	0	0	0	0	1	1	1	1	1	1	2	0	0	0	0	0	0	0	0	0	0	1	0	0	1	0	0	0	1	0	1	0	0	0	2	0	0	0	1	0	1	0	0	0	2	0.074786	0	0	0
SPOCK1	0	0	0	0	1	1	2	1	2	1	2	0	0	0	0	0	1	0	0	0	0	1	0	0	1	0	1	0	2	0	0	0	0	0	3	0	1	0	1	0	0	0	0	0	2	0	0	0	0
AFAP1	0	0	0	0	1	1	1	1	1	1	2	0	0	0	0	0	1	0	0	0	0	0	0	0	1	0	1	1	0	0	0	0	0	0	2	0	1	1	0	0	0	0	0	0	2	0	0	0	0
SIRPD	0	0	0	0	1	1	1	1	1	1	2	0	0	0	0	1	0	0	0	0	0	0	0	0	1	1	1	0	0	0	0	0	0	0	2	1	1	0	0	0	0	0	0	0	2	0	0	0	0
SCX	0	0	0	0	1	1	1	1	1	1	2	0	0	0	0	0	0	0	1	0	0	1	0	0	1	0	0	0	2	0	0	1	0	0	3	0	0	0	1	0	0	1	0	0	2	0.829794	0	0	0
MRPS7	0	0	0	0	1	1	1	1	1	1	2	1	2	0	0	0	0	0	0	0	1	0	1	0	1	0	0	0	0	1	0	0	1	0	2	0	0	0	0	1	0	0	1	0	2	-0.834383	0	0.182001	0
REST	0	0	0	0	1	1	2	1	1	1	2	0	0	0	0	0	2	0	0	0	0	0	0	0	1	1	2	0	0	0	0	0	0	0	3	1	1	0	0	0	0	0	0	0	2	0.0500044	0	-10.1216	0
KPNA6	0	0	0	0	1	1	1	1	1	1	2	1	2	0	0	0	0	0	0	0	1	0	1	0	1	0	0	0	0	1	0	0	1	0	2	0	0	0	0	1	0	0	1	0	2	0.0389214	0	-0.438423	0
CDKL5	0	0	0	0	1	1	2	1	1	1	2	0	0	0	0	0	1	0	0	0	0	1	0	0	1	0	1	0	1	0	0	0	0	0	2	0	1	0	1	0	0	0	0	0	2	0	0	0	0
ADCY4	0	0	0	0	1	1	1	1	1	1	2	1	2	0	0	0	0	0	0	1	0	0	1	0	1	0	0	0	0	0	1	0	1	0	2	0	0	0	0	0	1	0	1	0	2	0	0	0	0
SIAH1	1	0	0	1	0	0	1	1	0	0	1	0	0	0	0	0	0	0	0	0	0	0	0	1	1	0	1	0	0	0	0	0	0	1	2	0	1	0	0	0	0	0	0	1	2	0.046358	0	-0.566449	0
ATP9B	0	0	0	0	1	1	1	1	1	1	2	0	0	0	0	1	0	0	0	0	0	0	0	0	1	3	2	0	0	0	0	0	0	0	5	1	1	0	0	0	0	0	0	0	2	-0.123128	0	0.957328	0
ZBTB33	0	0	0	0	1	1	1	1	1	1	2	0	0	0	0	0	0	0	0	0	0	0	0	1	1	1	0	0	0	0	0	0	0	1	2	1	0	0	0	0	0	0	0	1	2	0.390273	0	-5.79717	0
RIMBP3	0	0	0	0	1	1	1	1	1	1	2	0	0	0	0	0	0	0	0	1	0	0	0	0	1	1	0	0	0	0	1	0	0	0	2	1	0	0	0	0	1	0	0	0	2	0	0	0	0
UPF1	0	0	0	0	1	1	1	1	1	1	2	0	0	0	0	0	0	0	0	0	0	0	0	0	0	1	0	0	0	0	0	2	0	0	3	1	0	0	0	0	0	1	0	0	2	-0.097508	0	4.41999	1
C1GALT1	0	0	0	0	1	1	1	1	1	1	2	0	0	0	0	0	0	0	1	1	0	0	0	0	1	0	0	0	0	0	2	1	0	0	3	0	0	0	0	0	1	1	0	0	2	0.241064	0	-0.394921	0
SCG2	0	0	0	0	2	1	2	1	2	1	2	0	0	0	0	0	1	0	0	0	0	0	0	0	1	3	3	0	0	0	0	0	0	0	6	1	1	0	0	0	0	0	0	0	2	0.812931	0	0	0
TNR	0	0	0	0	1	1	4	1	1	1	2	0	0	0	0	0	0	0	0	0	0	1	0	0	1	4	0	0	2	0	0	0	0	0	6	1	0	0	1	0	0	0	0	0	2	0	0	0	0
ANAPC10	0	0	0	0	1	1	1	1	1	1	2	0	0	0	0	0	0	0	0	1	0	0	0	0	1	1	0	0	0	0	1	0	0	0	2	1	0	0	0	0	1	0	0	0	2	0.107772	0	-0.923208	0
CARS	0	0	0	0	1	1	1	1	1	1	2	0	0	0	0	1	0	0	0	0	0	0	0	0	1	3	0	0	0	0	0	1	0	0	4	1	0	0	0	0	0	1	0	0	2	0	0	0	0
RPL26L1	0	0	0	0	1	1	3	1	1	1	2	1	2	0	0	0	0	0	0	1	0	1	0	0	1	0	0	0	1	0	1	0	0	0	2	0	0	0	1	0	1	0	0	0	2	-0.427529	0	-4.24521	0
KRR1	0	0	0	0	3	1	4	1	3	1	2	0	0	0	0	1	0	0	0	1	0	0	0	0	1	3	0	0	0	0	1	0	0	0	4	1	0	0	0	0	1	0	0	0	2	0.106079	0	-2.24437	0
FBXO48	0	0	0	0	1	1	1	1	1	1	2	0	0	0	0	0	0	0	0	0	0	0	0	1	1	0	0	0	0	0	0	2	0	1	3	0	0	0	0	0	0	1	0	1	2	-0.262597	0	0	0
SPSB2	0	0	0	0	1	1	1	1	1	1	2	0	0	0	0	1	0	0	0	0	0	0	0	0	1	1	0	0	0	0	1	0	0	0	2	1	0	0	0	0	1	0	0	0	2	0.378993	0	0.765007	0
BLCAP	0	0	0	0	1	1	1	1	1	1	2	0	0	0	0	0	0	0	0	0	0	1	0	0	1	1	0	0	1	0	0	0	0	0	2	1	0	0	1	0	0	0	0	0	2	0.351869	0	0.727637	0
MTAP	0	0	0	0	1	1	1	1	1	1	2	1	2	0	0	1	1	0	0	0	0	0	0	0	1	2	2	0	0	0	0	0	0	0	4	1	1	0	0	0	0	0	0	0	2	-0.48803	0	0.27939	0
SFMBT1	0	0	0	0	1	1	1	1	1	1	2	1	2	0	0	0	1	0	0	0	0	1	0	0	1	0	1	0	1	0	0	0	0	0	2	0	1	0	1	0	0	0	0	0	2	-0.656983	0	0	0
SULT4A1	0	0	0	0	1	1	1	1	1	1	2	0	0	0	0	1	0	0	0	0	0	0	0	0	1	1	1	0	0	0	0	0	0	0	2	1	1	0	0	0	0	0	0	0	2	0	0	0	0
EPS8L1	0	0	0	0	2	1	2	1	2	1	2	0	0	0	0	0	0	0	0	0	0	0	0	1	1	0	0	0	0	0	0	1	0	1	2	0	0	0	0	0	0	1	0	1	2	0	0	0	0
MAOA	0	0	0	0	0	0	1	1	1	1	2	0	0	0	0	1	0	0	0	1	0	0	0	0	1	2	0	0	0	0	1	0	0	0	3	1	0	0	0	0	1	0	0	0	2	0.305006	0	0	0
AFAP1L1	0	0	0	0	1	1	1	1	1	1	2	0	0	0	0	0	0	0	0	0	0	1	0	0	1	0	0	0	2	0	1	0	0	0	3	0	0	0	1	0	1	0	0	0	2	0	0	0	0
NCR2	0	0	0	0	1	1	2	1	1	1	2	1	3	0	0	0	0	0	0	0	1	0	1	0	1	0	0	0	0	1	0	0	1	0	2	0	0	0	0	1	0	0	1	0	2	0	0	0	0
MYBBP1A	0	0	0	0	0	0	0	0	0	0	0	0	0	0	0	0	0	0	0	0	0	0	0	0	0	0	0	0	1	0	0	0	1	0	2	0	0	0	1	0	0	0	1	0	2	-1.2585	1	1.83369	1
CSNK1E	0	0	0	0	0	0	0	0	0	0	0	0	0	0	0	0	0	0	0	0	0	0	0	0	0	1	0	0	0	1	0	0	0	0	2	1	0	0	0	1	0	0	0	0	2	-2.58348	1	2.31782	1
HIST1H4H	0	0	0	0	0	0	0	0	0	0	0	0	0	0	0	0	0	0	0	0	0	0	0	0	0	0	0	0	1	0	0	1	0	0	2	0	0	0	1	0	0	1	0	0	2	-1.62679	1	82.4238	1
MTURN	0	0	0	0	1	1	1	1	1	1	2	0	0	0	0	0	0	0	0	0	0	0	0	0	0	1	0	0	2	0	0	0	0	0	3	1	0	0	1	0	0	0	0	0	2	0.239141	0	21.5405	1
AMBRA1	0	0	0	0	1	1	1	1	1	1	2	0	0	0	0	0	0	0	0	0	0	0	0	0	0	2	0	0	0	1	0	0	0	0	3	1	0	0	0	1	0	0	0	0	2	0.169287	0	2.43148	1
ARID5A	1	1	1	2	0	0	0	0	0	0	0	0	0	0	0	0	0	0	0	0	0	0	0	0	0	1	0	0	0	0	0	1	0	0	2	1	0	0	0	0	0	1	0	0	2	0.385745	0	3.63485	1
BNIP3	1	1	1	2	0	0	0	0	0	0	0	0	0	0	0	0	0	0	0	0	0	0	0	0	0	0	0	0	1	1	0	0	0	0	2	0	0	0	1	1	0	0	0	0	2	-0.052998	0	1.49455	1
TMCO3	1	1	1	2	0	0	0	0	0	0	0	0	0	0	0	0	0	0	0	0	0	0	0	0	0	1	0	0	0	0	0	1	0	0	2	1	0	0	0	0	0	1	0	0	2	0.355194	0	2.37666	1
ZNF408	1	1	1	2	0	0	0	0	0	0	0	0	0	0	0	0	0	0	0	0	0	0	0	0	0	0	0	1	0	0	0	1	0	0	2	0	0	1	0	0	0	1	0	0	2	0.705934	0	1.72232	1
UIMC1	0	0	0	0	1	1	1	1	1	1	2	0	0	0	0	0	0	0	0	0	0	0	0	0	0	0	1	0	0	0	1	0	0	0	2	0	1	0	0	0	1	0	0	0	2	0.54791	0	3.82811	1
ZDHHC7	1	0	0	1	0	0	0	0	3	1	1	0	0	0	0	0	0	0	0	0	0	0	0	0	0	2	0	0	0	0	0	0	1	0	3	1	0	0	0	0	0	0	1	0	2	-0.042039	0	6.07702	1
FBXO18	0	0	0	0	1	1	1	1	1	1	2	0	0	0	0	0	0	0	0	0	0	0	0	0	0	0	0	0	0	0	1	1	0	0	2	0	0	0	0	0	1	1	0	0	2	0.267543	0	1.78268	1
ATP13A2	0	0	0	0	0	0	0	0	0	0	0	0	0	0	0	0	0	0	0	0	0	0	0	0	0	0	0	0	0	0	1	1	0	0	2	0	0	0	0	0	1	1	0	0	2	-1.2891	1	2.04359	1
EXOSC2	0	0	0	0	0	0	0	0	0	0	0	0	0	0	0	0	0	0	0	0	0	0	0	0	0	0	1	0	0	0	0	1	0	0	2	0	1	0	0	0	0	1	0	0	2	-1.16701	1	2.17023	1
MAGOH	0	0	0	0	0	0	0	0	0	0	0	0	0	0	0	0	0	0	0	0	0	0	0	0	0	0	1	0	0	0	0	1	0	0	2	0	1	0	0	0	0	1	0	0	2	-1.68736	1	4.79828	1
AFF2	0	0	0	0	1	1	1	1	1	1	2	0	0	0	0	0	0	0	0	0	0	0	0	0	0	2	6	0	1	1	2	1	0	3	16	1	1	0	1	1	1	1	0	1	7	0.213207	0	0	0
PTGER4	0	0	0	0	0	0	0	0	0	0	0	0	0	0	0	0	0	0	0	0	0	0	0	0	0	3	5	0	1	1	1	1	0	2	14	1	1	0	1	1	1	1	0	1	7	0.55881	0	9.42526	1
ATF7IP	0	0	0	0	0	0	1	1	1	1	2	0	0	0	0	0	0	0	0	0	0	0	0	0	0	4	5	1	2	0	3	2	0	1	18	1	1	1	1	0	1	1	0	1	7	0.343959	0	0.297923	0
NR5A2	0	0	0	0	1	1	1	1	1	1	2	0	0	0	0	0	0	0	0	0	0	0	0	0	0	9	4	0	2	1	2	0	1	1	20	1	1	0	1	1	1	0	1	1	7	0	0	0	0
VPS13D	0	0	0	0	0	0	0	0	0	0	0	0	0	0	0	0	0	0	0	0	0	0	0	0	0	2	2	1	3	0	2	2	1	0	13	1	1	1	1	0	1	1	1	0	7	0.0429297	0	1.64668	1
MCTP2	0	0	0	0	0	0	0	0	0	0	0	0	0	0	0	0	0	0	0	0	0	0	0	0	0	2	4	1	3	0	1	3	0	1	15	1	1	1	1	0	1	1	0	1	7	0.813295	0	8.45788	1
ARID5B	0	0	0	0	0	0	0	0	0	0	0	0	0	0	0	0	0	0	0	0	0	0	0	0	0	3	3	2	1	1	3	0	0	1	14	1	1	1	1	1	1	0	0	1	7	0.907208	0	2.04091	1
FRMD4B	0	0	0	0	0	0	0	0	0	0	0	0	0	0	0	0	0	0	0	0	0	0	0	0	0	4	2	0	1	0	3	1	1	1	13	1	1	0	1	0	1	1	1	1	7	-0.31075	0	1.97625	1
ABCC4	0	0	0	0	0	0	0	0	0	0	0	0	0	0	0	0	0	0	0	0	0	0	0	0	0	2	2	2	2	2	3	1	0	0	14	1	1	1	1	1	1	1	0	0	7	-0.108547	0	1.35843	1
VAV3	0	0	0	0	0	0	0	0	0	0	0	0	0	0	0	0	0	0	0	0	0	0	0	0	0	6	2	0	5	2	2	4	0	1	22	1	1	0	1	1	1	1	0	1	7	-0.126894	0	7.66872	1
CCDC88C	0	0	0	0	0	0	0	0	0	0	0	0	0	0	0	0	0	0	0	0	0	0	0	0	0	1	1	0	3	1	4	1	0	1	12	1	1	0	1	1	1	1	0	1	7	-0.365901	0	2.90886	1
CDK6	0	0	0	0	0	0	0	0	0	0	0	0	0	0	0	0	0	0	0	0	0	0	0	0	0	5	3	1	3	0	1	1	0	1	15	1	1	1	1	0	1	1	0	1	7	0.0214357	0	19.4678	1
VSTM4	0	1	0	1	0	0	0	0	0	0	0	0	0	0	0	0	0	0	0	0	0	0	0	0	0	2	1	2	0	0	3	0	0	0	8	1	1	1	0	0	1	0	0	0	4	-0.512715	0	4.70149	1
PIEZO2	0	1	0	1	0	0	0	0	0	0	0	0	0	0	0	0	0	0	0	0	0	0	0	0	0	1	2	0	1	0	1	0	0	0	5	1	1	0	1	0	1	0	0	0	4	0.0163248	0	3.05127	1
LDLRAD2	0	1	0	1	0	0	0	0	0	0	0	0	0	0	0	0	0	0	0	0	0	0	0	0	0	0	2	0	1	0	1	1	0	0	5	0	1	0	1	0	1	1	0	0	4	0.652819	0	2.0776	1
MELK	0	1	0	1	0	0	0	0	0	0	0	0	0	0	0	0	0	0	0	0	0	0	0	0	0	0	1	0	1	0	2	2	0	0	6	0	1	0	1	0	1	1	0	0	4	-2.35252	1	-4.65847	0
ARHGAP17	0	0	0	0	0	0	1	1	0	0	1	0	0	0	0	0	0	0	0	1	0	0	0	0	1	2	3	0	1	0	1	0	0	0	7	1	1	0	1	0	1	0	0	0	4	0.264978	0	-6.33891	0
SERINC5	0	0	0	0	0	0	1	1	0	0	1	0	0	0	0	1	0	0	0	0	0	0	0	0	1	2	4	0	2	0	0	1	0	0	9	1	1	0	1	0	0	1	0	0	4	1.12574	0	0	0
KCNQ5	0	0	0	0	0	0	1	1	0	0	1	1	2	0	0	1	0	0	0	1	0	0	0	0	1	2	4	0	2	0	2	0	0	0	10	1	1	0	1	0	1	0	0	0	4	-0.842914	0	-3.14108	0
SULF2	0	0	0	0	0	0	1	1	0	0	1	1	2	0	0	1	0	0	0	0	0	1	0	0	1	2	1	0	1	0	2	0	0	0	6	1	1	0	1	0	1	0	0	0	4	0	0	-2.91261	0
TBL1X	0	0	0	0	0	0	0	0	1	1	1	0	0	0	0	0	0	0	0	0	0	1	0	0	1	3	4	0	2	0	0	2	0	0	11	1	1	0	1	0	0	1	0	0	4	-0.145894	0	-0.316577	0
DNM3	0	0	0	0	0	0	1	1	0	0	1	1	2	0	0	0	0	0	0	0	0	1	0	0	1	2	1	0	3	0	3	0	0	0	9	1	1	0	1	0	1	0	0	0	4	0	0	0	0
MFSD6	0	0	0	0	0	0	1	1	0	0	1	0	0	0	0	1	0	0	0	0	0	0	0	0	1	2	2	0	1	0	1	0	0	0	6	1	1	0	1	0	1	0	0	0	4	-0.0341573	0	-0.763523	0
KLC2	0	0	0	0	0	0	1	1	0	0	1	1	2	0	0	0	0	0	1	0	1	0	1	0	1	1	0	0	0	1	0	1	1	0	4	1	0	0	0	1	0	1	1	0	4	0.220513	0	0	0
MYLIP	1	0	0	1	0	0	0	0	0	0	0	0	0	0	0	0	0	0	0	0	0	0	0	0	0	2	3	0	1	0	1	0	0	0	7	1	1	0	1	0	1	0	0	0	4	0.863672	0	1.83646	1
NEK11	0	1	0	1	0	0	0	0	0	0	0	0	0	0	0	0	0	0	0	0	0	0	0	0	0	1	1	0	0	0	1	1	0	0	4	1	1	0	0	0	1	1	0	0	4	0.673247	0	1.34792	1
EIF4E3	0	0	0	0	0	0	1	1	0	0	1	0	0	0	0	0	1	0	0	0	0	0	0	0	1	2	1	0	0	1	1	0	0	0	5	1	1	0	0	1	1	0	0	0	4	0.391757	0	-2.5338	0
PPP2R2A	0	0	0	0	0	0	1	1	0	0	1	0	0	0	0	0	1	0	0	0	0	0	0	0	1	1	1	0	2	0	1	0	0	0	5	1	1	0	1	0	1	0	0	0	4	0.283695	0	-2.00783	0
HACE1	0	0	0	0	0	0	2	1	0	0	1	1	2	0	0	1	0	0	0	1	0	0	0	0	1	2	3	1	0	0	4	0	0	0	10	1	1	1	0	0	1	0	0	0	4	0.0623556	0	-0.804156	0
LRRN1	0	0	0	0	0	0	1	1	0	0	1	0	0	0	0	0	1	0	0	0	0	0	0	0	1	1	2	0	1	0	3	0	0	0	7	1	1	0	1	0	1	0	0	0	4	0	0	0	0
SLC4A7	0	0	0	0	0	0	1	1	0	0	1	0	0	0	0	0	0	0	0	0	1	0	0	0	1	2	5	0	1	1	0	0	0	0	9	1	1	0	1	1	0	0	0	0	4	-0.0600325	0	0.713554	0
SIK1	0	0	0	0	0	0	0	0	1	1	1	0	0	0	0	1	0	0	0	0	0	0	0	0	1	2	2	1	0	0	0	2	0	0	7	1	1	1	0	0	0	1	0	0	4	0	0	0	0
SLC16A9	0	1	0	1	0	0	0	0	0	0	0	0	0	0	0	0	0	0	0	0	0	0	0	0	0	1	2	1	0	0	2	0	0	0	6	1	1	1	0	0	1	0	0	0	4	0.229956	0	1.85855	1
TRIM25	0	0	0	0	0	0	1	1	0	0	1	0	0	0	0	0	0	0	0	0	0	1	0	0	1	1	1	0	2	0	1	0	0	0	5	1	1	0	1	0	1	0	0	0	4	-0.130173	0	-2.41448	0
ANO6	0	0	0	0	0	0	1	1	0	0	1	0	0	0	0	1	0	0	0	0	0	0	0	0	1	3	1	0	1	0	1	0	0	0	6	1	1	0	1	0	1	0	0	0	4	0.202779	0	-4.73237	0
FGD4	0	0	0	0	0	0	1	1	0	0	1	0	0	0	0	0	0	0	0	0	0	1	0	0	1	1	2	0	2	0	2	0	0	0	7	1	1	0	1	0	1	0	0	0	4	0	0	0.441615	0
PAPLN	0	0	0	0	0	0	1	1	0	0	1	1	3	0	0	0	1	0	0	0	0	1	0	1	1	0	1	0	1	0	1	0	0	1	4	0	1	0	1	0	1	0	0	1	4	0.404644	0	0	0
EDIL3	0	0	0	0	0	0	1	1	0	0	1	0	0	0	0	0	1	0	0	0	0	0	0	0	1	2	2	0	1	0	3	0	0	0	8	1	1	0	1	0	1	0	0	0	4	0	0	0	0
CD226	0	0	0	0	0	0	1	1	0	0	1	0	0	0	0	0	0	1	0	0	0	0	0	0	1	1	1	1	0	0	1	0	0	0	4	1	1	1	0	0	1	0	0	0	4	0	0	0	0
BCAT1	0	0	0	0	0	0	1	1	0	0	1	0	0	0	0	0	0	0	0	0	0	0	0	0	0	2	2	0	0	0	2	1	0	0	7	1	1	0	0	0	1	1	0	0	4	-1.11183	1	0.308379	0
TSNARE1	0	0	0	0	0	0	0	0	1	1	1	0	0	0	0	0	0	0	0	0	0	0	0	0	0	1	0	0	1	0	0	2	1	0	5	1	0	0	1	0	0	1	1	0	4	0.125868	0	1.76161	1
RTKN2	0	0	0	0	0	0	1	1	0	0	1	0	0	0	0	0	0	0	0	0	0	1	0	0	1	1	1	0	1	0	1	0	0	0	4	1	1	0	1	0	1	0	0	0	4	-0.369115	0	0	0
NINJ1	1	0	0	1	0	0	0	0	0	0	0	0	0	0	0	0	0	0	0	0	0	0	0	0	0	1	1	0	1	0	1	0	0	0	4	1	1	0	1	0	1	0	0	0	4	0.647772	0	2.07812	1
ARL4A	1	0	0	1	0	0	0	0	0	0	0	0	0	0	0	0	0	0	0	0	0	0	0	0	0	2	3	0	2	0	1	0	0	0	8	1	1	0	1	0	1	0	0	0	4	0.438869	0	3.01575	1
IQSEC2	0	1	0	1	0	0	0	0	0	0	0	0	0	0	0	0	0	0	0	0	0	0	0	0	0	3	1	0	1	0	1	0	0	0	6	1	1	0	1	0	1	0	0	0	4	-0.0113051	0	1.07729	1
TNFAIP3	1	0	0	1	0	0	0	0	0	0	0	0	0	0	0	0	0	0	0	0	0	0	0	0	0	2	0	0	1	0	1	0	0	1	5	1	0	0	1	0	1	0	0	1	4	-0.0641148	0	31.6874	1
CUX1	0	0	0	0	0	0	2	1	0	0	1	0	0	0	0	0	1	0	0	0	0	0	0	0	1	3	6	0	0	0	2	1	0	0	12	1	1	0	0	0	1	1	0	0	4	0.709633	0	0.197344	0
TGFA	0	0	0	0	0	0	1	1	0	0	1	0	0	0	0	0	0	0	0	1	0	0	0	0	1	2	2	0	1	0	2	0	0	0	7	1	1	0	1	0	1	0	0	0	4	0.120256	0	0	0
AK4	0	0	0	0	0	0	1	1	0	0	1	0	0	0	0	1	0	0	0	0	0	0	0	0	1	2	2	0	1	0	1	0	0	0	6	1	1	0	1	0	1	0	0	0	4	0	0	0	0
CCR6	0	0	0	0	0	0	1	1	0	0	1	0	0	0	0	0	0	0	0	1	0	0	0	0	1	0	0	0	1	0	3	1	0	1	6	0	0	0	1	0	1	1	0	1	4	0	0	0	0
TPCN1	0	0	0	0	0	0	1	1	0	0	1	1	2	0	0	0	1	0	0	0	0	1	0	0	1	2	2	0	1	0	1	0	0	0	6	1	1	0	1	0	1	0	0	0	4	0.211982	0	-2.81496	0
MAPK7	0	0	0	0	0	0	1	1	0	0	1	1	2	0	0	0	0	0	1	1	1	0	0	0	1	0	0	0	1	1	3	1	0	0	6	0	0	0	1	1	1	1	0	0	4	0.168963	0	-0.446552	0
SPAST	0	0	0	0	0	0	1	1	0	0	1	1	3	0	0	1	0	0	1	1	1	0	0	0	1	1	0	0	0	1	1	1	0	0	4	1	0	0	0	1	1	1	0	0	4	0.383015	0	-1.96534	0
ADRA1D	0	0	0	0	0	0	0	0	1	1	1	0	0	0	0	1	0	0	0	0	0	0	0	0	1	1	2	0	0	0	2	1	0	0	6	1	1	0	0	0	1	1	0	0	4	0	0	0	0
ADAM17	0	0	0	0	0	0	1	1	0	0	1	0	0	0	0	0	0	0	0	0	0	0	0	0	0	1	1	0	0	0	1	1	0	0	4	1	1	0	0	0	1	1	0	0	4	0.484956	0	2.45821	1
VPS37B	1	0	0	1	0	0	0	0	0	0	0	0	0	0	0	0	0	0	0	0	0	0	0	0	0	1	1	0	0	0	1	1	0	0	4	1	1	0	0	0	1	1	0	0	4	-0.00147605	0	6.58235	1
AGPAT3	0	0	0	0	0	0	0	0	2	1	1	0	0	0	0	2	0	0	0	0	0	0	0	0	1	2	2	0	0	0	1	1	0	0	6	1	1	0	0	0	1	1	0	0	4	-0.498702	0	0.0687499	0
C3orf67	0	0	0	0	0	0	2	1	0	0	1	0	0	0	0	0	0	0	0	0	0	1	0	0	1	6	2	0	2	0	6	0	0	0	16	1	1	0	1	0	1	0	0	0	4	0	0	0	0
ZNF697	0	0	0	0	0	0	1	1	0	0	1	1	2	0	0	1	0	0	0	0	0	1	0	0	1	1	1	0	2	0	0	0	0	1	5	1	1	0	1	0	0	0	0	1	4	0.287906	0	0	0
PEX14	0	0	0	0	0	0	1	1	0	0	1	0	0	0	0	0	1	0	1	0	0	0	0	0	1	1	2	0	0	0	1	1	0	0	5	1	1	0	0	0	1	1	0	0	4	0.238832	0	0.501325	0
SSX2IP	0	0	0	0	0	0	0	0	1	1	1	0	0	0	0	0	0	0	1	0	0	0	0	0	1	1	1	0	0	0	0	1	1	0	4	1	1	0	0	0	0	1	1	0	4	0.308931	0	-1.23357	0
HSD17B3	0	0	0	0	0	0	0	0	1	1	1	0	0	0	0	0	0	0	1	0	0	0	0	0	1	1	0	0	1	0	1	1	0	0	4	1	0	0	1	0	1	1	0	0	4	0	0	0	0
TBC1D25	0	0	0	0	0	0	1	1	0	0	1	1	2	0	0	0	1	0	0	1	0	0	0	0	1	0	1	0	1	0	1	1	0	0	4	0	1	0	1	0	1	1	0	0	4	0.129599	0	-0.250054	0
RBM38	1	0	0	1	0	0	0	0	0	0	0	0	0	0	0	0	0	0	0	0	0	0	0	0	0	4	0	0	3	1	1	0	0	0	9	1	0	0	1	1	1	0	0	0	4	0.0365877	0	1.12918	1
HHEX	1	0	0	1	0	0	0	0	0	0	0	0	0	0	0	0	0	0	0	0	0	0	0	0	0	1	0	0	1	0	2	1	0	0	5	1	0	0	1	0	1	1	0	0	4	-0.095512	0	11.8277	1
TMED10	0	0	0	0	0	0	1	1	0	0	1	0	0	0	0	0	1	0	0	0	0	0	0	0	1	2	2	0	0	1	1	0	0	0	6	1	1	0	0	1	1	0	0	0	4	0.103212	0	-46.2212	0
PSMD1	0	0	0	0	0	0	2	1	0	0	1	0	0	0	0	1	1	0	0	0	0	0	0	0	1	2	1	0	0	0	1	1	0	0	5	1	1	0	0	0	1	1	0	0	4	-0.906612	0	-14.1524	0
NAPG	0	0	0	0	0	0	0	0	2	1	1	0	0	0	0	0	0	0	0	0	0	1	0	0	1	1	3	0	1	0	0	0	0	1	6	1	1	0	1	0	0	0	0	1	4	-0.115557	0	-1.10105	0
ZDHHC24	0	1	0	1	0	0	0	0	0	0	0	0	0	0	0	0	0	0	0	0	0	0	0	0	0	1	2	0	1	0	1	0	0	0	5	1	1	0	1	0	1	0	0	0	4	0.407886	0	1.52916	1
CCDC97	0	0	0	0	0	0	1	1	0	0	1	0	0	0	0	0	0	0	0	1	0	0	0	0	1	1	0	0	1	0	1	1	0	0	4	1	0	0	1	0	1	1	0	0	4	0.388194	0	-1.60093	0
FZD7	0	0	0	0	0	0	0	0	1	1	1	0	0	0	0	0	0	0	0	1	0	0	0	0	1	1	0	0	2	0	1	0	0	1	5	1	0	0	1	0	1	0	0	1	4	0.778368	0	0	0
ZNF516	0	0	0	0	0	0	0	0	2	1	1	0	0	0	0	0	1	0	0	0	0	0	0	1	1	4	3	0	0	0	1	0	0	1	9	1	1	0	0	0	1	0	0	1	4	0.673742	0	0.64454	0
SPON1	0	0	0	0	0	0	1	1	0	0	1	0	0	0	0	1	0	0	0	0	0	0	0	0	1	3	1	0	1	0	0	0	1	0	6	1	1	0	1	0	0	0	1	0	4	0	0	0	0
ZC3H7A	0	0	0	0	0	0	1	1	0	0	1	0	0	0	0	0	1	0	0	0	0	0	0	0	1	1	2	0	1	0	0	1	0	0	5	1	1	0	1	0	0	1	0	0	4	0.111709	0	-0.000986673	0
DTNBP1	0	0	0	0	0	0	1	1	0	0	1	0	0	0	0	0	0	0	0	1	0	0	0	0	1	2	8	0	1	0	2	0	0	0	13	1	1	0	1	0	1	0	0	0	4	0.172144	0	-3.79449	0
FOXK1	0	0	0	0	0	0	1	1	0	0	1	0	0	0	0	0	0	0	0	1	0	0	0	0	1	1	1	0	0	1	1	0	0	0	4	1	1	0	0	1	1	0	0	0	4	0.18575	0	0.413495	0
DHRS12	0	0	0	0	0	0	0	0	1	1	1	0	0	0	0	0	1	0	0	0	0	0	0	0	1	1	2	0	1	0	1	0	0	0	5	1	1	0	1	0	1	0	0	0	4	-0.493292	0	-0.0116775	0
EDEM1	0	0	0	0	0	0	0	0	1	1	1	0	0	0	0	0	1	0	0	0	0	0	0	0	1	1	2	0	0	0	2	0	0	1	6	1	1	0	0	0	1	0	0	1	4	-0.366496	0	-7.22933	0
TFEC	0	0	0	0	0	0	1	1	0	0	1	0	0	0	0	0	0	0	0	0	0	0	0	0	0	1	1	1	0	0	0	1	0	0	4	1	1	1	0	0	0	1	0	0	4	0.410924	0	4.96962	1
NAALADL2	0	0	0	0	0	0	1	1	0	0	1	0	0	0	0	0	1	0	0	0	0	0	0	0	1	1	1	0	1	0	2	0	0	0	5	1	1	0	1	0	1	0	0	0	4	0	0	0	0
SHOX2	0	0	0	0	0	0	0	0	1	1	1	0	0	0	0	0	0	0	0	0	1	0	0	0	1	0	1	1	0	1	1	0	0	0	4	0	1	1	0	1	1	0	0	0	4	0	0	0	0
TAF1B	0	0	0	0	0	0	1	1	0	0	1	0	0	0	0	0	0	0	0	0	0	1	0	0	1	1	0	0	1	0	0	1	0	1	4	1	0	0	1	0	0	1	0	1	4	0.031422	0	-0.96513	0
GPR12	0	0	0	0	0	0	0	0	1	1	1	0	0	0	0	1	0	0	0	0	0	0	0	0	1	1	1	0	0	0	2	2	0	0	6	1	1	0	0	0	1	1	0	0	4	0	0	0	0
SMYD5	0	0	0	0	0	0	1	1	0	0	1	0	0	0	0	0	0	0	0	1	0	0	0	0	1	0	1	0	2	0	1	0	1	0	5	0	1	0	1	0	1	0	1	0	4	-0.947999	0	0.728162	0
ARHGEF6	0	0	0	0	0	0	1	1	0	0	1	0	0	0	0	0	0	0	0	0	0	0	1	0	1	1	1	0	0	0	0	3	1	0	6	1	1	0	0	0	0	1	1	0	4	0.409124	0	-19.5447	0
STOX2	0	0	0	0	0	0	0	0	2	1	1	0	0	0	0	1	0	0	0	0	0	0	0	0	1	2	2	1	1	0	0	0	0	0	6	1	1	1	1	0	0	0	0	0	4	-0.203579	0	0	0
TP63	0	0	0	0	0	0	2	1	0	0	1	1	2	0	0	0	0	0	0	1	0	0	0	0	1	1	2	0	2	0	2	0	0	0	7	1	1	0	1	0	1	0	0	0	4	0	0	0	0
AR	0	0	0	0	0	0	0	0	1	1	1	0	0	0	0	1	0	0	0	0	0	0	0	0	1	2	5	0	4	0	0	1	0	0	12	1	1	0	1	0	0	1	0	0	4	0	0	0	0
SLC2A13	0	0	0	0	0	0	1	1	0	0	1	1	2	0	0	1	1	0	0	0	0	0	0	0	1	2	2	0	1	0	1	0	0	0	6	1	1	0	1	0	1	0	0	0	4	-0.122676	0	0	0
SPECC1	0	0	0	0	0	0	2	1	0	0	1	0	0	0	0	2	0	0	0	0	0	0	0	0	1	4	1	0	0	0	2	1	0	0	8	1	1	0	0	0	1	1	0	0	4	0.0701188	0	-6.9097	0
PVRL1	0	0	0	0	0	0	1	1	0	0	1	1	2	0	0	0	0	0	0	0	0	1	0	0	1	0	1	0	2	0	1	1	0	0	5	0	1	0	1	0	1	1	0	0	4	0	0	-3.37971	0
PACRG	0	0	0	0	0	0	0	0	2	1	1	0	0	0	0	0	1	0	0	0	0	0	0	0	1	1	2	0	1	0	1	0	0	0	5	1	1	0	1	0	1	0	0	0	4	0	0	0	0
ZCCHC24	0	0	0	0	0	0	1	1	0	0	1	0	0	0	0	1	0	0	0	0	0	0	0	0	1	1	1	0	0	0	1	2	0	0	5	1	1	0	0	0	1	1	0	0	4	0	0	0	0
MSRB3	0	0	0	0	0	0	1	1	0	0	1	0	0	0	0	0	0	0	0	0	0	0	0	0	0	2	2	0	1	0	3	0	0	0	8	1	1	0	1	0	1	0	0	0	4	0.310412	0	3.62505	1
DEDD2	0	0	0	0	0	0	1	1	0	0	1	0	0	0	0	0	0	0	0	0	0	0	0	0	0	1	0	0	0	1	1	2	0	0	5	1	0	0	0	1	1	1	0	0	4	0.340526	0	1.8515	1
BCR	0	0	0	0	0	0	2	1	0	0	1	0	0	0	0	0	0	0	0	0	0	0	0	0	0	1	0	0	0	0	1	2	1	0	5	1	0	0	0	0	1	1	1	0	4	0.326144	0	9.9141	1
FAM53B	1	0	0	1	0	0	0	0	0	0	0	0	0	0	0	0	0	0	0	0	0	0	0	0	0	1	1	0	1	0	1	0	0	0	4	1	1	0	1	0	1	0	0	0	4	0.186179	0	3.0344	1
RXFP1	0	1	0	1	0	0	0	0	0	0	0	0	0	0	0	0	0	0	0	0	0	0	0	0	0	2	1	0	0	0	1	1	0	0	5	1	1	0	0	0	1	1	0	0	4	-0.726445	0	1.08361	1
TSC22D2	0	0	0	0	0	0	0	0	2	1	1	0	0	0	0	0	0	0	0	0	0	0	0	0	0	1	3	0	0	0	1	1	0	0	6	1	1	0	0	0	1	1	0	0	4	0.540876	0	1.03662	1
CD244	0	0	0	0	0	0	1	1	0	0	1	0	0	0	0	0	0	0	0	0	0	0	0	0	0	1	1	0	1	0	1	0	0	0	4	1	1	0	1	0	1	0	0	0	4	1.01684	0	9.32329	1
ATG16L1	0	0	0	0	0	0	1	1	0	0	1	0	0	0	0	0	0	0	0	0	0	0	0	0	0	2	1	0	1	0	3	0	0	0	7	1	1	0	1	0	1	0	0	0	4	-0.115703	0	1.92374	1
MYO1G	0	0	0	0	0	0	0	0	1	1	1	0	0	0	0	0	0	0	0	0	0	0	0	0	0	0	1	0	0	1	1	1	0	0	4	0	1	0	0	1	1	1	0	0	4	0.937756	0	12.5978	1
PRMT2	0	0	0	0	0	0	0	0	1	1	1	0	0	0	0	0	0	0	0	0	0	0	0	0	0	1	1	1	0	0	0	1	0	0	4	1	1	1	0	0	0	1	0	0	4	0.550981	0	12.0487	1
RELB	1	0	0	1	0	0	0	0	0	0	0	0	0	0	0	0	0	0	0	0	0	0	0	0	0	0	1	0	1	0	1	0	0	1	4	0	1	0	1	0	1	0	0	1	4	0.199742	0	2.1788	1
RALB	0	0	0	0	0	0	1	1	0	0	1	0	0	0	0	0	0	0	0	0	0	0	0	0	0	1	0	1	1	0	0	1	0	0	4	1	0	1	1	0	0	1	0	0	4	-0.637538	0	6.50304	1
WDTC1	0	0	0	0	0	0	1	1	0	0	1	0	0	0	0	0	0	0	0	0	0	0	0	0	0	2	2	1	0	0	1	0	0	0	6	1	1	1	0	0	1	0	0	0	4	0.264263	0	1.21283	1
RNF19A	0	0	0	0	0	0	1	1	0	0	1	0	0	0	0	0	0	0	0	0	0	0	0	0	0	1	0	1	0	0	2	0	0	1	5	1	0	1	0	0	1	0	0	1	4	0.257953	0	5.874	1
SCOC	0	0	0	0	0	0	0	0	1	1	1	0	0	0	0	0	0	0	0	0	0	0	0	0	0	1	0	0	1	0	1	1	0	0	4	1	0	0	1	0	1	1	0	0	4	0.424562	0	2.80559	1
C16orf74	0	1	0	1	0	0	0	0	1	1	1	0	0	0	0	0	0	0	1	0	0	0	0	0	1	0	0	0	0	0	0	1	0	0	1	0	0	0	0	0	0	1	0	0	1	0.170909	0	-0.247545	0
ZG16B	1	1	1	2	0	0	0	0	0	0	0	0	0	0	0	0	0	0	0	0	0	0	0	0	0	0	0	0	0	0	1	0	0	0	1	0	0	0	0	0	1	0	0	0	1	-0.166755	0	2.01157	1
ADGRG5	1	1	1	2	0	0	0	0	0	0	0	0	0	0	0	0	0	0	0	0	0	0	0	0	0	0	0	0	0	1	0	0	0	0	1	0	0	0	0	1	0	0	0	0	1	-1.11421	1	0.196114	0
PDGFD	1	0	0	1	0	0	0	0	1	1	1	1	2	1	0	0	1	0	0	0	0	0	0	0	1	0	1	0	0	0	0	0	0	0	1	0	1	0	0	0	0	0	0	0	1	-0.380905	0	0.801586	0
NEGR1	0	0	0	0	1	1	1	1	1	1	2	0	0	0	0	0	1	0	0	0	0	0	0	0	1	0	3	0	0	0	0	0	0	0	3	0	1	0	0	0	0	0	0	0	1	0	0	-5.76295	0
ATF3	1	1	1	2	0	0	0	0	0	0	0	0	0	0	0	0	0	0	0	0	0	0	0	0	0	0	0	0	1	0	0	0	0	0	1	0	0	0	1	0	0	0	0	0	1	-0.263568	0	4.30052	1
GGT5	1	1	1	2	0	0	0	0	0	0	0	0	0	0	0	0	0	0	0	0	0	0	0	0	0	0	0	0	1	0	0	0	0	0	1	0	0	0	1	0	0	0	0	0	1	-0.688004	0	4.76367	1
CD33	1	1	1	2	0	0	0	0	0	0	0	0	0	0	0	0	0	0	0	0	0	0	0	0	0	0	0	0	0	0	1	0	0	0	1	0	0	0	0	0	1	0	0	0	1	-1.14196	1	-5.68369	0
PLK3	1	1	1	2	0	0	0	0	0	0	0	0	0	0	0	0	0	0	0	0	0	0	0	0	0	1	0	0	0	0	0	0	0	0	1	1	0	0	0	0	0	0	0	0	1	-0.568334	0	1.53676	1
MRPL11	0	0	0	0	1	1	1	1	1	1	2	0	0	0	0	0	1	0	0	0	0	0	0	0	1	0	2	0	0	0	0	0	0	0	2	0	1	0	0	0	0	0	0	0	1	-0.550644	0	0	0
CDCA4	1	0	0	1	0	0	1	1	0	0	1	0	0	0	0	1	0	0	0	0	0	0	0	0	1	2	0	0	0	0	0	0	0	0	2	1	0	0	0	0	0	0	0	0	1	-0.307331	0	0.00580169	0
SOS2	0	0	0	0	1	1	1	1	1	1	2	0	0	0	0	0	1	0	0	0	0	0	0	0	1	0	1	0	0	0	0	0	0	0	1	0	1	0	0	0	0	0	0	0	1	0.69031	0	0.657583	0
POGZ	0	0	0	0	1	1	1	1	1	1	2	0	0	0	0	0	0	0	0	0	0	1	0	0	1	0	0	0	1	0	0	0	0	0	1	0	0	0	1	0	0	0	0	0	1	0.0467318	0	-4.23678	0
CA2	1	1	1	2	0	0	0	0	0	0	0	0	0	0	0	0	0	0	0	0	0	0	0	0	0	0	0	0	0	0	1	0	0	0	1	0	0	0	0	0	1	0	0	0	1	0.741923	0	3.34513	1
HLX	1	1	1	2	0	0	0	0	0	0	0	0	0	0	0	0	0	0	0	0	0	0	0	0	0	0	1	0	0	0	0	0	0	0	1	0	1	0	0	0	0	0	0	0	1	0.535149	0	1.83926	1
OR2T8	0	0	0	0	1	1	1	1	1	1	2	0	0	0	0	0	0	0	0	0	1	0	0	0	1	0	0	0	0	1	0	0	0	0	1	0	0	0	0	1	0	0	0	0	1	0	0	0	0
OLFML2A	0	0	0	0	1	1	1	1	1	1	2	0	0	0	0	0	1	0	0	0	0	0	0	0	1	0	1	0	0	0	0	0	0	0	1	0	1	0	0	0	0	0	0	0	1	0	0	0	0
APOL4	1	1	1	2	0	0	0	0	0	0	0	0	0	0	0	0	0	0	0	0	0	0	0	0	0	0	0	0	2	0	0	0	0	0	2	0	0	0	1	0	0	0	0	0	1	-0.92346	0	3.23883	1
CREB1	0	0	0	0	1	1	1	1	2	1	2	0	0	0	0	0	0	0	0	1	0	0	0	0	1	0	0	0	0	0	4	0	0	0	4	0	0	0	0	0	1	0	0	0	1	0.0566592	0	-2.17171	0
ORAOV1	0	0	0	0	2	1	2	1	2	1	2	0	0	0	0	0	0	0	0	0	1	0	0	0	1	0	0	0	0	1	0	0	0	0	1	0	0	0	0	1	0	0	0	0	1	-0.155785	0	0.99743	0
ZNF138	0	0	0	0	1	1	1	1	1	1	2	0	0	0	0	0	0	0	0	1	0	0	0	0	1	0	0	0	0	0	1	0	0	0	1	0	0	0	0	0	1	0	0	0	1	0.441973	0	0	0
F2RL3	0	0	0	0	1	1	1	1	1	1	2	0	0	0	0	0	0	0	0	1	0	0	0	0	1	0	0	0	0	0	1	0	0	0	1	0	0	0	0	0	1	0	0	0	1	0.325499	0	0	0
PCBP3	0	0	0	0	0	0	1	1	1	1	2	1	2	0	0	0	0	0	0	1	0	0	0	0	1	0	0	0	0	0	1	0	0	0	1	0	0	0	0	0	1	0	0	0	1	0.303288	0	0	0
DUSP2	0	0	0	0	0	0	0	0	0	0	0	0	0	0	0	0	0	0	0	0	0	0	0	0	0	1	0	0	0	0	0	0	0	0	1	1	0	0	0	0	0	0	0	0	1	-1.54802	1	13.976	1
HIST2H2AB	0	0	0	0	0	0	0	0	0	0	0	0	0	0	0	0	0	0	0	0	0	0	0	0	0	0	0	0	0	1	0	0	0	0	1	0	0	0	0	1	0	0	0	0	1	-1.07712	1	32.0376	1
PGAM1	1	0	0	1	0	0	1	1	0	0	1	0	0	0	0	0	0	0	0	0	0	0	0	0	0	1	0	0	0	0	0	0	0	0	1	1	0	0	0	0	0	0	0	0	1	-0.689681	0	2.29234	1
UQCR11	0	0	0	0	1	1	1	1	1	1	2	0	0	0	0	0	0	0	0	0	0	0	0	0	0	0	0	0	0	0	0	1	0	0	1	0	0	0	0	0	0	1	0	0	1	-0.489908	0	1.60484	1
SPAG6	1	1	1	2	0	0	0	0	0	0	0	0	0	0	0	0	0	0	0	0	0	0	0	0	0	2	0	0	0	0	0	0	0	0	2	1	0	0	0	0	0	0	0	0	1	0	0	3.62315	1
GNA15	1	1	1	2	0	0	0	0	0	0	0	0	0	0	0	0	0	0	0	0	0	0	0	0	0	0	0	0	0	0	0	0	0	1	1	0	0	0	0	0	0	0	0	1	1	0.0149082	0	13.4651	1
TAF2	0	0	0	0	1	1	1	1	1	1	2	0	0	0	0	0	0	0	0	1	0	0	0	0	1	0	0	0	0	0	2	0	0	0	2	0	0	0	0	0	1	0	0	0	1	-0.0801132	0	-1.21237	0
NDUFS1	0	0	0	0	1	1	1	1	1	1	2	0	0	0	0	0	1	0	0	0	0	0	0	0	1	0	2	0	0	0	0	0	0	0	2	0	1	0	0	0	0	0	0	0	1	-0.422297	0	-2.07217	0
SAMD4B	0	0	0	0	1	1	1	1	1	1	2	0	0	0	0	1	0	0	0	0	0	0	0	0	1	1	0	0	0	0	0	0	0	0	1	1	0	0	0	0	0	0	0	0	1	0.162993	0	-0.082942	0
MCAT	1	0	0	1	0	0	0	0	1	1	1	0	0	0	0	0	1	0	0	0	0	0	0	0	1	0	1	0	0	0	0	0	0	0	1	0	1	0	0	0	0	0	0	0	1	-0.0881093	0	0	0
METTL16	0	0	0	0	1	1	1	1	1	1	2	0	0	0	0	0	0	0	1	0	0	0	0	0	1	0	0	0	0	0	0	1	0	0	1	0	0	0	0	0	0	1	0	0	1	-0.376645	0	-0.0178841	0
TECPR2	0	0	0	0	1	1	1	1	1	1	2	0	0	0	0	0	1	0	0	0	0	0	0	0	1	0	2	0	0	0	0	0	0	0	2	0	1	0	0	0	0	0	0	0	1	0.152477	0	0.780359	0
SRSF4	0	0	0	0	1	1	2	1	1	1	2	0	0	0	0	0	0	0	0	0	0	1	0	0	1	0	0	0	1	0	0	0	0	0	1	0	0	0	1	0	0	0	0	0	1	-0.777569	0	-8.95671	0
SIRT3	0	0	0	0	1	1	1	1	1	1	2	0	0	0	0	1	0	0	0	0	0	0	0	0	1	1	0	0	0	0	0	0	0	0	1	1	0	0	0	0	0	0	0	0	1	0.434986	0	0.740233	0
GXYLT2	1	0	0	1	0	0	2	1	0	0	1	0	0	0	0	0	1	0	0	0	0	0	0	0	1	0	1	0	0	0	0	0	0	0	1	0	1	0	0	0	0	0	0	0	1	-0.347115	0	0	0
DECR1	0	0	0	0	1	1	1	1	1	1	2	0	0	0	0	0	1	0	0	0	0	0	0	0	1	0	1	0	0	0	0	0	0	0	1	0	1	0	0	0	0	0	0	0	1	-0.346966	0	-8.70215	0
USP4	0	0	0	0	1	1	1	1	1	1	2	0	0	0	0	0	1	0	0	0	0	0	0	0	1	0	1	0	0	0	0	0	0	0	1	0	1	0	0	0	0	0	0	0	1	0.527962	0	-2.70103	0
ZNF777	0	0	0	0	1	1	1	1	1	1	2	0	0	0	0	0	1	0	0	0	0	0	0	0	1	0	1	0	0	0	0	0	0	0	1	0	1	0	0	0	0	0	0	0	1	0.168841	0	0.677507	0
IQCG	0	0	0	0	1	1	1	1	1	1	2	0	0	0	0	0	1	0	0	0	0	0	0	0	1	0	1	0	0	0	0	0	0	0	1	0	1	0	0	0	0	0	0	0	1	0.470785	0	0.288081	0
TNFRSF4	1	1	1	2	0	0	0	0	0	0	0	0	0	0	0	0	0	0	0	0	0	0	0	0	0	0	0	0	0	0	1	0	0	0	1	0	0	0	0	0	1	0	0	0	1	0.510735	0	3.12255	1
KLHL42	0	0	0	0	1	1	1	1	1	1	2	0	0	0	0	1	0	0	0	0	0	0	0	0	1	1	0	0	0	0	0	0	0	0	1	1	0	0	0	0	0	0	0	0	1	0.410741	0	-3.0822	0
SECTM1	0	0	0	0	1	1	1	1	1	1	2	0	0	0	0	0	0	0	0	0	0	1	0	0	1	0	0	0	1	0	0	0	0	0	1	0	0	0	1	0	0	0	0	0	1	0	0	-0.127039	0
MEFV	0	0	0	0	1	1	1	1	1	1	2	1	2	0	0	0	1	0	0	0	0	0	0	0	1	0	1	0	0	0	0	0	0	0	1	0	1	0	0	0	0	0	0	0	1	0	0	0.505033	0
KRT81	0	0	0	0	1	1	1	1	1	1	2	0	0	0	0	0	1	0	0	0	0	0	0	0	1	0	1	0	0	0	0	0	0	0	1	0	1	0	0	0	0	0	0	0	1	0	0	0	0
ZNF267	0	0	0	0	0	0	1	1	1	1	2	0	0	0	0	0	0	0	0	0	0	0	0	0	0	2	0	0	0	0	0	0	0	0	2	1	0	0	0	0	0	0	0	0	1	0.245598	0	2.26375	1
S100Z	1	1	1	2	0	0	0	0	0	0	0	0	0	0	0	0	0	0	0	0	0	0	0	0	0	1	0	0	0	0	0	0	0	0	1	1	0	0	0	0	0	0	0	0	1	0.714487	0	2.59019	1
IL4I1	0	0	0	0	1	1	1	1	1	1	2	0	0	0	0	0	0	0	0	0	0	0	0	1	1	0	0	0	0	0	0	0	0	1	1	0	0	0	0	0	0	0	0	1	1	0	0	0	0
SNAP47	0	1	0	1	0	0	0	0	1	1	1	0	0	0	0	0	0	0	0	0	0	0	0	0	0	0	0	0	0	0	1	0	0	0	1	0	0	0	0	0	1	0	0	0	1	-0.400663	0	3.1452	1
FBXO33	1	0	0	1	0	0	0	0	1	1	1	0	0	0	0	0	0	0	0	1	0	0	0	0	1	0	0	0	0	0	1	0	0	0	1	0	0	0	0	0	1	0	0	0	1	-0.0318117	0	0.149333	0
S100B	0	1	0	1	0	0	0	0	1	1	1	0	0	0	0	0	0	0	0	0	0	1	0	0	1	0	0	0	1	0	0	0	0	0	1	0	0	0	1	0	0	0	0	0	1	-0.510701	0	-1.13038	0
TOP2B	0	0	0	0	1	1	1	1	2	1	2	0	0	0	0	1	0	0	0	0	0	0	0	0	1	2	0	0	0	0	0	0	0	0	2	1	0	0	0	0	0	0	0	0	1	-0.281383	0	-31.7678	0
MAP3K4	0	0	0	0	1	1	1	1	1	1	2	0	0	0	0	0	1	0	0	0	0	0	0	0	1	0	1	0	0	0	0	0	0	0	1	0	1	0	0	0	0	0	0	0	1	-0.337214	0	-0.278072	0
INVS	0	0	0	0	1	1	1	1	1	1	2	0	0	0	0	0	0	0	0	0	0	1	0	0	1	0	0	0	1	0	0	0	0	0	1	0	0	0	1	0	0	0	0	0	1	0.123685	0	0.178552	0
C2orf42	0	0	0	0	1	1	1	1	1	1	2	0	0	0	0	0	0	0	0	0	0	1	0	0	1	0	0	0	1	0	0	0	0	0	1	0	0	0	1	0	0	0	0	0	1	0.270442	0	-0.0756275	0
PAQR3	0	0	0	0	1	1	1	1	1	1	2	0	0	0	0	0	0	0	1	0	0	0	0	0	1	0	0	0	0	0	0	2	0	0	2	0	0	0	0	0	0	1	0	0	1	-0.122165	0	-1.14766	0
LRGUK	0	0	0	0	0	0	1	1	1	1	2	0	0	0	0	0	0	0	0	1	0	0	0	0	1	0	0	0	0	0	1	0	0	0	1	0	0	0	0	0	1	0	0	0	1	0	0	0	0
XK	0	0	0	0	1	1	1	1	1	1	2	0	0	0	0	0	0	0	0	1	0	0	0	0	1	0	0	0	0	0	1	0	0	0	1	0	0	0	0	0	1	0	0	0	1	0	0	-0.550973	0
ITGA9	0	0	0	0	1	1	4	1	1	1	2	0	0	0	0	0	0	0	0	0	0	0	0	0	0	1	0	0	0	0	0	0	0	0	1	1	0	0	0	0	0	0	0	0	1	0.633275	0	7.36714	1
PGAM5	0	0	0	0	0	0	0	0	0	0	0	0	0	0	0	0	0	0	0	0	0	0	0	0	0	0	0	0	0	0	1	0	0	0	1	0	0	0	0	0	1	0	0	0	1	-1.25477	1	1.52656	1
HIST1H2BJ	0	0	0	0	0	0	0	0	0	0	0	0	0	0	0	0	0	0	0	0	0	0	0	0	0	1	0	0	0	0	0	0	0	0	1	1	0	0	0	0	0	0	0	0	1	-1.3556	1	141.304	1
FASTKD5	1	1	1	2	0	0	0	0	0	0	0	0	0	0	0	0	0	0	0	0	0	0	0	0	0	1	0	0	0	0	0	0	0	0	1	1	0	0	0	0	0	0	0	0	1	-0.26547	0	1.04006	1
IGHMBP2	0	0	0	0	1	1	1	1	1	1	2	0	0	0	0	0	0	0	0	0	0	0	0	0	0	0	1	0	0	0	0	0	0	0	1	0	1	0	0	0	0	0	0	0	1	0.51343	0	1.45167	1
ZZEF1	0	0	0	0	1	1	1	1	1	1	2	0	0	0	0	0	0	0	0	0	0	0	0	0	0	1	0	0	0	0	0	0	0	0	1	1	0	0	0	0	0	0	0	0	1	0.265924	0	1.0703	1
ARHGEF7	0	0	0	0	1	1	2	1	1	1	2	0	0	0	0	0	0	0	0	0	0	0	0	0	0	0	0	0	1	0	0	0	0	0	1	0	0	0	1	0	0	0	0	0	1	0.175936	0	2.69705	1
ZNF688	0	0	0	0	1	1	1	1	1	1	2	0	0	0	0	0	0	0	0	0	0	0	0	0	0	0	1	0	0	0	0	0	0	0	1	0	1	0	0	0	0	0	0	0	1	0.753488	0	1.70056	1
CLK1	0	0	0	0	1	1	1	1	1	1	2	0	0	0	0	0	0	0	0	0	0	0	0	0	0	0	0	0	1	0	0	0	0	0	1	0	0	0	1	0	0	0	0	0	1	1.75531	0	61.2896	1
SNRPE	0	0	0	0	1	1	1	1	1	1	2	0	0	0	0	0	0	0	0	0	0	0	0	0	0	0	1	0	0	0	0	0	0	0	1	0	1	0	0	0	0	0	0	0	1	0.0725771	0	4.16575	1
CRACR2A	0	0	0	0	2	1	2	1	2	1	2	0	0	0	0	0	0	0	0	0	0	0	0	0	0	0	0	0	0	0	1	0	0	0	1	0	0	0	0	0	1	0	0	0	1	-0.793714	0	1.27154	1
ZCWPW1	1	1	1	2	0	0	0	0	0	0	0	0	0	0	0	0	0	0	0	0	0	0	0	0	0	0	0	0	0	0	0	1	0	0	1	0	0	0	0	0	0	1	0	0	1	0.556986	0	1.08205	1
CARD9	1	1	1	2	0	0	0	0	0	0	0	0	0	0	0	0	0	0	0	0	0	0	0	0	0	0	0	0	0	0	1	0	0	0	1	0	0	0	0	0	1	0	0	0	1	-0.36661	0	3.53614	1
C20orf24	1	1	1	2	0	0	0	0	0	0	0	0	0	0	0	0	0	0	0	0	0	0	0	0	0	1	0	0	0	0	0	0	0	0	1	1	0	0	0	0	0	0	0	0	1	-0.301756	0	4.7157	1
GBP5	0	0	0	0	0	0	0	0	0	0	0	0	0	0	0	0	0	0	0	0	0	0	0	0	0	0	1	0	0	0	0	0	0	0	1	0	1	0	0	0	0	0	0	0	1	-1.01467	1	2.82777	1
ARL5A	0	0	0	0	1	1	1	1	1	1	2	0	0	0	0	0	0	0	0	0	0	0	0	0	0	2	0	0	0	0	0	0	0	0	2	1	0	0	0	0	0	0	0	0	1	0.0704341	0	1.14864	1
CRY2	0	0	0	0	1	1	1	1	1	1	2	0	0	0	0	0	0	0	0	0	0	0	0	0	0	0	0	1	0	0	0	0	0	0	1	0	0	1	0	0	0	0	0	0	1	0.609963	0	1.53746	1
GHITM	0	0	0	0	1	1	1	1	3	1	2	0	0	0	0	0	0	0	0	0	0	0	0	0	0	0	1	0	0	0	0	0	0	0	1	0	1	0	0	0	0	0	0	0	1	0.116142	0	5.39105	1
RLTPR	0	0	0	0	1	1	1	1	1	1	2	0	0	0	0	0	0	0	0	0	0	0	0	0	0	1	0	0	0	0	0	0	0	0	1	1	0	0	0	0	0	0	0	0	1	0	0	3.57371	1
PYCR1	0	0	0	0	0	0	0	0	0	0	0	0	0	0	0	0	0	0	0	0	0	0	0	0	0	0	0	0	0	0	0	1	0	0	1	0	0	0	0	0	0	1	0	0	1	-1.1601	1	1.05719	1
ACAD9	0	0	0	0	0	0	0	0	0	0	0	0	0	0	0	0	0	0	0	0	0	0	0	0	0	0	0	0	0	0	1	0	0	0	1	0	0	0	0	0	1	0	0	0	1	-1.21474	1	1.30525	1
PRDX1	0	0	0	0	0	0	0	0	0	0	0	0	0	0	0	0	0	0	0	0	0	0	0	0	0	0	0	0	0	0	1	0	0	0	1	0	0	0	0	0	1	0	0	0	1	-1.19665	1	37.2379	1
TMEM165	0	0	0	0	0	0	0	0	0	0	0	0	0	0	0	0	0	0	0	0	0	0	0	0	0	0	1	0	0	0	0	0	0	0	1	0	1	0	0	0	0	0	0	0	1	-1.00966	1	4.22796	1
PDCD11	0	0	0	0	0	0	0	0	0	0	0	0	0	0	0	0	0	0	0	0	0	0	0	0	0	1	0	0	0	0	0	0	0	0	1	1	0	0	0	0	0	0	0	0	1	-1.33587	1	1.22891	1
CISH	0	0	0	0	0	0	0	0	0	0	0	0	0	0	0	0	0	0	0	0	0	0	0	0	0	0	0	0	1	0	0	0	0	0	1	0	0	0	1	0	0	0	0	0	1	-1.17266	1	1.3737	1
MSI2	0	0	0	0	0	0	0	0	0	0	0	0	0	0	0	0	0	0	0	0	0	0	0	0	0	3	1	0	1	1	3	1	0	0	10	1	1	0	1	1	1	1	0	0	6	0.547643	0	37.022	1
SERTAD2	1	1	1	2	0	0	0	0	0	0	0	0	0	0	0	0	0	0	0	0	0	0	0	0	0	4	4	1	0	2	2	1	0	0	14	1	1	1	0	1	1	1	0	0	6	0.0516128	0	-17.4211	0
AOAH	0	0	0	0	0	0	0	0	0	0	0	0	0	0	0	0	0	0	0	0	0	0	0	0	0	2	2	0	2	1	1	1	0	0	9	1	1	0	1	1	1	1	0	0	6	-0.109672	0	6.386	1
IQGAP2	0	0	0	0	0	0	0	0	0	0	0	0	0	0	0	0	0	0	0	0	0	0	0	0	0	5	4	0	1	0	2	0	1	1	14	1	1	0	1	0	1	0	1	1	6	0.359759	0	16.1203	1
MR1	0	0	0	0	1	1	1	1	1	1	2	0	0	0	0	0	0	0	0	0	0	0	0	0	0	1	1	0	1	1	1	1	0	0	6	1	1	0	1	1	1	1	0	0	6	0.536804	0	0.987346	0
PLD1	1	1	1	2	0	0	0	0	0	0	0	0	0	0	0	0	0	0	0	0	0	0	0	0	0	1	5	1	2	0	1	1	0	0	11	1	1	1	1	0	1	1	0	0	6	0.668972	0	-0.241967	0
TXK	0	0	0	0	0	0	0	0	0	0	0	0	0	0	0	0	0	0	0	0	0	0	0	0	0	3	1	0	1	1	1	1	0	0	8	1	1	0	1	1	1	1	0	0	6	0.0844047	0	2.6086	1
PTGS2	0	0	0	0	0	0	0	0	0	0	0	0	0	0	0	0	0	0	0	0	0	0	0	0	0	3	3	0	2	0	1	2	0	1	12	1	1	0	1	0	1	1	0	1	6	0	0	2.43672	1
ATP8B4	0	0	0	0	0	0	0	0	0	0	0	0	0	0	0	0	0	0	0	0	0	0	0	0	0	2	5	0	4	0	1	1	0	1	14	1	1	0	1	0	1	1	0	1	6	0.752347	0	25.213	1
BEGAIN	0	0	0	0	1	1	1	1	1	1	2	0	0	0	0	0	0	0	0	0	0	0	0	0	0	0	1	0	1	1	1	2	1	0	7	0	1	0	1	1	1	1	1	0	6	0	0	0	0
JAK1	0	0	0	0	0	0	0	0	0	0	0	0	0	0	0	0	0	0	0	0	0	0	0	0	0	5	3	1	0	0	1	2	1	0	13	1	1	1	0	0	1	1	1	0	6	0.269705	0	10.2433	1
THBS1	0	0	0	0	0	0	0	0	0	0	0	0	0	0	0	0	0	0	0	0	0	0	0	0	0	3	6	1	0	0	1	1	1	0	13	1	1	1	0	0	1	1	1	0	6	0.0249115	0	2.20031	1
CBLB	0	0	0	0	0	0	0	0	0	0	0	0	0	0	0	0	0	0	0	0	0	0	0	0	0	12	4	0	2	0	5	1	0	1	25	1	1	0	1	0	1	1	0	1	6	0.50834	0	1.23752	1
AKAP13	0	0	0	0	0	0	0	0	0	0	0	0	0	0	0	0	0	0	0	0	0	0	0	0	0	5	3	1	0	1	4	2	0	0	16	1	1	1	0	1	1	1	0	0	6	-0.00615181	0	6.50714	1
ARRDC3	0	0	0	0	0	0	0	0	0	0	0	0	0	0	0	0	0	0	0	0	0	0	0	0	0	5	1	0	0	1	2	1	0	1	11	1	1	0	0	1	1	1	0	1	6	1.09866	0	8.71138	1
KDM4C	0	0	0	0	0	0	0	0	0	0	0	0	0	0	0	0	0	0	0	0	0	0	0	0	0	5	2	1	0	0	4	2	0	2	16	1	1	1	0	0	1	1	0	1	6	0.541873	0	6.63365	1
MBNL2	0	0	0	0	0	0	0	0	0	0	0	0	0	0	0	0	0	0	0	0	0	0	0	0	0	1	2	1	0	0	4	1	0	2	11	1	1	1	0	0	1	1	0	1	6	0.519779	0	1.28116	1
SRC	0	0	0	0	0	0	0	0	0	0	0	0	0	0	0	0	0	0	0	0	0	0	0	0	0	2	1	0	1	1	0	1	0	1	7	1	1	0	1	1	0	1	0	1	6	-0.115762	0	1.41225	1
ARID1B	0	0	0	0	0	0	0	0	0	0	0	0	0	0	0	0	0	0	0	0	0	0	0	0	0	3	1	1	2	0	2	3	0	0	12	1	1	1	1	0	1	1	0	0	6	0.416485	0	2.1595	1
PLEK	0	0	0	0	0	0	0	0	0	0	0	0	0	0	0	0	0	0	0	0	0	0	0	0	0	1	3	1	1	0	1	2	0	0	9	1	1	1	1	0	1	1	0	0	6	0.562373	0	18.1006	1
STK24	0	0	0	0	1	1	1	1	1	1	2	0	0	0	0	0	0	0	0	0	0	0	0	0	0	3	2	0	2	0	2	3	0	1	13	1	1	0	1	0	1	1	0	1	6	0.207327	0	-2.02964	0
SCHIP1	0	0	0	0	0	0	0	0	0	0	0	0	0	0	0	0	0	0	0	0	0	0	0	0	0	1	5	1	1	0	3	0	0	1	12	1	1	1	1	0	1	0	0	1	6	0.644902	0	3.99603	1
FAM124B	0	0	0	0	0	0	0	0	0	0	0	0	0	0	0	0	0	0	0	0	0	0	0	0	0	3	1	0	1	0	1	1	0	1	8	1	1	0	1	0	1	1	0	1	6	0.454592	0	3.28497	1
PPCDC	0	0	0	0	0	0	0	0	0	0	0	0	0	0	0	0	0	0	0	0	0	0	0	0	0	7	1	0	3	1	2	2	0	0	16	1	1	0	1	1	1	1	0	0	6	0.203824	0	1.85071	1
PICALM	0	0	0	0	0	0	0	0	0	0	0	0	0	0	0	0	0	0	0	0	0	0	0	0	0	3	2	0	2	1	4	1	0	0	13	1	1	0	1	1	1	1	0	0	6	0.118049	0	6.10166	1
PTK2B	0	0	0	0	0	0	0	0	0	0	0	0	0	0	0	0	0	0	0	0	0	0	0	0	0	1	5	0	3	2	1	1	0	0	13	1	1	0	1	1	1	1	0	0	6	0.812183	0	18.3159	1
JADE2	0	0	0	0	0	0	0	0	0	0	0	0	0	0	0	0	0	0	0	0	0	0	0	0	0	1	0	0	1	1	1	2	0	2	8	1	0	0	1	1	1	1	0	1	6	0.702605	0	2.02338	1
ERGIC1	0	0	0	0	0	0	0	0	0	0	0	0	0	0	0	0	0	0	0	0	0	0	0	0	0	2	1	0	1	0	1	1	1	0	7	1	1	0	1	0	1	1	1	0	6	0.128573	0	20.8399	1
PPP1R12A	0	0	0	0	0	0	0	0	0	0	0	0	0	0	0	0	0	0	0	0	0	0	0	0	0	3	2	1	1	0	2	1	0	0	10	1	1	1	1	0	1	1	0	0	6	0.383468	0	2.80618	1
LAPTM5	0	0	0	0	0	0	0	0	0	0	0	0	0	0	0	0	0	0	0	0	0	0	0	0	0	3	2	0	1	0	1	1	0	1	9	1	1	0	1	0	1	1	0	1	6	0.318978	0	13.6288	1
MAP3K8	0	0	0	0	0	0	0	0	0	0	0	0	0	0	0	0	0	0	0	0	0	0	0	0	0	4	1	1	2	0	1	1	0	0	10	1	1	1	1	0	1	1	0	0	6	-0.171502	0	2.17675	1
SLC35C2	0	0	0	0	0	0	0	0	0	0	0	0	0	0	0	0	0	0	0	0	0	0	0	0	0	2	1	0	1	0	1	0	1	1	7	1	1	0	1	0	1	0	1	1	6	-0.116574	0	2.35693	1
CYTH4	0	0	0	0	0	0	0	0	0	0	0	0	0	0	0	0	0	0	0	0	0	0	0	0	0	2	1	0	0	0	1	1	1	1	7	1	1	0	0	0	1	1	1	1	6	1.17187	0	14.3712	1
PLEKHO2	0	0	0	0	0	0	0	0	0	0	0	0	0	0	0	0	0	0	0	0	0	0	0	0	0	1	3	1	2	0	0	1	0	2	10	1	1	1	1	0	0	1	0	1	6	0.577662	0	6.68547	1
CCDC71L	0	0	0	0	0	0	0	0	0	0	0	0	0	0	0	0	0	0	0	0	0	0	0	0	0	2	1	0	1	1	1	0	1	0	7	1	1	0	1	1	1	0	1	0	6	0.582911	0	1.04585	1
RNF216	0	0	0	0	0	0	0	0	0	0	0	0	0	0	0	0	0	0	0	0	0	0	0	0	0	1	1	0	1	0	1	1	0	1	6	1	1	0	1	0	1	1	0	1	6	-0.235212	0	1.12835	1
GPBP1	0	0	0	0	0	0	0	0	0	0	0	0	0	0	0	0	0	0	0	0	0	0	0	0	0	1	1	0	2	0	1	1	0	1	7	1	1	0	1	0	1	1	0	1	6	0.446678	0	3.44011	1
CD34	0	0	0	0	0	0	0	0	0	0	0	0	0	0	0	0	0	0	0	0	0	0	0	0	0	2	2	0	2	0	0	1	1	1	9	1	1	0	1	0	0	1	1	1	6	0	0	14.1006	1
SEC22B	0	0	0	0	0	0	0	0	0	0	0	0	0	0	0	0	0	0	0	0	0	0	0	0	0	2	3	1	1	1	1	0	0	0	9	1	1	1	1	1	1	0	0	0	6	-0.365489	0	3.09734	1
RRM2	0	1	0	1	0	0	0	0	0	0	0	0	0	0	0	0	0	0	0	0	0	0	0	0	0	0	1	1	0	0	0	1	0	0	3	0	1	1	0	0	0	1	0	0	3	-2.1531	1	-15.3534	0
TROAP	0	1	0	1	0	0	0	0	0	0	0	0	0	0	0	0	0	0	0	0	0	0	0	0	0	1	1	0	0	0	0	0	0	1	3	1	1	0	0	0	0	0	0	1	3	-1.37448	1	-0.847873	0
EDA2R	0	1	0	1	0	0	0	0	0	0	0	0	0	0	0	0	0	0	0	0	0	0	0	0	0	1	1	1	0	0	0	0	0	0	3	1	1	1	0	0	0	0	0	0	3	-0.91131	0	1.44593	1
KIF11	0	1	0	1	0	0	0	0	0	0	0	0	0	0	0	0	0	0	0	0	0	0	0	0	0	1	1	0	0	0	2	0	0	0	4	1	1	0	0	0	1	0	0	0	3	-1.25704	1	-10.8942	0
SRGN	1	0	0	1	0	0	0	0	0	0	0	0	0	0	0	0	0	0	0	0	0	0	0	0	0	0	4	0	0	0	1	0	0	1	6	0	1	0	0	0	1	0	0	1	3	-1.0033	1	-435.121	0
ZMAT3	0	1	0	1	1	1	1	1	1	1	2	0	0	0	0	0	0	0	0	0	0	0	0	0	0	0	0	0	0	0	1	2	1	0	4	0	0	0	0	0	1	1	1	0	3	-0.0241767	0	0.544367	0
SCAND1	0	1	0	1	0	0	0	0	0	0	0	0	0	0	0	0	0	0	0	0	0	0	0	0	0	3	0	0	0	1	0	1	0	0	5	1	0	0	0	1	0	1	0	0	3	0.55751	0	3.66194	1
CD302	1	0	0	1	0	0	0	0	0	0	0	0	0	0	0	0	0	0	0	0	0	0	0	0	0	1	0	1	0	0	1	0	0	0	3	1	0	1	0	0	1	0	0	0	3	-1.34527	1	-18.7277	0
EPHB4	0	0	0	0	0	0	0	0	1	1	1	0	0	0	0	0	1	0	0	0	0	0	0	0	1	1	2	0	0	0	0	1	0	0	4	1	1	0	0	0	0	1	0	0	3	-0.710518	0	-0.911157	0
MED12L	0	0	0	0	0	0	1	1	0	0	1	0	0	0	0	0	0	0	0	0	0	0	0	0	0	0	1	1	0	0	1	0	0	0	3	0	1	1	0	0	1	0	0	0	3	0.336307	0	1.71555	1
PADI2	0	0	0	0	0	0	1	1	0	0	1	1	2	0	0	0	0	0	0	0	0	1	0	0	1	0	1	0	2	0	1	0	0	0	4	0	1	0	1	0	1	0	0	0	3	0	0	0	0
KLF5	0	0	0	0	0	0	1	1	0	0	1	1	2	0	0	0	1	0	0	0	0	0	0	1	1	0	4	0	0	0	2	0	0	1	7	0	1	0	0	0	1	0	0	1	3	0	0	0	0
EYA3	0	0	0	0	0	0	1	1	0	0	1	0	0	0	0	0	1	0	0	0	0	0	0	0	1	2	3	1	0	0	0	0	0	0	6	1	1	1	0	0	0	0	0	0	3	-0.349413	0	-1.98405	0
USP31	0	0	0	0	0	0	1	1	0	0	1	1	2	0	0	0	1	0	0	1	0	0	0	0	1	0	1	0	3	0	1	0	0	0	5	0	1	0	1	0	1	0	0	0	3	-0.259805	0	0	0
PRF1	0	0	0	0	0	0	1	1	0	0	1	0	0	0	0	0	0	0	0	0	0	1	0	0	1	0	0	0	4	0	0	2	1	0	7	0	0	0	1	0	0	1	1	0	3	0	0	0	0
BLZF1	0	0	0	0	0	0	1	1	0	0	1	1	2	0	0	1	0	0	0	1	0	0	0	0	1	3	1	0	0	0	2	0	0	0	6	1	1	0	0	0	1	0	0	0	3	-0.0755926	0	0.177116	0
C19orf12	0	0	0	0	0	0	1	1	0	0	1	0	0	0	0	0	0	0	0	1	0	0	0	0	1	1	0	0	0	1	1	0	0	0	3	1	0	0	0	1	1	0	0	0	3	0.192094	0	0.277968	0
NSUN5	0	0	0	0	0	0	1	1	0	0	1	1	2	0	0	0	0	0	0	0	0	1	0	0	1	1	0	0	1	0	2	0	0	0	4	1	0	0	1	0	1	0	0	0	3	-0.438891	0	0.673591	0
MTMR9	0	0	0	0	0	0	0	0	1	1	1	1	2	0	0	0	1	0	0	0	0	1	0	0	1	0	1	0	1	0	1	0	0	0	3	0	1	0	1	0	1	0	0	0	3	0.337042	0	0.25072	0
THAP4	0	0	0	0	0	0	1	1	0	0	1	1	2	0	0	0	0	0	0	0	1	0	1	0	1	0	0	0	0	1	0	1	1	0	3	0	0	0	0	1	0	1	1	0	3	0.126257	0	0.268699	0
EGF	0	0	0	0	0	0	1	1	0	0	1	1	2	0	0	0	0	0	0	0	1	0	1	0	1	0	1	0	0	1	0	0	1	0	3	0	1	0	0	1	0	0	1	0	3	0	0	0	0
CDCA7L	0	0	0	0	0	0	1	1	0	0	1	0	0	0	0	0	0	0	0	0	0	1	0	0	1	1	0	0	2	0	2	0	0	0	5	1	0	0	1	0	1	0	0	0	3	-0.03684	0	-11.9641	0
ME3	0	0	0	0	0	0	1	1	0	0	1	0	0	0	0	0	0	0	0	0	0	0	0	0	0	2	0	0	2	0	2	0	0	0	6	1	0	0	1	0	1	0	0	0	3	0.0337652	0	3.81605	1
NCAPH	0	0	0	0	0	0	1	1	0	0	1	0	0	0	0	0	0	0	0	0	0	0	0	0	0	1	1	0	0	0	1	0	0	0	3	1	1	0	0	0	1	0	0	0	3	-1.30503	1	0	0
AP1S3	0	0	0	0	0	0	1	1	0	0	1	0	0	0	0	1	0	0	0	0	0	0	0	0	1	2	2	0	1	0	0	0	0	0	5	1	1	0	1	0	0	0	0	0	3	-0.219152	0	0	0
EHD3	0	0	0	0	0	0	1	1	0	0	1	0	0	0	0	0	0	0	0	0	0	1	0	0	1	1	0	0	2	0	1	0	0	0	4	1	0	0	1	0	1	0	0	0	3	0.331072	0	-0.635199	0
SMKR1	0	0	0	0	0	0	1	1	0	0	1	0	0	0	0	0	0	0	0	1	0	0	0	0	1	1	1	0	0	0	2	0	0	0	4	1	1	0	0	0	1	0	0	0	3	0	0	0	0
CDC7	0	0	0	0	0	0	1	1	0	0	1	0	0	0	0	0	0	0	0	0	0	0	0	0	0	2	0	0	0	0	1	1	0	0	4	1	0	0	0	0	1	1	0	0	3	-1.14128	1	-4.33355	0
LPAR3	0	0	0	0	0	0	1	1	0	0	1	0	0	0	0	0	0	0	0	0	0	1	0	0	1	1	0	0	1	0	1	0	0	0	3	1	0	0	1	0	1	0	0	0	3	0	0	0	0
ESR1	0	0	0	0	0	0	1	1	0	0	1	0	0	0	0	0	1	0	0	0	0	0	0	0	1	0	2	0	0	0	1	0	0	1	4	0	1	0	0	0	1	0	0	1	3	0	0	0	0
SLC30A1	1	0	0	1	1	1	1	1	1	1	2	0	0	0	0	0	0	0	0	0	0	0	0	0	0	0	1	0	0	0	1	0	0	1	3	0	1	0	0	0	1	0	0	1	3	0.360284	0	-2.63448	0
UHRF1BP1L	1	1	1	2	0	0	1	1	0	0	1	0	0	0	0	0	0	0	0	0	0	0	0	0	0	0	1	0	0	1	1	0	0	0	3	0	1	0	0	1	1	0	0	0	3	0.0169722	0	-6.49908	0
PPP1R37	0	0	0	0	0	0	0	0	1	1	1	0	0	0	0	0	0	0	0	0	0	0	0	0	0	2	0	0	1	0	2	0	0	0	5	1	0	0	1	0	1	0	0	0	3	0.445527	0	1.45932	1
POFUT2	0	0	0	0	0	0	1	1	0	0	1	0	0	0	0	0	0	0	0	0	0	0	0	0	0	0	0	0	1	0	1	1	0	0	3	0	0	0	1	0	1	1	0	0	3	-0.0963041	0	1.83337	1
CRTC1	0	1	0	1	0	0	0	0	0	0	0	0	0	0	0	0	0	0	0	0	0	0	0	0	0	1	1	0	0	0	0	1	0	0	3	1	1	0	0	0	0	1	0	0	3	0.199706	0	1.03571	1
TM2D3	0	0	0	0	0	0	0	0	1	1	1	0	0	0	0	0	0	0	0	0	0	0	0	0	0	0	0	0	2	1	0	0	0	1	4	0	0	0	1	1	0	0	0	1	3	-0.0064217	0	2.16684	1
QSOX1	1	0	0	1	0	0	0	0	0	0	0	0	0	0	0	0	0	0	0	0	0	0	0	0	0	0	2	0	1	0	1	0	0	0	4	0	1	0	1	0	1	0	0	0	3	-0.73017	0	1.82781	1
IL4R	0	0	0	0	0	0	0	0	1	1	1	0	0	0	0	0	0	0	0	0	0	0	0	0	0	0	2	0	1	0	0	0	0	1	4	0	1	0	1	0	0	0	0	1	3	-0.127491	0	4.38749	1
CENPC	0	0	0	0	0	0	1	1	0	0	1	0	0	0	0	0	0	0	0	0	0	0	0	0	0	1	0	2	0	0	0	0	0	1	4	1	0	1	0	0	0	0	0	1	3	0.19967	0	6.06505	1
TMEM258	0	0	0	0	0	0	0	0	1	1	1	0	0	0	0	0	0	0	0	0	0	0	0	0	0	0	0	0	0	0	1	1	1	0	3	0	0	0	0	0	1	1	1	0	3	0.0779405	0	16.4704	1
UQCC2	0	0	0	0	0	0	1	1	0	0	1	0	0	0	0	0	0	0	0	0	0	0	0	0	0	1	0	0	0	0	0	3	1	0	5	1	0	0	0	0	0	1	1	0	3	-0.457481	0	1.49741	1
KCNK5	0	1	0	1	0	0	0	0	0	0	0	0	0	0	0	0	0	0	0	0	0	0	0	0	0	2	2	0	0	0	1	0	0	0	5	1	1	0	0	0	1	0	0	0	3	-0.236645	0	2.63709	1
MFSD12	1	0	0	1	0	0	0	0	0	0	0	0	0	0	0	0	0	0	0	0	0	0	0	0	0	0	1	0	1	0	0	1	0	0	3	0	1	0	1	0	0	1	0	0	3	-0.0284704	0	2.62988	1
POLR3A	0	0	0	0	0	0	1	1	0	0	1	1	2	0	0	0	1	1	0	0	0	0	0	0	1	1	1	1	0	0	0	0	0	0	3	1	1	1	0	0	0	0	0	0	3	-0.148856	0	-0.654163	0
COL5A1	0	0	0	0	0	0	1	1	0	0	1	0	0	0	0	0	0	0	0	0	0	1	0	0	1	0	1	0	1	0	2	0	0	0	4	0	1	0	1	0	1	0	0	0	3	0	0	-0.490565	0
TANGO6	0	0	0	0	0	0	1	1	0	0	1	0	0	0	0	0	0	0	0	0	0	1	0	0	1	0	3	0	1	0	1	0	0	0	5	0	1	0	1	0	1	0	0	0	3	-0.435413	0	-0.290361	0
TRIM71	0	0	0	0	0	0	2	1	0	0	1	1	2	0	0	0	1	0	0	1	0	0	0	0	1	1	6	0	0	0	3	0	0	0	10	1	1	0	0	0	1	0	0	0	3	0	0	-0.204735	0
ATP8B1	0	0	0	0	0	0	1	1	0	0	1	0	0	0	0	0	1	0	0	0	0	0	0	0	1	3	3	0	3	0	0	0	0	0	9	1	1	0	1	0	0	0	0	0	3	-0.175702	0	0	0
TOM1L2	0	0	0	0	0	0	1	1	0	0	1	0	0	0	0	0	0	0	0	0	0	1	0	0	1	5	0	1	3	0	0	0	0	0	9	1	0	1	1	0	0	0	0	0	3	0.432475	0	0.894745	0
KIAA0319L	0	0	0	0	0	0	1	1	0	0	1	1	3	0	0	0	1	0	0	1	0	1	0	0	1	0	4	0	4	0	2	0	0	0	10	0	1	0	1	0	1	0	0	0	3	0.264598	0	0.209762	0
UBAP1	0	0	0	0	0	0	1	1	0	0	1	0	0	0	0	1	0	0	0	0	0	0	0	0	1	3	1	0	0	0	2	0	0	0	6	1	1	0	0	0	1	0	0	0	3	0.101941	0	-0.315473	0
CXCR5	0	0	0	0	0	0	1	1	0	0	1	0	0	0	0	0	0	1	0	0	0	0	0	0	1	1	0	1	0	0	2	0	0	0	4	1	0	1	0	0	1	0	0	0	3	0	0	-2.12063	0
TRPM4	0	0	0	0	0	0	0	0	1	1	1	1	2	0	0	1	0	0	0	1	0	0	0	0	1	1	0	0	1	0	1	0	0	0	3	1	0	0	1	0	1	0	0	0	3	0	0	0	0
SLC38A10	0	1	0	1	0	0	0	0	0	0	0	0	0	0	0	0	0	0	0	0	0	0	0	0	0	1	1	0	0	1	0	0	0	0	3	1	1	0	0	1	0	0	0	0	3	-0.280146	0	4.54967	1
TCN1	0	1	0	1	0	0	0	0	0	0	0	0	0	0	0	0	0	0	0	0	0	0	0	0	0	1	0	0	1	0	0	1	0	0	3	1	0	0	1	0	0	1	0	0	3	-0.0465805	0	3.48573	1
NAA20	0	0	0	0	0	0	0	0	1	1	1	0	0	0	0	0	1	0	0	0	0	0	0	0	1	2	3	0	0	0	0	0	0	1	6	1	1	0	0	0	0	0	0	1	3	-0.198282	0	-3.40144	0
SLC25A12	0	0	0	0	0	0	1	1	0	0	1	1	2	0	0	0	1	0	0	1	0	0	0	0	1	1	2	0	0	0	1	0	0	0	4	1	1	0	0	0	1	0	0	0	3	-0.313082	0	0.766789	0
FAM102A	0	0	0	0	0	0	1	1	0	0	1	0	0	0	0	0	0	0	0	0	0	1	0	0	1	2	0	0	2	0	0	1	0	0	5	1	0	0	1	0	0	1	0	0	3	0.440665	0	0	0
MYSM1	0	0	0	0	0	0	0	0	1	1	1	0	0	0	0	0	0	0	0	0	0	0	0	0	0	2	3	0	1	0	0	0	0	0	6	1	1	0	1	0	0	0	0	0	3	0.343029	0	1.04085	1
CPAMD8	0	0	0	0	0	0	0	0	1	1	1	0	0	0	0	0	1	0	0	0	0	0	0	0	1	0	1	0	0	0	1	1	0	0	3	0	1	0	0	0	1	1	0	0	3	0	0	0	0
CFAP36	0	0	0	0	0	0	2	1	0	0	1	0	0	0	0	1	0	0	0	1	0	0	0	0	1	1	1	0	0	0	1	0	0	0	3	1	1	0	0	0	1	0	0	0	3	0.585741	0	-4.24865	0
ZMYND8	0	0	0	0	0	0	1	1	0	0	1	0	0	0	0	0	0	0	0	0	0	0	0	0	0	1	0	0	1	0	0	1	0	0	3	1	0	0	1	0	0	1	0	0	3	-0.0329341	0	9.29685	1
CRBN	0	0	0	0	0	0	1	1	0	0	1	0	0	0	0	0	0	0	0	0	0	0	0	0	0	4	0	0	1	0	3	0	0	0	8	1	0	0	1	0	1	0	0	0	3	0.91832	0	7.02597	1
PRKX	0	0	0	0	0	0	0	0	1	1	1	0	0	0	0	0	1	0	0	0	0	0	0	0	1	1	2	0	0	0	1	0	0	0	4	1	1	0	0	0	1	0	0	0	3	-0.276484	0	-1.8035	0
RAB11A	0	0	0	0	0	0	0	0	1	1	1	0	0	0	0	0	1	0	0	0	0	0	0	0	1	1	1	0	0	0	0	1	0	0	3	1	1	0	0	0	0	1	0	0	3	-0.108805	0	-0.0363148	0
ABCC2	0	0	0	0	0	0	1	1	0	0	1	0	0	0	0	0	0	0	0	0	1	0	0	0	1	1	0	0	0	1	0	0	1	0	3	1	0	0	0	1	0	0	1	0	3	0	0	0	0
IQCJ-SCHIP1	0	0	0	0	0	0	1	1	0	0	1	0	0	0	0	0	0	0	0	1	0	0	0	0	1	0	1	0	1	0	1	0	0	0	3	0	1	0	1	0	1	0	0	0	3	0	0	0	0
SRGAP2	0	0	0	0	0	0	0	0	1	1	1	0	0	0	0	0	1	0	0	0	0	0	0	0	1	2	2	0	0	0	2	0	0	0	6	1	1	0	0	0	1	0	0	0	3	0.00505388	0	-2.9359	0
TAC4	0	0	0	0	0	0	1	1	0	0	1	0	0	0	0	0	0	0	0	0	1	0	0	0	1	0	4	0	0	1	1	0	0	0	6	0	1	0	0	1	1	0	0	0	3	0	0	0	0
EYA1	0	0	0	0	0	0	2	1	0	0	1	0	0	0	0	0	1	0	0	0	0	0	0	0	1	4	1	0	0	0	4	0	0	0	9	1	1	0	0	0	1	0	0	0	3	0	0	0	0
XIAP	0	0	0	0	0	0	1	1	0	0	1	0	0	0	0	0	1	0	0	0	0	0	0	0	1	0	3	0	0	1	0	1	0	0	5	0	1	0	0	1	0	1	0	0	3	0.33497	0	0.751671	0
GORAB	0	0	0	0	0	0	1	1	0	0	1	0	0	0	0	0	0	0	0	1	0	0	0	0	1	1	0	0	1	0	1	0	0	0	3	1	0	0	1	0	1	0	0	0	3	-0.0738024	0	0.632392	0
AK2	0	0	0	0	0	0	1	1	0	0	1	1	2	0	0	0	0	0	0	1	0	0	0	0	1	1	1	0	0	0	1	0	0	0	3	1	1	0	0	0	1	0	0	0	3	-0.961503	0	-12.952	0
C12orf45	0	0	0	0	0	0	1	1	0	0	1	0	0	0	0	0	1	0	0	0	0	0	0	0	1	1	1	0	0	0	1	0	0	0	3	1	1	0	0	0	1	0	0	0	3	-0.0500672	0	-7.42289	0
HHIP	0	0	0	0	0	0	2	1	0	0	1	0	0	0	0	0	0	0	0	0	0	1	0	0	1	0	1	0	2	0	3	0	0	0	6	0	1	0	1	0	1	0	0	0	3	0	0	0	0
RPP25	0	0	0	0	0	0	1	1	0	0	1	0	0	0	0	0	0	0	0	0	0	0	0	1	1	1	0	0	0	0	0	1	0	1	3	1	0	0	0	0	0	1	0	1	3	-0.736516	0	0	0
CBX8	0	0	0	0	0	0	1	1	0	0	1	1	2	0	0	0	0	0	0	0	1	0	1	0	1	0	0	0	0	1	0	2	1	0	4	0	0	0	0	1	0	1	1	0	3	-0.0891072	0	0.773678	0
ZSCAN20	0	0	0	0	0	0	1	1	0	0	1	1	2	0	0	0	0	0	0	1	0	1	0	0	1	0	0	0	1	1	2	0	0	0	4	0	0	0	1	1	1	0	0	0	3	-0.180879	0	0	0
TMEM254	0	0	0	0	0	0	1	1	0	0	1	0	0	0	0	0	1	0	0	0	0	0	0	0	1	2	2	1	0	0	0	0	0	0	5	1	1	1	0	0	0	0	0	0	3	0.248031	0	-5.35736	0
TINAGL1	0	0	0	0	0	0	1	1	0	0	1	0	0	0	0	0	0	0	0	0	0	1	0	0	1	1	0	0	1	0	0	1	0	0	3	1	0	0	1	0	0	1	0	0	3	0	0	0	0
LYPD6B	0	0	0	0	0	0	1	1	0	0	1	0	0	0	0	0	0	0	0	0	0	1	0	0	1	1	5	0	2	0	0	0	0	0	8	1	1	0	1	0	0	0	0	0	3	-0.214739	0	0	0
NHLRC3	0	0	0	0	0	0	1	1	0	0	1	1	3	0	0	1	1	0	0	1	0	0	0	0	1	1	1	0	0	0	1	0	0	0	3	1	1	0	0	0	1	0	0	0	3	0.456672	0	0	0
ARL6	0	0	0	0	0	0	0	0	1	1	1	0	0	0	0	0	0	0	1	0	0	0	0	0	1	0	1	0	1	0	0	1	0	0	3	0	1	0	1	0	0	1	0	0	3	0.252678	0	0	0
TMEM2	0	0	0	0	0	0	1	1	0	0	1	0	0	0	0	1	0	0	0	0	0	0	0	0	1	5	2	0	0	0	1	0	0	0	8	1	1	0	0	0	1	0	0	0	3	0.102776	0	0.980871	0
TXNL1	0	0	0	0	0	0	2	1	0	0	1	0	0	0	0	0	0	0	0	1	0	0	0	0	1	1	1	0	0	0	1	0	0	0	3	1	1	0	0	0	1	0	0	0	3	0.576629	0	-7.3196	0
MKL1	0	0	0	0	0	0	0	0	1	1	1	0	0	0	0	1	0	0	0	0	0	0	0	0	1	1	2	1	0	0	0	0	0	0	4	1	1	1	0	0	0	0	0	0	3	-0.242962	0	-2.36875	0
PPP2R5E	0	0	0	0	0	0	1	1	0	0	1	0	0	0	0	0	0	0	0	1	0	0	0	0	1	1	1	0	0	0	1	0	0	0	3	1	1	0	0	0	1	0	0	0	3	0.0426792	0	-0.632512	0
CAPN3	0	0	0	0	0	0	1	1	0	0	1	0	0	0	0	0	0	1	0	0	0	0	0	0	1	1	1	1	0	0	0	0	0	0	3	1	1	1	0	0	0	0	0	0	3	0.824307	0	0.702406	0
C4orf22	0	0	0	0	0	0	1	1	0	0	1	0	0	0	0	0	1	0	0	0	0	0	0	0	1	2	2	0	0	0	1	0	0	0	5	1	1	0	0	0	1	0	0	0	3	0	0	0	0
CYYR1	0	0	0	0	0	0	1	1	0	0	1	0	0	0	0	0	1	0	0	0	0	0	0	0	1	2	1	0	0	0	1	0	0	0	4	1	1	0	0	0	1	0	0	0	3	0	0	-4.09256	0
PDE3A	0	0	0	0	0	0	1	1	0	0	1	0	0	0	0	0	1	0	0	0	0	0	0	0	1	4	2	0	0	0	1	0	0	0	7	1	1	0	0	0	1	0	0	0	3	0	0	0	0
GATB	0	0	0	0	0	0	1	1	0	0	1	0	0	0	0	0	0	0	0	0	0	1	0	0	1	1	0	0	1	0	2	0	0	0	4	1	0	0	1	0	1	0	0	0	3	0.0695991	0	-0.942094	0
CCDC141	0	0	0	0	0	0	1	1	0	0	1	1	2	0	0	1	0	0	0	0	0	1	0	0	1	2	0	0	1	0	1	0	0	0	4	1	0	0	1	0	1	0	0	0	3	0	0	0	0
PQLC2L	0	0	0	0	0	0	1	1	0	0	1	1	2	0	0	1	1	0	0	0	0	0	0	0	1	1	1	0	0	0	1	0	0	0	3	1	1	0	0	0	1	0	0	0	3	0	0	0	0
LMNB1	0	0	0	0	0	0	0	0	1	1	1	0	0	0	0	0	0	0	0	0	0	0	0	0	0	0	1	0	0	0	1	3	0	0	5	0	1	0	0	0	1	1	0	0	3	-1.3295	1	-17.2164	0
TARBP1	0	0	0	0	0	0	1	1	0	0	1	0	0	0	0	0	0	0	0	0	0	0	0	0	0	0	1	0	1	0	0	1	0	0	3	0	1	0	1	0	0	1	0	0	3	-0.112401	0	17.273	1
PCMTD1	0	0	0	0	0	0	1	1	0	0	1	0	0	0	0	0	0	0	0	0	0	0	0	0	0	1	0	0	1	0	0	1	0	0	3	1	0	0	1	0	0	1	0	0	3	0.84985	0	7.33712	1
RCSD1	0	0	0	0	0	0	1	1	0	0	1	0	0	0	0	0	0	0	0	0	0	0	0	0	0	1	3	0	0	0	0	1	0	0	5	1	1	0	0	0	0	1	0	0	3	1.05963	0	5.51077	1
IL17RE	0	1	0	1	0	0	0	0	0	0	0	0	0	0	0	0	0	0	0	0	0	0	0	0	0	1	1	0	0	0	2	0	0	0	4	1	1	0	0	0	1	0	0	0	3	0	0	2.39031	1
SNX33	0	0	0	0	0	0	0	0	1	1	1	0	0	0	0	0	0	0	0	0	0	0	0	0	0	1	0	0	0	1	0	1	0	0	3	1	0	0	0	1	0	1	0	0	3	0.8049	0	1.48668	1
JUP	0	0	0	0	0	0	1	1	0	0	1	0	0	0	0	0	0	0	0	0	0	0	0	0	0	0	1	0	0	1	0	1	0	0	3	0	1	0	0	1	0	1	0	0	3	-0.301819	0	9.71795	1
TBC1D9B	0	0	0	0	0	0	0	0	1	1	1	0	0	0	0	0	0	0	0	0	0	0	0	0	0	1	1	0	0	0	0	1	0	0	3	1	1	0	0	0	0	1	0	0	3	0.241999	0	6.68157	1
RNF135	1	0	0	1	0	0	0	0	0	0	0	0	0	0	0	0	0	0	0	0	0	0	0	0	0	1	1	0	1	0	0	0	0	0	3	1	1	0	1	0	0	0	0	0	3	0.228981	0	1.23855	1
CSRNP1	1	0	0	1	0	0	0	0	0	0	0	0	0	0	0	0	0	0	0	0	0	0	0	0	0	1	0	0	1	0	1	0	0	0	3	1	0	0	1	0	1	0	0	0	3	1.00979	0	17.6972	1
COL9A2	0	1	0	1	0	0	0	0	0	0	0	0	0	0	0	0	0	0	0	0	0	0	0	0	0	0	1	0	0	0	1	0	0	1	3	0	1	0	0	0	1	0	0	1	3	1.1332	0	2.30986	1
LGALS2	0	0	0	0	0	0	0	0	1	1	1	0	0	0	0	0	0	0	0	0	0	0	0	0	0	1	1	0	1	0	0	0	0	0	3	1	1	0	1	0	0	0	0	0	3	0	0	8.87396	1
UFM1	1	0	0	1	0	0	0	0	0	0	0	0	0	0	0	0	0	0	0	0	0	0	0	0	0	0	1	1	0	0	1	0	0	0	3	0	1	1	0	0	1	0	0	0	3	0.212415	0	1.50031	1
PRRC2B	0	0	0	0	0	0	2	1	0	0	1	0	0	0	0	0	0	0	0	0	0	0	0	0	0	1	2	0	0	0	0	0	1	0	4	1	1	0	0	0	0	0	1	0	3	-0.136933	0	4.04051	1
RAB44	0	1	0	1	0	0	0	0	0	0	0	0	0	0	0	0	0	0	0	0	0	0	0	0	0	2	0	0	0	0	2	0	0	1	5	1	0	0	0	0	1	0	0	1	3	-0.222205	0	2.22767	1
EEF2K	0	0	0	0	0	0	0	0	1	1	1	0	0	0	0	0	0	0	0	0	0	0	0	0	0	2	0	0	1	0	0	0	0	1	4	1	0	0	1	0	0	0	0	1	3	-0.125384	0	1.75974	1
ITGAM	1	0	0	1	0	0	0	0	0	0	0	0	0	0	0	0	0	0	0	0	0	0	0	0	0	2	0	0	1	0	0	0	0	1	4	1	0	0	1	0	0	0	0	1	3	-0.842741	0	4.36278	1
SLC7A7	0	0	0	0	0	0	0	0	1	1	1	0	0	0	0	0	0	0	0	0	0	0	0	0	0	1	1	0	0	0	0	0	2	0	4	1	1	0	0	0	0	0	1	0	3	0	0	1.59721	1
SMARCA2	0	0	0	0	0	0	1	1	0	0	1	0	0	0	0	0	0	0	0	0	0	0	0	0	0	1	2	1	0	0	0	0	0	0	4	1	1	1	0	0	0	0	0	0	3	-0.0685962	0	3.79975	1
TPSB2	0	1	0	1	0	0	0	0	0	0	0	0	0	0	0	0	0	0	0	0	0	0	0	0	0	1	0	0	0	0	0	1	0	1	3	1	0	0	0	0	0	1	0	1	3	0	0	2.6739	1
ZDHHC8	0	0	0	0	0	0	1	1	0	0	1	0	0	0	0	0	0	0	0	0	0	0	0	0	0	1	0	0	0	0	2	4	0	0	7	1	0	0	0	0	1	1	0	0	3	-0.107725	0	1.55735	1
TPM1	0	0	0	0	0	0	1	1	0	0	1	0	0	0	0	0	0	0	0	0	0	0	0	0	0	3	1	0	0	0	1	0	0	0	5	1	1	0	0	0	1	0	0	0	3	0.463029	0	2.74889	1
STT3B	0	0	0	0	0	0	1	1	0	0	1	0	0	0	0	0	0	0	0	0	0	0	0	0	0	3	4	0	0	0	0	1	0	0	8	1	1	0	0	0	0	1	0	0	3	0.314805	0	11.1229	1
SLC25A46	0	0	0	0	0	0	0	0	1	1	1	0	0	0	0	0	0	0	0	0	0	0	0	0	0	0	1	0	0	1	1	0	0	0	3	0	1	0	0	1	1	0	0	0	3	0.147424	0	1.94634	1
MLC1	1	1	1	2	0	0	0	0	0	0	0	0	0	0	0	0	0	0	0	0	0	0	0	0	0	0	0	0	0	0	0	0	0	0	0	0	0	0	0	0	0	0	0	0	0	-0.37344	0	8.86492	1
NUDT15	1	1	1	2	0	0	0	0	0	0	0	0	0	0	0	0	0	0	0	0	0	0	0	0	0	0	0	0	0	0	0	0	0	0	0	0	0	0	0	0	0	0	0	0	0	-1.11768	1	-2.24002	0
LTC4S	1	1	1	2	0	0	0	0	0	0	0	0	0	0	0	0	0	0	0	0	0	0	0	0	0	0	0	0	0	0	0	0	0	0	0	0	0	0	0	0	0	0	0	0	0	0.433771	0	3.08816	1
CAPN15	1	1	1	2	0	0	0	0	0	0	0	0	0	0	0	0	0	0	0	0	0	0	0	0	0	0	0	0	0	0	0	0	0	0	0	0	0	0	0	0	0	0	0	0	0	0.0149156	0	2.44594	1
FUT7	1	1	1	2	0	0	0	0	0	0	0	0	0	0	0	0	0	0	0	0	0	0	0	0	0	0	0	0	0	0	0	0	0	0	0	0	0	0	0	0	0	0	0	0	0	0.143429	0	2.0345	1
TNFRSF18	1	1	1	2	0	0	0	0	0	0	0	0	0	0	0	0	0	0	0	0	0	0	0	0	0	0	0	0	0	0	0	0	0	0	0	0	0	0	0	0	0	0	0	0	0	0.0158965	0	1.63059	1
S100A1	1	1	1	2	0	0	0	0	0	0	0	0	0	0	0	0	0	0	0	0	0	0	0	0	0	0	0	0	0	0	0	0	0	0	0	0	0	0	0	0	0	0	0	0	0	-0.579561	0	5.26929	1
SDSL	1	1	1	2	0	0	0	0	0	0	0	0	0	0	0	0	0	0	0	0	0	0	0	0	0	0	0	0	0	0	0	0	0	0	0	0	0	0	0	0	0	0	0	0	0	0.357242	0	2.03193	1
APOC2	1	1	1	2	0	0	0	0	0	0	0	0	0	0	0	0	0	0	0	0	0	0	0	0	0	0	0	0	0	0	0	0	0	0	0	0	0	0	0	0	0	0	0	0	0	-0.275446	0	3.99476	1
PER1	1	1	1	2	0	0	0	0	0	0	0	0	0	0	0	0	0	0	0	0	0	0	0	0	0	0	0	0	0	0	0	0	0	0	0	0	0	0	0	0	0	0	0	0	0	0.837425	0	1.23534	1
CCDC85B	1	1	1	2	0	0	0	0	0	0	0	0	0	0	0	0	0	0	0	0	0	0	0	0	0	0	0	0	0	0	0	0	0	0	0	0	0	0	0	0	0	0	0	0	0	-0.91557	0	2.53723	1
FUK	0	0	0	0	1	1	1	1	1	1	2	0	0	0	0	0	0	0	0	0	0	0	0	0	0	0	0	0	0	0	0	0	0	0	0	0	0	0	0	0	0	0	0	0	0	0.644275	0	1.34854	1
DTYMK	0	0	0	0	1	1	1	1	1	1	2	0	0	0	0	0	0	0	0	0	0	0	0	0	0	0	0	0	0	0	0	0	0	0	0	0	0	0	0	0	0	0	0	0	0	-1.11773	1	-6.47484	0
HIST1H2AG	0	0	0	0	0	0	0	0	0	0	0	0	0	0	0	0	0	0	0	0	0	0	0	0	0	0	0	0	0	0	0	0	0	0	0	0	0	0	0	0	0	0	0	0	0	-1.2692	1	138.616	1
HIST1H2AM	0	0	0	0	0	0	0	0	0	0	0	0	0	0	0	0	0	0	0	0	0	0	0	0	0	0	0	0	0	0	0	0	0	0	0	0	0	0	0	0	0	0	0	0	0	-1.21099	1	106.401	1
SCO2	0	0	0	0	0	0	0	0	0	0	0	0	0	0	0	0	0	0	0	0	0	0	0	0	0	0	0	0	0	0	0	0	0	0	0	0	0	0	0	0	0	0	0	0	0	-1.12392	1	1.35062	1
HIST1H2BH	0	0	0	0	0	0	0	0	0	0	0	0	0	0	0	0	0	0	0	0	0	0	0	0	0	0	0	0	0	0	0	0	0	0	0	0	0	0	0	0	0	0	0	0	0	-1.56691	1	117.548	1
HIST1H3G	0	0	0	0	0	0	0	0	0	0	0	0	0	0	0	0	0	0	0	0	0	0	0	0	0	0	0	0	0	0	0	0	0	0	0	0	0	0	0	0	0	0	0	0	0	-1.61962	1	29.3399	1
HIST1H2AH	0	0	0	0	0	0	0	0	0	0	0	0	0	0	0	0	0	0	0	0	0	0	0	0	0	0	0	0	0	0	0	0	0	0	0	0	0	0	0	0	0	0	0	0	0	-2.29192	1	148.883	1
HIST1H2AB	0	0	0	0	0	0	0	0	0	0	0	0	0	0	0	0	0	0	0	0	0	0	0	0	0	0	0	0	0	0	0	0	0	0	0	0	0	0	0	0	0	0	0	0	0	-1.39707	1	27.804	1
TMEM107	0	0	0	0	0	0	0	0	0	0	0	0	0	0	0	0	0	0	0	0	0	0	0	0	0	0	0	0	0	0	0	0	0	0	0	0	0	0	0	0	0	0	0	0	0	-1.12317	1	35.504	1
CRIP1	0	0	0	0	0	0	0	0	0	0	0	0	0	0	0	0	0	0	0	0	0	0	0	0	0	0	0	0	0	0	0	0	0	0	0	0	0	0	0	0	0	0	0	0	0	-1.13512	1	40.1575	1
AARSD1	0	0	0	0	0	0	0	0	0	0	0	0	0	0	0	0	0	0	0	0	0	0	0	0	0	0	0	0	0	0	0	0	0	0	0	0	0	0	0	0	0	0	0	0	0	-1.8435	1	1.07765	1
HIST1H3C	0	0	0	0	0	0	0	0	0	0	0	0	0	0	0	0	0	0	0	0	0	0	0	0	0	0	0	0	0	0	0	0	0	0	0	0	0	0	0	0	0	0	0	0	0	-1.54715	1	36.7634	1
DYNLL2	0	0	0	0	0	0	0	0	0	0	0	0	0	0	0	0	0	0	0	0	0	0	0	0	0	0	0	0	0	0	0	0	0	0	0	0	0	0	0	0	0	0	0	0	0	-1.15904	1	4.25159	1
C7orf55-LUC7L2	0	0	0	0	0	0	0	0	0	0	0	0	0	0	0	0	0	0	0	0	0	0	0	0	0	0	0	0	0	0	0	0	0	0	0	0	0	0	0	0	0	0	0	0	0	-1.16416	1	5.52937	1
HIST1H1B	0	0	0	0	0	0	0	0	0	0	0	0	0	0	0	0	0	0	0	0	0	0	0	0	0	0	0	0	0	0	0	0	0	0	0	0	0	0	0	0	0	0	0	0	0	-1.69285	1	169.58	1
HIST1H2BI	0	0	0	0	0	0	0	0	0	0	0	0	0	0	0	0	0	0	0	0	0	0	0	0	0	0	0	0	0	0	0	0	0	0	0	0	0	0	0	0	0	0	0	0	0	-1.85257	1	52.0202	1
HIST1H3A	0	0	0	0	0	0	0	0	0	0	0	0	0	0	0	0	0	0	0	0	0	0	0	0	0	0	0	0	0	0	0	0	0	0	0	0	0	0	0	0	0	0	0	0	0	-1.2546	1	39.754	1
HIST1H3F	0	0	0	0	0	0	0	0	0	0	0	0	0	0	0	0	0	0	0	0	0	0	0	0	0	0	0	0	0	0	0	0	0	0	0	0	0	0	0	0	0	0	0	0	0	-1.44849	1	47.8704	1
HIST1H4L	0	0	0	0	0	0	0	0	0	0	0	0	0	0	0	0	0	0	0	0	0	0	0	0	0	0	0	0	0	0	0	0	0	0	0	0	0	0	0	0	0	0	0	0	0	-1.35719	1	34.6856	1
HIST1H2AI	0	0	0	0	0	0	0	0	0	0	0	0	0	0	0	0	0	0	0	0	0	0	0	0	0	0	0	0	0	0	0	0	0	0	0	0	0	0	0	0	0	0	0	0	0	-1.17503	1	85.0103	1
IFITM1	0	0	0	0	0	0	0	0	0	0	0	0	0	0	0	0	0	0	0	0	0	0	0	0	0	0	0	0	0	0	0	0	0	0	0	0	0	0	0	0	0	0	0	0	0	-2.31478	1	34.8689	1
RAC3	0	0	0	0	0	0	0	0	0	0	0	0	0	0	0	0	0	0	0	0	0	0	0	0	0	0	0	0	0	0	0	0	0	0	0	0	0	0	0	0	0	0	0	0	0	-1.0326	1	1.05712	1
CORO1A	0	0	0	0	1	1	1	1	1	1	2	0	0	0	0	0	0	0	0	0	0	0	0	0	0	0	0	0	0	0	0	0	0	0	0	0	0	0	0	0	0	0	0	0	0	-0.33586	0	32.4268	1
BSG	0	0	0	0	1	1	1	1	1	1	2	0	0	0	0	0	0	0	0	0	0	0	0	0	0	0	0	0	0	0	0	0	0	0	0	0	0	0	0	0	0	0	0	0	0	-0.33007	0	2.08678	1
IRGQ	1	1	1	2	0	0	0	0	0	0	0	0	0	0	0	0	0	0	0	0	0	0	0	0	0	0	0	0	0	0	0	0	0	0	0	0	0	0	0	0	0	0	0	0	0	0.021839	0	1.66037	1
ABHD17A	1	1	1	2	0	0	0	0	0	0	0	0	0	0	0	0	0	0	0	0	0	0	0	0	0	0	0	0	0	0	0	0	0	0	0	0	0	0	0	0	0	0	0	0	0	0.179551	0	2.33505	1
FAM173A	1	1	1	2	0	0	0	0	0	0	0	0	0	0	0	0	0	0	0	0	0	0	0	0	0	0	0	0	0	0	0	0	0	0	0	0	0	0	0	0	0	0	0	0	0	-0.225998	0	1.9941	1
FAM53C	1	1	1	2	0	0	0	0	0	0	0	0	0	0	0	0	0	0	0	0	0	0	0	0	0	0	0	0	0	0	0	0	0	0	0	0	0	0	0	0	0	0	0	0	0	0.254269	0	1.74137	1
AAGAB	1	1	1	2	0	0	0	0	0	0	0	0	0	0	0	0	0	0	0	0	0	0	0	0	0	0	0	0	0	0	0	0	0	0	0	0	0	0	0	0	0	0	0	0	0	-0.333687	0	1.03629	1
SUCLG2	1	1	1	2	0	0	0	0	0	0	0	0	0	0	0	0	0	0	0	0	0	0	0	0	0	0	0	0	0	0	0	0	0	0	0	0	0	0	0	0	0	0	0	0	0	-0.431615	0	1.93548	1
PTGDS	1	1	1	2	0	0	0	0	0	0	0	0	0	0	0	0	0	0	0	0	0	0	0	0	0	0	0	0	0	0	0	0	0	0	0	0	0	0	0	0	0	0	0	0	0	0.993286	0	3.67838	1
HOXB3	1	1	1	2	0	0	0	0	0	0	0	0	0	0	0	0	0	0	0	0	0	0	0	0	0	0	0	0	0	0	0	0	0	0	0	0	0	0	0	0	0	0	0	0	0	-0.0929705	0	4.91756	1
HOXB4	1	1	1	2	0	0	0	0	0	0	0	0	0	0	0	0	0	0	0	0	0	0	0	0	0	0	0	0	0	0	0	0	0	0	0	0	0	0	0	0	0	0	0	0	0	0.132386	0	3.87701	1
HOXB2	1	1	1	2	0	0	0	0	0	0	0	0	0	0	0	0	0	0	0	0	0	0	0	0	0	0	0	0	0	0	0	0	0	0	0	0	0	0	0	0	0	0	0	0	0	-0.122349	0	3.28518	1
BAHCC1	1	1	1	2	0	0	0	0	0	0	0	0	0	0	0	0	0	0	0	0	0	0	0	0	0	0	0	0	0	0	0	0	0	0	0	0	0	0	0	0	0	0	0	0	0	0.161471	0	2.0255	1
ADGRE5	1	1	1	2	0	0	0	0	0	0	0	0	0	0	0	0	0	0	0	0	0	0	0	0	0	0	0	0	0	0	0	0	0	0	0	0	0	0	0	0	0	0	0	0	0	-0.140413	0	5.83687	1
PQLC1	0	0	0	0	1	1	1	1	2	1	2	0	0	0	0	0	0	0	0	0	0	0	0	0	0	0	0	0	0	0	0	0	0	0	0	0	0	0	0	0	0	0	0	0	0	0.171312	0	3.4725	1
COX8A	0	0	0	0	1	1	1	1	1	1	2	0	0	0	0	0	0	0	0	0	0	0	0	0	0	0	0	0	0	0	0	0	0	0	0	0	0	0	0	0	0	0	0	0	0	0.218805	0	12.5808	1
TTC14	0	0	0	0	1	1	1	1	1	1	2	0	0	0	0	0	0	0	0	0	0	0	0	0	0	0	0	0	0	0	0	0	0	0	0	0	0	0	0	0	0	0	0	0	0	0.80353	0	13.709	1
PPAN	0	0	0	0	0	0	0	0	0	0	0	0	0	0	0	0	0	0	0	0	0	0	0	0	0	0	0	0	0	0	0	0	0	0	0	0	0	0	0	0	0	0	0	0	0	-1.21973	1	2.64271	1
PFAS	0	0	0	0	0	0	0	0	0	0	0	0	0	0	0	0	0	0	0	0	0	0	0	0	0	0	0	0	0	0	0	0	0	0	0	0	0	0	0	0	0	0	0	0	0	-1.14383	1	2.4876	1
ALYREF	0	0	0	0	0	0	0	0	0	0	0	0	0	0	0	0	0	0	0	0	0	0	0	0	0	0	0	0	0	0	0	0	0	0	0	0	0	0	0	0	0	0	0	0	0	-1.46711	1	4.16445	1
HIST1H2AJ	0	0	0	0	0	0	0	0	0	0	0	0	0	0	0	0	0	0	0	0	0	0	0	0	0	0	0	0	0	0	0	0	0	0	0	0	0	0	0	0	0	0	0	0	0	-1.89092	1	56.0029	1
SNRPB	0	0	0	0	0	0	0	0	0	0	0	0	0	0	0	0	0	0	0	0	0	0	0	0	0	0	0	0	0	0	0	0	0	0	0	0	0	0	0	0	0	0	0	0	0	-1.10185	1	16.7173	1
MCM7	0	0	0	0	0	0	0	0	0	0	0	0	0	0	0	0	0	0	0	0	0	0	0	0	0	0	0	0	0	0	0	0	0	0	0	0	0	0	0	0	0	0	0	0	0	-1.56211	1	5.771	1
TOMM40	0	0	0	0	0	0	0	0	0	0	0	0	0	0	0	0	0	0	0	0	0	0	0	0	0	0	0	0	0	0	0	0	0	0	0	0	0	0	0	0	0	0	0	0	0	-1.426	1	3.69068	1
HIST1H2BM	0	0	0	0	0	0	0	0	0	0	0	0	0	0	0	0	0	0	0	0	0	0	0	0	0	0	0	0	0	0	0	0	0	0	0	0	0	0	0	0	0	0	0	0	0	-1.53584	1	44.6012	1
HIST1H4D	0	0	0	0	0	0	0	0	0	0	0	0	0	0	0	0	0	0	0	0	0	0	0	0	0	0	0	0	0	0	0	0	0	0	0	0	0	0	0	0	0	0	0	0	0	-2.10109	1	105.342	1
SRRT	0	0	0	0	0	0	0	0	0	0	0	0	0	0	0	0	0	0	0	0	0	0	0	0	0	0	0	0	0	0	0	0	0	0	0	0	0	0	0	0	0	0	0	0	0	-1.72717	1	2.7869	1
HIST1H2BK	0	0	0	0	0	0	0	0	0	0	0	0	0	0	0	0	0	0	0	0	0	0	0	0	0	0	0	0	0	0	0	0	0	0	0	0	0	0	0	0	0	0	0	0	0	-1.16224	1	88.3089	1
HIST1H4A	0	0	0	0	0	0	0	0	0	0	0	0	0	0	0	0	0	0	0	0	0	0	0	0	0	0	0	0	0	0	0	0	0	0	0	0	0	0	0	0	0	0	0	0	0	-2.71075	1	37.8252	1
RAB4B	0	0	0	0	0	0	0	0	0	0	0	0	0	0	0	0	0	0	0	0	0	0	0	0	0	0	0	0	0	0	0	0	0	0	0	0	0	0	0	0	0	0	0	0	0	-1.21391	1	1.43616	1
THOC6	0	0	0	0	0	0	0	0	0	0	0	0	0	0	0	0	0	0	0	0	0	0	0	0	0	0	0	0	0	0	0	0	0	0	0	0	0	0	0	0	0	0	0	0	0	-1.70863	1	2.02189	1
IFRD2	0	0	0	0	0	0	0	0	0	0	0	0	0	0	0	0	0	0	0	0	0	0	0	0	0	0	0	0	0	0	0	0	0	0	0	0	0	0	0	0	0	0	0	0	0	-1.4357	1	1.46271	1
CHKB	0	0	0	0	0	0	0	0	0	0	0	0	0	0	0	0	0	0	0	0	0	0	0	0	0	0	0	0	0	0	0	0	0	0	0	0	0	0	0	0	0	0	0	0	0	-3.57331	1	5.20763	1
C20orf27	0	0	0	0	0	0	0	0	0	0	0	0	0	0	0	0	0	0	0	0	0	0	0	0	0	0	0	0	0	0	0	0	0	0	0	0	0	0	0	0	0	0	0	0	0	-1.11358	1	1.66837	1
TUBB4B	0	0	0	0	0	0	0	0	0	0	0	0	0	0	0	0	0	0	0	0	0	0	0	0	0	0	0	0	0	0	0	0	0	0	0	0	0	0	0	0	0	0	0	0	0	-1.22583	1	3.96315	1
LAMTOR2	0	0	0	0	0	0	0	0	0	0	0	0	0	0	0	0	0	0	0	0	0	0	0	0	0	0	0	0	0	0	0	0	0	0	0	0	0	0	0	0	0	0	0	0	0	-1.23993	1	4.1568	1
HIST2H2BF	0	0	0	0	0	0	0	0	0	0	0	0	0	0	0	0	0	0	0	0	0	0	0	0	0	0	0	0	0	0	0	0	0	0	0	0	0	0	0	0	0	0	0	0	0	-1.26638	1	126.217	1
BST2	0	0	0	0	0	0	0	0	0	0	0	0	0	0	0	0	0	0	0	0	0	0	0	0	0	0	0	0	0	0	0	0	0	0	0	0	0	0	0	0	0	0	0	0	0	-1.53672	1	17.2388	1
HLA-DRB5	0	0	0	0	0	0	0	0	0	0	0	0	0	0	0	0	0	0	0	0	0	0	0	0	0	0	0	0	0	0	0	0	0	0	0	0	0	0	0	0	0	0	0	0	0	-1.08584	1	5.33044	1
DEXI	1	1	1	2	0	0	0	0	0	0	0	0	0	0	0	0	0	0	0	0	0	0	0	0	0	0	0	0	0	0	0	0	0	0	0	0	0	0	0	0	0	0	0	0	0	0.28402	0	1.15139	1
ZNF646	0	0	0	0	1	1	1	1	1	1	2	0	0	0	0	0	0	0	0	0	0	0	0	0	0	0	0	0	0	0	0	0	0	0	0	0	0	0	0	0	0	0	0	0	0	0.329119	0	2.0241	1
ARID3B	1	1	1	2	0	0	0	0	0	0	0	0	0	0	0	0	0	0	0	0	0	0	0	0	0	0	0	0	0	0	0	0	0	0	0	0	0	0	0	0	0	0	0	0	0	-0.340127	0	1.83909	1
SYTL1	0	0	0	0	1	1	1	1	1	1	2	0	0	0	0	0	0	0	0	0	0	0	0	0	0	0	0	0	0	0	0	0	0	0	0	0	0	0	0	0	0	0	0	0	0	0.639408	0	10.0506	1
PANK2	0	0	0	0	1	1	1	1	1	1	2	0	0	0	0	0	0	0	0	0	0	0	0	0	0	0	0	0	0	0	0	0	0	0	0	0	0	0	0	0	0	0	0	0	0	0.464436	0	2.59991	1
ZNF668	1	1	1	2	0	0	0	0	0	0	0	0	0	0	0	0	0	0	0	0	0	0	0	0	0	0	0	0	0	0	0	0	0	0	0	0	0	0	0	0	0	0	0	0	0	-0.18921	0	1.5347	1
SRXN1	1	1	1	2	0	0	0	0	0	0	0	0	0	0	0	0	0	0	0	0	0	0	0	0	0	0	0	0	0	0	0	0	0	0	0	0	0	0	0	0	0	0	0	0	0	0.112454	0	1.16173	1
CCDC24	1	1	1	2	0	0	0	0	0	0	0	0	0	0	0	0	0	0	0	0	0	0	0	0	0	0	0	0	0	0	0	0	0	0	0	0	0	0	0	0	0	0	0	0	0	0.88878	0	2.08296	1
CCDC106	1	1	1	2	0	0	0	0	0	0	0	0	0	0	0	0	0	0	0	0	0	0	0	0	0	0	0	0	0	0	0	0	0	0	0	0	0	0	0	0	0	0	0	0	0	0.319369	0	1.77207	1
TREML2	1	1	1	2	0	0	0	0	0	0	0	0	0	0	0	0	0	0	0	0	0	0	0	0	0	0	0	0	0	0	0	0	0	0	0	0	0	0	0	0	0	0	0	0	0	-0.76173	0	1.43881	1
DCUN1D3	1	1	1	2	0	0	0	0	0	0	0	0	0	0	0	0	0	0	0	0	0	0	0	0	0	0	0	0	0	0	0	0	0	0	0	0	0	0	0	0	0	0	0	0	0	-0.634909	0	1.85343	1
ATF5	1	1	1	2	0	0	0	0	0	0	0	0	0	0	0	0	0	0	0	0	0	0	0	0	0	0	0	0	0	0	0	0	0	0	0	0	0	0	0	0	0	0	0	0	0	-0.51488	0	1.14551	1
PLEKHB2	0	0	0	0	1	1	1	1	1	1	2	0	0	0	0	0	0	0	0	0	0	0	0	0	0	0	0	0	0	0	0	0	0	0	0	0	0	0	0	0	0	0	0	0	0	-0.295718	0	1.28975	1
CCDC169	0	0	0	0	0	0	0	0	0	0	0	0	0	0	0	0	0	0	0	0	0	0	0	0	0	0	0	0	0	0	0	0	0	0	0	0	0	0	0	0	0	0	0	0	0	-1.1771	1	1.22897	1
XBP1	0	0	0	0	0	0	0	0	0	0	0	0	0	0	0	0	0	0	0	0	0	0	0	0	0	0	0	0	0	0	0	0	0	0	0	0	0	0	0	0	0	0	0	0	0	-1.7313	1	3.86301	1
CHCHD1	0	0	0	0	0	0	0	0	0	0	0	0	0	0	0	0	0	0	0	0	0	0	0	0	0	0	0	0	0	0	0	0	0	0	0	0	0	0	0	0	0	0	0	0	0	-1.26734	1	2.02257	1
MRTO4	0	0	0	0	0	0	0	0	0	0	0	0	0	0	0	0	0	0	0	0	0	0	0	0	0	0	0	0	0	0	0	0	0	0	0	0	0	0	0	0	0	0	0	0	0	-1.06505	1	2.62317	1
NOP56	0	0	0	0	0	0	0	0	0	0	0	0	0	0	0	0	0	0	0	0	0	0	0	0	0	0	0	0	0	0	0	0	0	0	0	0	0	0	0	0	0	0	0	0	0	-1.32085	1	3.12249	1
ERH	0	0	0	0	0	0	0	0	0	0	0	0	0	0	0	0	0	0	0	0	0	0	0	0	0	0	0	0	0	0	0	0	0	0	0	0	0	0	0	0	0	0	0	0	0	-1.27399	1	27.2675	1
FADS2	0	0	0	0	0	0	0	0	0	0	0	0	0	0	0	0	0	0	0	0	0	0	0	0	0	0	0	0	0	0	0	0	0	0	0	0	0	0	0	0	0	0	0	0	0	-1.25267	1	9.71188	1
BSCL2	0	0	0	0	0	0	0	0	0	0	0	0	0	0	0	0	0	0	0	0	0	0	0	0	0	0	0	0	0	0	0	0	0	0	0	0	0	0	0	0	0	0	0	0	0	-1.74506	1	1.48797	1
SNX15	0	0	0	0	0	0	0	0	0	0	0	0	0	0	0	0	0	0	0	0	0	0	0	0	0	0	0	0	0	0	0	0	0	0	0	0	0	0	0	0	0	0	0	0	0	-1.07193	1	1.98039	1
EMG1	0	0	0	0	0	0	0	0	0	0	0	0	0	0	0	0	0	0	0	0	0	0	0	0	0	0	0	0	0	0	0	0	0	0	0	0	0	0	0	0	0	0	0	0	0	-1.08695	1	3.96414	1
TFRC	0	0	0	0	0	0	1	1	0	0	1	0	0	0	0	0	0	0	0	0	0	0	0	0	0	1	5	1	2	1	3	3	0	2	18	1	1	1	1	1	1	1	0	1	8	-0.464663	0	0.206639	0
SHB	0	0	0	0	0	0	1	1	0	0	1	0	0	0	0	0	0	0	0	0	0	0	0	0	0	4	2	1	3	1	1	2	1	0	15	1	1	1	1	1	1	1	1	0	8	0.157445	0	0	0
CDCA7	0	0	0	0	0	0	0	0	0	0	0	0	0	0	0	0	0	0	0	0	0	0	0	0	0	1	0	0	3	0	3	1	0	1	9	1	0	0	1	0	1	1	0	1	5	-1.7468	1	-40.3681	0
DUSP10	1	1	1	2	0	0	0	0	0	0	0	0	0	0	0	0	0	0	0	0	0	0	0	0	0	3	4	0	1	0	1	1	0	0	10	1	1	0	1	0	1	1	0	0	5	0.942972	0	-2.60187	0
ADRB2	1	1	1	2	0	0	0	0	0	0	0	0	0	0	0	0	0	0	0	0	0	0	0	0	0	5	1	0	3	0	2	2	0	0	13	1	1	0	1	0	1	1	0	0	5	0.885593	0	-4.22745	0
ABCA13	0	0	0	0	1	1	2	1	1	1	2	0	0	0	0	0	0	0	0	0	0	0	0	0	0	3	2	0	2	0	2	0	0	1	10	1	1	0	1	0	1	0	0	1	5	0	0	0	0
EPAS1	0	0	0	0	1	1	1	1	2	1	2	0	0	0	0	0	0	0	0	0	0	0	0	0	0	2	4	0	2	0	1	3	0	0	12	1	1	0	1	0	1	1	0	0	5	0.0434861	0	0	0
MED13L	0	0	0	0	1	1	1	1	1	1	2	0	0	0	0	0	0	0	0	0	0	0	0	0	0	1	8	1	2	0	1	0	0	0	13	1	1	1	1	0	1	0	0	0	5	0.478152	0	-0.497528	0
VWF	0	0	0	0	0	0	0	0	0	0	0	0	0	0	0	0	0	0	0	0	0	0	0	0	0	4	2	1	2	0	3	0	0	0	12	1	1	1	1	0	1	0	0	0	5	0.537879	0	1.74358	1
GALNT7	0	0	0	0	1	1	1	1	1	1	2	0	0	0	0	0	0	0	0	0	0	0	0	0	0	4	5	0	1	1	1	0	0	0	12	1	1	0	1	1	1	0	0	0	5	0.253965	0	-9.06145	0
FAM129B	0	0	0	0	0	0	0	0	0	0	0	0	0	0	0	0	0	0	0	0	0	0	0	0	0	1	2	0	1	0	1	1	0	0	6	1	1	0	1	0	1	1	0	0	5	-0.683031	0	1.14211	1
C20orf196	0	0	0	0	1	1	1	1	1	1	2	0	0	0	0	0	0	0	0	0	0	0	0	0	0	1	2	1	1	0	0	1	0	0	6	1	1	1	1	0	0	1	0	0	5	-0.0529649	0	0.250349	0
ZFHX3	0	0	0	0	1	1	2	1	1	1	2	0	0	0	0	0	0	0	0	0	0	0	0	0	0	3	4	0	2	0	3	1	0	0	13	1	1	0	1	0	1	1	0	0	5	0	0	0	0
SOX4	0	0	0	0	0	0	0	0	0	0	0	0	0	0	0	0	0	0	0	0	0	0	0	0	0	1	2	1	0	0	1	1	0	0	6	1	1	1	0	0	1	1	0	0	5	0.0110394	0	16.9045	1
ZNF521	0	0	0	0	0	0	0	0	0	0	0	0	0	0	0	0	0	0	0	0	0	0	0	0	0	1	5	0	2	0	1	1	0	0	10	1	1	0	1	0	1	1	0	0	5	0.91622	0	14.7024	1
SORL1	0	0	0	0	0	0	0	0	0	0	0	0	0	0	0	0	0	0	0	0	0	0	0	0	0	1	5	0	1	0	2	4	0	0	13	1	1	0	1	0	1	1	0	0	5	2.06274	0	7.4742	1
TCF4	0	0	0	0	0	0	1	1	1	1	2	0	0	0	0	0	0	0	0	0	0	0	0	0	0	5	5	0	1	0	1	0	0	1	13	1	1	0	1	0	1	0	0	1	5	0.170828	0	-12.4413	0
SLC22A16	0	0	0	0	1	1	1	1	1	1	2	0	0	0	0	0	0	0	0	0	0	0	0	0	0	2	2	2	3	0	3	0	0	0	12	1	1	1	1	0	1	0	0	0	5	-0.252133	0	-1.98484	0
ZNF175	0	0	0	0	1	1	1	1	1	1	2	0	0	0	0	0	0	0	0	0	0	0	0	0	0	2	1	0	0	1	1	1	0	0	6	1	1	0	0	1	1	1	0	0	5	0.000500276	0	-1.01461	0
RFT1	0	0	0	0	2	1	3	1	3	1	2	0	0	0	0	0	0	0	0	0	0	0	0	0	0	3	4	0	1	0	0	2	0	1	11	1	1	0	1	0	0	1	0	1	5	-0.106513	0	-1.15404	0
HECTD1	0	0	0	0	0	0	0	0	0	0	0	0	0	0	0	0	0	0	0	0	0	0	0	0	0	1	3	1	2	0	2	0	0	0	9	1	1	1	1	0	1	0	0	0	5	0.180013	0	2.9515	1
RNF24	0	0	0	0	0	0	0	0	0	0	0	0	0	0	0	0	0	0	0	0	0	0	0	0	0	2	1	0	2	1	2	0	0	0	8	1	1	0	1	1	1	0	0	0	5	1.25318	0	1.45736	1
PPP1R15B	0	0	0	0	0	0	0	0	0	0	0	0	0	0	0	0	0	0	0	0	0	0	0	0	0	1	4	1	1	0	0	1	0	0	8	1	1	1	1	0	0	1	0	0	5	0.104836	0	13.76	1
IKZF2	0	0	0	0	0	0	0	0	0	0	0	0	0	0	0	0	0	0	0	0	0	0	0	0	0	1	5	0	2	0	3	1	0	0	12	1	1	0	1	0	1	1	0	0	5	0	0	1.55796	1
LGALS3	0	0	0	0	0	0	0	0	0	0	0	0	0	0	0	0	0	0	0	0	0	0	0	0	0	3	0	0	1	1	1	0	1	0	7	1	0	0	1	1	1	0	1	0	5	0.464706	0	6.88902	1
THAP3	0	0	0	0	0	0	0	0	0	0	0	0	0	0	0	0	0	0	0	0	0	0	0	0	0	0	1	0	0	1	1	1	1	0	5	0	1	0	0	1	1	1	1	0	5	0.68824	0	2.08143	1
TBCC	0	0	0	0	0	0	0	0	0	0	0	0	0	0	0	0	0	0	0	0	0	0	0	0	0	1	0	0	1	1	2	0	1	0	6	1	0	0	1	1	1	0	1	0	5	0.971953	0	8.06934	1
THNSL2	0	0	0	0	0	0	1	1	1	1	2	0	0	0	0	0	0	0	0	0	0	0	0	0	0	1	2	0	1	0	1	0	1	0	6	1	1	0	1	0	1	0	1	0	5	1.1723	0	0	0
CITED2	0	0	0	0	0	0	0	0	0	0	0	0	0	0	0	0	0	0	0	0	0	0	0	0	0	2	1	1	1	0	1	0	0	0	6	1	1	1	1	0	1	0	0	0	5	-0.0153788	0	4.0835	1
ADAP1	0	0	0	0	0	0	0	0	0	0	0	0	0	0	0	0	0	0	0	0	0	0	0	0	0	2	2	0	1	0	0	2	0	1	8	1	1	0	1	0	0	1	0	1	5	-0.061743	0	2.21686	1
TNS3	0	0	0	0	0	0	0	0	0	0	0	0	0	0	0	0	0	0	0	0	0	0	0	0	0	5	2	0	5	0	8	1	0	0	21	1	1	0	1	0	1	1	0	0	5	0.810819	0	4.34419	1
TNIP2	0	0	0	0	0	0	0	0	0	0	0	0	0	0	0	0	0	0	0	0	0	0	0	0	0	2	2	0	2	0	2	3	0	0	11	1	1	0	1	0	1	1	0	0	5	-0.00409266	0	1.37707	1
TSPO	0	0	0	0	0	0	0	0	0	0	0	0	0	0	0	0	0	0	0	0	0	0	0	0	0	1	1	0	3	0	1	1	0	0	7	1	1	0	1	0	1	1	0	0	5	0.274732	0	16.406	1
ITGA4	0	0	0	0	0	0	0	0	0	0	0	0	0	0	0	0	0	0	0	0	0	0	0	0	0	3	1	0	1	0	1	1	0	0	7	1	1	0	1	0	1	1	0	0	5	0.279267	0	34.8752	1
ARHGAP25	0	0	0	0	0	0	0	0	0	0	0	0	0	0	0	0	0	0	0	0	0	0	0	0	0	1	2	0	0	0	2	2	0	1	8	1	1	0	0	0	1	1	0	1	5	0.0755226	0	7.49119	1
ARHGAP15	0	0	0	0	0	0	0	0	0	0	0	0	0	0	0	0	0	0	0	0	0	0	0	0	0	3	3	1	0	0	4	0	0	1	12	1	1	1	0	0	1	0	0	1	5	0.721481	0	25.1793	1
UXS1	0	0	0	0	1	1	1	1	1	1	2	0	0	0	0	0	0	0	0	0	0	0	0	0	0	3	2	0	0	1	1	1	0	0	8	1	1	0	0	1	1	1	0	0	5	-0.322196	0	-6.5953	0
MACF1	0	0	0	0	0	0	0	0	0	0	0	0	0	0	0	0	0	0	0	0	0	0	0	0	0	3	2	0	0	2	1	2	0	0	10	1	1	0	0	1	1	1	0	0	5	0.0705876	0	22.4432	1
ACOT11	0	0	0	0	0	0	0	0	0	0	0	0	0	0	0	0	0	0	0	0	0	0	0	0	0	2	2	0	1	0	1	2	0	0	8	1	1	0	1	0	1	1	0	0	5	0.7275	0	3.04442	1
PLCG2	0	0	0	0	0	0	0	0	0	0	0	0	0	0	0	0	0	0	0	0	0	0	0	0	0	1	1	0	2	0	2	1	0	0	7	1	1	0	1	0	1	1	0	0	5	-0.331696	0	4.83171	1
NUDT16	0	0	0	0	0	0	0	0	0	0	0	0	0	0	0	0	0	0	0	0	0	0	0	0	0	1	1	0	2	0	1	0	1	0	6	1	1	0	1	0	1	0	1	0	5	0.458914	0	1.47504	1
KLF4	0	0	0	0	0	0	0	0	0	0	0	0	0	0	0	0	0	0	0	0	0	0	0	0	0	4	9	0	1	0	1	0	0	1	16	1	1	0	1	0	1	0	0	1	5	0.258428	0	17.744	1
SYNJ2	0	0	0	0	1	1	1	1	1	1	2	0	0	0	0	0	0	0	0	0	0	0	0	0	0	5	2	0	4	0	4	0	0	1	16	1	1	0	1	0	1	0	0	1	5	-0.31822	0	0.460167	0
NCK2	0	0	0	0	1	1	1	1	1	1	2	0	0	0	0	0	0	0	0	0	0	0	0	0	0	2	3	0	1	0	2	0	0	1	9	1	1	0	1	0	1	0	0	1	5	-0.00186893	0	-4.21303	0
GUCY1A3	0	0	0	0	0	0	0	0	0	0	0	0	0	0	0	0	0	0	0	0	0	0	0	0	0	1	1	0	1	0	2	0	0	1	6	1	1	0	1	0	1	0	0	1	5	-0.301025	0	23.7852	1
ELMO1	0	0	0	0	0	0	0	0	0	0	0	0	0	0	0	0	0	0	0	0	0	0	0	0	0	5	3	0	2	1	2	0	0	0	13	1	1	0	1	1	1	0	0	0	5	0.43774	0	8.83026	1
PHF3	0	0	0	0	0	0	0	0	0	0	0	0	0	0	0	0	0	0	0	0	0	0	0	0	0	2	5	0	2	0	3	1	0	0	13	1	1	0	1	0	1	1	0	0	5	0.678705	0	2.76461	1
CHD9	0	0	0	0	0	0	0	0	0	0	0	0	0	0	0	0	0	0	0	0	0	0	0	0	0	2	1	0	2	0	0	1	1	0	7	1	1	0	1	0	0	1	1	0	5	0.639874	0	4.62475	1
SSBP2	0	0	0	0	0	0	0	0	0	0	0	0	0	0	0	0	0	0	0	0	0	0	0	0	0	3	2	0	1	0	2	0	0	1	9	1	1	0	1	0	1	0	0	1	5	0.670745	0	13.5063	1
KMT2C	0	0	0	0	0	0	0	0	0	0	0	0	0	0	0	0	0	0	0	0	0	0	0	0	0	1	0	1	1	0	2	1	0	0	6	1	0	1	1	0	1	1	0	0	5	0.286898	0	1.68318	1
EPC2	0	0	0	0	1	1	1	1	1	1	2	0	0	0	0	0	0	0	0	0	0	0	0	0	0	2	1	0	0	0	2	1	0	1	7	1	1	0	0	0	1	1	0	1	5	0.22468	0	-2.05362	0
IL15	0	0	0	0	1	1	1	1	1	1	2	0	0	0	0	0	0	0	0	0	0	0	0	0	0	2	2	0	1	0	1	0	0	2	8	1	1	0	1	0	1	0	0	1	5	0	0	-1.35979	0
ADGRG1	0	0	0	0	0	0	0	0	0	0	0	0	0	0	0	0	0	0	0	0	0	0	0	0	0	1	0	0	2	1	1	1	0	0	6	1	0	0	1	1	1	1	0	0	5	-0.194951	0	11.6809	1
PLXND1	0	0	0	0	0	0	0	0	0	0	0	0	0	0	0	0	0	0	0	0	0	0	0	0	0	1	2	1	0	1	0	1	0	0	6	1	1	1	0	1	0	1	0	0	5	0.417285	0	6.14979	1
PROM1	0	0	0	0	0	0	0	0	0	0	0	0	0	0	0	0	0	0	0	0	0	0	0	0	0	0	0	0	1	1	1	1	0	1	5	0	0	0	1	1	1	1	0	1	5	0	0	24.7572	1
UBE2F	0	0	0	0	0	0	0	0	0	0	0	0	0	0	0	0	0	0	0	0	0	0	0	0	0	1	1	0	1	0	1	1	0	0	5	1	1	0	1	0	1	1	0	0	5	-0.0299059	0	2.42041	1
MPRIP	0	0	0	0	0	0	0	0	0	0	0	0	0	0	0	0	0	0	0	0	0	0	0	0	0	1	2	0	2	0	4	1	0	0	10	1	1	0	1	0	1	1	0	0	5	0.175822	0	3.71278	1
CTSD	0	0	0	0	0	0	0	0	0	0	0	0	0	0	0	0	0	0	0	0	0	0	0	0	0	2	3	0	1	0	1	2	0	0	9	1	1	0	1	0	1	1	0	0	5	1.13516	0	20.4849	1
CYTH1	0	0	0	0	0	0	0	0	0	0	0	0	0	0	0	0	0	0	0	0	0	0	0	0	0	1	2	0	1	0	2	1	0	0	7	1	1	0	1	0	1	1	0	0	5	0.25642	0	8.02178	1
RNF13	0	0	0	0	0	0	0	0	0	0	0	0	0	0	0	0	0	0	0	0	0	0	0	0	0	1	2	1	0	0	1	1	0	0	6	1	1	1	0	0	1	1	0	0	5	0.787649	0	3.05822	1
TMUB2	0	0	0	0	0	0	0	0	0	0	0	0	0	0	0	0	0	0	0	0	0	0	0	0	0	1	1	0	1	1	0	1	0	0	5	1	1	0	1	1	0	1	0	0	5	0.498276	0	4.2918	1
LRRFIP2	0	0	0	0	0	0	0	0	0	0	0	0	0	0	0	0	0	0	0	0	0	0	0	0	0	1	1	1	2	0	1	0	0	0	6	1	1	1	1	0	1	0	0	0	5	0.664993	0	2.01938	1
ST3GAL2	0	0	0	0	0	0	0	0	0	0	0	0	0	0	0	0	0	0	0	0	0	0	0	0	0	2	2	0	1	0	1	1	0	0	7	1	1	0	1	0	1	1	0	0	5	0.321746	0	2.37686	1
HIPK3	0	0	0	0	0	0	0	0	0	0	0	0	0	0	0	0	0	0	0	0	0	0	0	0	0	2	5	1	0	0	3	0	0	1	12	1	1	1	0	0	1	0	0	1	5	0.492419	0	2.27791	1
HSPB1	0	0	0	0	0	0	0	0	0	0	0	0	0	0	0	0	0	0	0	0	0	0	0	0	0	1	1	1	0	0	2	3	0	0	8	1	1	1	0	0	1	1	0	0	5	-0.146422	0	9.14511	1
SP100	0	0	0	0	0	0	0	0	0	0	0	0	0	0	0	0	0	0	0	0	0	0	0	0	0	2	1	0	0	0	2	1	1	0	7	1	1	0	0	0	1	1	1	0	5	0.237736	0	7.35356	1
AKNA	0	0	0	0	0	0	0	0	0	0	0	0	0	0	0	0	0	0	0	0	0	0	0	0	0	1	1	0	1	0	2	1	0	0	6	1	1	0	1	0	1	1	0	0	5	0.813238	0	5.77143	1
SH3TC1	0	0	0	0	0	0	0	0	0	0	0	0	0	0	0	0	0	0	0	0	0	0	0	0	0	1	0	0	2	0	1	1	0	1	6	1	0	0	1	0	1	1	0	1	5	1.19284	0	5.85898	1
SLC45A3	0	0	0	0	0	0	0	0	0	0	0	0	0	0	0	0	0	0	0	0	0	0	0	0	0	1	1	0	1	0	3	0	1	0	7	1	1	0	1	0	1	0	1	0	5	-0.136591	0	4.71292	1
TBL1XR1	0	0	0	0	0	0	0	0	0	0	0	0	0	0	0	0	0	0	0	0	0	0	0	0	0	3	3	0	1	0	1	0	0	1	9	1	1	0	1	0	1	0	0	1	5	0.554768	0	3.9061	1
HPCAL1	0	0	0	0	0	0	0	0	0	0	0	0	0	0	0	0	0	0	0	0	0	0	0	0	0	3	2	0	2	0	0	2	1	0	10	1	1	0	1	0	0	1	1	0	5	0.724205	0	4.47004	1
PPP4R2	0	0	0	0	0	0	0	0	0	0	0	0	0	0	0	0	0	0	0	0	0	0	0	0	0	3	2	0	1	0	1	1	0	0	8	1	1	0	1	0	1	1	0	0	5	-0.122418	0	8.90393	1
TRIM8	0	0	0	0	0	0	0	0	0	0	0	0	0	0	0	0	0	0	0	0	0	0	0	0	0	1	2	0	0	0	3	0	1	1	8	1	1	0	0	0	1	0	1	1	5	0.6087	0	4.99108	1
USP6NL	0	0	0	0	0	0	0	0	0	0	0	0	0	0	0	0	0	0	0	0	0	0	0	0	0	1	2	0	0	0	1	0	1	1	6	1	1	0	0	0	1	0	1	1	5	-0.201053	0	2.81278	1
ATP6V1G1	0	0	0	0	0	0	0	0	0	0	0	0	0	0	0	0	0	0	0	0	0	0	0	0	0	1	1	1	1	0	0	0	0	1	5	1	1	1	1	0	0	0	0	1	5	0.389691	0	7.97498	1
TRIO	0	0	0	0	0	0	0	0	0	0	0	0	0	0	0	0	0	0	0	0	0	0	0	0	0	3	2	0	0	1	0	2	0	1	9	1	1	0	0	1	0	1	0	1	5	0.416885	0	3.88048	1
NEK9	0	0	0	0	0	0	0	0	0	0	0	0	0	0	0	0	0	0	0	0	0	0	0	0	0	2	0	0	1	1	1	0	1	0	6	1	0	0	1	1	1	0	1	0	5	0.120815	0	1.69746	1
RAB27B	0	0	0	0	0	0	0	0	0	0	0	0	0	0	0	0	0	0	0	0	0	0	0	0	0	1	1	0	0	0	2	1	0	1	6	1	1	0	0	0	1	1	0	1	5	-0.376109	0	5.02126	1
LEMD2	0	0	0	0	0	0	0	0	0	0	0	0	0	0	0	0	0	0	0	0	0	0	0	0	0	1	1	0	1	0	2	1	0	0	6	1	1	0	1	0	1	1	0	0	5	0.700316	0	4.1394	1
UBAC1	0	0	0	0	0	0	0	0	0	0	0	0	0	0	0	0	0	0	0	0	0	0	0	0	0	1	1	0	2	0	1	1	0	0	6	1	1	0	1	0	1	1	0	0	5	-0.157521	0	1.66761	1
DNAJB12	0	0	0	0	0	0	0	0	0	0	0	0	0	0	0	0	0	0	0	0	0	0	0	0	0	1	0	0	3	0	1	1	0	1	7	1	0	0	1	0	1	1	0	1	5	-0.296183	0	1.68094	1
CD53	0	0	0	0	0	0	0	0	0	0	0	0	0	0	0	0	0	0	0	0	0	0	0	0	0	2	0	0	1	1	1	1	0	0	6	1	0	0	1	1	1	1	0	0	5	0.445039	0	1.52623	1
TBC1D2B	0	0	0	0	0	0	0	0	0	0	0	0	0	0	0	0	0	0	0	0	0	0	0	0	0	2	2	0	0	2	1	0	1	0	8	1	1	0	0	1	1	0	1	0	5	0.754002	0	3.38343	1
EIF3D	0	0	0	0	0	0	0	0	0	0	0	0	0	0	0	0	0	0	0	0	0	0	0	0	0	2	0	0	2	0	1	4	0	1	10	1	0	0	1	0	1	1	0	1	5	0.321375	0	28.2912	1
NRIP1	0	0	0	0	0	0	0	0	0	0	0	0	0	0	0	0	0	0	0	0	0	0	0	0	0	5	2	0	2	0	2	0	0	2	13	1	1	0	1	0	1	0	0	1	5	0.377829	0	63.2043	1
EFHD2	0	0	0	0	0	0	0	0	0	0	0	0	0	0	0	0	0	0	0	0	0	0	0	0	0	2	0	0	1	1	1	0	1	0	6	1	0	0	1	1	1	0	1	0	5	-0.577485	0	4.63543	1
TSPYL1	0	0	0	0	0	0	0	0	0	0	0	0	0	0	0	0	0	0	0	0	0	0	0	0	0	2	0	1	1	0	1	1	0	0	6	1	0	1	1	0	1	1	0	0	5	-0.0184925	0	3.82608	1
WDR1	0	0	0	0	0	0	0	0	0	0	0	0	0	0	0	0	0	0	0	0	0	0	0	0	0	0	1	0	2	1	3	0	1	0	8	0	1	0	1	1	1	0	1	0	5	0.217423	0	9.42626	1
ARHGEF3	0	0	0	0	0	0	0	0	0	0	0	0	0	0	0	0	0	0	0	0	0	0	0	0	0	4	2	1	1	0	3	0	0	0	11	1	1	1	1	0	1	0	0	0	5	0.389576	0	5.14653	1
DENND1A	0	0	0	0	0	0	0	0	0	0	0	0	0	0	0	0	0	0	0	0	0	0	0	0	0	0	4	0	0	1	3	1	1	0	10	0	1	0	0	1	1	1	1	0	5	-0.355375	0	3.63089	1
TRPS1	0	0	0	0	0	0	0	0	0	0	0	0	0	0	0	0	0	0	0	0	0	0	0	0	0	7	4	1	1	0	5	0	0	0	18	1	1	1	1	0	1	0	0	0	5	0	0	2.63938	1
SMG6	0	0	0	0	0	0	0	0	0	0	0	0	0	0	0	0	0	0	0	0	0	0	0	0	0	1	3	0	3	0	0	1	0	1	9	1	1	0	1	0	0	1	0	1	5	-0.0348412	0	1.66978	1
NOTCH2	0	0	0	0	0	0	0	0	0	0	0	0	0	0	0	0	0	0	0	0	0	0	0	0	0	2	1	0	1	0	4	1	0	0	9	1	1	0	1	0	1	1	0	0	5	0.304651	0	5.33649	1
TNIP1	0	0	0	0	0	0	0	0	0	0	0	0	0	0	0	0	0	0	0	0	0	0	0	0	0	2	1	0	2	1	0	0	0	2	8	1	1	0	1	1	0	0	0	1	5	0.251677	0	9.50236	1
FAM133B	0	0	0	0	0	0	0	0	0	0	0	0	0	0	0	0	0	0	0	0	0	0	0	0	0	4	1	0	0	0	2	1	0	1	9	1	1	0	0	0	1	1	0	1	5	-0.308342	0	1.15734	1
SDPR	0	0	0	0	0	0	0	0	0	0	0	0	0	0	0	0	0	0	0	0	0	0	0	0	0	4	2	0	2	0	1	0	0	2	11	1	1	0	1	0	1	0	0	1	5	0	0	9.26492	1
SPNS3	0	1	0	1	0	0	0	0	0	0	0	0	0	0	0	0	0	0	0	0	0	0	0	0	0	0	0	0	1	0	1	0	0	0	2	0	0	0	1	0	1	0	0	0	2	0.84889	0	1.89195	1
KIF23	0	1	0	1	0	0	0	0	0	0	0	0	0	0	0	0	0	0	0	0	0	0	0	0	0	1	0	0	1	0	0	0	0	0	2	1	0	0	1	0	0	0	0	0	2	-1.39223	1	-5.62758	0
TOP2A	0	1	0	1	0	0	0	0	0	0	0	0	0	0	0	0	0	0	0	0	0	0	0	0	0	0	0	0	0	0	1	1	0	0	2	0	0	0	0	0	1	1	0	0	2	-1.61187	1	-35.6397	0
TMEM160	0	1	0	1	0	0	0	0	0	0	0	0	0	0	0	0	0	0	0	0	0	0	0	0	0	0	1	0	0	0	0	2	0	0	3	0	1	0	0	0	0	1	0	0	2	0.402657	0	1.76303	1
SKA3	0	1	0	1	0	0	0	0	0	0	0	0	0	0	0	0	0	0	0	0	0	0	0	0	0	2	1	0	0	0	0	0	0	0	3	1	1	0	0	0	0	0	0	0	2	-1.244	1	-8.74014	0
INF2	0	1	0	1	0	0	0	0	0	0	0	0	0	0	0	0	0	0	0	0	0	0	0	0	0	0	0	0	0	0	1	1	0	0	2	0	0	0	0	0	1	1	0	0	2	-0.133146	0	2.55494	1
KIF14	0	1	0	1	0	0	0	0	0	0	0	0	0	0	0	0	0	0	0	0	0	0	0	0	0	1	0	0	0	0	1	0	0	0	2	1	0	0	0	0	1	0	0	0	2	-1.08911	1	-0.521818	0
QPRT	0	1	0	1	0	0	0	0	0	0	0	0	0	0	0	0	0	0	0	0	0	0	0	0	0	0	2	0	0	0	0	1	0	0	3	0	1	0	0	0	0	1	0	0	2	0.746272	0	2.42573	1
DPP10	0	1	0	1	0	0	0	0	0	0	0	0	0	0	0	0	0	0	0	0	0	0	0	0	0	1	0	0	0	0	1	0	0	0	2	1	0	0	0	0	1	0	0	0	2	-0.16963	0	3.35486	1
KPNA1	0	0	0	0	0	0	1	1	0	0	1	0	0	0	0	1	0	0	0	0	0	0	0	0	1	2	0	0	0	0	1	0	0	0	3	1	0	0	0	0	1	0	0	0	2	0.0139763	0	-2.47727	0
MRC1	0	1	0	1	0	0	0	0	0	0	0	0	0	0	0	0	0	0	0	0	0	0	0	0	0	0	1	0	0	0	0	1	0	0	2	0	1	0	0	0	0	1	0	0	2	0	0	4.20852	1
TRMT61A	0	1	0	1	0	0	0	0	0	0	0	0	0	0	0	0	0	0	0	0	0	0	0	0	0	0	0	0	0	0	0	1	0	1	2	0	0	0	0	0	0	1	0	1	2	-0.477075	0	1.65018	1
PAPD7	0	0	0	0	0	0	1	1	0	0	1	1	2	0	0	0	0	0	0	1	1	0	0	0	1	0	0	0	0	1	1	0	0	0	2	0	0	0	0	1	1	0	0	0	2	-0.455656	0	-1.12905	0
HOXA4	0	1	0	1	0	0	0	0	0	0	0	0	0	0	0	0	0	0	0	0	0	0	0	0	0	1	0	1	0	0	0	0	0	0	2	1	0	1	0	0	0	0	0	0	2	0.724872	0	1.77926	1
MANF	0	1	0	1	0	0	0	0	0	0	0	0	0	0	0	0	0	0	0	0	0	0	0	0	0	1	2	0	0	0	0	0	0	0	3	1	1	0	0	0	0	0	0	0	2	-1.69468	1	-16.0346	0
SLC2A3	1	0	0	1	0	0	0	0	0	0	0	0	0	0	0	0	0	0	0	0	0	0	0	0	0	1	0	0	0	0	0	1	0	0	2	1	0	0	0	0	0	1	0	0	2	0.17211	0	7.59008	1
SERPINE1	0	1	0	1	0	0	0	0	0	0	0	0	0	0	0	0	0	0	0	0	0	0	0	0	0	1	0	0	0	0	1	0	0	0	2	1	0	0	0	0	1	0	0	0	2	0	0	2.18482	1
TTI2	0	0	0	0	0	0	0	0	1	1	1	0	0	0	0	1	0	0	0	0	0	0	0	0	1	2	0	0	0	0	1	0	0	0	3	1	0	0	0	0	1	0	0	0	2	-0.575581	0	-0.00488135	0
AKNAD1	0	0	0	0	0	0	1	1	0	0	1	0	0	0	0	0	0	0	0	1	0	0	0	0	1	2	0	0	0	0	2	0	0	0	4	1	0	0	0	0	1	0	0	0	2	0	0	0	0
ZNF219	0	1	0	1	0	0	0	0	0	0	0	0	0	0	0	0	0	0	0	0	0	0	0	0	0	0	2	0	0	0	1	0	0	0	3	0	1	0	0	0	1	0	0	0	2	0.516438	0	2.30088	1
NFATC3	0	0	0	0	0	0	2	1	0	0	1	0	0	0	0	0	0	0	1	0	1	0	0	0	1	0	0	0	0	1	0	1	0	0	2	0	0	0	0	1	0	1	0	0	2	0.064828	0	-6.57885	0
SURF4	0	0	0	0	0	0	1	1	0	0	1	0	0	0	0	0	0	0	1	1	0	0	0	0	1	0	0	0	0	0	1	1	0	0	2	0	0	0	0	0	1	1	0	0	2	-0.393775	0	0.850568	0
TSC2	0	0	0	0	0	0	1	1	0	0	1	0	0	0	0	0	0	1	0	0	0	0	0	1	1	0	0	1	0	0	0	0	0	1	2	0	0	1	0	0	0	0	0	1	2	0.506331	0	0.549713	0
CXCR6	0	0	0	0	0	0	1	1	0	0	1	0	0	0	0	0	0	0	0	0	0	1	0	0	1	1	0	0	1	0	0	0	0	0	2	1	0	0	1	0	0	0	0	0	2	0	0	0	0
MDM4	0	0	0	0	0	0	1	1	0	0	1	0	0	0	0	0	0	0	0	0	0	0	0	0	0	1	0	0	0	0	2	0	0	0	3	1	0	0	0	0	1	0	0	0	2	0.195094	0	4.16308	1
RHOB	0	0	0	0	0	0	0	0	1	1	1	0	0	0	0	0	0	0	0	0	0	0	0	0	0	1	0	0	1	0	0	0	0	0	2	1	0	0	1	0	0	0	0	0	2	0.825302	0	27.9963	1
STAM2	0	0	0	0	0	0	0	0	1	1	1	0	0	0	0	0	0	0	0	0	0	1	0	0	1	0	1	0	1	0	0	0	0	0	2	0	1	0	1	0	0	0	0	0	2	0.339864	0	-3.481	0
TYW1B	0	0	0	0	0	0	1	1	0	0	1	1	2	0	0	0	1	0	0	0	0	0	0	0	1	0	1	0	1	0	0	0	0	0	2	0	1	0	1	0	0	0	0	0	2	-0.185952	0	0.058577	0
RHBDF2	0	0	0	0	0	0	1	1	0	0	1	0	0	0	0	0	0	0	0	0	0	1	0	0	1	0	0	0	1	0	0	0	0	1	2	0	0	0	1	0	0	0	0	1	2	0	0	0.933513	0
PDCD2	0	0	0	0	0	0	0	0	1	1	1	0	0	0	0	0	0	0	0	1	0	0	0	0	1	0	1	0	0	0	1	0	0	0	2	0	1	0	0	0	1	0	0	0	2	0.0722022	0	-4.22283	0
PPP2R3A	0	0	0	0	0	0	1	1	0	0	1	0	0	0	0	0	0	0	0	0	0	1	0	0	1	1	0	0	1	0	0	0	0	0	2	1	0	0	1	0	0	0	0	0	2	0.126736	0	0	0
SRPK2	0	0	0	0	0	0	1	1	0	0	1	0	0	0	0	0	1	0	0	0	0	0	0	0	1	2	2	0	0	0	0	0	0	0	4	1	1	0	0	0	0	0	0	0	2	0.110058	0	-0.383443	0
CNBD1	0	0	0	0	0	0	1	1	0	0	1	0	0	0	0	0	0	0	0	1	0	0	0	0	1	0	1	0	0	0	1	0	0	0	2	0	1	0	0	0	1	0	0	0	2	0	0	0	0
CD40	0	0	0	0	0	0	0	0	1	1	1	0	0	0	0	0	0	0	0	0	0	1	0	0	1	1	0	0	1	0	0	0	0	0	2	1	0	0	1	0	0	0	0	0	2	0.102648	0	0.444627	0
UBASH3A	0	0	0	0	0	0	0	0	1	1	1	1	2	0	0	1	0	0	0	0	0	0	0	1	1	1	0	0	0	0	0	0	0	1	2	1	0	0	0	0	0	0	0	1	2	0	0	0	0
OSBP2	0	0	0	0	0	0	1	1	0	0	1	0	0	0	0	0	0	0	0	0	0	1	0	0	1	1	0	0	2	0	0	0	0	0	3	1	0	0	1	0	0	0	0	0	2	0	0	0	0
CHI3L1	0	0	0	0	0	0	1	1	0	0	1	0	0	0	0	1	0	0	0	0	0	0	0	0	1	1	1	0	0	0	0	0	0	0	2	1	1	0	0	0	0	0	0	0	2	1.08665	0	0	0
GAL	0	0	0	0	0	0	2	1	0	0	1	2	4	0	0	1	0	0	0	0	0	1	0	0	1	1	0	0	1	0	0	0	0	0	2	1	0	0	1	0	0	0	0	0	2	0	0	0	0
ST8SIA6	0	0	0	0	0	0	1	1	0	0	1	0	0	0	0	0	0	0	0	0	0	0	0	0	0	3	2	0	0	0	0	0	0	0	5	1	1	0	0	0	0	0	0	0	2	1.36303	0	6.81806	1
TRIP13	0	0	0	0	0	0	0	0	1	1	1	0	0	0	0	0	0	0	0	0	0	0	0	0	0	0	0	0	0	0	1	1	0	0	2	0	0	0	0	0	1	1	0	0	2	-1.55475	1	-3.73831	0
CCBL1	0	0	0	0	0	0	1	1	0	0	1	0	0	0	0	0	1	0	0	0	0	0	0	0	1	0	1	0	1	0	0	0	0	0	2	0	1	0	1	0	0	0	0	0	2	0	0	0	0
BCL7A	1	0	0	1	1	1	1	1	1	1	2	0	0	0	0	0	0	0	0	0	0	0	0	0	0	0	0	0	0	0	1	1	0	0	2	0	0	0	0	0	1	1	0	0	2	0.0726787	0	-4.51357	0
PDCL	1	0	0	1	1	1	1	1	1	1	2	0	0	0	0	0	0	0	0	0	0	0	0	0	0	0	1	0	1	0	0	0	0	0	2	0	1	0	1	0	0	0	0	0	2	0.0539821	0	0.305352	0
IL1RL1	0	1	0	1	0	0	0	0	0	0	0	0	0	0	0	0	0	0	0	0	0	0	0	0	0	1	3	0	0	0	0	0	0	0	4	1	1	0	0	0	0	0	0	0	2	-0.466555	0	4.20527	1
SAP30	0	1	0	1	0	0	0	0	0	0	0	0	0	0	0	0	0	0	0	0	0	0	0	0	0	0	0	0	2	0	0	1	0	0	3	0	0	0	1	0	0	1	0	0	2	0.142143	0	1.16906	1
SMIM4	0	1	0	1	0	0	0	0	0	0	0	0	0	0	0	0	0	0	0	0	0	0	0	0	0	0	0	0	1	0	0	1	0	0	2	0	0	0	1	0	0	1	0	0	2	0.168027	0	1.07761	1
ARL5B	1	0	0	1	0	0	0	0	0	0	0	0	0	0	0	0	0	0	0	0	0	0	0	0	0	0	1	0	0	0	1	0	0	0	2	0	1	0	0	0	1	0	0	0	2	0.226735	0	3.11476	1
OAZ1	0	0	0	0	0	0	1	1	0	0	1	0	0	0	0	0	0	0	0	0	0	0	0	0	0	0	0	1	1	0	0	0	0	0	2	0	0	1	1	0	0	0	0	0	2	0.376997	0	122.165	1
UBE2D1	1	0	0	1	0	0	0	0	0	0	0	0	0	0	0	0	0	0	0	0	0	0	0	0	0	0	1	1	0	0	0	0	0	0	2	0	1	1	0	0	0	0	0	0	2	0.274713	0	1.96982	1
VENTX	0	1	0	1	0	0	0	0	0	0	0	0	0	0	0	0	0	0	0	0	0	0	0	0	0	0	1	0	0	0	1	0	0	0	2	0	1	0	0	0	1	0	0	0	2	0	0	2.1518	1
DOK2	1	0	0	1	0	0	0	0	0	0	0	0	0	0	0	0	0	0	0	0	0	0	0	0	0	3	0	0	0	0	1	0	0	0	4	1	0	0	0	0	1	0	0	0	2	-0.685734	0	6.19305	1
EVA1B	0	1	0	1	0	0	0	0	0	0	0	0	0	0	0	0	0	0	0	0	0	0	0	0	0	0	0	0	1	0	0	1	0	0	2	0	0	0	1	0	0	1	0	0	2	1.46508	0	3.94621	1
TNKS1BP1	0	1	0	1	0	0	0	0	0	0	0	0	0	0	0	0	0	0	0	0	0	0	0	0	0	1	0	0	0	0	0	1	0	0	2	1	0	0	0	0	0	1	0	0	2	0.330715	0	1.62013	1
CLNS1A	0	0	0	0	0	0	1	1	0	0	1	0	0	0	0	0	1	0	0	0	0	0	0	0	1	1	1	0	0	0	0	0	0	0	2	1	1	0	0	0	0	0	0	0	2	0.254678	0	-7.26794	0
TRAF3	1	0	0	1	1	1	1	1	1	1	2	0	0	0	0	0	0	0	0	0	0	0	0	0	0	1	3	0	0	0	0	0	0	0	4	1	1	0	0	0	0	0	0	0	2	-0.824637	0	-0.593322	0
RCN1	0	1	0	1	1	1	1	1	1	1	2	0	0	0	0	0	0	0	0	0	0	0	0	0	0	0	1	0	2	0	0	0	0	0	3	0	1	0	1	0	0	0	0	0	2	-0.532596	0	-9.2709	0
TUBE1	0	0	0	0	0	0	0	0	1	1	1	0	0	0	0	1	0	0	0	0	0	0	0	0	1	2	0	0	0	0	0	1	0	0	3	1	0	0	0	0	0	1	0	0	2	0.51181	0	-0.826919	0
RAB10	0	0	0	0	0	0	0	0	1	1	1	1	2	0	0	1	0	0	0	0	0	0	0	0	1	4	0	0	0	0	1	0	0	0	5	1	0	0	0	0	1	0	0	0	2	-0.161568	0	-0.321826	0
OASL	0	0	0	0	0	0	1	1	0	0	1	0	0	0	0	1	0	0	0	0	0	0	0	0	1	2	0	0	0	0	0	1	0	0	3	1	0	0	0	0	0	1	0	0	2	0	0	0	0
CCM2	0	0	0	0	0	0	1	1	0	0	1	0	0	0	0	0	0	0	0	1	0	0	0	0	1	2	0	0	0	0	2	0	0	0	4	1	0	0	0	0	1	0	0	0	2	0.583883	0	0	0
NIN	0	0	0	0	0	0	1	1	0	0	1	0	0	0	0	0	0	0	1	0	0	0	0	0	1	0	0	0	0	0	2	1	0	0	3	0	0	0	0	0	1	1	0	0	2	-0.260617	0	-18.299	0
MAP2K1	0	0	0	0	0	0	1	1	0	0	1	1	2	0	0	0	1	0	0	1	0	0	0	0	1	0	1	0	0	0	2	0	0	0	3	0	1	0	0	0	1	0	0	0	2	-0.269788	0	-1.36465	0
FBXW8	0	0	0	0	0	0	1	1	0	0	1	0	0	0	0	1	0	0	0	0	0	0	0	0	1	2	0	1	0	0	0	0	0	0	3	1	0	1	0	0	0	0	0	0	2	-0.19934	0	-1.35319	0
KNOP1	0	0	0	0	0	0	1	1	0	0	1	0	0	0	0	0	0	0	0	0	0	1	0	0	1	0	1	0	1	0	0	0	0	0	2	0	1	0	1	0	0	0	0	0	2	-0.488611	0	-1.19612	0
PARP4	0	0	0	0	0	0	2	1	0	0	1	0	0	0	0	0	0	0	0	1	0	1	0	0	1	0	0	0	1	0	1	0	0	0	2	0	0	0	1	0	1	0	0	0	2	0.252725	0	-5.27362	0
AIMP1	0	0	0	0	0	0	1	1	0	0	1	1	2	0	0	1	1	0	0	0	0	0	0	0	1	1	1	0	0	0	0	0	0	0	2	1	1	0	0	0	0	0	0	0	2	-0.142999	0	-4.38634	0
NPC2	0	0	0	0	0	0	1	1	0	0	1	1	2	0	0	1	0	0	0	0	0	1	0	0	1	1	0	0	1	0	0	0	0	0	2	1	0	0	1	0	0	0	0	0	2	0.0394878	0	-19.0197	0
XPNPEP1	0	0	0	0	0	0	1	1	0	0	1	0	0	0	0	0	1	0	0	0	0	0	0	0	1	0	1	0	0	0	2	0	0	0	3	0	1	0	0	0	1	0	0	0	2	0.235897	0	0.669925	0
KLHL30	0	0	0	0	0	0	1	1	0	0	1	1	2	0	0	0	0	0	0	0	0	1	0	0	1	1	0	0	1	0	0	0	0	0	2	1	0	0	1	0	0	0	0	0	2	0	0	0	0
TMEM53	0	0	0	0	0	0	1	1	0	0	1	0	0	0	0	0	0	0	0	0	0	0	0	1	1	0	0	0	0	0	0	1	0	1	2	0	0	0	0	0	0	1	0	1	2	-0.123343	0	0	0
LPAR5	0	0	0	0	0	0	0	0	1	1	1	0	0	0	0	0	0	0	1	0	0	0	1	0	1	0	0	0	0	0	0	1	1	0	2	0	0	0	0	0	0	1	1	0	2	0	0	0	0
MFSD1	0	0	0	0	0	0	1	1	0	0	1	0	0	0	0	0	0	0	0	1	0	0	0	0	1	0	1	0	0	0	2	0	0	0	3	0	1	0	0	0	1	0	0	0	2	0.418434	0	0	0
RASGRF1	0	0	0	0	0	0	0	0	1	1	1	0	0	0	0	0	0	0	0	0	0	1	0	0	1	0	0	0	3	0	0	0	0	1	4	0	0	0	1	0	0	0	0	1	2	0	0	0	0
FAM71A	0	0	0	0	0	0	1	1	0	0	1	0	0	0	0	0	1	0	0	0	0	0	0	0	1	0	1	0	0	0	0	0	0	1	2	0	1	0	0	0	0	0	0	1	2	0	0	0	0
EXOC1	0	0	0	0	0	0	1	1	0	0	1	0	0	0	0	0	0	0	0	0	0	0	0	0	0	2	0	0	1	0	0	0	0	0	3	1	0	0	1	0	0	0	0	0	2	0.710103	0	6.38475	1
CCDC74A	0	0	0	0	0	0	1	1	0	0	1	1	2	0	0	0	0	0	0	1	0	0	0	1	1	0	0	0	0	0	1	0	0	1	2	0	0	0	0	0	1	0	0	1	2	0	0	0	0
HTR7	0	0	0	0	0	0	2	1	0	0	1	0	0	0	0	0	1	0	0	0	0	0	0	0	1	1	2	0	0	0	0	0	0	0	3	1	1	0	0	0	0	0	0	0	2	0	0	0	0
SIRT7	0	0	0	0	0	0	1	1	0	0	1	0	0	0	0	0	0	0	0	0	0	0	0	0	0	1	0	1	0	0	0	0	0	0	2	1	0	1	0	0	0	0	0	0	2	0.163832	0	1.8418	1
NSMCE2	0	0	0	0	0	0	1	1	0	0	1	0	0	0	0	0	1	0	0	0	0	0	0	0	1	5	4	0	0	0	0	0	0	0	9	1	1	0	0	0	0	0	0	0	2	0.483394	0	-1.08296	0
GZMH	0	0	0	0	0	0	1	1	0	0	1	0	0	0	0	1	0	0	0	0	0	0	0	0	1	2	0	0	1	0	0	0	0	0	3	1	0	0	1	0	0	0	0	0	2	0	0	0	0
GLT1D1	0	0	0	0	0	0	1	1	0	0	1	0	0	0	0	0	1	0	0	0	0	0	0	0	1	2	2	0	0	0	0	0	0	0	4	1	1	0	0	0	0	0	0	0	2	0	0	0	0
EIF2S2	0	0	0	0	0	0	1	1	0	0	1	0	0	0	0	0	0	0	0	1	0	0	0	0	1	0	0	0	1	0	2	0	0	0	3	0	0	0	1	0	1	0	0	0	2	0.25295	0	-7.39994	0
METAP2	0	0	0	0	0	0	1	1	0	0	1	0	0	0	0	0	0	0	0	0	0	1	0	0	1	0	1	0	1	0	0	0	0	0	2	0	1	0	1	0	0	0	0	0	2	-0.263856	0	-11.3453	0
HYKK	0	0	0	0	0	0	1	1	0	0	1	0	0	0	0	0	0	0	1	0	0	1	0	0	1	0	0	0	2	0	0	1	0	0	3	0	0	0	1	0	0	1	0	0	2	0	0	0	0
MSC	0	0	0	0	0	0	1	1	0	0	1	0	0	0	0	1	0	0	0	0	0	0	0	0	1	2	0	0	0	0	1	0	0	0	3	1	0	0	0	0	1	0	0	0	2	0	0	0	0
PRPF38A	0	0	0	0	0	0	1	1	0	0	1	0	0	0	0	0	0	0	0	0	0	0	1	0	1	1	0	0	0	0	0	0	1	0	2	1	0	0	0	0	0	0	1	0	2	-0.483477	0	-7.79489	0
EXOC2	0	0	0	0	0	0	0	0	1	1	1	0	0	0	0	0	0	0	1	0	0	0	0	0	1	1	0	0	0	0	0	2	0	0	3	1	0	0	0	0	0	1	0	0	2	0.118237	0	-0.374489	0
SEC61B	0	0	0	0	0	0	2	1	0	0	1	0	0	0	0	0	1	0	0	0	0	0	0	0	1	0	1	0	0	0	2	0	0	0	3	0	1	0	0	0	1	0	0	0	2	-0.364902	0	-27.0134	0
SRPR	0	0	0	0	0	0	1	1	0	0	1	0	0	0	0	0	0	0	0	0	1	0	0	0	1	0	0	0	0	1	0	1	0	0	2	0	0	0	0	1	0	1	0	0	2	0	0	-15.9117	0
HSD17B12	0	0	0	0	0	0	1	1	0	0	1	0	0	0	0	1	0	0	0	0	0	0	0	0	1	1	1	0	0	0	0	0	0	0	2	1	1	0	0	0	0	0	0	0	2	-0.153049	0	-19.0643	0
COL1A2	0	0	0	0	0	0	1	1	0	0	1	0	0	0	0	0	1	0	0	0	0	0	0	0	1	0	1	0	0	0	1	0	0	0	2	0	1	0	0	0	1	0	0	0	2	0	0	0	0
PPIC	0	0	0	0	0	0	0	0	1	1	1	1	2	0	0	1	0	0	0	0	0	0	0	0	1	3	1	0	0	0	0	0	0	0	4	1	1	0	0	0	0	0	0	0	2	-0.912125	0	0	0
KHDRBS3	0	0	0	0	0	0	1	1	0	0	1	0	0	0	0	0	0	0	0	0	0	1	0	0	1	0	0	0	3	0	4	0	0	0	7	0	0	0	1	0	1	0	0	0	2	-0.440538	0	0.759866	0
GIT1	0	0	0	0	0	0	1	1	0	0	1	1	2	0	0	0	1	0	0	0	0	1	0	0	1	0	1	0	1	0	0	0	0	0	2	0	1	0	1	0	0	0	0	0	2	-0.212953	0	-0.450726	0
MAP3K7	0	0	0	0	0	0	1	1	0	0	1	0	0	0	0	0	0	0	0	0	1	0	0	0	1	4	0	0	0	1	0	0	0	0	5	1	0	0	0	1	0	0	0	0	2	0.0741747	0	-0.14213	0
METTL9	0	0	0	0	0	0	1	1	0	0	1	0	0	0	0	0	1	0	0	0	0	0	0	0	1	1	3	0	0	0	0	0	0	0	4	1	1	0	0	0	0	0	0	0	2	0.140447	0	-8.44317	0
ZSCAN5A	0	0	0	0	0	0	1	1	0	0	1	1	2	0	0	1	1	0	0	0	0	0	0	0	1	1	2	0	0	0	0	0	0	0	3	1	1	0	0	0	0	0	0	0	2	-0.244878	0	0	0
TASP1	0	0	0	0	0	0	1	1	0	0	1	0	0	0	0	0	0	0	0	0	0	1	0	0	1	1	0	0	2	0	0	0	0	0	3	1	0	0	1	0	0	0	0	0	2	-0.279347	0	0.0425694	0
GALNT11	0	0	0	0	0	0	1	1	0	0	1	0	0	0	0	0	0	0	0	0	0	0	0	1	1	0	0	0	0	0	1	0	0	1	2	0	0	0	0	0	1	0	0	1	2	-0.13615	0	-0.234729	0
MTHFS	0	0	0	0	0	0	0	0	1	1	1	0	0	0	0	0	0	0	0	0	0	0	0	1	1	0	1	0	0	0	0	0	0	1	2	0	1	0	0	0	0	0	0	1	2	0.221003	0	-1.64584	0
TLDC1	0	0	0	0	0	0	1	1	0	0	1	0	0	0	0	0	0	0	0	0	0	1	0	0	1	1	0	0	2	0	0	0	0	0	3	1	0	0	1	0	0	0	0	0	2	0.262139	0	0	0
DHRS2	0	0	0	0	0	0	0	0	1	1	1	0	0	0	0	1	0	0	0	0	0	0	0	0	1	1	0	0	0	0	0	1	0	0	2	1	0	0	0	0	0	1	0	0	2	0	0	0	0
LRRC7	0	0	0	0	0	0	1	1	0	0	1	0	0	0	0	0	1	0	0	0	0	0	0	0	1	0	3	0	0	0	3	0	0	0	6	0	1	0	0	0	1	0	0	0	2	0	0	0	0
CNTN1	0	0	0	0	0	0	1	1	0	0	1	0	0	0	0	0	0	0	0	0	0	0	0	0	0	0	3	0	0	0	1	0	0	0	4	0	1	0	0	0	1	0	0	0	2	-1.09986	1	0	0
STBD1	0	0	0	0	0	0	1	1	0	0	1	0	0	0	0	0	0	0	0	0	0	0	0	0	0	1	0	0	0	0	1	0	0	0	2	1	0	0	0	0	1	0	0	0	2	-1.07406	1	0	0
MLLT1	0	0	0	0	0	0	0	0	1	1	1	0	0	0	0	0	0	0	0	0	0	0	0	0	0	0	2	0	0	0	0	2	0	0	4	0	1	0	0	0	0	1	0	0	2	-0.169687	0	1.05653	1
CARS2	0	0	0	0	0	0	1	1	0	0	1	0	0	0	0	0	0	0	0	0	0	0	0	0	0	0	0	0	0	0	1	1	0	0	2	0	0	0	0	0	1	1	0	0	2	-0.198444	0	4.51882	1
EIF5	0	0	0	0	0	0	1	1	0	0	1	0	0	0	0	0	0	0	0	0	0	0	0	0	0	1	1	0	0	0	0	0	0	0	2	1	1	0	0	0	0	0	0	0	2	-0.179704	0	9.24088	1
ANKLE2	0	0	0	0	0	0	1	1	0	0	1	0	0	0	0	0	0	0	0	0	0	0	0	0	0	0	0	0	1	0	1	0	0	0	2	0	0	0	1	0	1	0	0	0	2	0.0100684	0	4.09724	1
PLEKHF2	1	0	0	1	0	0	0	0	0	0	0	0	0	0	0	0	0	0	0	0	0	0	0	0	0	1	2	0	0	0	0	0	0	0	3	1	1	0	0	0	0	0	0	0	2	0.530289	0	1.58157	1
RNF19B	1	0	0	1	0	0	0	0	0	0	0	0	0	0	0	0	0	0	0	0	0	0	0	0	0	4	0	0	0	0	2	0	0	0	6	1	0	0	0	0	1	0	0	0	2	0.625532	0	2.91561	1
PNRC2	0	0	0	0	0	0	0	0	1	1	1	0	0	0	0	0	0	0	0	0	0	0	0	0	0	0	2	0	0	0	0	1	0	0	3	0	1	0	0	0	0	1	0	0	2	0.166056	0	24.0799	1
TSSC4	1	0	0	1	0	0	0	0	0	0	0	0	0	0	0	0	0	0	0	0	0	0	0	0	0	0	0	0	0	0	1	3	0	0	4	0	0	0	0	0	1	1	0	0	2	0.368124	0	3.36153	1
CDC42BPB	0	1	0	1	0	0	0	0	0	0	0	0	0	0	0	0	0	0	0	0	0	0	0	0	0	0	1	0	0	0	2	0	0	0	3	0	1	0	0	0	1	0	0	0	2	0.100493	0	1.82383	1
TM4SF1	1	0	0	1	0	0	0	0	0	0	0	0	0	0	0	0	0	0	0	0	0	0	0	0	0	2	0	1	0	0	0	0	0	0	3	1	0	1	0	0	0	0	0	0	2	-0.990785	0	5.06106	1
GMFB	1	0	0	1	0	0	0	0	0	0	0	0	0	0	0	0	0	0	0	0	0	0	0	0	0	1	0	0	0	0	0	1	0	0	2	1	0	0	0	0	0	1	0	0	2	-0.0615076	0	1.3704	1
SERINC1	0	0	0	0	0	0	1	1	0	0	1	0	0	0	0	0	0	0	0	0	0	0	0	0	0	0	0	0	1	0	0	1	0	0	2	0	0	0	1	0	0	1	0	0	2	0.722158	0	6.22924	1
EMILIN2	0	0	0	0	0	0	2	1	0	0	1	0	0	0	0	0	0	0	0	0	0	0	0	0	0	0	0	0	0	0	1	1	0	0	2	0	0	0	0	0	1	1	0	0	2	0.00232908	0	2.11713	1
PCMT1	0	0	0	0	0	0	1	1	0	0	1	0	0	0	0	0	0	0	0	0	0	0	0	0	0	0	0	0	1	0	1	0	0	0	2	0	0	0	1	0	1	0	0	0	2	0.087654	0	1.28427	1
KRT8	0	1	0	1	0	0	0	0	0	0	0	0	0	0	0	0	0	0	0	0	0	0	0	0	0	1	0	0	1	0	0	0	0	0	2	1	0	0	1	0	0	0	0	0	2	0.755102	0	2.02626	1
ACSL1	1	0	0	1	0	0	0	0	0	0	0	0	0	0	0	0	0	0	0	0	0	0	0	0	0	0	2	0	1	0	0	0	0	0	3	0	1	0	1	0	0	0	0	0	2	0.313608	0	4.12632	1
RNF213	0	0	0	0	0	0	0	0	1	1	1	0	0	0	0	0	0	0	0	0	0	0	0	0	0	1	0	0	0	0	1	0	0	0	2	1	0	0	0	0	1	0	0	0	2	0.198219	0	12.659	1
GOLGA3	0	0	0	0	0	0	1	1	0	0	1	0	0	0	0	0	0	0	0	0	0	0	0	0	0	1	0	0	1	0	0	0	0	0	2	1	0	0	1	0	0	0	0	0	2	-0.249003	0	1.75256	1
SRSF6	0	0	0	0	0	0	1	1	0	0	1	0	0	0	0	0	0	0	0	0	0	0	0	0	0	2	0	0	0	0	1	0	0	0	3	1	0	0	0	0	1	0	0	0	2	-0.312327	0	6.99924	1
COLGALT1	0	0	0	0	0	0	1	1	0	0	1	0	0	0	0	0	0	0	0	0	0	0	0	0	0	0	0	0	0	1	0	2	0	0	3	0	0	0	0	1	0	1	0	0	2	-0.754927	0	3.28555	1
ANKMY1	0	0	0	0	0	0	1	1	0	0	1	0	0	0	0	0	0	0	0	0	0	0	0	0	0	0	0	0	0	0	0	1	0	1	2	0	0	0	0	0	0	1	0	1	2	0.418046	0	2.26192	1
CDC42	1	0	0	1	0	0	0	0	0	0	0	0	0	0	0	0	0	0	0	0	0	0	0	0	0	1	0	0	0	0	0	0	0	1	2	1	0	0	0	0	0	0	0	1	2	-0.128184	0	51.4481	1
ELL2	0	1	0	1	0	0	0	0	0	0	0	0	0	0	0	0	0	0	0	0	0	0	0	0	0	1	0	0	0	0	0	0	0	1	2	1	0	0	0	0	0	0	0	1	2	0.214417	0	1.57528	1
TNRC18	0	0	0	0	0	0	0	0	1	1	1	0	0	0	0	0	0	0	0	0	0	0	0	0	0	0	0	0	0	0	1	1	0	0	2	0	0	0	0	0	1	1	0	0	2	0.307578	0	7.06961	1
LRFN4	0	1	0	1	0	0	0	0	0	0	0	0	0	0	0	0	0	0	0	0	0	0	0	0	0	0	0	0	1	0	0	1	0	0	2	0	0	0	1	0	0	1	0	0	2	-0.240997	0	1.98111	1
DNMT3B	0	1	0	1	0	0	0	0	0	0	0	0	0	0	0	0	0	0	0	0	0	0	0	0	0	0	0	0	0	0	1	1	0	0	2	0	0	0	0	0	1	1	0	0	2	0.31277	0	1.69038	1
PTPN1	1	0	0	1	0	0	0	0	0	0	0	0	0	0	0	0	0	0	0	0	0	0	0	0	0	0	3	0	0	0	1	0	0	0	4	0	1	0	0	0	1	0	0	0	2	-0.0186544	0	3.52409	1
C1orf186	0	1	0	1	0	0	0	0	0	0	0	0	0	0	0	0	0	0	0	0	0	0	0	0	0	1	1	0	0	0	0	0	0	0	2	1	1	0	0	0	0	0	0	0	2	0.377838	0	2.99098	1
TPSAB1	0	1	0	1	0	0	0	0	0	0	0	0	0	0	0	0	0	0	0	0	0	0	0	0	0	1	1	0	0	0	0	0	0	0	2	1	1	0	0	0	0	0	0	0	2	0	0	3.27274	1
TRAPPC12	0	1	0	1	0	0	0	0	0	0	0	0	0	0	0	0	0	0	0	0	0	0	0	0	0	1	1	0	0	0	0	0	0	0	2	1	1	0	0	0	0	0	0	0	2	0	0	1.75677	1
DPP4	0	1	0	1	0	0	0	0	0	0	0	0	0	0	0	0	0	0	0	0	0	0	0	0	0	0	2	0	0	1	0	0	0	0	3	0	1	0	0	1	0	0	0	0	2	0	0	1.78239	1
SP3	0	0	0	0	0	0	1	1	0	0	1	0	0	0	0	0	0	0	0	0	0	0	0	0	0	0	3	0	1	0	0	0	0	0	4	0	1	0	1	0	0	0	0	0	2	0.304403	0	2.47162	1
RUFY1	0	0	0	0	0	0	0	0	1	1	1	0	0	0	0	0	0	0	0	0	0	0	0	0	0	0	0	1	0	0	1	0	0	0	2	0	0	1	0	0	1	0	0	0	2	0.246846	0	2.09895	1
OXR1	0	0	0	0	0	0	0	0	1	1	1	0	0	0	0	0	0	0	0	0	0	0	0	0	0	0	1	0	1	0	0	0	0	0	2	0	1	0	1	0	0	0	0	0	2	0.567058	0	2.8348	1
SPTBN1	0	0	0	0	0	0	1	1	0	0	1	0	0	0	0	0	0	0	0	0	0	0	0	0	0	1	0	0	0	0	3	0	0	0	4	1	0	0	0	0	1	0	0	0	2	0.12146	0	18.7989	1
PACSIN2	0	0	0	0	0	0	1	1	0	0	1	0	0	0	0	0	0	0	0	0	0	0	0	0	0	2	0	0	0	0	1	0	0	0	3	1	0	0	0	0	1	0	0	0	2	0.28923	0	5.47448	1
BCOR	0	0	0	0	0	0	1	1	0	0	1	0	0	0	0	0	0	0	0	0	0	0	0	0	0	0	1	0	4	4	1	5	1	1	17	0	1	0	1	1	1	1	1	1	7	0.0535565	0	-3.83889	0
EBF1	0	0	0	0	0	0	2	1	0	0	1	0	0	0	0	0	0	0	0	0	0	0	0	0	0	1	2	1	2	0	1	2	1	0	10	1	1	1	1	0	1	1	1	0	7	0.318628	0	0	0
MPO	0	1	0	1	0	0	1	1	0	0	1	0	0	0	0	0	0	0	0	0	0	0	0	0	0	1	1	0	1	0	0	1	0	0	4	1	1	0	1	0	0	1	0	0	4	-0.923392	0	-1025.79	0
ABHD2	1	1	1	2	0	0	0	0	0	0	0	0	0	0	0	0	0	0	0	0	0	0	0	0	0	3	5	0	0	0	2	1	0	0	11	1	1	0	0	0	1	1	0	0	4	0.204932	0	-1.51381	0
NACC2	0	0	0	0	1	1	1	1	1	1	2	0	0	0	0	0	0	0	0	0	0	0	0	0	0	3	1	0	1	0	1	0	0	0	6	1	1	0	1	0	1	0	0	0	4	0.513082	0	-1.48432	0
NINJ2	1	1	1	2	0	0	0	0	0	0	0	0	0	0	0	0	0	0	0	0	0	0	0	0	0	2	2	0	1	0	0	1	0	0	6	1	1	0	1	0	0	1	0	0	4	0.305775	0	-3.8171	0
MAFK	0	0	0	0	0	0	0	0	0	0	0	0	0	0	0	0	0	0	0	0	0	0	0	0	0	2	0	1	1	0	0	1	0	0	5	1	0	1	1	0	0	1	0	0	4	0.718575	0	2.87711	1
ZNF740	0	0	0	0	0	0	0	0	0	0	0	0	0	0	0	0	0	0	0	0	0	0	0	0	0	1	1	0	0	0	1	1	0	0	4	1	1	0	0	0	1	1	0	0	4	0.146944	0	2.47592	1
MXI1	1	0	0	1	0	0	1	1	0	0	1	0	0	0	0	0	0	0	0	0	0	0	0	0	0	0	2	0	1	0	1	2	0	0	6	0	1	0	1	0	1	1	0	0	4	0.729657	0	-1.83564	0
GNA12	0	0	0	0	0	0	1	1	1	1	2	0	0	0	0	0	0	0	0	0	0	0	0	0	0	3	1	0	0	0	1	1	0	0	6	1	1	0	0	0	1	1	0	0	4	1.25741	0	-2.60769	0
MMP2	1	1	1	2	0	0	0	0	0	0	0	0	0	0	0	0	0	0	0	0	0	0	0	0	0	2	1	0	2	0	1	0	0	0	6	1	1	0	1	0	1	0	0	0	4	0.267362	0	0.705174	0
KCTD12	0	0	0	0	1	1	1	1	1	1	2	0	0	0	0	0	0	0	0	0	0	0	0	0	0	4	2	0	1	0	5	0	0	0	12	1	1	0	1	0	1	0	0	0	4	0	0	-5.91779	0
HIVEP1	0	0	0	0	1	1	1	1	1	1	2	0	0	0	0	0	0	0	0	0	0	0	0	0	0	0	2	1	0	0	1	0	0	1	5	0	1	1	0	0	1	0	0	1	4	0.286315	0	-0.917389	0
ZBTB25	0	0	0	0	0	0	1	1	1	1	2	0	0	0	0	0	0	0	0	0	0	0	0	0	0	1	1	0	0	0	0	1	0	1	4	1	1	0	0	0	0	1	0	1	4	-0.156804	0	0.599878	0
LGALSL	0	0	0	0	1	1	1	1	1	1	2	0	0	0	0	0	0	0	0	0	0	0	0	0	0	1	1	0	1	0	1	0	0	0	4	1	1	0	1	0	1	0	0	0	4	0	0	0	0
RMI2	0	0	0	0	0	0	0	0	0	0	0	0	0	0	0	0	0	0	0	0	0	0	0	0	0	1	2	0	0	0	1	0	0	1	5	1	1	0	0	0	1	0	0	1	4	-1.02661	1	-13.1752	0
TSEN2	0	0	0	0	0	0	0	0	0	0	0	0	0	0	0	0	0	0	0	0	0	0	0	0	0	1	2	0	0	0	1	1	0	0	5	1	1	0	0	0	1	1	0	0	4	-1.05082	1	-1.79975	0
INPP4B	0	0	0	0	0	0	0	0	0	0	0	0	0	0	0	0	0	0	0	0	0	0	0	0	0	1	6	0	1	0	2	0	0	0	10	1	1	0	1	0	1	0	0	0	4	0	0	5.53306	1
FABP5	0	0	0	0	0	0	0	0	0	0	0	0	0	0	0	0	0	0	0	0	0	0	0	0	0	3	0	0	1	1	4	0	0	0	9	1	0	0	1	1	1	0	0	0	4	-1.78148	1	-9.49302	0
FLVCR2	0	0	0	0	1	1	1	1	1	1	2	0	0	0	0	0	0	0	0	0	0	0	0	0	0	1	3	0	1	0	1	0	0	0	6	1	1	0	1	0	1	0	0	0	4	-0.00497781	0	-0.0406341	0
EEF1A1	0	0	0	0	0	0	0	0	0	0	0	0	0	0	0	0	0	0	0	0	0	0	0	0	0	1	1	0	1	0	0	0	0	1	4	1	1	0	1	0	0	0	0	1	4	-0.162707	0	1422.76	1
ATP8A1	0	0	0	0	0	0	0	0	0	0	0	0	0	0	0	0	0	0	0	0	0	0	0	0	0	2	0	1	0	0	1	1	0	0	5	1	0	1	0	0	1	1	0	0	4	0.500959	0	3.553	1
DNAJA1	0	0	0	0	0	0	0	0	0	0	0	0	0	0	0	0	0	0	0	0	0	0	0	0	0	0	4	0	1	0	1	0	1	0	7	0	1	0	1	0	1	0	1	0	4	-1.07288	1	-66.9458	0
CSF3R	0	0	0	0	0	0	0	0	0	0	0	0	0	0	0	0	0	0	0	0	0	0	0	0	0	2	0	0	1	0	1	2	0	0	6	1	0	0	1	0	1	1	0	0	4	0.910046	0	13.954	1
AKAP2	0	0	0	0	0	0	0	0	0	0	0	0	0	0	0	0	0	0	0	0	0	0	0	0	0	3	2	0	0	0	1	0	0	1	7	1	1	0	0	0	1	0	0	1	4	-1.78521	1	-12.5584	0
TPCN2	0	0	0	0	2	1	2	1	2	1	2	0	0	0	0	0	0	0	0	0	0	0	0	0	0	1	0	0	1	0	1	1	0	0	4	1	0	0	1	0	1	1	0	0	4	0.274552	0	0.424552	0
ZFYVE28	0	0	0	0	1	1	1	1	1	1	2	0	0	0	0	0	0	0	0	0	0	0	0	0	0	1	1	0	0	0	1	1	0	0	4	1	1	0	0	0	1	1	0	0	4	0.00434217	0	0	0
CYP2R1	0	0	0	0	1	1	1	1	1	1	2	0	0	0	0	0	0	0	0	0	0	0	0	0	0	1	1	0	1	0	1	0	0	0	4	1	1	0	1	0	1	0	0	0	4	0.519247	0	0.392296	0
CMKLR1	0	0	0	0	1	1	1	1	1	1	2	0	0	0	0	0	0	0	0	0	0	0	0	0	0	3	1	0	0	0	1	0	0	1	6	1	1	0	0	0	1	0	0	1	4	0	0	0	0
PECAM1	0	0	0	0	1	1	1	1	1	1	2	0	0	0	0	0	0	0	0	0	0	0	0	0	0	3	1	0	0	0	0	2	0	1	7	1	1	0	0	0	0	1	0	1	4	-0.0695783	0	-3.67544	0
WDR33	0	0	0	0	0	0	0	0	0	0	0	0	0	0	0	0	0	0	0	0	0	0	0	0	0	1	1	0	1	0	2	0	0	0	5	1	1	0	1	0	1	0	0	0	4	0.432392	0	10.5034	1
SCYL3	0	0	0	0	0	0	0	0	0	0	0	0	0	0	0	0	0	0	0	0	0	0	0	0	0	1	1	0	1	0	1	0	0	0	4	1	1	0	1	0	1	0	0	0	4	0.380765	0	1.13489	1
S100A10	0	0	0	0	0	0	0	0	0	0	0	0	0	0	0	0	0	0	0	0	0	0	0	0	0	2	1	1	0	0	1	0	0	0	5	1	1	1	0	0	1	0	0	0	4	0.902064	0	16.1576	1
RFX2	0	0	0	0	0	0	0	0	0	0	0	0	0	0	0	0	0	0	0	0	0	0	0	0	0	6	2	0	0	0	1	2	0	0	11	1	1	0	0	0	1	1	0	0	4	-0.28105	0	1.99762	1
UTRN	0	0	0	0	0	0	0	0	0	0	0	0	0	0	0	0	0	0	0	0	0	0	0	0	0	3	2	0	0	1	2	0	0	0	8	1	1	0	0	1	1	0	0	0	4	0.249218	0	8.4938	1
USP15	0	0	0	0	0	0	0	0	0	0	0	0	0	0	0	0	0	0	0	0	0	0	0	0	0	2	4	1	0	1	0	0	0	0	8	1	1	1	0	1	0	0	0	0	4	-0.07488	0	9.21115	1
SMURF1	0	0	0	0	0	0	0	0	0	0	0	0	0	0	0	0	0	0	0	0	0	0	0	0	0	2	3	0	1	0	1	0	0	0	7	1	1	0	1	0	1	0	0	0	4	-0.203412	0	1.47782	1
TAB1	0	0	0	0	0	0	0	0	0	0	0	0	0	0	0	0	0	0	0	0	0	0	0	0	0	0	1	0	1	0	1	3	0	0	6	0	1	0	1	0	1	1	0	0	4	0.256825	0	1.44058	1
PNRC1	0	0	0	0	0	0	0	0	0	0	0	0	0	0	0	0	0	0	0	0	0	0	0	0	0	1	3	0	1	0	0	1	0	0	6	1	1	0	1	0	0	1	0	0	4	1.00029	0	29.8035	1
TNK2	0	0	0	0	0	0	0	0	0	0	0	0	0	0	0	0	0	0	0	0	0	0	0	0	0	1	0	0	0	2	1	1	0	0	5	1	0	0	0	1	1	1	0	0	4	0.685389	0	5.05434	1
EMP1	0	0	0	0	0	0	0	0	0	0	0	0	0	0	0	0	0	0	0	0	0	0	0	0	0	2	1	0	0	0	2	1	0	0	6	1	1	0	0	0	1	1	0	0	4	0	0	2.71939	1
SIL1	0	0	0	0	0	0	0	0	0	0	0	0	0	0	0	0	0	0	0	0	0	0	0	0	0	1	2	0	2	0	1	0	0	0	6	1	1	0	1	0	1	0	0	0	4	-0.0233894	0	5.95859	1
LONRF1	0	0	0	0	0	0	0	0	0	0	0	0	0	0	0	0	0	0	0	0	0	0	0	0	0	1	1	0	1	0	1	0	0	0	4	1	1	0	1	0	1	0	0	0	4	0.382812	0	1.41308	1
TSPAN5	0	0	0	0	1	1	1	1	1	1	2	0	0	0	0	0	0	0	0	0	0	0	0	0	0	1	1	0	1	0	1	0	0	0	4	1	1	0	1	0	1	0	0	0	4	0.0305544	0	0	0
SYPL1	0	0	0	0	0	0	0	0	0	0	0	0	0	0	0	0	0	0	0	0	0	0	0	0	0	3	3	0	3	0	0	1	0	0	10	1	1	0	1	0	0	1	0	0	4	0.475278	0	5.66014	1
PIEZO1	0	0	0	0	0	0	0	0	0	0	0	0	0	0	0	0	0	0	0	0	0	0	0	0	0	2	0	0	0	0	1	3	1	0	7	1	0	0	0	0	1	1	1	0	4	0.0894707	0	10.7659	1
CDC42EP3	0	0	0	0	0	0	0	0	0	0	0	0	0	0	0	0	0	0	0	0	0	0	0	0	0	8	2	0	1	0	0	1	0	0	12	1	1	0	1	0	0	1	0	0	4	0.598613	0	1.68765	1
STAT1	0	0	0	0	0	0	0	0	0	0	0	0	0	0	0	0	0	0	0	0	0	0	0	0	0	1	0	0	2	0	1	0	0	1	5	1	0	0	1	0	1	0	0	1	4	0.472064	0	2.27282	1
TRAF2	0	0	0	0	0	0	0	0	0	0	0	0	0	0	0	0	0	0	0	0	0	0	0	0	0	1	0	0	0	1	0	2	0	1	5	1	0	0	0	1	0	1	0	1	4	-0.164347	0	1.80059	1
ZNF428	0	0	0	0	0	0	0	0	0	0	0	0	0	0	0	0	0	0	0	0	0	0	0	0	0	0	0	0	1	0	1	2	1	0	5	0	0	0	1	0	1	1	1	0	4	-0.04029	0	3.01101	1
APOL6	0	0	0	0	0	0	0	0	0	0	0	0	0	0	0	0	0	0	0	0	0	0	0	0	0	2	0	1	0	1	0	0	0	1	5	1	0	1	0	1	0	0	0	1	4	0.304058	0	1.8604	1
SOCS3	0	0	0	0	0	0	0	0	0	0	0	0	0	0	0	0	0	0	0	0	0	0	0	0	0	1	0	0	1	0	0	1	1	0	4	1	0	0	1	0	0	1	1	0	4	1.56747	0	12.7781	1
TNFRSF1B	0	0	0	0	0	0	0	0	0	0	0	0	0	0	0	0	0	0	0	0	0	0	0	0	0	0	0	0	1	1	0	1	1	0	4	0	0	0	1	1	0	1	1	0	4	0.568234	0	11.5721	1
AP5Z1	0	0	0	0	0	0	0	0	0	0	0	0	0	0	0	0	0	0	0	0	0	0	0	0	0	1	0	0	1	0	0	1	1	0	4	1	0	0	1	0	0	1	1	0	4	0.609686	0	1.87726	1
MX2	0	0	0	0	0	0	0	0	0	0	0	0	0	0	0	0	0	0	0	0	0	0	0	0	0	1	1	1	0	0	0	0	2	0	5	1	1	1	0	0	0	0	1	0	4	0.0572451	0	1.5464	1
PIKFYVE	0	0	0	0	0	0	0	0	0	0	0	0	0	0	0	0	0	0	0	0	0	0	0	0	0	1	2	0	0	0	1	0	0	1	5	1	1	0	0	0	1	0	0	1	4	0.121229	0	5.93911	1
IL1B	0	0	0	0	0	0	0	0	0	0	0	0	0	0	0	0	0	0	0	0	0	0	0	0	0	2	1	0	2	1	0	0	0	0	6	1	1	0	1	1	0	0	0	0	4	-0.129134	0	83.9638	1
NR1H3	0	0	0	0	0	0	0	0	0	0	0	0	0	0	0	0	0	0	0	0	0	0	0	0	0	0	1	0	1	0	1	0	0	1	4	0	1	0	1	0	1	0	0	1	4	0.609899	0	5.15649	1
ZNF804A	1	1	1	2	0	0	0	0	0	0	0	0	0	0	0	0	0	0	0	0	0	0	0	0	0	1	1	0	1	0	2	0	0	0	5	1	1	0	1	0	1	0	0	0	4	0.124613	0	-0.376197	0
ZNF395	0	0	0	0	0	0	0	0	0	0	0	0	0	0	0	0	0	0	0	0	0	0	0	0	0	1	1	0	0	0	0	3	1	0	6	1	1	0	0	0	0	1	1	0	4	0.258708	0	4.22913	1
TJP2	0	0	0	0	0	0	0	0	0	0	0	0	0	0	0	0	0	0	0	0	0	0	0	0	0	1	1	0	0	1	2	0	0	0	5	1	1	0	0	1	1	0	0	0	4	-0.539822	0	1.16745	1
SH3BP1	0	0	0	0	0	0	0	0	0	0	0	0	0	0	0	0	0	0	0	0	0	0	0	0	0	1	0	0	1	0	2	0	0	1	5	1	0	0	1	0	1	0	0	1	4	0.0159132	0	3.56231	1
PLXNB2	0	0	0	0	0	0	0	0	0	0	0	0	0	0	0	0	0	0	0	0	0	0	0	0	0	1	1	0	1	0	0	0	0	1	4	1	1	0	1	0	0	0	0	1	4	0.15595	0	5.11247	1
RGS18	0	0	0	0	0	0	0	0	0	0	0	0	0	0	0	0	0	0	0	0	0	0	0	0	0	1	1	0	1	0	2	0	0	0	5	1	1	0	1	0	1	0	0	0	4	0.136344	0	7.76361	1
IFRD1	0	0	0	0	0	0	0	0	0	0	0	0	0	0	0	0	0	0	0	0	0	0	0	0	0	1	1	0	0	0	2	1	0	0	5	1	1	0	0	0	1	1	0	0	4	0.769045	0	6.77106	1
SGK1	0	0	0	0	0	0	0	0	0	0	0	0	0	0	0	0	0	0	0	0	0	0	0	0	0	4	4	0	1	0	4	0	0	0	13	1	1	0	1	0	1	0	0	0	4	0.20216	0	1.07483	1
ATAD2B	0	0	0	0	0	0	0	0	0	0	0	0	0	0	0	0	0	0	0	0	0	0	0	0	0	1	2	0	1	0	3	0	0	0	7	1	1	0	1	0	1	0	0	0	4	0.131134	0	1.00261	1
LPIN2	0	0	0	0	0	0	0	0	0	0	0	0	0	0	0	0	0	0	0	0	0	0	0	0	0	2	1	1	1	0	0	0	0	0	5	1	1	1	1	0	0	0	0	0	4	0.240297	0	2.76544	1
BIRC3	0	0	0	0	0	0	0	0	0	0	0	0	0	0	0	0	0	0	0	0	0	0	0	0	0	0	1	1	1	0	0	1	0	0	4	0	1	1	1	0	0	1	0	0	4	0.613976	0	4.24125	1
FLT1	0	0	0	0	1	1	1	1	1	1	2	0	0	0	0	0	0	0	0	0	0	0	0	0	0	3	3	0	1	0	2	0	0	0	9	1	1	0	1	0	1	0	0	0	4	0	0	0	0
LGMN	0	0	0	0	0	0	1	1	1	1	2	0	0	0	0	0	0	0	0	0	0	0	0	0	0	2	1	0	1	0	0	1	0	0	5	1	1	0	1	0	0	1	0	0	4	0	0	0	0
UBC	0	0	0	0	0	0	0	0	0	0	0	0	0	0	0	0	0	0	0	0	0	0	0	0	0	1	2	0	0	0	1	0	1	0	5	1	1	0	0	0	1	0	1	0	4	0.201708	0	143.148	1
THADA	0	0	0	0	0	0	0	0	0	0	0	0	0	0	0	0	0	0	0	0	0	0	0	0	0	2	2	0	0	0	2	1	0	0	7	1	1	0	0	0	1	1	0	0	4	-0.0910948	0	3.0528	1
NR3C1	0	0	0	0	0	0	0	0	0	0	0	0	0	0	0	0	0	0	0	0	0	0	0	0	0	3	2	0	4	0	2	0	0	0	11	1	1	0	1	0	1	0	0	0	4	0.589068	0	3.73599	1
OSBPL3	0	0	0	0	0	0	0	0	0	0	0	0	0	0	0	0	0	0	0	0	0	0	0	0	0	1	2	0	0	0	3	1	0	0	7	1	1	0	0	0	1	1	0	0	4	-0.256114	0	1.25442	1
TTYH3	0	0	0	0	0	0	0	0	0	0	0	0	0	0	0	0	0	0	0	0	0	0	0	0	0	1	1	0	2	0	0	2	0	0	6	1	1	0	1	0	0	1	0	0	4	0.136595	0	1.64387	1
VMP1	0	0	0	0	0	0	0	0	0	0	0	0	0	0	0	0	0	0	0	0	0	0	0	0	0	2	1	0	0	0	1	0	0	1	5	1	1	0	0	0	1	0	0	1	4	0.434819	0	7.84017	1
ABLIM1	0	0	0	0	0	0	0	0	0	0	0	0	0	0	0	0	0	0	0	0	0	0	0	0	0	4	5	0	1	0	4	0	0	0	14	1	1	0	1	0	1	0	0	0	4	0	0	1.39183	1
ARHGAP22	0	0	0	0	1	1	1	1	1	1	2	0	0	0	0	0	0	0	0	0	0	0	0	0	0	4	2	0	1	0	1	0	0	0	8	1	1	0	1	0	1	0	0	0	4	0.321452	0	0	0
GADD45B	0	0	0	0	0	0	0	0	0	0	0	0	0	0	0	0	0	0	0	0	0	0	0	0	0	3	1	0	0	0	0	2	0	1	7	1	1	0	0	0	0	1	0	1	4	0.640426	0	43.6199	1
PSMB1	0	0	0	0	0	0	0	0	0	0	0	0	0	0	0	0	0	0	0	0	0	0	0	0	0	1	0	1	0	0	1	0	0	1	4	1	0	1	0	0	1	0	0	1	4	-0.291845	0	8.62433	1
LONP2	0	0	0	0	0	0	0	0	0	0	0	0	0	0	0	0	0	0	0	0	0	0	0	0	0	1	1	0	1	0	1	0	0	0	4	1	1	0	1	0	1	0	0	0	4	0.049966	0	3.0323	1
MS4A7	0	0	0	0	0	0	0	0	0	0	0	0	0	0	0	0	0	0	0	0	0	0	0	0	0	1	0	2	1	0	1	0	0	0	5	1	0	1	1	0	1	0	0	0	4	0.504359	0	1.01381	1
RFX3	0	0	0	0	0	0	0	0	0	0	0	0	0	0	0	0	0	0	0	0	0	0	0	0	0	2	1	0	1	0	2	0	0	0	6	1	1	0	1	0	1	0	0	0	4	0.51624	0	2.60579	1
SPINK2	0	0	0	0	0	0	0	0	0	0	0	0	0	0	0	0	0	0	0	0	0	0	0	0	0	1	4	0	2	0	1	0	0	0	8	1	1	0	1	0	1	0	0	0	4	-0.409871	0	6.24908	1
CNTRL	0	0	0	0	0	0	0	0	0	0	0	0	0	0	0	0	0	0	0	0	0	0	0	0	0	1	0	0	0	0	1	1	1	0	4	1	0	0	0	0	1	1	1	0	4	0.194905	0	9.27265	1
MAP7	0	0	0	0	0	0	0	0	0	0	0	0	0	0	0	0	0	0	0	0	0	0	0	0	0	2	4	1	0	0	1	0	0	0	8	1	1	1	0	0	1	0	0	0	4	0.464098	0	1.30789	1
MAMDC2	0	0	0	0	0	0	0	0	0	0	0	0	0	0	0	0	0	0	0	0	0	0	0	0	0	2	2	0	3	0	3	0	0	0	10	1	1	0	1	0	1	0	0	0	4	0	0	4.47622	1
LIPC	0	0	0	0	1	1	1	1	1	1	2	0	0	0	0	0	0	0	0	0	0	0	0	0	0	2	1	0	2	0	0	4	0	0	9	1	1	0	1	0	0	1	0	0	4	0	0	0	0
TLE1	0	0	0	0	1	1	1	1	1	1	2	0	0	0	0	0	0	0	0	0	0	0	0	0	0	1	0	2	0	0	5	1	0	0	9	1	0	1	0	0	1	1	0	0	4	-0.0789021	0	0	0
NDRG1	0	0	0	0	1	1	1	1	1	1	2	0	0	0	0	0	0	0	0	0	0	0	0	0	0	3	3	0	1	0	0	0	1	0	8	1	1	0	1	0	0	0	1	0	4	0.270291	0	-6.65956	0
DEPTOR	0	0	0	0	0	0	0	0	0	0	0	0	0	0	0	0	0	0	0	0	0	0	0	0	0	4	1	0	1	0	1	0	0	0	7	1	1	0	1	0	1	0	0	0	4	0.263919	0	4.84586	1
EMID1	0	0	0	0	0	0	0	0	0	0	0	0	0	0	0	0	0	0	0	0	0	0	0	0	0	1	0	0	1	0	0	1	1	0	4	1	0	0	1	0	0	1	1	0	4	-0.247438	0	4.74427	1
MTHFD1L	0	0	0	0	0	0	0	0	0	0	0	0	0	0	0	0	0	0	0	0	0	0	0	0	0	0	2	0	1	0	1	1	0	0	5	0	1	0	1	0	1	1	0	0	4	-1.18751	1	-2.65438	0
GOLGA8B	0	0	0	0	0	0	0	0	0	0	0	0	0	0	0	0	0	0	0	0	0	0	0	0	0	0	0	1	1	0	1	0	0	1	4	0	0	1	1	0	1	0	0	1	4	0.230153	0	7.93452	1
MPHOSPH6	0	0	0	0	0	0	0	0	0	0	0	0	0	0	0	0	0	0	0	0	0	0	0	0	0	1	1	1	0	0	1	0	0	0	4	1	1	1	0	0	1	0	0	0	4	-1.46159	1	-13.7784	0
TRANK1	0	0	0	0	0	0	0	0	0	0	0	0	0	0	0	0	0	0	0	0	0	0	0	0	0	2	3	0	0	0	1	1	0	0	7	1	1	0	0	0	1	1	0	0	4	0.596782	0	3.78694	1
PEX7	0	0	0	0	0	0	0	0	0	0	0	0	0	0	0	0	0	0	0	0	0	0	0	0	0	2	1	1	1	0	0	0	0	0	5	1	1	1	1	0	0	0	0	0	4	-1.04682	1	-1.93398	0
HSH2D	0	0	0	0	0	0	0	0	0	0	0	0	0	0	0	0	0	0	0	0	0	0	0	0	0	0	1	1	0	0	1	1	0	0	4	0	1	1	0	0	1	1	0	0	4	-0.476694	0	35.3893	1
COL24A1	0	0	0	0	0	0	0	0	0	0	0	0	0	0	0	0	0	0	0	0	0	0	0	0	0	3	2	0	1	0	3	0	0	0	9	1	1	0	1	0	1	0	0	0	4	0.486281	0	2.98197	1
ST6GAL1	0	0	0	0	0	0	0	0	0	0	0	0	0	0	0	0	0	0	0	0	0	0	0	0	0	1	1	0	1	0	1	0	0	0	4	1	1	0	1	0	1	0	0	0	4	-0.0123933	0	2.36975	1
RPL39L	0	0	0	0	0	0	0	0	0	0	0	0	0	0	0	0	0	0	0	0	0	0	0	0	0	2	0	1	2	0	1	0	0	0	6	1	0	1	1	0	1	0	0	0	4	-1.4456	1	0	0
NLN	0	0	0	0	0	0	0	0	0	0	0	0	0	0	0	0	0	0	0	0	0	0	0	0	0	0	1	0	1	0	1	0	0	2	5	0	1	0	1	0	1	0	0	1	4	-1.1963	1	-3.76349	0
CCNG1	0	0	0	0	0	0	0	0	0	0	0	0	0	0	0	0	0	0	0	0	0	0	0	0	0	2	0	0	2	0	2	0	0	1	7	1	0	0	1	0	1	0	0	1	4	0.979682	0	8.25694	1
NSL1	0	0	0	0	0	0	0	0	0	0	0	0	0	0	0	0	0	0	0	0	0	0	0	0	0	2	1	0	1	0	1	0	0	0	5	1	1	0	1	0	1	0	0	0	4	0.277684	0	1.00655	1
ST3GAL1	0	0	0	0	0	0	0	0	0	0	0	0	0	0	0	0	0	0	0	0	0	0	0	0	0	6	2	0	0	0	4	1	0	0	13	1	1	0	0	0	1	1	0	0	4	0.369999	0	5.05043	1
CALM2	0	0	0	0	0	0	0	0	0	0	0	0	0	0	0	0	0	0	0	0	0	0	0	0	0	3	2	0	2	0	1	0	0	0	8	1	1	0	1	0	1	0	0	0	4	-0.148315	0	39.5429	1
SLC40A1	0	0	0	0	0	0	0	0	0	0	0	0	0	0	0	0	0	0	0	0	0	0	0	0	0	1	1	1	0	0	1	0	0	0	4	1	1	1	0	0	1	0	0	0	4	1.05758	0	19.6933	1
PSAP	0	0	0	0	0	0	0	0	0	0	0	0	0	0	0	0	0	0	0	0	0	0	0	0	0	3	1	0	2	0	1	0	0	0	7	1	1	0	1	0	1	0	0	0	4	0.25418	0	109.409	1
SQSTM1	0	0	0	0	0	0	0	0	0	0	0	0	0	0	0	0	0	0	0	0	0	0	0	0	0	2	1	1	0	0	0	2	0	0	6	1	1	1	0	0	0	1	0	0	4	1.19071	0	11.166	1
ZNF358	0	0	0	0	0	0	0	0	0	0	0	0	0	0	0	0	0	0	0	0	0	0	0	0	0	2	1	0	0	0	1	1	0	0	5	1	1	0	0	0	1	1	0	0	4	0.48097	0	1.85153	1
BCL2L1	0	0	0	0	0	0	0	0	0	0	0	0	0	0	0	0	0	0	0	0	0	0	0	0	0	1	2	0	0	0	1	1	0	0	5	1	1	0	0	0	1	1	0	0	4	-0.532356	0	5.70128	1
IFNGR1	0	0	0	0	0	0	0	0	0	0	0	0	0	0	0	0	0	0	0	0	0	0	0	0	0	2	2	0	1	0	1	0	0	0	6	1	1	0	1	0	1	0	0	0	4	0.566777	0	7.88204	1
SUMF1	0	0	0	0	0	0	0	0	0	0	0	0	0	0	0	0	0	0	0	0	0	0	0	0	0	4	2	1	0	0	1	0	0	0	8	1	1	1	0	0	1	0	0	0	4	0.0314179	0	1.66739	1
DENND5A	0	0	0	0	0	0	0	0	0	0	0	0	0	0	0	0	0	0	0	0	0	0	0	0	0	1	2	0	1	0	1	0	0	0	5	1	1	0	1	0	1	0	0	0	4	0.955404	0	12.8017	1
MAPK14	0	0	0	0	0	0	0	0	0	0	0	0	0	0	0	0	0	0	0	0	0	0	0	0	0	2	1	0	1	0	1	0	0	0	5	1	1	0	1	0	1	0	0	0	4	0.176565	0	8.03316	1
KCNN4	0	0	0	0	0	0	0	0	0	0	0	0	0	0	0	0	0	0	0	0	0	0	0	0	0	1	1	0	0	1	0	1	0	0	4	1	1	0	0	1	0	1	0	0	4	0.134142	0	5.49304	1
CPT1A	0	0	0	0	0	0	0	0	0	0	0	0	0	0	0	0	0	0	0	0	0	0	0	0	0	1	1	0	1	0	0	1	0	0	4	1	1	0	1	0	0	1	0	0	4	-0.0292299	0	9.39324	1
INPP5D	0	0	0	0	0	0	0	0	0	0	0	0	0	0	0	0	0	0	0	0	0	0	0	0	0	1	2	0	1	0	1	0	0	0	5	1	1	0	1	0	1	0	0	0	4	0.229018	0	18.0163	1
ZPR1	0	0	0	0	0	0	0	0	0	0	0	0	0	0	0	0	0	0	0	0	0	0	0	0	0	2	0	0	0	1	1	1	0	0	5	1	0	0	0	1	1	1	0	0	4	-0.389357	0	1.05152	1
SLC20A1	0	0	0	0	0	0	0	0	0	0	0	0	0	0	0	0	0	0	0	0	0	0	0	0	0	2	0	0	2	1	0	0	1	0	6	1	0	0	1	1	0	0	1	0	4	-0.778391	0	5.73678	1
PSMA1	0	0	0	0	0	0	0	0	0	0	0	0	0	0	0	0	0	0	0	0	0	0	0	0	0	1	1	0	1	0	1	0	0	0	4	1	1	0	1	0	1	0	0	0	4	0.0920948	0	12.2895	1
TCOF1	0	0	0	0	0	0	0	0	0	0	0	0	0	0	0	0	0	0	0	0	0	0	0	0	0	2	2	0	0	0	2	0	0	1	7	1	1	0	0	0	1	0	0	1	4	-0.632325	0	2.84003	1
ZBTB17	0	0	0	0	0	0	0	0	0	0	0	0	0	0	0	0	0	0	0	0	0	0	0	0	0	2	1	0	0	0	0	2	0	1	6	1	1	0	0	0	0	1	0	1	4	0.590104	0	2.2949	1
SREBF1	0	0	0	0	0	0	0	0	0	0	0	0	0	0	0	0	0	0	0	0	0	0	0	0	0	0	0	0	2	1	0	3	1	0	7	0	0	0	1	1	0	1	1	0	4	0.280102	0	1.59334	1
OSTC	0	0	0	0	0	0	0	0	0	0	0	0	0	0	0	0	0	0	0	0	0	0	0	0	0	0	1	1	2	0	1	0	0	0	5	0	1	1	1	0	1	0	0	0	4	0.163633	0	3.2622	1
TALDO1	0	0	0	0	0	0	0	0	0	0	0	0	0	0	0	0	0	0	0	0	0	0	0	0	0	0	1	0	0	1	0	2	1	0	5	0	1	0	0	1	0	1	1	0	4	0.26525	0	50.163	1
PRR5L	0	0	0	0	0	0	0	0	0	0	0	0	0	0	0	0	0	0	0	0	0	0	0	0	0	2	6	0	0	0	2	0	0	1	11	1	1	0	0	0	1	0	0	1	4	0	0	2.41039	1
PYGL	0	0	0	0	0	0	0	0	0	0	0	0	0	0	0	0	0	0	0	0	0	0	0	0	0	3	2	0	0	0	2	2	0	0	9	1	1	0	0	0	1	1	0	0	4	0.313935	0	2.72822	1
AHDC1	0	0	0	0	0	0	0	0	0	0	0	0	0	0	0	0	0	0	0	0	0	0	0	0	0	2	0	0	1	0	0	2	1	0	6	1	0	0	1	0	0	1	1	0	4	0.341815	0	1.09616	1
RASA2	0	0	0	0	0	0	0	0	0	0	0	0	0	0	0	0	0	0	0	0	0	0	0	0	0	3	0	0	1	0	2	0	0	1	7	1	0	0	1	0	1	0	0	1	4	-0.0729317	0	1.93435	1
TANK	0	0	0	0	0	0	0	0	0	0	0	0	0	0	0	0	0	0	0	0	0	0	0	0	0	4	3	0	0	0	2	0	0	1	10	1	1	0	0	0	1	0	0	1	4	0.101864	0	1.26583	1
MANBA	0	0	0	0	0	0	0	0	0	0	0	0	0	0	0	0	0	0	0	0	0	0	0	0	0	1	2	1	0	0	2	0	0	0	6	1	1	1	0	0	1	0	0	0	4	1.27384	0	2.34276	1
NT5C2	0	0	0	0	0	0	0	0	0	0	0	0	0	0	0	0	0	0	0	0	0	0	0	0	0	1	3	0	0	0	2	0	0	1	7	1	1	0	0	0	1	0	0	1	4	0.10641	0	8.20739	1
ELF2	0	0	0	0	0	0	0	0	0	0	0	0	0	0	0	0	0	0	0	0	0	0	0	0	0	3	2	0	0	0	1	1	0	0	7	1	1	0	0	0	1	1	0	0	4	0.395829	0	3.26496	1
VAV1	0	0	0	0	0	0	0	0	0	0	0	0	0	0	0	0	0	0	0	0	0	0	0	0	0	0	1	0	2	0	1	1	0	0	5	0	1	0	1	0	1	1	0	0	4	0.296336	0	6.79175	1
RRBP1	0	0	0	0	0	0	0	0	0	0	0	0	0	0	0	0	0	0	0	0	0	0	0	0	0	1	1	0	2	0	1	0	0	0	5	1	1	0	1	0	1	0	0	0	4	-0.302146	0	4.65993	1
SELPLG	0	0	0	0	0	0	0	0	0	0	0	0	0	0	0	0	0	0	0	0	0	0	0	0	0	1	0	0	0	1	0	2	1	0	5	1	0	0	0	1	0	1	1	0	4	1.05006	0	8.05977	1
TMEM154	0	0	0	0	0	0	0	0	0	0	0	0	0	0	0	0	0	0	0	0	0	0	0	0	0	0	0	1	0	0	1	1	0	1	4	0	0	1	0	0	1	1	0	1	4	-0.0488443	0	2.43159	1
CTNND1	0	0	0	0	0	0	0	0	0	0	0	0	0	0	0	0	0	0	0	0	0	0	0	0	0	0	1	0	1	0	1	0	0	1	4	0	1	0	1	0	1	0	0	1	4	-0.158445	0	1.35147	1
RAP1GAP2	0	0	0	0	0	0	0	0	0	0	0	0	0	0	0	0	0	0	0	0	0	0	0	0	0	1	1	0	0	0	1	0	1	0	4	1	1	0	0	0	1	0	1	0	4	0.255306	0	1.15111	1
MYH9	0	0	0	0	0	0	0	0	0	0	0	0	0	0	0	0	0	0	0	0	0	0	0	0	0	1	1	0	2	0	2	0	0	0	6	1	1	0	1	0	1	0	0	0	4	0.00751596	0	39.0621	1
GTF3C1	0	0	0	0	0	0	0	0	0	0	0	0	0	0	0	0	0	0	0	0	0	0	0	0	0	2	0	1	1	1	0	0	0	0	5	1	0	1	1	1	0	0	0	0	4	0.135136	0	1.32748	1
CHKA	0	0	0	0	0	0	0	0	0	0	0	0	0	0	0	0	0	0	0	0	0	0	0	0	0	0	1	0	1	0	2	1	0	0	5	0	1	0	1	0	1	1	0	0	4	-0.00915424	0	2.07342	1
MRPS9	0	0	0	0	0	0	0	0	0	0	0	0	0	0	0	0	0	0	0	0	0	0	0	0	0	1	0	0	1	0	1	1	0	0	4	1	0	0	1	0	1	1	0	0	4	-0.229389	0	1.02007	1
FLNA	0	0	0	0	0	0	0	0	0	0	0	0	0	0	0	0	0	0	0	0	0	0	0	0	0	1	0	0	0	0	2	5	0	1	9	1	0	0	0	0	1	1	0	1	4	-0.215221	0	36.6767	1
TGFB1	0	0	0	0	0	0	0	0	0	0	0	0	0	0	0	0	0	0	0	0	0	0	0	0	0	1	0	0	0	0	1	3	0	1	6	1	0	0	0	0	1	1	0	1	4	0.00549523	0	6.22464	1
RASSF2	0	0	0	0	0	0	0	0	0	0	0	0	0	0	0	0	0	0	0	0	0	0	0	0	0	2	3	1	0	0	1	0	0	0	7	1	1	1	0	0	1	0	0	0	4	-0.0732169	0	4.35861	1
AMD1	0	0	0	0	0	0	0	0	0	0	0	0	0	0	0	0	0	0	0	0	0	0	0	0	0	1	3	0	2	0	2	0	0	0	8	1	1	0	1	0	1	0	0	0	4	-0.106123	0	24.9726	1
NEK7	0	0	0	0	0	0	0	0	0	0	0	0	0	0	0	0	0	0	0	0	0	0	0	0	0	2	0	0	1	0	5	1	0	0	9	1	0	0	1	0	1	1	0	0	4	0.843063	0	3.16189	1
CD47	0	0	0	0	0	0	0	0	0	0	0	0	0	0	0	0	0	0	0	0	0	0	0	0	0	0	0	0	1	0	1	1	0	1	4	0	0	0	1	0	1	1	0	1	4	0.188412	0	3.04917	1
PIK3CD	0	0	0	0	0	0	0	0	0	0	0	0	0	0	0	0	0	0	0	0	0	0	0	0	0	0	0	0	0	0	1	1	1	1	4	0	0	0	0	0	1	1	1	1	4	0.32965	0	3.90573	1
RNF220	0	0	0	0	0	0	0	0	0	0	0	0	0	0	0	0	0	0	0	0	0	0	0	0	0	3	0	1	0	0	2	0	0	1	7	1	0	1	0	0	1	0	0	1	4	-0.21343	0	8.12354	1
AZIN1	0	0	0	0	0	0	0	0	0	0	0	0	0	0	0	0	0	0	0	0	0	0	0	0	0	0	3	0	3	0	0	2	1	0	9	0	1	0	1	0	0	1	1	0	4	0.483911	0	8.70035	1
SOD2	0	0	0	0	0	0	0	0	0	0	0	0	0	0	0	0	0	0	0	0	0	0	0	0	0	1	2	0	0	0	1	1	0	0	5	1	1	0	0	0	1	1	0	0	4	-0.436105	0	50.8126	1
YY1	0	0	0	0	0	0	0	0	0	0	0	0	0	0	0	0	0	0	0	0	0	0	0	0	0	0	2	0	1	0	2	4	0	0	9	0	1	0	1	0	1	1	0	0	4	-0.167893	0	1.10122	1
SPECC1L	0	0	0	0	0	0	0	0	0	0	0	0	0	0	0	0	0	0	0	0	0	0	0	0	0	0	1	0	1	0	0	1	1	0	4	0	1	0	1	0	0	1	1	0	4	0.0110321	0	1.13781	1
ULK4	0	0	0	0	0	0	0	0	0	0	0	0	0	0	0	0	0	0	0	0	0	0	0	0	0	0	1	0	2	0	1	1	0	0	5	0	1	0	1	0	1	1	0	0	4	0.371917	0	2.81274	1
NDUFV2	0	0	0	0	0	0	0	0	0	0	0	0	0	0	0	0	0	0	0	0	0	0	0	0	0	3	3	0	1	0	1	0	0	0	8	1	1	0	1	0	1	0	0	0	4	-0.442176	0	3.76681	1
GALNT10	0	0	0	0	0	0	0	0	0	0	0	0	0	0	0	0	0	0	0	0	0	0	0	0	0	1	1	0	1	0	1	0	0	0	4	1	1	0	1	0	1	0	0	0	4	-0.192264	0	1.34814	1
BIN1	0	0	0	0	0	0	0	0	0	0	0	0	0	0	0	0	0	0	0	0	0	0	0	0	0	2	0	0	1	0	0	1	0	1	5	1	0	0	1	0	0	1	0	1	4	0	0	4.9801	1
GNAI1	0	0	0	0	0	0	0	0	0	0	0	0	0	0	0	0	0	0	0	0	0	0	0	0	0	1	0	1	0	0	2	1	0	0	5	1	0	1	0	0	1	1	0	0	4	0.452168	0	2.70669	1
PSMG4	0	0	0	0	0	0	0	0	0	0	0	0	0	0	0	0	0	0	0	0	0	0	0	0	0	1	1	1	0	0	0	1	0	0	4	1	1	1	0	0	0	1	0	0	4	-0.620444	0	1.18591	1
PISD	0	0	0	0	0	0	0	0	0	0	0	0	0	0	0	0	0	0	0	0	0	0	0	0	0	2	1	0	0	1	1	0	0	0	5	1	1	0	0	1	1	0	0	0	4	-0.0198611	0	3.458	1
PRPF40A	0	0	0	0	0	0	0	0	0	0	0	0	0	0	0	0	0	0	0	0	0	0	0	0	0	4	1	0	1	0	1	0	0	0	7	1	1	0	1	0	1	0	0	0	4	-0.0979204	0	1.89555	1
CD200	0	0	0	0	0	0	0	0	0	0	0	0	0	0	0	0	0	0	0	0	0	0	0	0	0	1	1	0	1	0	1	0	0	0	4	1	1	0	1	0	1	0	0	0	4	0	0	2.19453	1
SNTB1	0	0	0	0	0	0	0	0	0	0	0	0	0	0	0	0	0	0	0	0	0	0	0	0	0	2	9	0	1	0	1	0	0	0	13	1	1	0	1	0	1	0	0	0	4	0.431413	0	3.96842	1
ANO10	0	0	0	0	0	0	0	0	0	0	0	0	0	0	0	0	0	0	0	0	0	0	0	0	0	2	2	0	1	0	1	0	0	0	6	1	1	0	1	0	1	0	0	0	4	0.0804017	0	1.32131	1
SLC39A3	0	0	0	0	0	0	0	0	0	0	0	0	0	0	0	0	0	0	0	0	0	0	0	0	0	0	0	0	1	0	1	1	1	0	4	0	0	0	1	0	1	1	1	0	4	0.13138	0	9.22725	1
RAD51B	0	0	0	0	0	0	0	0	0	0	0	0	0	0	0	0	0	0	0	0	0	0	0	0	0	2	2	0	0	0	2	1	0	0	7	1	1	0	0	0	1	1	0	0	4	0.122026	0	1.17722	1
SECISBP2	0	0	0	0	0	0	0	0	0	0	0	0	0	0	0	0	0	0	0	0	0	0	0	0	0	1	1	0	0	0	1	0	0	1	4	1	1	0	0	0	1	0	0	1	4	-0.251781	0	2.34117	1
SSH2	0	0	0	0	0	0	0	0	0	0	0	0	0	0	0	0	0	0	0	0	0	0	0	0	0	2	2	0	0	0	2	1	0	0	7	1	1	0	0	0	1	1	0	0	4	0.514348	0	3.1809	1
ATP6AP2	0	0	0	0	0	0	0	0	0	0	0	0	0	0	0	0	0	0	0	0	0	0	0	0	0	1	0	0	0	0	2	1	0	1	5	1	0	0	0	0	1	1	0	1	4	-0.13695	0	1.54307	1
DST	0	0	0	0	0	0	0	0	0	0	0	0	0	0	0	0	0	0	0	0	0	0	0	0	0	2	3	0	1	0	2	0	0	0	8	1	1	0	1	0	1	0	0	0	4	0.367637	0	2.54904	1
DOCK2	0	0	0	0	0	0	0	0	0	0	0	0	0	0	0	0	0	0	0	0	0	0	0	0	0	1	3	0	0	0	1	1	0	0	6	1	1	0	0	0	1	1	0	0	4	-0.163616	0	16.1287	1
SMIM15	0	0	0	0	0	0	0	0	0	0	0	0	0	0	0	0	0	0	0	0	0	0	0	0	0	0	0	0	1	1	1	1	0	0	4	0	0	0	1	1	1	1	0	0	4	-0.30428	0	1.79723	1
FURIN	0	0	0	0	0	0	0	0	0	0	0	0	0	0	0	0	0	0	0	0	0	0	0	0	0	2	1	0	0	0	0	1	0	1	5	1	1	0	0	0	0	1	0	1	4	0.316364	0	4.7745	1
OSTF1	0	0	0	0	0	0	0	0	0	0	0	0	0	0	0	0	0	0	0	0	0	0	0	0	0	1	2	0	2	0	3	0	0	0	8	1	1	0	1	0	1	0	0	0	4	-0.322669	0	2.2744	1
ITSN2	0	0	0	0	0	0	0	0	0	0	0	0	0	0	0	0	0	0	0	0	0	0	0	0	0	0	3	0	1	0	1	0	0	1	6	0	1	0	1	0	1	0	0	1	4	0.238963	0	1.81156	1
MOB3A	0	0	0	0	0	0	0	0	0	0	0	0	0	0	0	0	0	0	0	0	0	0	0	0	0	1	1	0	0	1	0	0	1	0	4	1	1	0	0	1	0	0	1	0	4	-0.157044	0	1.70788	1
ETV3	0	0	0	0	0	0	0	0	0	0	0	0	0	0	0	0	0	0	0	0	0	0	0	0	0	1	0	0	1	1	0	2	0	0	5	1	0	0	1	1	0	1	0	0	4	0.188667	0	1.76484	1
SNX10	0	0	0	0	0	0	0	0	0	0	0	0	0	0	0	0	0	0	0	0	0	0	0	0	0	1	4	0	1	0	0	0	0	1	7	1	1	0	1	0	0	0	0	1	4	-0.230463	0	2.42111	1
SMEK1	0	0	0	0	0	0	0	0	0	0	0	0	0	0	0	0	0	0	0	0	0	0	0	0	0	0	0	0	0	1	0	1	1	1	4	0	0	0	0	1	0	1	1	1	4	0	0	3.22154	1
FAM65B	0	0	0	0	0	0	0	0	0	0	0	0	0	0	0	0	0	0	0	0	0	0	0	0	0	4	4	0	1	0	3	0	0	0	12	1	1	0	1	0	1	0	0	0	4	0	0	18.3271	1
C9orf89	0	0	0	0	0	0	0	0	0	0	0	0	0	0	0	0	0	0	0	0	0	0	0	0	0	1	0	0	1	0	1	2	0	0	5	1	0	0	1	0	1	1	0	0	4	0	0	8.97484	1
ERBB2IP	0	0	0	0	0	0	0	0	0	0	0	0	0	0	0	0	0	0	0	0	0	0	0	0	0	1	2	0	1	0	1	0	0	0	5	1	1	0	1	0	1	0	0	0	4	0	0	3.4364	1
NCAPG	0	1	0	1	0	0	0	0	0	0	0	0	0	0	0	0	0	0	0	0	0	0	0	0	0	1	0	0	0	0	0	0	0	0	1	1	0	0	0	0	0	0	0	0	1	-1.72403	1	-3.40431	0
RNASE2	0	1	0	1	0	0	0	0	0	0	0	0	0	0	0	0	0	0	0	0	0	0	0	0	0	0	0	0	0	0	1	0	0	0	1	0	0	0	0	0	1	0	0	0	1	-2.31649	1	-330.072	0
ORC6	0	1	0	1	0	0	0	0	0	0	0	0	0	0	0	0	0	0	0	0	0	0	0	0	0	0	0	0	0	0	1	0	0	0	1	0	0	0	0	0	1	0	0	0	1	-1.82659	1	-2.19763	0
HBEGF	0	1	0	1	0	0	0	0	0	0	0	0	0	0	0	0	0	0	0	0	0	0	0	0	0	0	0	0	0	0	1	0	0	0	1	0	0	0	0	0	1	0	0	0	1	-1.24058	1	-4.45215	0
BGLAP	0	1	0	1	0	0	0	0	0	0	0	0	0	0	0	0	0	0	0	0	0	0	0	0	0	1	0	0	0	0	0	0	0	0	1	1	0	0	0	0	0	0	0	0	1	-0.481744	0	2.87243	1
C3orf80	0	1	0	1	0	0	0	0	0	0	0	0	0	0	0	0	0	0	0	0	0	0	0	0	0	0	0	0	0	0	1	0	0	0	1	0	0	0	0	0	1	0	0	0	1	0.824209	0	1.5456	1
NTNG2	0	1	0	1	0	0	0	0	0	0	0	0	0	0	0	0	0	0	0	0	0	0	0	0	0	0	0	0	0	0	0	1	0	0	1	0	0	0	0	0	0	1	0	0	1	0.413971	0	2.76652	1
WDR86	0	1	0	1	0	0	0	0	0	0	0	0	0	0	0	0	0	0	0	0	0	0	0	0	0	0	1	0	0	0	0	0	0	0	1	0	1	0	0	0	0	0	0	0	1	0.277869	0	4.6914	1
PRICKLE1	0	1	0	1	0	0	0	0	0	0	0	0	0	0	0	0	0	0	0	0	0	0	0	0	0	0	1	0	0	0	0	0	0	0	1	0	1	0	0	0	0	0	0	0	1	0.0756825	0	1.85783	1
NDC80	0	1	0	1	0	0	0	0	0	0	0	0	0	0	0	0	0	0	0	0	0	0	0	0	0	1	0	0	0	0	0	0	0	0	1	1	0	0	0	0	0	0	0	0	1	-1.47926	1	-3.19471	0
PRC1	0	1	0	1	0	0	0	0	0	0	0	0	0	0	0	0	0	0	0	0	0	0	0	0	0	0	1	0	0	0	0	0	0	0	1	0	1	0	0	0	0	0	0	0	1	-1.14078	1	-3.69183	0
KPNA2	0	1	0	1	0	0	0	0	0	0	0	0	0	0	0	0	0	0	0	0	0	0	0	0	0	0	0	0	0	0	0	0	1	0	1	0	0	0	0	0	0	0	1	0	1	-1.48016	1	-14.5297	0
MYBL2	0	1	0	1	0	0	0	0	0	0	0	0	0	0	0	0	0	0	0	0	0	0	0	0	0	0	0	0	0	0	0	1	0	0	1	0	0	0	0	0	0	1	0	0	1	-2.02689	1	-7.66563	0
MND1	0	1	0	1	0	0	0	0	0	0	0	0	0	0	0	0	0	0	0	0	0	0	0	0	0	0	0	0	0	0	1	0	0	0	1	0	0	0	0	0	1	0	0	0	1	-2.0836	1	-8.19692	0
BUB1B	0	1	0	1	0	0	0	0	0	0	0	0	0	0	0	0	0	0	0	0	0	0	0	0	0	0	0	0	2	0	0	0	0	0	2	0	0	0	1	0	0	0	0	0	1	-1.75507	1	-4.5387	0
CENPF	0	1	0	1	0	0	0	0	0	0	0	0	0	0	0	0	0	0	0	0	0	0	0	0	0	1	0	0	0	0	0	0	0	0	1	1	0	0	0	0	0	0	0	0	1	-1.5657	1	-8.21289	0
DOCK3	0	1	0	1	0	0	0	0	0	0	0	0	0	0	0	0	0	0	0	0	0	0	0	0	0	0	0	0	2	0	0	0	0	0	2	0	0	0	1	0	0	0	0	0	1	0	0	1.57144	1
GFOD1	0	1	0	1	0	0	0	0	0	0	0	0	0	0	0	0	0	0	0	0	0	0	0	0	0	0	2	0	0	0	0	0	0	0	2	0	1	0	0	0	0	0	0	0	1	0.551919	0	2.00208	1
TTC24	0	1	0	1	0	0	0	0	0	0	0	0	0	0	0	0	0	0	0	0	0	0	0	0	0	0	0	0	0	0	0	0	1	0	1	0	0	0	0	0	0	0	1	0	1	0.247573	0	1.6049	1
ATG101	0	0	0	0	0	0	1	1	0	0	1	0	0	0	0	0	0	0	0	0	0	1	0	0	1	0	0	0	1	0	0	0	0	0	1	0	0	0	1	0	0	0	0	0	1	-0.189476	0	-0.0416881	0
GNB1L	0	1	0	1	0	0	0	0	0	0	0	0	0	0	0	0	0	0	0	0	0	0	0	0	0	0	1	0	0	0	0	0	0	0	1	0	1	0	0	0	0	0	0	0	1	0.678051	0	1.85752	1
H3F3C	0	1	0	1	0	0	0	0	0	0	0	0	0	0	0	0	0	0	0	0	0	0	0	0	0	0	0	0	0	0	1	0	0	0	1	0	0	0	0	0	1	0	0	0	1	0.473251	0	1.95122	1
UBA52	0	0	0	0	0	0	2	1	0	0	1	0	0	0	0	0	0	0	0	1	0	0	0	0	1	0	0	0	0	0	1	0	0	0	1	0	0	0	0	0	1	0	0	0	1	0.320397	0	-15.9946	0
ACAA2	0	0	0	0	0	0	1	1	0	0	1	0	0	0	0	0	1	0	0	0	0	0	0	0	1	0	1	0	0	0	0	0	0	0	1	0	1	0	0	0	0	0	0	0	1	-0.698279	0	-41.9351	0
ADAM22	0	0	0	0	0	0	1	1	0	0	1	0	0	0	0	1	0	0	0	0	0	0	0	0	1	1	0	0	0	0	0	0	0	0	1	1	0	0	0	0	0	0	0	0	1	0	0	0	0
ANKS6	0	0	0	0	0	0	0	0	1	1	1	0	0	0	0	1	0	0	0	0	0	0	0	0	1	1	0	0	0	0	0	0	0	0	1	1	0	0	0	0	0	0	0	0	1	0	0	0	0
PNO1	1	0	0	1	0	0	0	0	0	0	0	0	0	0	0	0	0	0	0	0	0	0	0	0	0	0	0	0	0	0	1	0	0	0	1	0	0	0	0	0	1	0	0	0	1	-1.29077	1	-2.56679	0
SYTL2	0	0	0	0	0	0	0	0	1	1	1	0	0	0	0	0	1	0	0	0	0	0	0	0	1	0	1	0	0	0	0	0	0	0	1	0	1	0	0	0	0	0	0	0	1	1.13254	0	0	0
MAML1	0	0	0	0	0	0	1	1	0	0	1	0	0	0	0	0	0	0	0	0	0	0	0	0	0	0	1	0	0	0	0	0	0	0	1	0	1	0	0	0	0	0	0	0	1	0.239913	0	1.47269	1
PELI1	1	0	0	1	0	0	0	0	0	0	0	0	0	0	0	0	0	0	0	0	0	0	0	0	0	1	0	0	0	0	0	0	0	0	1	1	0	0	0	0	0	0	0	0	1	0.520304	0	1.60065	1
JUNB	1	0	0	1	0	0	0	0	0	0	0	0	0	0	0	0	0	0	0	0	0	0	0	0	0	0	0	0	0	1	0	0	0	0	1	0	0	0	0	1	0	0	0	0	1	-0.386394	0	104.871	1
COG5	0	0	0	0	0	0	1	1	0	0	1	0	0	0	0	0	0	0	1	0	0	0	0	0	1	0	0	0	0	0	0	1	0	0	1	0	0	0	0	0	0	1	0	0	1	0.100537	0	-0.320442	0
CLEC11A	0	1	0	1	0	0	0	0	0	0	0	0	0	0	0	0	0	0	0	0	0	0	0	0	0	0	0	0	0	0	0	1	0	0	1	0	0	0	0	0	0	1	0	0	1	-0.596661	0	2.69636	1
NME4	0	0	0	0	0	0	1	1	0	0	1	0	0	0	0	0	1	0	0	0	0	0	0	0	1	0	1	0	0	0	0	0	0	0	1	0	1	0	0	0	0	0	0	0	1	-0.784965	0	-7.72548	0
PRR7	0	1	0	1	0	0	0	0	0	0	0	0	0	0	0	0	0	0	0	0	0	0	0	0	0	0	1	0	0	0	0	0	0	0	1	0	1	0	0	0	0	0	0	0	1	-0.0111441	0	2.89022	1
CACNB1	0	0	0	0	0	0	1	1	0	0	1	0	0	0	0	0	0	0	0	1	0	0	0	0	1	0	0	0	0	0	1	0	0	0	1	0	0	0	0	0	1	0	0	0	1	0	0	0	0
PNMA3	0	0	0	0	0	0	1	1	0	0	1	0	0	0	0	0	1	0	0	0	0	0	0	0	1	0	1	0	0	0	0	0	0	0	1	0	1	0	0	0	0	0	0	0	1	0	0	0	0
ZNHIT2	0	1	0	1	0	0	0	0	0	0	0	0	0	0	0	0	0	0	0	0	0	0	0	0	0	0	0	0	0	0	0	1	0	0	1	0	0	0	0	0	0	1	0	0	1	0.316764	0	2.13692	1
APOBEC3H	0	1	0	1	0	0	0	0	0	0	0	0	0	0	0	0	0	0	0	0	0	0	0	0	0	0	0	0	0	0	0	0	0	1	1	0	0	0	0	0	0	0	0	1	1	-0.626359	0	2.59538	1
SCAMP4	0	0	0	0	0	0	1	1	0	0	1	0	0	0	0	0	1	0	0	0	0	0	0	0	1	0	1	0	0	0	0	0	0	0	1	0	1	0	0	0	0	0	0	0	1	0.125863	0	-1.7595	0
SLC9A3R2	0	1	0	1	0	0	0	0	0	0	0	0	0	0	0	0	0	0	0	0	0	0	0	0	0	0	0	0	0	0	0	1	0	0	1	0	0	0	0	0	0	1	0	0	1	-0.0110819	0	2.00308	1
CYB561	0	0	0	0	0	0	2	1	0	0	1	0	0	0	0	0	0	0	0	0	0	0	0	0	0	2	0	0	0	0	0	0	0	0	2	1	0	0	0	0	0	0	0	0	1	-0.334048	0	1.14156	1
PSMA7	0	0	0	0	0	0	1	1	0	0	1	0	0	0	0	0	0	0	0	1	0	0	0	0	1	0	0	0	0	0	1	0	0	0	1	0	0	0	0	0	1	0	0	0	1	-0.453198	0	-11.0632	0
BST1	0	0	0	0	0	0	1	1	0	0	1	0	0	0	0	1	0	0	0	0	0	0	0	0	1	1	0	0	0	0	0	0	0	0	1	1	0	0	0	0	0	0	0	0	1	-0.995689	0	-1.26551	0
UBAP1L	0	0	0	0	0	0	0	0	1	1	1	0	0	0	0	0	0	0	1	0	0	0	0	0	1	0	0	0	0	0	0	1	0	0	1	0	0	0	0	0	0	1	0	0	1	0	0	0	0
FNTB	0	0	0	0	0	0	1	1	0	0	1	0	0	0	0	0	0	0	0	0	0	0	0	0	0	0	1	0	0	0	0	0	0	0	1	0	1	0	0	0	0	0	0	0	1	-1.23017	1	0.922284	0
MCEE	0	0	0	0	0	0	1	1	0	0	1	0	0	0	0	0	0	0	0	0	0	1	0	0	1	0	0	0	1	0	0	0	0	0	1	0	0	0	1	0	0	0	0	0	1	0.445334	0	-2.10721	0
EXOSC4	0	1	0	1	0	0	0	0	0	0	0	0	0	0	0	0	0	0	0	0	0	0	0	0	0	0	0	0	1	0	0	0	0	0	1	0	0	0	1	0	0	0	0	0	1	-0.220454	0	1.50426	1
LIG1	0	0	0	0	0	0	1	1	0	0	1	0	0	0	0	0	0	0	0	0	0	0	0	0	0	0	1	0	0	0	0	0	0	0	1	0	1	0	0	0	0	0	0	0	1	-0.529863	0	1.3487	1
NRDE2	0	0	0	0	0	0	1	1	0	0	1	0	0	0	0	0	0	0	0	0	0	0	0	0	0	0	0	0	1	0	0	0	0	0	1	0	0	0	1	0	0	0	0	0	1	0.340955	0	1.2174	1
UBE2S	0	1	0	1	0	0	0	0	0	0	0	0	0	0	0	0	0	0	0	0	0	0	0	0	0	0	0	0	0	0	1	0	0	0	1	0	0	0	0	0	1	0	0	0	1	-0.911027	0	1.94296	1
FDXR	0	1	0	1	0	0	0	0	0	0	0	0	0	0	0	0	0	0	0	0	0	0	0	0	0	0	1	0	0	0	0	0	0	0	1	0	1	0	0	0	0	0	0	0	1	-0.195916	0	1.5927	1
BCKDHA	0	0	0	0	0	0	1	1	0	0	1	0	0	0	0	0	0	0	0	0	0	0	0	0	0	0	1	0	0	0	0	0	0	0	1	0	1	0	0	0	0	0	0	0	1	0.180985	0	2.64111	1
ZNF655	0	0	0	0	0	0	0	0	1	1	1	0	0	0	0	0	0	0	0	0	0	0	0	0	0	1	0	0	0	0	0	0	0	0	1	1	0	0	0	0	0	0	0	0	1	0.288056	0	5.82271	1
JAK3	0	0	0	0	0	0	0	0	1	1	1	0	0	0	0	0	0	0	0	0	0	0	0	0	0	0	0	0	0	0	0	1	0	0	1	0	0	0	0	0	0	1	0	0	1	1.1392	0	9.52184	1
ATXN7L2	0	1	0	1	0	0	0	0	0	0	0	0	0	0	0	0	0	0	0	0	0	0	0	0	0	0	0	0	0	0	0	1	0	0	1	0	0	0	0	0	0	1	0	0	1	0.606427	0	1.36128	1
PAQR6	0	1	0	1	0	0	0	0	0	0	0	0	0	0	0	0	0	0	0	0	0	0	0	0	0	0	0	0	0	0	0	1	0	0	1	0	0	0	0	0	0	1	0	0	1	0.505556	0	1.42358	1
ZC3H12A	1	0	0	1	0	0	0	0	0	0	0	0	0	0	0	0	0	0	0	0	0	0	0	0	0	0	1	0	0	0	0	0	0	0	1	0	1	0	0	0	0	0	0	0	1	0.187897	0	3.15038	1
PRG2	0	1	0	1	0	0	0	0	0	0	0	0	0	0	0	0	0	0	0	0	0	0	0	0	0	1	0	0	0	0	0	0	0	0	1	1	0	0	0	0	0	0	0	0	1	-0.596535	0	3.88333	1
RPS6KA4	1	0	0	1	0	0	0	0	0	0	0	0	0	0	0	0	0	0	0	0	0	0	0	0	0	1	0	0	0	0	0	0	0	0	1	1	0	0	0	0	0	0	0	0	1	0.189054	0	2.8489	1
CEP70	0	1	0	1	0	0	0	0	0	0	0	0	0	0	0	0	0	0	0	0	0	0	0	0	0	0	0	0	0	1	0	0	0	0	1	0	0	0	0	1	0	0	0	0	1	0.169455	0	7.33624	1
RAB40C	0	0	0	0	0	0	1	1	0	0	1	0	0	0	0	0	0	0	0	0	0	0	0	0	0	0	1	0	0	0	0	0	0	0	1	0	1	0	0	0	0	0	0	0	1	0.0775339	0	1.2294	1
B3GNT8	0	1	0	1	0	0	0	0	0	0	0	0	0	0	0	0	0	0	0	0	0	0	0	0	0	0	1	0	0	0	0	0	0	0	1	0	1	0	0	0	0	0	0	0	1	0.275132	0	1.75992	1
PPP1R16A	0	1	0	1	0	0	0	0	0	0	0	0	0	0	0	0	0	0	0	0	0	0	0	0	0	0	0	0	1	0	0	0	0	0	1	0	0	0	1	0	0	0	0	0	1	-0.410446	0	2.0561	1
ARIH2OS	0	1	0	1	0	0	0	0	0	0	0	0	0	0	0	0	0	0	0	0	0	0	0	0	0	0	1	0	0	0	0	0	0	0	1	0	1	0	0	0	0	0	0	0	1	0.55002	0	1.28466	1
BAIAP2	0	1	0	1	0	0	0	0	0	0	0	0	0	0	0	0	0	0	0	0	0	0	0	0	0	1	0	0	0	0	0	0	0	0	1	1	0	0	0	0	0	0	0	0	1	-0.195064	0	1.52681	1
CFP	1	0	0	1	0	0	0	0	0	0	0	0	0	0	0	0	0	0	0	0	0	0	0	0	0	0	1	0	0	0	0	0	0	0	1	0	1	0	0	0	0	0	0	0	1	-0.528739	0	10.4581	1
PROCR	0	1	0	1	0	0	0	0	0	0	0	0	0	0	0	0	0	0	0	0	0	0	0	0	0	0	0	0	1	0	0	0	0	0	1	0	0	0	1	0	0	0	0	0	1	-0.633436	0	1.04867	1
CTRL	0	1	0	1	0	0	0	0	0	0	0	0	0	0	0	0	0	0	0	0	0	0	0	0	0	1	0	0	0	0	0	0	0	0	1	1	0	0	0	0	0	0	0	0	1	0	0	1.25355	1
DEFA4	0	1	0	1	0	0	0	0	0	0	0	0	0	0	0	0	0	0	0	0	0	0	0	0	0	0	0	0	0	0	1	0	0	0	1	0	0	0	0	0	1	0	0	0	1	0	0	3.38544	1
NUDT18	0	1	0	1	0	0	0	0	0	0	0	0	0	0	0	0	0	0	0	0	0	0	0	0	0	1	0	0	0	0	0	0	0	0	1	1	0	0	0	0	0	0	0	0	1	0.358675	0	2.42355	1
NOV	0	1	0	1	0	0	0	0	0	0	0	0	0	0	0	0	0	0	0	0	0	0	0	0	0	1	0	0	0	0	0	0	0	0	1	1	0	0	0	0	0	0	0	0	1	-0.660909	0	1.6353	1
DAPL1	0	1	0	1	0	0	0	0	0	0	0	0	0	0	0	0	0	0	0	0	0	0	0	0	0	1	0	0	0	0	0	0	0	0	1	1	0	0	0	0	0	0	0	0	1	-0.32821	0	3.51686	1
GRHPR	0	0	0	0	0	0	2	1	0	0	1	0	0	0	0	0	0	0	0	0	0	0	0	0	0	1	0	0	0	0	0	0	0	0	1	1	0	0	0	0	0	0	0	0	1	0.645284	0	6.39154	1
SLC24A3	0	1	0	1	0	0	0	0	0	0	0	0	0	0	0	0	0	0	0	0	0	0	0	0	0	0	1	0	0	0	0	0	0	0	1	0	1	0	0	0	0	0	0	0	1	0.635312	0	2.49597	1
TRAT1	0	1	0	1	0	0	0	0	0	0	0	0	0	0	0	0	0	0	0	0	0	0	0	0	0	1	0	0	0	0	0	0	0	0	1	1	0	0	0	0	0	0	0	0	1	0	0	2.53985	1
RAB7B	0	1	0	1	0	0	0	0	0	0	0	0	0	0	0	0	0	0	0	0	0	0	0	0	0	1	0	0	0	0	0	0	0	0	1	1	0	0	0	0	0	0	0	0	1	1.01784	0	1.12108	1
MANBAL	0	0	0	0	0	0	1	1	0	0	1	0	0	0	0	0	0	0	0	0	0	1	0	0	1	0	0	0	2	0	0	0	0	0	2	0	0	0	1	0	0	0	0	0	1	0.502489	0	-0.774001	0
CBFB	0	0	0	0	0	0	1	1	0	0	1	0	0	0	0	0	1	0	0	0	0	0	0	0	1	0	1	0	0	0	0	0	0	0	1	0	1	0	0	0	0	0	0	0	1	-0.220369	0	-2.51914	0
CLCC1	0	0	0	0	0	0	1	1	0	0	1	0	0	0	0	0	0	0	0	1	0	0	0	0	1	0	0	0	0	0	1	0	0	0	1	0	0	0	0	0	1	0	0	0	1	0.491992	0	-5.13197	0
ZNF579	0	1	0	1	0	0	0	0	0	0	0	0	0	0	0	0	0	0	0	0	0	0	0	0	0	0	0	0	0	0	0	1	0	0	1	0	0	0	0	0	0	1	0	0	1	1.02811	0	2.32604	1
GDF15	0	0	0	0	0	0	1	1	0	0	1	0	0	0	0	0	0	0	0	0	0	1	0	0	1	0	0	0	1	0	0	0	0	0	1	0	0	0	1	0	0	0	0	0	1	0	0	0	0
TMEM208	0	0	0	0	0	0	0	0	1	1	1	0	0	0	0	0	0	0	1	0	0	0	0	0	1	0	0	0	0	0	0	1	0	0	1	0	0	0	0	0	0	1	0	0	1	0.11623	0	-0.994021	0
MSMB	0	0	0	0	0	0	1	1	0	0	1	0	0	0	0	0	1	0	0	0	0	0	0	0	1	0	2	0	0	0	0	0	0	0	2	0	1	0	0	0	0	0	0	0	1	0	0	0	0
SNAI3	0	1	0	1	0	0	0	0	0	0	0	0	0	0	0	0	0	0	0	0	0	0	0	0	0	0	0	0	0	0	0	1	0	0	1	0	0	0	0	0	0	1	0	0	1	0.270194	0	2.14467	1
SH2D2A	0	1	0	1	0	0	0	0	0	0	0	0	0	0	0	0	0	0	0	0	0	0	0	0	0	0	0	0	0	0	0	1	0	0	1	0	0	0	0	0	0	1	0	0	1	-0.571404	0	2.53787	1
EAF1	0	0	0	0	0	0	1	1	0	0	1	0	0	0	0	0	0	0	0	0	0	1	0	0	1	0	0	0	1	0	0	0	0	0	1	0	0	0	1	0	0	0	0	0	1	0.412076	0	0.14421	0
GALK2	0	0	0	0	0	0	0	0	1	1	1	0	0	0	0	0	0	0	0	0	0	1	0	0	1	0	0	0	1	0	0	0	0	0	1	0	0	0	1	0	0	0	0	0	1	-0.392577	0	0.449146	0
STAMBP	0	0	0	0	0	0	1	1	0	0	1	0	0	0	0	1	0	0	0	0	0	0	0	0	1	1	0	0	0	0	0	0	0	0	1	1	0	0	0	0	0	0	0	0	1	0.299121	0	-0.265102	0
ALDOC	0	0	0	0	0	0	1	1	0	0	1	0	0	0	0	0	0	0	0	1	0	0	0	0	1	0	0	0	0	0	1	0	0	0	1	0	0	0	0	0	1	0	0	0	1	-0.8708	0	-0.319375	0
LCN8	0	0	0	0	0	0	0	0	1	1	1	0	0	0	0	0	0	0	0	0	0	1	0	0	1	0	0	0	1	0	0	0	0	0	1	0	0	0	1	0	0	0	0	0	1	0	0	0	0
KHDC1L	0	0	0	0	0	0	0	0	1	1	1	0	0	0	0	1	0	0	0	0	0	0	0	0	1	1	0	0	0	0	0	0	0	0	1	1	0	0	0	0	0	0	0	0	1	0	0	0	0
TPM2	0	0	0	0	0	0	1	1	0	0	1	0	0	0	0	0	0	0	0	0	0	0	0	0	0	0	0	0	0	0	0	1	0	0	1	0	0	0	0	0	0	1	0	0	1	0.832681	0	6.39033	1
SKIDA1	0	1	0	1	0	0	0	0	0	0	0	0	0	0	0	0	0	0	0	0	0	0	0	0	0	1	0	0	0	0	0	0	0	0	1	1	0	0	0	0	0	0	0	0	1	-0.342843	0	3.26558	1
TRIM16	0	1	0	1	0	0	0	0	0	0	0	0	0	0	0	0	0	0	0	0	0	0	0	0	0	0	0	0	0	0	0	0	0	1	1	0	0	0	0	0	0	0	0	1	1	-0.847164	0	3.13949	1
ANKRD20A4	0	0	0	0	0	0	0	0	1	1	1	0	0	0	0	0	0	0	0	1	0	0	0	0	1	0	0	0	0	0	1	0	0	0	1	0	0	0	0	0	1	0	0	0	1	0	0	0	0
CEP41	0	0	0	0	0	0	1	1	0	0	1	0	0	0	0	0	0	0	0	1	0	0	0	0	1	0	0	0	0	0	2	0	0	0	2	0	0	0	0	0	1	0	0	0	1	-0.173143	0	-1.31948	0
NDUFB2	0	0	0	0	0	0	1	1	0	0	1	0	0	0	0	0	0	0	1	0	0	0	0	0	1	0	0	0	0	0	0	1	0	0	1	0	0	0	0	0	0	1	0	0	1	-0.876398	0	-10.9025	0
SLC35A5	0	0	0	0	0	0	1	1	0	0	1	0	0	0	0	1	0	0	0	0	0	0	0	0	1	1	0	0	0	0	0	0	0	0	1	1	0	0	0	0	0	0	0	0	1	0.572024	0	0.84071	0
PPP5C	0	0	0	0	0	0	1	1	0	0	1	1	2	0	0	0	0	0	0	0	0	1	0	0	1	0	0	0	1	0	0	0	0	0	1	0	0	0	1	0	0	0	0	0	1	-0.861516	0	-0.877164	0
HSPA4	0	0	0	0	0	0	1	1	0	0	1	0	0	0	0	0	0	0	0	0	0	0	0	1	1	0	0	0	0	0	0	0	0	1	1	0	0	0	0	0	0	0	0	1	1	-0.378614	0	-7.94228	0
LOC400927-CSNK1E	0	0	0	0	0	0	1	1	0	0	1	0	0	0	0	0	0	0	0	0	0	1	0	0	1	0	0	0	1	0	0	0	0	0	1	0	0	0	1	0	0	0	0	0	1	0	0	0	0
FANCL	0	0	0	0	0	0	1	1	0	0	1	0	0	0	0	0	0	0	0	0	0	0	0	0	0	1	0	0	0	0	0	0	0	0	1	1	0	0	0	0	0	0	0	0	1	0.0694757	0	5.62202	1
BMI1	0	1	0	1	0	0	0	0	0	0	0	0	0	0	0	0	0	0	0	0	0	0	0	0	0	0	0	0	1	0	0	0	0	0	1	0	0	0	1	0	0	0	0	0	1	0.575514	0	2.49137	1
ZNF524	1	0	0	1	0	0	0	0	0	0	0	0	0	0	0	0	0	0	0	0	0	0	0	0	0	0	0	0	0	0	0	3	0	0	3	0	0	0	0	0	0	1	0	0	1	1.29565	0	2.04118	1
TMEM120B	0	1	0	1	0	0	0	0	0	0	0	0	0	0	0	0	0	0	0	0	0	0	0	0	0	2	0	0	0	0	0	0	0	0	2	1	0	0	0	0	0	0	0	0	1	-0.0619718	0	1.31664	1
PGLS	0	0	0	0	0	0	1	1	0	0	1	0	0	0	0	0	0	0	0	0	0	0	0	0	0	0	0	0	0	0	0	1	0	0	1	0	0	0	0	0	0	1	0	0	1	0.309376	0	7.04626	1
EVI5L	0	1	0	1	0	0	0	0	0	0	0	0	0	0	0	0	0	0	0	0	0	0	0	0	0	0	0	0	0	0	0	1	0	0	1	0	0	0	0	0	0	1	0	0	1	-0.377866	0	1.36826	1
FAM83G	0	1	0	1	0	0	0	0	0	0	0	0	0	0	0	0	0	0	0	0	0	0	0	0	0	0	0	0	0	0	0	1	0	0	1	0	0	0	0	0	0	1	0	0	1	0.243211	0	1.57664	1
NETO1	0	1	0	1	0	0	0	0	0	0	0	0	0	0	0	0	0	0	0	0	0	0	0	0	0	0	0	0	1	0	0	0	0	0	1	0	0	0	1	0	0	0	0	0	1	-0.920336	0	3.99548	1
NPM2	0	1	0	1	0	0	0	0	0	0	0	0	0	0	0	0	0	0	0	0	0	0	0	0	0	0	0	0	1	0	0	0	0	0	1	0	0	0	1	0	0	0	0	0	1	-0.464933	0	2.33567	1
PIK3R2	0	0	0	0	0	0	1	1	0	0	1	0	0	0	0	0	0	0	0	0	0	0	0	0	0	0	0	0	1	0	0	0	0	0	1	0	0	0	1	0	0	0	0	0	1	-0.309078	0	1.34393	1
CD2BP2	0	0	0	0	0	0	1	1	0	0	1	0	0	0	0	0	0	0	0	0	0	0	0	0	0	0	1	0	0	0	0	0	0	0	1	0	1	0	0	0	0	0	0	0	1	0.0679224	0	3.34333	1
PTPN6	0	0	0	0	0	0	1	1	0	0	1	0	0	0	0	0	0	0	0	0	0	0	0	0	0	0	1	0	0	0	0	0	0	0	1	0	1	0	0	0	0	0	0	0	1	-0.0393119	0	41.0717	1
BZW1	1	0	0	1	0	0	0	0	0	0	0	0	0	0	0	0	0	0	0	0	0	0	0	0	0	0	1	0	0	0	0	0	0	0	1	0	1	0	0	0	0	0	0	0	1	-0.25135	0	9.29285	1
RBM18	1	0	0	1	0	0	0	0	0	0	0	0	0	0	0	0	0	0	0	0	0	0	0	0	0	0	0	1	0	0	0	0	0	0	1	0	0	1	0	0	0	0	0	0	1	-0.157483	0	1.16261	1
ANXA2R	0	1	0	1	0	0	0	0	0	0	0	0	0	0	0	0	0	0	0	0	0	0	0	0	0	1	0	0	0	0	0	0	0	0	1	1	0	0	0	0	0	0	0	0	1	0.47027	0	2.81273	1
RPS21	0	0	0	0	0	0	0	0	1	1	1	0	0	0	0	0	0	0	0	0	0	0	0	0	0	0	0	0	0	0	0	1	0	0	1	0	0	0	0	0	0	1	0	0	1	0.0386953	0	251.39	1
YPEL5	1	0	0	1	0	0	0	0	0	0	0	0	0	0	0	0	0	0	0	0	0	0	0	0	0	0	1	0	0	0	0	0	0	0	1	0	1	0	0	0	0	0	0	0	1	0.711447	0	6.64222	1
TOR4A	0	0	0	0	0	0	1	1	0	0	1	0	0	0	0	0	0	0	0	0	0	0	0	0	0	0	0	0	0	0	0	1	0	0	1	0	0	0	0	0	0	1	0	0	1	0.455545	0	1.82888	1
SLC25A38	0	0	0	0	0	0	1	1	0	0	1	0	0	0	0	0	0	0	0	0	0	0	0	0	0	0	1	0	0	0	0	0	0	0	1	0	1	0	0	0	0	0	0	0	1	0.476859	0	2.362	1
SH3BP2	0	0	0	0	0	0	1	1	0	0	1	0	0	0	0	0	0	0	0	0	0	0	0	0	0	0	0	0	0	0	0	0	0	1	1	0	0	0	0	0	0	0	0	1	1	0.206376	0	4.51232	1
TRAK2	1	0	0	1	0	0	0	0	0	0	0	0	0	0	0	0	0	0	0	0	0	0	0	0	0	0	1	0	0	0	0	0	0	0	1	0	1	0	0	0	0	0	0	0	1	0.239404	0	1.08859	1
AIFM3	0	1	0	1	0	0	0	0	0	0	0	0	0	0	0	0	0	0	0	0	0	0	0	0	0	0	0	0	0	0	0	0	0	1	1	0	0	0	0	0	0	0	0	1	1	-0.222034	0	2.02871	1
C10orf54	1	0	0	1	0	0	0	0	0	0	0	0	0	0	0	0	0	0	0	0	0	0	0	0	0	0	0	0	0	0	1	0	0	0	1	0	0	0	0	0	1	0	0	0	1	0	0	15.2388	1
LOC102724279	0	1	0	1	0	0	0	0	0	0	0	0	0	0	0	0	0	0	0	0	0	0	0	0	0	0	0	0	0	0	1	0	0	0	1	0	0	0	0	0	1	0	0	0	1	0	0	5.65873	1
RBM19	0	0	0	0	0	0	1	1	0	0	1	0	0	0	0	0	0	0	0	0	0	0	0	0	0	1	0	0	0	0	0	0	0	0	1	1	0	0	0	0	0	0	0	0	1	-0.197996	0	5.12577	1
TMEM161B	0	0	0	0	0	0	0	0	1	1	1	0	0	0	0	0	0	0	0	0	0	0	0	0	0	1	0	0	0	0	0	0	0	0	1	1	0	0	0	0	0	0	0	0	1	0.446514	0	1.16609	1
TOB1	0	0	0	0	0	0	1	1	0	0	1	0	0	0	0	0	0	0	0	0	0	0	0	0	0	1	2	0	2	2	3	3	0	0	13	1	1	0	1	1	1	1	0	0	6	0.576682	0	-6.79681	0
CSGALNACT1	0	0	0	0	0	0	1	1	0	0	1	0	0	0	0	0	0	0	0	0	0	0	0	0	0	7	5	0	1	1	3	2	0	0	19	1	1	0	1	1	1	1	0	0	6	0.536244	0	0	0
CD180	1	0	0	1	0	0	0	0	0	0	0	0	0	0	0	0	0	0	0	0	0	0	0	0	0	5	3	0	2	1	1	2	0	0	14	1	1	0	1	1	1	1	0	0	6	-0.248428	0	-3.0037	0
SOCS1	0	0	0	0	0	0	1	1	0	0	1	0	0	0	0	0	0	0	0	0	0	0	0	0	0	3	2	0	1	1	1	3	0	0	11	1	1	0	1	1	1	1	0	0	6	-0.375524	0	0	0
UBE2E2	0	0	0	0	0	0	2	1	0	0	1	0	0	0	0	0	0	0	0	0	0	0	0	0	0	1	2	1	0	1	3	2	0	0	10	1	1	1	0	1	1	1	0	0	6	-0.701792	0	-8.24829	0
ALCAM	0	0	0	0	0	0	2	1	0	0	1	0	0	0	0	0	0	0	0	0	0	0	0	0	0	3	2	1	0	1	2	0	1	0	10	1	1	1	0	1	1	0	1	0	6	-0.895244	0	-10.3044	0
ABTB2	0	0	0	0	0	0	1	1	0	0	1	0	0	0	0	0	0	0	0	0	0	0	0	0	0	6	1	0	0	1	3	2	0	1	14	1	1	0	0	1	1	1	0	1	6	0.118526	0	0	0
PHACTR1	0	0	0	0	0	0	0	0	1	1	1	0	0	0	0	0	0	0	0	0	0	0	0	0	0	5	5	1	2	0	3	1	0	0	17	1	1	1	1	0	1	1	0	0	6	-0.257581	0	-2.89804	0
BACH2	0	0	0	0	0	0	1	1	0	0	1	0	0	0	0	0	0	0	0	0	0	0	0	0	0	6	2	1	2	0	1	0	0	1	13	1	1	1	1	0	1	0	0	1	6	0	0	-3.32954	0
EPHB1	0	0	0	0	0	0	1	1	0	0	1	0	0	0	0	0	0	0	0	0	0	0	0	0	0	1	1	1	2	0	3	1	0	0	9	1	1	1	1	0	1	1	0	0	6	0	0	0	0
RGCC	1	1	1	2	0	0	0	0	0	0	0	0	0	0	0	0	0	0	0	0	0	0	0	0	0	2	1	0	0	0	3	0	0	0	6	1	1	0	0	0	1	0	0	0	3	0.572587	0	-6.03288	0
ZNF658	0	0	0	0	1	1	1	1	1	1	2	0	0	0	0	0	0	0	0	0	0	0	0	0	0	1	1	0	0	0	1	0	0	0	3	1	1	0	0	0	1	0	0	0	3	0.20066	0	0	0
CCNE1	0	0	0	0	0	0	0	0	0	0	0	0	0	0	0	0	0	0	0	0	0	0	0	0	0	0	0	1	0	0	0	2	0	1	4	0	0	1	0	0	0	1	0	1	3	-1.16471	1	-0.700261	0
ANXA2	0	0	0	0	0	0	0	0	0	0	0	0	0	0	0	0	0	0	0	0	0	0	0	0	0	5	1	1	0	0	0	0	0	0	7	1	1	1	0	0	0	0	0	0	3	-1.17395	1	0.504625	0
LY75-CD302	0	0	0	0	0	0	0	0	0	0	0	0	0	0	0	0	0	0	0	0	0	0	0	0	0	2	0	0	1	0	1	0	0	0	4	1	0	0	1	0	1	0	0	0	3	0.664718	0	2.83818	1
UHRF1	0	0	0	0	0	0	0	0	0	0	0	0	0	0	0	0	0	0	0	0	0	0	0	0	0	1	0	0	1	0	0	1	0	0	3	1	0	0	1	0	0	1	0	0	3	-1.73645	1	-4.24252	0
UBE2T	0	0	0	0	0	0	0	0	0	0	0	0	0	0	0	0	0	0	0	0	0	0	0	0	0	0	1	0	0	0	1	1	0	0	3	0	1	0	0	0	1	1	0	0	3	-1.34878	1	-7.05727	0
TMEM106C	0	0	0	0	0	0	0	0	0	0	0	0	0	0	0	0	0	0	0	0	0	0	0	0	0	0	0	0	0	1	0	1	1	0	3	0	0	0	0	1	0	1	1	0	3	-1.40269	1	-3.5577	0
EPGN	0	0	0	0	0	0	0	0	0	0	0	0	0	0	0	0	0	0	0	0	0	0	0	0	0	1	0	0	1	0	1	0	0	0	3	1	0	0	1	0	1	0	0	0	3	-1.23041	1	0	0
CCNB2	0	0	0	0	0	0	0	0	0	0	0	0	0	0	0	0	0	0	0	0	0	0	0	0	0	1	1	0	0	0	1	0	0	0	3	1	1	0	0	0	1	0	0	0	3	-1.57799	1	-12.1931	0
PTTG1	0	0	0	0	0	0	0	0	0	0	0	0	0	0	0	0	0	0	0	0	0	0	0	0	0	1	1	0	0	0	1	0	0	0	3	1	1	0	0	0	1	0	0	0	3	-1.42676	1	-14.8515	0
DPY19L2	0	0	0	0	0	0	0	0	0	0	0	0	0	0	0	0	0	0	0	0	0	0	0	0	0	0	0	1	1	0	1	0	0	0	3	0	0	1	1	0	1	0	0	0	3	0.718055	0	4.99795	1
SLC25A19	0	0	0	0	0	0	0	0	0	0	0	0	0	0	0	0	0	0	0	0	0	0	0	0	0	0	1	0	2	0	1	0	0	0	4	0	1	0	1	0	1	0	0	0	3	-1.49743	1	-5.33727	0
DEPDC1B	0	0	0	0	0	0	0	0	0	0	0	0	0	0	0	0	0	0	0	0	0	0	0	0	0	1	1	0	0	0	1	0	0	0	3	1	1	0	0	0	1	0	0	0	3	-1.96375	1	-6.04495	0
CST7	0	0	0	0	1	1	1	1	1	1	2	0	0	0	0	0	0	0	0	0	0	0	0	0	0	1	0	0	3	0	0	1	0	0	5	1	0	0	1	0	0	1	0	0	3	-0.162012	0	-33.3268	0
CD6	0	0	0	0	1	1	1	1	1	1	2	0	0	0	0	0	0	0	0	0	0	0	0	0	0	0	0	0	3	0	1	2	0	0	6	0	0	0	1	0	1	1	0	0	3	0	0	0	0
SPATA2	1	1	1	2	0	0	0	0	0	0	0	0	0	0	0	0	0	0	0	0	0	0	0	0	0	0	1	0	2	0	1	0	0	0	4	0	1	0	1	0	1	0	0	0	3	0.0747342	0	0.73462	0
SAP18	0	0	0	0	1	1	1	1	1	1	2	0	0	0	0	0	0	0	0	0	0	0	0	0	0	2	0	0	1	0	1	0	0	0	4	1	0	0	1	0	1	0	0	0	3	-0.589251	0	-12.6081	0
PHLPP1	0	0	0	0	1	1	2	1	1	1	2	0	0	0	0	0	0	0	0	0	0	0	0	0	0	3	3	0	1	0	0	0	0	0	7	1	1	0	1	0	0	0	0	0	3	0.244431	0	0.222999	0
NTN1	1	0	0	1	0	0	1	1	0	0	1	0	0	0	0	0	0	0	0	0	0	0	0	0	0	2	1	0	0	0	0	1	0	0	4	1	1	0	0	0	0	1	0	0	3	0	0	0	0
NCOA1	0	0	0	0	1	1	1	1	1	1	2	0	0	0	0	0	0	0	0	0	0	0	0	0	0	0	2	0	0	0	0	1	0	1	4	0	1	0	0	0	0	1	0	1	3	0.349824	0	-4.53122	0
SNAI1	0	0	0	0	1	1	1	1	1	1	2	0	0	0	0	0	0	0	0	0	0	0	0	0	0	0	0	0	0	1	0	1	0	1	3	0	0	0	0	1	0	1	0	1	3	-0.187202	0	0.957302	0
DNTT	0	1	0	1	0	0	1	1	0	0	1	0	0	0	0	0	0	0	0	0	0	0	0	0	0	0	0	0	1	0	1	0	0	1	3	0	0	0	1	0	1	0	0	1	3	1.26344	0	-30.185	0
FAAH	1	1	1	2	0	0	0	0	0	0	0	0	0	0	0	0	0	0	0	0	0	0	0	0	0	0	1	0	1	0	1	0	0	0	3	0	1	0	1	0	1	0	0	0	3	0.450797	0	-0.131997	0
RGS2	0	0	0	0	0	0	0	0	0	0	0	0	0	0	0	0	0	0	0	0	0	0	0	0	0	2	3	0	0	0	3	0	0	0	8	1	1	0	0	0	1	0	0	0	3	0.483644	0	42.0013	1
MPG	0	0	0	0	0	0	0	0	0	0	0	0	0	0	0	0	0	0	0	0	0	0	0	0	0	1	0	0	2	0	0	1	0	0	4	1	0	0	1	0	0	1	0	0	3	1.03404	0	11.2034	1
LRP5L	0	0	0	0	0	0	0	0	0	0	0	0	0	0	0	0	0	0	0	0	0	0	0	0	0	2	0	0	1	0	0	1	0	0	4	1	0	0	1	0	0	1	0	0	3	-0.0584843	0	2.23138	1
CREM	1	0	0	1	0	0	1	1	0	0	1	0	0	0	0	0	0	0	0	0	0	0	0	0	0	1	0	0	0	0	1	2	0	0	4	1	0	0	0	0	1	1	0	0	3	0.396924	0	-1.42054	0
FGFRL1	1	1	1	2	0	0	0	0	0	0	0	0	0	0	0	0	0	0	0	0	0	0	0	0	0	1	0	0	0	0	0	1	0	1	3	1	0	0	0	0	0	1	0	1	3	0.389302	0	0.590746	0
UBE2G2	0	0	0	0	0	0	0	0	0	0	0	0	0	0	0	0	0	0	0	0	0	0	0	0	0	0	0	0	0	1	1	1	0	0	3	0	0	0	0	1	1	1	0	0	3	-0.706457	0	2.66562	1
IFITM3	0	0	0	0	0	0	0	0	0	0	0	0	0	0	0	0	0	0	0	0	0	0	0	0	0	0	0	0	1	1	0	0	1	0	3	0	0	0	1	1	0	0	1	0	3	-0.37337	0	27.0229	1
SAT1	0	0	0	0	0	0	0	0	0	0	0	0	0	0	0	0	0	0	0	0	0	0	0	0	0	1	3	0	1	0	0	0	0	0	5	1	1	0	1	0	0	0	0	0	3	1.05941	0	92.6194	1
LY96	0	0	0	0	0	0	0	0	0	0	0	0	0	0	0	0	0	0	0	0	0	0	0	0	0	1	0	0	0	0	1	0	0	1	3	1	0	0	0	0	1	0	0	1	3	0.324062	0	1.732	1
MEX3B	0	0	0	0	0	0	0	0	0	0	0	0	0	0	0	0	0	0	0	0	0	0	0	0	0	0	1	0	2	0	3	0	0	0	6	0	1	0	1	0	1	0	0	0	3	0.0339864	0	2.85425	1
ETNK1	0	0	0	0	0	0	0	0	0	0	0	0	0	0	0	0	0	0	0	0	0	0	0	0	0	1	3	0	0	0	1	0	0	0	5	1	1	0	0	0	1	0	0	0	3	0.0263739	0	5.38764	1
PPBP	0	0	0	0	0	0	0	0	0	0	0	0	0	0	0	0	0	0	0	0	0	0	0	0	0	1	0	0	1	0	1	0	0	0	3	1	0	0	1	0	1	0	0	0	3	0	0	12.9403	1
WDYHV1	0	0	0	0	1	1	1	1	1	1	2	0	0	0	0	0	0	0	0	0	0	0	0	0	0	1	1	0	0	0	1	0	0	0	3	1	1	0	0	0	1	0	0	0	3	-0.287705	0	-0.334608	0
NETO2	0	0	0	0	0	0	0	0	0	0	0	0	0	0	0	0	0	0	0	0	0	0	0	0	0	1	1	0	0	0	1	0	0	0	3	1	1	0	0	0	1	0	0	0	3	-1.73943	1	0	0
EXO1	0	0	0	0	0	0	0	0	0	0	0	0	0	0	0	0	0	0	0	0	0	0	0	0	0	1	1	0	0	0	1	0	0	0	3	1	1	0	0	0	1	0	0	0	3	-1.98005	1	-5.83239	0
ALDH1A1	0	0	0	0	0	0	0	0	0	0	0	0	0	0	0	0	0	0	0	0	0	0	0	0	0	1	1	0	0	0	1	0	0	0	3	1	1	0	0	0	1	0	0	0	3	0.054304	0	11.7631	1
BTN3A2	0	0	0	0	0	0	0	0	0	0	0	0	0	0	0	0	0	0	0	0	0	0	0	0	0	1	0	0	0	0	2	1	0	0	4	1	0	0	0	0	1	1	0	0	3	0.449899	0	3.30873	1
TESPA1	0	0	0	0	0	0	0	0	0	0	0	0	0	0	0	0	0	0	0	0	0	0	0	0	0	2	2	0	2	0	0	0	0	0	6	1	1	0	1	0	0	0	0	0	3	-0.155517	0	4.24273	1
DHCR24	0	0	0	0	0	0	0	0	0	0	0	0	0	0	0	0	0	0	0	0	0	0	0	0	0	1	0	0	0	0	1	1	0	0	3	1	0	0	0	0	1	1	0	0	3	-1.88621	1	0.938737	0
BCL7B	0	0	0	0	0	0	0	0	0	0	0	0	0	0	0	0	0	0	0	0	0	0	0	0	0	1	1	0	0	0	1	0	0	0	3	1	1	0	0	0	1	0	0	0	3	-1.11565	1	0	0
RPL31	0	0	0	0	1	1	2	1	1	1	2	0	0	0	0	0	0	0	0	0	0	0	0	0	0	0	1	0	0	0	1	0	0	1	3	0	1	0	0	0	1	0	0	1	3	0.128937	0	-1355.98	0
GPR174	0	0	0	0	0	0	0	0	0	0	0	0	0	0	0	0	0	0	0	0	0	0	0	0	0	2	0	0	0	0	2	0	1	0	5	1	0	0	0	0	1	0	1	0	3	0.797343	0	3.0569	1
MEIS1	0	0	0	0	0	0	0	0	0	0	0	0	0	0	0	0	0	0	0	0	0	0	0	0	0	1	1	0	0	0	1	0	0	0	3	1	1	0	0	0	1	0	0	0	3	0.377515	0	17.7664	1
SQLE	0	0	0	0	0	0	0	0	0	0	0	0	0	0	0	0	0	0	0	0	0	0	0	0	0	2	0	0	1	0	1	0	0	0	4	1	0	0	1	0	1	0	0	0	3	-1.44165	1	0.489281	0
MCM10	0	0	0	0	0	0	0	0	0	0	0	0	0	0	0	0	0	0	0	0	0	0	0	0	0	1	0	0	1	0	1	0	0	0	3	1	0	0	1	0	1	0	0	0	3	-2.32514	1	-3.34428	0
GINS3	0	0	0	0	0	0	0	0	0	0	0	0	0	0	0	0	0	0	0	0	0	0	0	0	0	0	1	0	0	0	1	0	0	1	3	0	1	0	0	0	1	0	0	1	3	-1.82099	1	-1.60677	0
OTUD1	0	0	0	0	0	0	0	0	0	0	0	0	0	0	0	0	0	0	0	0	0	0	0	0	0	4	1	0	0	0	1	0	0	0	6	1	1	0	0	0	1	0	0	0	3	1.07007	0	5.06243	1
RPL36	0	0	0	0	0	0	0	0	0	0	0	0	0	0	0	0	0	0	0	0	0	0	0	0	0	0	0	0	0	1	0	2	1	0	4	0	0	0	0	1	0	1	1	0	3	0.0929558	0	484.128	1
RRP9	0	0	0	0	0	0	0	0	0	0	0	0	0	0	0	0	0	0	0	0	0	0	0	0	0	0	0	0	0	1	1	1	0	0	3	0	0	0	0	1	1	1	0	0	3	-1.35923	1	0.558765	0
BOLA3	0	0	0	0	0	0	0	0	0	0	0	0	0	0	0	0	0	0	0	0	0	0	0	0	0	1	0	0	1	0	0	1	0	0	3	1	0	0	1	0	0	1	0	0	3	-1.86493	1	-3.30956	0
CYCS	0	0	0	0	0	0	0	0	0	0	0	0	0	0	0	0	0	0	0	0	0	0	0	0	0	0	2	0	1	0	1	0	0	0	4	0	1	0	1	0	1	0	0	0	3	-1.46019	1	-5.45869	0
CDK1	0	0	0	0	0	0	0	0	0	0	0	0	0	0	0	0	0	0	0	0	0	0	0	0	0	2	2	0	0	0	1	0	0	0	5	1	1	0	0	0	1	0	0	0	3	-2.0515	1	-1.57207	0
NEK10	0	0	0	0	1	1	1	1	1	1	2	0	0	0	0	0	0	0	0	0	0	0	0	0	0	1	1	0	0	0	1	0	0	0	3	1	1	0	0	0	1	0	0	0	3	-0.385814	0	0	0
CD36	0	0	0	0	0	0	0	0	0	0	0	0	0	0	0	0	0	0	0	0	0	0	0	0	0	1	2	0	0	0	1	0	0	0	4	1	1	0	0	0	1	0	0	0	3	-0.0975192	0	9.11387	1
FBRSL1	0	0	0	0	1	1	1	1	1	1	2	0	0	0	0	0	0	0	0	0	0	0	0	0	0	0	1	0	1	0	0	5	0	0	7	0	1	0	1	0	0	1	0	0	3	0.11146	0	0.259986	0
CPED1	0	0	0	0	1	1	1	1	1	1	2	0	0	0	0	0	0	0	0	0	0	0	0	0	0	0	3	0	2	0	2	0	0	0	7	0	1	0	1	0	1	0	0	0	3	0	0	-3.61772	0
MRVI1	0	0	0	0	1	1	1	1	1	1	2	0	0	0	0	0	0	0	0	0	0	0	0	0	0	4	1	1	0	0	0	0	0	0	6	1	1	1	0	0	0	0	0	0	3	0	0	0	0
ATF7	0	0	0	0	1	1	1	1	1	1	2	0	0	0	0	0	0	0	0	0	0	0	0	0	0	1	1	0	0	0	0	1	0	0	3	1	1	0	0	0	0	1	0	0	3	-0.356972	0	0	0
ZNF469	0	0	0	0	1	1	1	1	1	1	2	0	0	0	0	0	0	0	0	0	0	0	0	0	0	1	0	1	0	0	1	0	0	0	3	1	0	1	0	0	1	0	0	0	3	0.318247	0	0	0
SGMS2	1	1	1	2	0	0	0	0	0	0	0	0	0	0	0	0	0	0	0	0	0	0	0	0	0	3	0	0	0	0	1	1	0	0	5	1	0	0	0	0	1	1	0	0	3	-0.225094	0	0.966443	0
POMC	0	0	0	0	1	1	1	1	1	1	2	0	0	0	0	0	0	0	0	0	0	0	0	0	0	0	0	0	0	0	2	3	0	1	6	0	0	0	0	0	1	1	0	1	3	0	0	0	0
ZGLP1	0	0	0	0	1	1	1	1	1	1	2	0	0	0	0	0	0	0	0	0	0	0	0	0	0	2	0	0	0	0	0	2	1	0	5	1	0	0	0	0	0	1	1	0	3	0	0	0	0
RNF175	0	0	0	0	1	1	1	1	1	1	2	0	0	0	0	0	0	0	0	0	0	0	0	0	0	1	4	0	1	0	0	0	0	0	6	1	1	0	1	0	0	0	0	0	3	-0.083157	0	0	0
WLS	0	0	0	0	1	1	2	1	1	1	2	0	0	0	0	0	0	0	0	0	0	0	0	0	0	1	1	0	1	0	0	0	0	0	3	1	1	0	1	0	0	0	0	0	3	0.0356637	0	0	0
DOCK8	0	0	0	0	0	0	0	0	0	0	0	0	0	0	0	0	0	0	0	0	0	0	0	0	0	0	1	1	1	0	0	0	0	0	3	0	1	1	1	0	0	0	0	0	3	0.224648	0	6.236	1
YWHAQ	0	0	0	0	1	1	1	1	1	1	2	0	0	0	0	0	0	0	0	0	0	0	0	0	0	4	1	0	0	0	2	0	0	0	7	1	1	0	0	0	1	0	0	0	3	-0.0269567	0	-27.1601	0
DAZAP1	0	0	0	0	0	0	0	0	0	0	0	0	0	0	0	0	0	0	0	0	0	0	0	0	0	1	0	0	0	1	0	2	0	0	4	1	0	0	0	1	0	1	0	0	3	-0.813806	0	4.12067	1
CYB561D2	0	0	0	0	0	0	0	0	0	0	0	0	0	0	0	0	0	0	0	0	0	0	0	0	0	0	0	1	1	0	1	0	0	0	3	0	0	1	1	0	1	0	0	0	3	0.043569	0	1.9604	1
TCP11L2	0	0	0	0	0	0	0	0	0	0	0	0	0	0	0	0	0	0	0	0	0	0	0	0	0	1	2	0	0	0	2	0	0	0	5	1	1	0	0	0	1	0	0	0	3	1.41624	0	7.95502	1
LBH	0	0	0	0	0	0	0	0	0	0	0	0	0	0	0	0	0	0	0	0	0	0	0	0	0	3	0	0	0	0	2	1	0	0	6	1	0	0	0	0	1	1	0	0	3	0.559366	0	1.24225	1
ITPR1	0	0	0	0	0	0	0	0	0	0	0	0	0	0	0	0	0	0	0	0	0	0	0	0	0	3	4	0	0	0	1	0	0	0	8	1	1	0	0	0	1	0	0	0	3	0.443208	0	5.85729	1
ABHD4	0	0	0	0	0	0	0	0	0	0	0	0	0	0	0	0	0	0	0	0	0	0	0	0	0	1	1	0	0	0	4	0	0	0	6	1	1	0	0	0	1	0	0	0	3	1.01269	0	1.82147	1
CIRBP	0	0	0	0	0	0	0	0	0	0	0	0	0	0	0	0	0	0	0	0	0	0	0	0	0	1	0	0	0	1	0	3	0	0	5	1	0	0	0	1	0	1	0	0	3	0.157139	0	24.1908	1
USP24	0	0	0	0	0	0	0	0	0	0	0	0	0	0	0	0	0	0	0	0	0	0	0	0	0	3	1	0	1	0	0	0	0	0	5	1	1	0	1	0	0	0	0	0	3	0.227603	0	2.11179	1
TMBIM1	0	0	0	0	0	0	0	0	0	0	0	0	0	0	0	0	0	0	0	0	0	0	0	0	0	2	0	0	1	0	0	1	0	0	4	1	0	0	1	0	0	1	0	0	3	0.228976	0	12.6448	1
APEH	0	0	0	0	0	0	0	0	0	0	0	0	0	0	0	0	0	0	0	0	0	0	0	0	0	2	0	0	1	0	0	1	0	0	4	1	0	0	1	0	0	1	0	0	3	-0.028473	0	5.04775	1
RNF145	0	0	0	0	0	0	0	0	0	0	0	0	0	0	0	0	0	0	0	0	0	0	0	0	0	2	1	0	0	0	1	0	0	0	4	1	1	0	0	0	1	0	0	0	3	-0.686908	0	2.96527	1
PWWP2B	0	0	0	0	0	0	0	0	0	0	0	0	0	0	0	0	0	0	0	0	0	0	0	0	0	0	0	0	1	0	1	1	0	0	3	0	0	0	1	0	1	1	0	0	3	0.954835	0	2.46435	1
CDK17	0	0	0	0	0	0	0	0	0	0	0	0	0	0	0	0	0	0	0	0	0	0	0	0	0	3	0	0	0	0	3	1	0	0	7	1	0	0	0	0	1	1	0	0	3	0.469242	0	3.32494	1
INSIG1	0	0	0	0	0	0	0	0	0	0	0	0	0	0	0	0	0	0	0	0	0	0	0	0	0	1	1	0	0	0	1	0	0	0	3	1	1	0	0	0	1	0	0	0	3	0.0226172	0	4.54206	1
ABTB1	0	0	0	0	0	0	0	0	0	0	0	0	0	0	0	0	0	0	0	0	0	0	0	0	0	1	1	0	1	0	0	0	0	0	3	1	1	0	1	0	0	0	0	0	3	1.222	0	2.52725	1
SNX18	1	0	0	1	0	0	1	1	0	0	1	0	0	0	0	0	0	0	0	0	0	0	0	0	0	0	1	0	1	0	1	0	0	0	3	0	1	0	1	0	1	0	0	0	3	0.332304	0	-1.17438	0
INTS1	0	0	0	0	0	0	0	0	0	0	0	0	0	0	0	0	0	0	0	0	0	0	0	0	0	0	0	1	0	0	1	0	0	1	3	0	0	1	0	0	1	0	0	1	3	0.263858	0	3.45955	1
SNX20	0	0	0	0	0	0	0	0	0	0	0	0	0	0	0	0	0	0	0	0	0	0	0	0	0	1	0	0	0	0	3	0	0	1	5	1	0	0	0	0	1	0	0	1	3	0.272492	0	5.83108	1
ZNF292	0	0	0	0	0	0	0	0	0	0	0	0	0	0	0	0	0	0	0	0	0	0	0	0	0	0	1	0	0	0	1	2	0	0	4	0	1	0	0	0	1	1	0	0	3	0.306572	0	3.51705	1
RELT	0	0	0	0	0	0	0	0	0	0	0	0	0	0	0	0	0	0	0	0	0	0	0	0	0	0	2	0	2	0	0	1	0	0	5	0	1	0	1	0	0	1	0	0	3	-0.146466	0	4.6056	1
BTG2	0	0	0	0	0	0	0	0	0	0	0	0	0	0	0	0	0	0	0	0	0	0	0	0	0	1	0	0	0	0	1	2	0	0	4	1	0	0	0	0	1	1	0	0	3	0.0402775	0	19.1005	1
LCP2	0	0	0	0	0	0	0	0	0	0	0	0	0	0	0	0	0	0	0	0	0	0	0	0	0	3	1	0	0	0	0	0	1	0	5	1	1	0	0	0	0	0	1	0	3	-0.035908	0	2.59393	1
RNF130	0	0	0	0	0	0	0	0	0	0	0	0	0	0	0	0	0	0	0	0	0	0	0	0	0	1	0	0	1	0	1	0	0	0	3	1	0	0	1	0	1	0	0	0	3	0.77412	0	1.96058	1
HEMGN	0	0	0	0	0	0	0	0	0	0	0	0	0	0	0	0	0	0	0	0	0	0	0	0	0	2	1	0	0	0	0	1	0	0	4	1	1	0	0	0	0	1	0	0	3	0	0	10.3897	1
UNC13D	0	0	0	0	0	0	0	0	0	0	0	0	0	0	0	0	0	0	0	0	0	0	0	0	0	0	0	0	0	1	0	1	1	0	3	0	0	0	0	1	0	1	1	0	3	-0.195099	0	11.0266	1
NOTCH1	0	0	0	0	0	0	0	0	0	0	0	0	0	0	0	0	0	0	0	0	0	0	0	0	0	1	1	0	0	0	0	1	0	0	3	1	1	0	0	0	0	1	0	0	3	0.47995	0	2.85535	1
ACADVL	0	0	0	0	0	0	0	0	0	0	0	0	0	0	0	0	0	0	0	0	0	0	0	0	0	0	0	0	0	0	1	1	0	1	3	0	0	0	0	0	1	1	0	1	3	0.186503	0	10.8779	1
D2HGDH	0	0	0	0	0	0	0	0	0	0	0	0	0	0	0	0	0	0	0	0	0	0	0	0	0	0	0	0	0	1	1	1	0	0	3	0	0	0	0	1	1	1	0	0	3	1.57304	0	2.47801	1
ANTXR2	0	0	0	0	0	0	0	0	0	0	0	0	0	0	0	0	0	0	0	0	0	0	0	0	0	2	1	0	0	0	2	0	0	0	5	1	1	0	0	0	1	0	0	0	3	0.33703	0	6.21996	1
MAP3K1	0	0	0	0	0	0	0	0	0	0	0	0	0	0	0	0	0	0	0	0	0	0	0	0	0	2	1	1	0	0	0	0	0	0	4	1	1	1	0	0	0	0	0	0	3	0.195317	0	2.9161	1
GSN	0	0	0	0	0	0	0	0	0	0	0	0	0	0	0	0	0	0	0	0	0	0	0	0	0	1	1	0	1	0	0	0	0	0	3	1	1	0	1	0	0	0	0	0	3	0.22086	0	11.527	1
HDHD3	0	0	0	0	0	0	0	0	0	0	0	0	0	0	0	0	0	0	0	0	0	0	0	0	0	2	1	0	0	0	1	0	0	0	4	1	1	0	0	0	1	0	0	0	3	-0.238079	0	1.55156	1
KDM6A	0	0	0	0	0	0	0	0	0	0	0	0	0	0	0	0	0	0	0	0	0	0	0	0	0	1	1	0	0	0	0	1	0	0	3	1	1	0	0	0	0	1	0	0	3	0.382892	0	2.00869	1
HCK	0	0	0	0	0	0	0	0	0	0	0	0	0	0	0	0	0	0	0	0	0	0	0	0	0	0	2	0	0	0	2	0	0	1	5	0	1	0	0	0	1	0	0	1	3	0.399123	0	17.5044	1
ANGPT1	0	0	0	0	0	0	0	0	0	0	0	0	0	0	0	0	0	0	0	0	0	0	0	0	0	6	3	0	0	0	2	0	0	0	11	1	1	0	0	0	1	0	0	0	3	0.397644	0	18.9569	1
NDUFC1	0	0	0	0	0	0	0	0	0	0	0	0	0	0	0	0	0	0	0	0	0	0	0	0	0	2	1	0	0	0	0	0	0	1	4	1	1	0	0	0	0	0	0	1	3	-0.202707	0	5.69352	1
FCGR2A	0	0	0	0	0	0	0	0	0	0	0	0	0	0	0	0	0	0	0	0	0	0	0	0	0	1	1	0	0	0	1	0	0	0	3	1	1	0	0	0	1	0	0	0	3	-0.937534	0	6.03147	1
WDR75	0	0	0	0	0	0	0	0	0	0	0	0	0	0	0	0	0	0	0	0	0	0	0	0	0	3	0	0	1	0	0	1	0	0	5	1	0	0	1	0	0	1	0	0	3	-0.458724	0	2.11741	1
DENND4A	0	0	0	0	0	0	0	0	0	0	0	0	0	0	0	0	0	0	0	0	0	0	0	0	0	2	1	0	0	0	1	0	0	0	4	1	1	0	0	0	1	0	0	0	3	-0.0501248	0	3.97702	1
BATF	0	0	0	0	0	0	0	0	0	0	0	0	0	0	0	0	0	0	0	0	0	0	0	0	0	0	1	0	1	0	0	0	0	1	3	0	1	0	1	0	0	0	0	1	3	0.486573	0	2.92563	1
SFI1	0	0	0	0	0	0	0	0	0	0	0	0	0	0	0	0	0	0	0	0	0	0	0	0	0	0	1	0	0	0	1	2	0	0	4	0	1	0	0	0	1	1	0	0	3	0.0841252	0	1.96529	1
PRMT7	0	0	0	0	0	0	0	0	0	0	0	0	0	0	0	0	0	0	0	0	0	0	0	0	0	1	0	0	1	0	1	0	0	0	3	1	0	0	1	0	1	0	0	0	3	-0.143289	0	3.43054	1
POLG2	0	0	0	0	0	0	0	0	0	0	0	0	0	0	0	0	0	0	0	0	0	0	0	0	0	1	1	0	1	0	0	0	0	0	3	1	1	0	1	0	0	0	0	0	3	0.197528	0	2.18337	1
[truncated: 11,331 more rows]
[truncated: 9 more columns]

## Sheet: shRNA sequences used in screen
oligo name	Gene.Symbol	shRNA.ID	miRN.Rank	Target Sequence
ACVR1.1	ACVR1	ACVR1.2498	1	CTCAGTTAAAATCACATTTTAA
ACVR1.2	ACVR1	ACVR1.167	2	AAGCCTGCATTAAGTTGTACAA
ACVR1.3	ACVR1	ACVR1.2603	3	AACCGAATATATTACTGATTTA
GPR114.1	GPR114	GPR114.3740	1	AACAGAGTAAGTGCTCAGTAAA
GPR114.2	GPR114	GPR114.3039	2	ATCAGGCCATAGTTTCAGAGAA
GPR114.3	GPR114	GPR114.3704	3	CAGACTAAGTAAAAGAATTCAA
AIF1L.1	AIF1L	AIF1L.1680	1	ATCGCAGGATTTTAGAACCCTA
AIF1L.2	AIF1L	AIF1L.318	2	CAGAGAAGTACATGGAGTTTGA
AIF1L.3	AIF1L	AIF1L.2269	3	ACCAGACAATGACAATGAGATA
AMN.1	AMN	AMN.451	1	AACGACGTCTTCTTTCCGCCTA
AMN.2	AMN	AMN.1340	2	ACAGCCACAGTTACTTCGTCAA
AMN.3	AMN	AMN.1538	3	AAGTAAAGGTGTTTCCTGCAAA
ANKHD1.1	ANKHD1-EIF4EBP3	ANKHD1-EIF4EBP3.2519	1	ATGGGACAAAGAATTAGTGCTA
ANKHD1.2	ANKHD1-EIF4EBP3	ANKHD1-EIF4EBP3.1894	2	CACGGATGTTGCAGATGTTTTA
ANKHD1.3	ANKHD1-EIF4EBP3	ANKHD1-EIF4EBP3.3969	3	CTGGAAGAGTTCTTCTTGATAA
AQP3.1	AQP3	AQP3.1804	1	CACTCAACAATGTACTCTTTTA
AQP3.2	AQP3	AQP3.531	2	AAGCCGGCATCTTTGCTACCTA
AQP3.3	AQP3	AQP3.921	3	AACCCTCCAACGAGGAAGAGAA
ARL4C.1	ARL4C	ARL4C.1955	1	AAGGATAGTTAAAGGTGTTTAA
ARL4C.2	ARL4C	ARL4C.3428	3	CTAGGTTCAAGATCACTGTTCA
ARL4C.3	ARL4C	ARL4C.2143	4	ACAGGTGTGTGCTGAATTGCAA
ATP7B.1	ATP7B	ATP7B.857	1	CAGAGACCTTTATCTTCTGCTA
ATP7B.2	ATP7B	ATP7B.2086	2	ATGGCAGTCACCAAATACTGTA
ATP7B.3	ATP7B	ATP7B.2094	3	AACCAAATACTGTAAAGAGGAA
BCL2.1	BCL2	BCL2.181	1	CGAGGATCATGCTGTACTTAAA
BCL2.2	BCL2	BCL2.278	2	CCCGAAAGGAATTGGAATAAAA
BCL2.3	BCL2	BCL2.528	3	CCCGGGAGATAGTGATGAAGTA
BGLAP.1	BGLAP	BGLAP.502	1	ATGCTCCCAAATAAACTCCAGA
BGLAP.2	BGLAP	BGLAP.320	3	CGGCTGACCACATCGGCTTTCA
BGLAP.3	BGLAP	BGLAP.199	5	CGCGAGGTAGTGAAGAGACCCA
BIK.1	BIK	BIK.676	1	ATGGAACACTGCTGAGGTTTTA
BIK.2	BIK	BIK.887	2	AGGCAAAGAATCTACTGGAATA
BIK.3	BIK	BIK.397	4	CCCACACTTAAGGAGAACATAA
C16orf74.1	C16orf74	C16orf74.836	1	CCAGTCCAAAATGGGATTTATA
C16orf74.2	C16orf74	C16orf74.192	2	CCCTGCCTGAAAGGCTTTCAAA
C16orf74.3	C16orf74	C16orf74.702	3	AAGGCTCTCTTCTGGACAAACA
C3orf80.1	C3orf80	C3orf80.2251	1	CAAGGTGAATGTTGTTATATCA
C3orf80.2	C3orf80	C3orf80.2085	2	ACCCTTTAAAAGTAAAAGATAA
C3orf80.3	C3orf80	C3orf80.1425	3	AAGGGAACAGCAACCATGTATA
C4orf48.1	C4orf48	C4orf48.334	1	CGTGAATAAATGCCCAGTGGCA
C4orf48.2	C4orf48	C4orf48.181	2	ACCACGCCTTCGAGTTCATGCA
C4orf48.3	C4orf48	C4orf48.216	3	AACCTGCGGAAGACAGCCTGCA
CABLES1.1	CABLES1	CABLES1.2012	1	CTCGCTATATAAAAGTGTTTTA
CABLES1.2	CABLES1	CABLES1.3891	2	ACCGCTAATAAAACCTATTTAA
CABLES1.3	CABLES1	CABLES1.3890	3	ACCCGCTAATAAAACCTATTTA
CCDC149.1	CCDC149	CCDC149.1853	1	CCAGAGATAAGATGTTTTTGTA
CCDC149.2	CCDC149	CCDC149.1110	2	CCAGAAGCAAGAAGAAGATGAA
CCDC149.3	CCDC149	CCDC149.1696	3	ACCAGTACAGTTTGATTTATTA
CCL1.1	CCL1	CCL1.501	1	CGCACTTTAAACATTTAAATTA
CCL1.2	CCL1	CCL1.251	2	CGGGCTTAATATTCAAGCTGAA
CCL1.3	CCL1	CCL1.489	4	CAGCTATGTTGTTGCACTTTAA
CCNA1.1	CCNA1	CCNA1.837	1	AACCGATGATACATACACAAAA
CCNA1.2	CCNA1	CCNA1.207	2	AAGGTGTTATTCTGGATCAGAA
CCNA1.3	CCNA1	CCNA1.1129	3	CCAGGGTATTCATTAAGTGAAA
CCNA2.1	CCNA2	CCNA2.2779	1	CCCAGAAATTTGTTACCTTAAA
CCNA2.2	CCNA2	CCNA2.2659	2	CACAGATGGATCTCTAATGAAA
CCNA2.3	CCNA2	CCNA2.1522	3	CACAGTCAATAAGAGAAAAGTA
CD69.1	CD69	CD69.1372	1	CACAGAGAAAAGACATAAGCAA
CD69.2	CD69	CD69.1416	2	AACATAGAATAGTGTTGGAAAA
CD69.3	CD69	CD69.1131	3	CTAGGTTTTTAGTCTAATTGAA
CD83.1	CD83	CD83.2177	1	CACCCATGAACTTAAAATGAAA
CD83.2	CD83	CD83.1559	2	CAAGCACTATACAGATTCGAAA
CD83.3	CD83	CD83.1030	3	ATGGGAGAAATTGACAGATCAA
CD96.1	CD96	CD96.258	1	CCAGAAGAAAATGTTTATGCTA
CD96.2	CD96	CD96.2306	2	CCCCTAAGATAATTACAGGAAA
CD96.3	CD96	CD96.940	3	CCCCTGTGATTGTGGAAAATAA
CDC45.1	CDC45	CDC45.241	1	ATGGCAAGAACTTGAAACTGCA
CDC45.2	CDC45	CDC45.1688	2	ATGGCTTTCATTTAGATTGTAA
CDC45.3	CDC45	CDC45.632	3	ATGCAAGACAAGATCACTCAAA
CDCA8.1	CDCA8	CDCA8.1887	1	ACCACAGAATAACTGTCTCTAA
CDCA8.2	CDCA8	CDCA8.1030	2	AACCCACAAATGAGACACCAAA
CDCA8.3	CDCA8	CDCA8.537	3	AACGAAAGGTAATACAGGTAGA
CDKN3.1	CDKN3	CDKN3.539	1	CACAGACCATCAAGCAATACAA
CDKN3.2	CDKN3	CDKN3.749	2	CGCAGATATTCCTAAAGTTTTA
CDKN3.3	CDKN3	CDKN3.713	3	ACACCAGTGTTATCAACTTGAA
CEBPA.1	CEBPA	CEBPA.2107	1	CTCCAAATATTTTGCTTTATCA
CEBPA.2	CEBPA	CEBPA.2165	2	CGCAGTGCCTTGTGCAATGTGA
CEBPA.3	CEBPA	CEBPA.2534	3	AAGTCTCACTCTAGATGTTTTA
CHKB.1	CHKB	CHKB.1460	1	AAGGGAGGAACAACGAGCAGAA
CHKB.2	CHKB	CHKB.1345	2	ATCGGTTCCAGTTCTACTTCCA
CHKB.3	CHKB	CHKB.1530	3	CCCGGCCTGTTCCTGAGTTTGA
CITED4.1	CITED4	CITED4.1257	1	AGCCTCCAAAACCAAAATAAAA
CITED4.2	CITED4	CITED4.1265	2	CAACCAAAATAAAACTGGGTCA
CITED4.3	CITED4	CITED4.989	5	ATCGGCCGTAAAGTGAAAGAGA
CMBL.1	CMBL	CMBL.3872	1	CGCAGATAGAAGTATAATGTAA
CMBL.2	CMBL	CMBL.2584	2	AGGCAAGTGACTTGATGTTGTA
CMBL.3	CMBL	CMBL.2315	3	CTCCATTGACCTAATTATATTA
COL23A1.1	COL23A1	COL23A1.2016	1	ATGGACATTTTTAATTTTTGTA
COL23A1.2	COL23A1	COL23A1.3024	2	CGGAGATCACTGTGTGTAATAA
COL23A1.3	COL23A1	COL23A1.2425	3	AAGCCTCCAAACTCAACCACAA
CSTA.1	CSTA	CSTA.520	1	CCCAAAGAAATTATTTCTTCAA
CSTA.2	CSTA	CSTA.275	2	ATGGAACAAATTACTACATTAA
CSTA.3	CSTA	CSTA.715	3	AAGGCTGGATCGTGGACTATCA
CTSG.1	CTSG	CTSG.199	1	ACGAGAAGACTTTGTGCTGACA
CTSG.2	CTSG	CTSG.867	2	CCCACAGAGTATAAATAACCAA
CTSG.3	CTSG	CTSG.326	3	AACCCTCAATATAATCAGCGGA
IL8.1	IL8	IL8.637	1	CCCAGAACATACTTATATGTAA
IL8.2	IL8	IL8.729	2	CCGGGAGAATATACAAATAGCA
IL8.3	IL8	IL8.1291	3	CCCCAGTTAAATTTTCATTTCA
CXCR4.1	CXCR4	CXCR4.1516	1	CACAGTGTACAGTCTTGTATTA
CXCR4.2	CXCR4	CXCR4.1039	2	CCCAGCTAACACAGATGTAAAA
CXCR4.3	CXCR4	CXCR4.323	3	CCCATGTCATCTACACAGTCAA
CYSLTR2.1	CYSLTR2	CYSLTR2.1131	1	CCCCAACAAATGTTGATTCTTA
CYSLTR2.2	CYSLTR2	CYSLTR2.1496	2	AAGGGAAAGACTAACTGTGAAA
CYSLTR2.3	CYSLTR2	CYSLTR2.2287	3	CCAGCTAGTAAGAGTTTTAAAA
DDIT4.1	DDIT4	DDIT4.1678	1	CACACTTGATGTTCAAGTATTA
DDIT4.2	DDIT4	DDIT4.1485	2	CTGGGATCTTTGACACTTGAAA
DDIT4.3	DDIT4	DDIT4.1441	3	CCGCATGAATGTAAGAGTAGGA
DGKG.1	DGKG	DGKG.3542	1	CTGGTGTCATAATATTGTGTAA
DGKG.2	DGKG	DGKG.2627	2	ACACGATTAAAATTACTCACAA
DGKG.3	DGKG	DGKG.1019	3	CCCTGAAGGATGTTGTGTGCTA
FOS.1	FOS	FOS.1689	1	CTGGGTTCATTATTGGAATTAA
FOS.2	FOS	FOS.703	2	CGCGGAGACAGACCAACTAGAA
FOS.3	FOS	FOS.2114	3	CTCCAAGACATTGTCAATAAAA
DOHH.1	DOHH	DOHH.1682	1	ACGCTGCCCAGATGGAATATTA
DOHH.2	DOHH	DOHH.449	2	CTCTGGAGATCCTGAAGCAGTA
DOHH.3	DOHH	DOHH.968	3	ATCTGGACATGTATGAGCACGA
DUSP5.1	DUSP5	DUSP5.1741	1	ATGGGAGAAAGAAGTTGCTGGA
DUSP5.2	DUSP5	DUSP5.972	2	ATCCCACTTTCAAGAAGCAATA
DUSP5.3	DUSP5	DUSP5.1976	3	ATCCAATGAGGTAGTTGGTTGA
DUSP6.1	DUSP6	DUSP6.1563	1	ATGACTATATAATTGTCTTCAA
DUSP6.2	DUSP6	DUSP6.1902	2	CCGGACACTATTATCACTAAGA
DUSP6.3	DUSP6	DUSP6.1387	3	CACAGGACATGCTGTATAGATA
EDA2R.1	EDA2R	EDA2R.2883	1	CCAGCAGTTAAGTTGTCTCTAA
EDA2R.2	EDA2R	EDA2R.2734	2	AAGAGTTCTTTTTACAGTTTTA
EDA2R.3	EDA2R	EDA2R.176	3	AACCACAGATGTCAGAGTTGCA
EEF1A1.1	EEF1A1	EEF1A1.3363	1	AAAGCAGGAATGAGTCAGTTTA
EEF1A1.2	EEF1A1	EEF1A1.921	2	CACGGAAGTAAAATCTGTCGAA
EEF1A1.3	EEF1A1	EEF1A1.2740	3	ATGGGTTCAAGCAATTCTCCTA
EGR1.1	EGR1	EGR1.2945	1	CGGCGGCGATTTTTGTATGTTA
EGR1.2	EGR1	EGR1.571	2	CCCGCAGAGTCTTTTCCTGACA
EGR1.3	EGR1	EGR1.2453	3	CTGTGATGATGCTGTGACAATA
ENPP2.1	ENPP2	ENPP2.631	1	CAGGCAGCAAAGTCATGCCTAA
ENPP2.2	ENPP2	ENPP2.1913	2	CCGGACTAGATATGATATCTTA
ENPP2.3	ENPP2	ENPP2.1564	3	CTGGCTCAACATTTAAGTACAA
ERG.1	ERG	ERG.321	1	CCGCCGACATCCTTCTCTCACA
ERG.2	ERG	ERG.417	2	AACGGTTAATGCATGCTAGAAA
ERG.3	ERG	ERG.81	3	CCGGCAGCTACATGGAGGAGAA
ETV5.1	ETV5	ETV5.3561	1	CTAGCATTGTACTCTAATCAAA
ETV5.2	ETV5	ETV5.2106	2	CACGGGACATAGTATGTGACAA
ETV5.3	ETV5	ETV5.2129	3	ATGCATCGATCATGGACTACTA
FAM46A.1	FAM46A	FAM46A.2905	1	AAGCAGAAATTATACTGTTTTA
FAM46A.2	FAM46A	FAM46A.2370	2	AACCAAAGATTTAACAGATAAA
FAM46A.3	FAM46A	FAM46A.5288	3	CAAGTTGGAAGATGTCAAGTTA
FGF10.1	FGF10	FGF10.504	1	ATGGCAGCATAATGGGAGGCAA
FGF10.2	FGF10	FGF10.521	2	AGCAAATGTATGTGGCATTGAA
FGF10.3	FGF10	FGF10.422	3	CTGGCTCAAAAGAATTTAACAA
FOXC1.1	FOXC1	FOXC1.2054	1	CCACCTGTAAGATATTATTTTA
FOXC1.2	FOXC1	FOXC1.2134	2	CTGGACTTGTTTTAAAATGTAA
FOXC1.3	FOXC1	FOXC1.2206	3	CACGCCAGAAAGTGTTCCCAAA
FOXM1.1	FOXM1	FOXM1.2886	1	CCCAAATTATCCTCTAATTATA
FOXM1.2	FOXM1	FOXM1.465	2	ATGGGATCAAGATTATTAACCA
FOXM1.3	FOXM1	FOXM1.1285	3	CCCGCCGGAACATGACCATCAA
GAS7.1	GAS7	GAS7.4163	1	CCCGGGTTGTTGTTTTGTTTTA
GAS7.2	GAS7	GAS7.3392	2	ACGGCGCTCTAGTTGTATGTAA
GAS7.3	GAS7	GAS7.3550	3	CTGGATGGAAGGTAGACAGCAA
GGT5.1	GGT5	GGT5.1586	1	AAGGCATCATCCTCAACAACGA
GGT5.2	GGT5	GGT5.1226	2	AAGGGTTCAACTTCTCAACAGA
GGT5.3	GGT5	GGT5.1295	3	CAGAGACGCTCAAGTTTGCCAA
GNGT2.1	GNGT2	GNGT2.297	1	ATGAGGACAAGAATCCCTTCAA
GNGT2.2	GNGT2	GNGT2.28	2	CTCAGCTGATGAAGAACTAGGA
GNGT2.3	GNGT2	GNGT2.150	3	CCAGCGAGAAGGACCTGTTGAA
KIAA0182.1	KIAA0182	KIAA0182.3513	1	ATGGGAGGTTTGAAGCTTACAA
KIAA0182.2	KIAA0182	KIAA0182.3456	2	CACCTATAGTATAGAAATATTA
KIAA0182.3	KIAA0182	KIAA0182.4947	3	AAGGCAGTGTTTAGATCAAGAA
HBEGF.1	HBEGF	HBEGF.839	1	AAGAGGAGGTTATGATGTGGAA
HBEGF.2	HBEGF	HBEGF.1847	2	CGCCCAAGGTGCTGATGTCAAA
HBEGF.3	HBEGF	HBEGF.2079	3	ATCTGGAGAAGGTATTAGCAAA
IER2.1	IER2	IER2.1376	1	AAGGGTCGGACTTCATTTTGTA
IER2.2	IER2	IER2.1963	2	CTCGTGCGGTGGATTCTTTTTA
IER2.3	IER2	IER2.1485	3	ATCCGCTGACATACTTGTATAA
IGFBP2.1	IGFBP2	IGFBP2.1214	1	AACACACGTATTTATATTTGGA
IGFBP2.2	IGFBP2	IGFBP2.1411	2	CGCATAAGATTAAAGGAAGGAA
IGFBP2.3	IGFBP2	IGFBP2.1040	3	ACGAGTGTCATCTCTTCTACAA
IGSF10.1	IGSF10	IGSF10.166	1	AAAGCAGTATTTTAGAAAGCAA
IGSF10.2	IGSF10	IGSF10.1984	2	CAGGCATGTAAATGAATTTGAA
IGSF10.3	IGSF10	IGSF10.2289	3	CCAGAGACAATGGAAAATATTA
IL2RA.1	IL2RA	IL2RA.2493	1	ACCAAATGTTTTGTGTGTCTAA
IL2RA.2	IL2RA	IL2RA.2724	2	CCACGATTAACATTAACGAAAA
IL2RA.3	IL2RA	IL2RA.2827	3	AAGGGTCCAGATTCAGATTAAA
IRX3.1	IRX3	IRX3.2020	1	ATCCGTGTATAAATACCTAAAA
IRX3.2	IRX3	IRX3.1963	2	CTCGTTGTAATAATTGTATAAA
IRX3.3	IRX3	IRX3.964	3	AGCGCCTCAAGAAGGAGAATAA
IRX5.1	IRX5	IRX5.1472	1	ACCGGACTTTTCTAATTTATTA
IRX5.2	IRX5	IRX5.1912	2	CAGGAAACAGGTTATACTCTTA
IRX5.3	IRX5	IRX5.1957	3	AAGGCGCCTTTGTAAAATGCAA
KCNK17.1	KCNK17	KCNK17.1543	1	AAGAAATAAACATCTTATGTAA
KCNK17.2	KCNK17	KCNK17.982	2	CCAGCTCTAAGGAAGACTTCAA
KCNK17.3	KCNK17	KCNK17.1248	3	AAGGCTGGGTGCAGCTATATGA
KCNQ5.1	KCNQ5	KCNQ5.2513	1	AACCGAGGAACTGAATATACAA
KCNQ5.2	KCNQ5	KCNQ5.3427	2	AAAGAATGTTCTTCAATTAGAA
KCNQ5.3	KCNQ5	KCNQ5.3780	3	ACAGGAAGTTGGCAAAGTAAAA
KLF10.1	KLF10	KLF10.143	1	CACGTTGAAAACAGACCTGTTA
KLF10.2	KLF10	KLF10.55	2	ATGGAACAAAACTGCAGAGAAA
KLF10.3	KLF10	KLF10.1824	3	CCGGTACAGACATGGAGATGTA
KLF13.1	KLF13	KLF13.852	1	ATGCGAGAAAGTTTACGGGAAA
KLF13.2	KLF13	KLF13.3419	2	CCCCAAAGTTGTTTTCGTGTGA
KLF13.3	KLF13	KLF13.3773	3	CGCGGGTGTTGGCTGTTTCCAA
KLF2.1	KLF2	KLF2.1528	1	CGACAAATATTGTATTACTGTA
KLF2.2	KLF2	KLF2.1130	2	CGCACATGAAACGGCACATGTA
KLF2.3	KLF2	KLF2.1462	4	CTGTGAGAAATAAGGGCCTTAA
KLF6.1	KLF6	KLF6.2692	1	CAAGGAGAAACTAGAATGTTTA
KLF6.2	KLF6	KLF6.2436	2	CCCGGCTGTATTTAATATGTAA
KLF6.3	KLF6	KLF6.3715	3	CTGGAAGCACCCTGTTATCTAA
KYNU.1	KYNU	KYNU.696	1	CGCGGATGATAAAGCCAAGAGA
KYNU.2	KYNU	KYNU.466	2	CACAGGAGATGAGAGTATTGTA
KYNU.3	KYNU	KYNU.597	3	CACGATATAAAATTCTTCTAGA
LDLRAD2.1	LDLRAD2	LDLRAD2.3949	1	CTCACCAGATCTTGTTATTTGA
LDLRAD2.2	LDLRAD2	LDLRAD2.30	2	CAAGCACTAAGATCATAGTGAA
LDLRAD2.3	LDLRAD2	LDLRAD2.3883	3	CAGCTGCAAATATTTCAAAATA
LGALS3BP.1	LGALS3BP	LGALS3BP.1717	1	CTCGCACCATTGCCTACGAAAA
LGALS3BP.2	LGALS3BP	LGALS3BP.1372	2	CCCTCACCGAGGATACCTACAA
LGALS3BP.3	LGALS3BP	LGALS3BP.607	3	CTGGCCAGATCTTTGACAGCCA
LIME1.1	LIME1	LIME1.1182	1	ACAGGATGAAAGCGGCCAAAAA
LIME1.2	LIME1	LIME1.849	2	ACCCTGGAAAACGTGTATGAGA
LIME1.3	LIME1	LIME1.705	3	CCCAGGGTCTGCAAGCCTAAAA
LRG1.1	LRG1	LRG1.1389	1	AACAGAGCAAGACTGTCTCAAA
LRG1.2	LRG1	LRG1.964	2	CAGACAAGATGTTTTCCCAGAA
LRG1.3	LRG1	LRG1.1516	3	CACACACGATGGGCTTTCCTTA
LTB4R2.1	LTB4R2	LTB4R2.1456	1	ACCAATAGCTGTTATTGTGAAA
LTB4R2.2	LTB4R2	LTB4R2.944	2	ACCTTGGCCTTCTTCAGTTCTA
LTB4R2.3	LTB4R2	LTB4R2.5	3	ACCTCTGCAAATGTGATAGGCA
LTK.1	LTK	LTK.94	1	ACCGTGGCAAAATGAGCTGTCA
LTK.2	LTK	LTK.1409	2	CGCCAATGTTACTCTGCTCAGA
LTK.3	LTK	LTK.1292	3	ATGGTGGCAACCTCAACACTGA
LYRM1.1	LYRM1	LYRM1.858	1	CCCAGACAAACTTGTCTTAAAA
LYRM1.2	LYRM1	LYRM1.1066	2	AAAGGTCCAAGCTGGCTTTCAA
LYRM1.3	LYRM1	LYRM1.86	4	ACAGATGGAAGACACCATCAAA
MATK.1	MATK	MATK.711	1	ACGTGAAGAATATCAAGTGTGA
MATK.2	MATK	MATK.1641	2	ACCCGATAAAGACGGATTCTAA
MATK.3	MATK	MATK.84	4	ACCAGTGTATCACCAAATGCGA
MDFI.1	MDFI	MDFI.622	1	AAGGGCAGCAAGAAGAGTAAGA
MDFI.2	MDFI	MDFI.1424	2	ACCTCTCCAGTCTCCTTTCCTA
MDFI.3	MDFI	MDFI.1072	4	CCCCACCCATGTCCTCTCAGAA
MELK.1	MELK	MELK.1221	1	AAAGACTAAAGCTTCACTATAA
MELK.2	MELK	MELK.990	2	ATCCAATTAAAATACCAGTAAA
MELK.3	MELK	MELK.1267	3	CCCAGATCAACTGTTGAATGAA
MICALL2.1	MICALL2	MICALL2.2534	1	AAGAGCTGATGTACAAGTCCAA
MICALL2.2	MICALL2	MICALL2.200	2	CCCGCGACGTGAATATCTGCAA
MICALL2.3	MICALL2	MICALL2.1460	3	ACCCGTCACTTGTTCTATCCAA
MKI67.1	MKI67	MKI67.3576	1	CCACGAGAAAACTACCAAAATA
MKI67.2	MKI67	MKI67.7333	2	CCAGCAGTCAAGTTCACACAAA
MKI67.3	MKI67	MKI67.2925	3	CCCCAAGAGAAGTATCAGGAAA
MLC1.1	MLC1	MLC1.477	1	AAGCAATAAACATCAACTTCAA
MLC1.2	MLC1	MLC1.2544	2	ATGGAATGCTGTTACTTTGATA
MLC1.3	MLC1	MLC1.1342	3	CTCCTAGGGTAGTTTAATTTTA
MYB.1	MYB	MYB.1896	1	ATAGCCAGTTGTTAATATCTTA
MYB.2	MYB	MYB.487	2	AACCAAAGAAGAAGATCAGAGA
MYB.3	MYB	MYB.609	3	CCCACTTGAATCCAGAAGTTAA
MYCN.1	MYCN	MYCN.1086	1	CTCAGATGATGAAGATGATGAA
MYCN.2	MYCN	MYCN.1337	2	AACAGAAGAAGATAAAGAGCGA
MYCN.3	MYCN	MYCN.2181	3	CTACCTAAGTACTGTAATAATA
MZB1.1	MZB1	MZB1.256	1	CAGGCAGAGACCAAACTTCATA
MZB1.2	MZB1	MZB1.15	2	CGCACCTCAACCACAGACTACA
MZB1.3	MZB1	MZB1.515	3	CAGACCAGATCTATGAAGCCCA
NCALD.1	NCALD	NCALD.2415	1	CAGGGTGAAATTTTGAGACCTA
NCALD.2	NCALD	NCALD.1526	2	CCCAATCGACAAGTATATTTTA
NCALD.3	NCALD	NCALD.1435	3	AAAGACTGTTTTTAGTAGCTTA
NCOR2.1	NCOR2	NCOR2.1151	1	CGCGGAAGAAGCTAATCTTGTA
NCOR2.2	NCOR2	NCOR2.2166	2	ATGGACAGAAGAAGAAATGGAA
NCOR2.3	NCOR2	NCOR2.1643	3	CCCGGGAGAAGTTCATGCAGCA
NFATC1.1	NFATC1	NFATC1.757	1	CTCCCGCCATTTCGGAATCAGA
NFATC1.2	NFATC1	NFATC1.797	2	CCGTCAGTTTCTACGTCTGCAA
NFATC1.3	NFATC1	NFATC1.380	3	ACGGAATCCTGAAACTCAGAAA
NFIL3.1	NFIL3	NFIL3.1675	1	CCCCAGAGAACTTGTATTTGAA
NFIL3.2	NFIL3	NFIL3.277	2	AACGGTAGAACAAAAGGAAGAA
NFIL3.3	NFIL3	NFIL3.1453	3	AACCTATTGACATGACATCTAA
NFIX.1	NFIX	NFIX.538	1	CCCGGACAATCAGATAGTTCAA
NFIX.2	NFIX	NFIX.1345	2	CTCGACAAAAGAAACAACAAAA
NFIX.3	NFIX	NFIX.1595	3	AACGCGACATGGACTCTGTCAA
NKX2-3.1	NKX2-3	NKX2-3.1988	1	CTCAGCACATGTTATCTATCTA
NKX2-3.2	NKX2-3	NKX2-3.564	2	ACCAGCTGAAGAAGTCTCTAGA
NKX2-3.3	NKX2-3	NKX2-3.1857	3	AACGCAGGACTCTTCGAGGAAA
NOV.1	NOV	NOV.1644	1	CTCCAAGAAAATATCACTGTAA
NOV.2	NOV	NOV.1015	2	CCCGCACCAAGAAGTCACTCAA
NOV.3	NOV	NOV.2545	3	CAAAGTTGAACATTGTTGTTTA
NRG4.1	NRG4	NRG4.18	1	CTCAGATTTTTGACATGTTATA
NRG4.2	NRG4	NRG4.2054	2	CCCAGAATGTCATATATTTGAA
NRG4.3	NRG4	NRG4.589	3	CCCACTAGGTAAAAGAATTAAA
NT5DC3.1	NT5DC3	NT5DC3.3103	1	ACCAGCTAATTTTGTATTTCTA
NT5DC3.2	NT5DC3	NT5DC3.3657	2	CTGGCAGAAACTTAATGAGTTA
NT5DC3.3	NT5DC3	NT5DC3.2267	3	AAAGGACTTAAGTGAGAAAGAA
OSBPL5.1	OSBPL5	OSBPL5.3665	1	AAGACACATACGTGTTCTCTTA
OSBPL5.2	OSBPL5	OSBPL5.1566	2	ACCACTGCAAAGGAATCCTGTA
OSBPL5.3	OSBPL5	OSBPL5.1956	3	AACAGGAGAAGTTTGCACTGGA
PAG1.1	PAG1	PAG1.6362	1	CCAGGCTTATTGTACTGTGTAA
PAG1.2	PAG1	PAG1.2482	2	CCCCAAGGAAATTTTCACACAA
PAG1.3	PAG1	PAG1.4461	3	ACCCAAGAGTTTTCAAATATTA
PDE9A.1	PDE9A	PDE9A.744	1	ATGAGTGCAACATCTTCTCCAA
PDE9A.2	PDE9A	PDE9A.1430	2	CCCACAAGACCATGTTTTCTAA
PDE9A.3	PDE9A	PDE9A.1230	3	CCGCCATGAAAGAGTTACAGAA
PDGFD.1	PDGFD	PDGFD.1642	1	CAAGGTATATCATCAACTTCTA
PDGFD.2	PDGFD	PDGFD.626	2	AACGGATACAGCTAGTGTTTGA
PDGFD.3	PDGFD	PDGFD.1844	3	CAGGGATGGTCAAATATATGAA
PGK1.1	PGK1	PGK1.2340	1	CCACAATTATAGATTAGATCAA
PGK1.2	PGK1	PGK1.240	2	CCGACTTCAATGTTCCTATGAA
PGK1.3	PGK1	PGK1.810	3	ACGGAGCTAAAGTTGCAGACAA
PHLDA1.1	PHLDA1	PHLDA1.1505	1	CAGGAGCGATGATGTACTGTAA
PHLDA1.2	PHLDA1	PHLDA1.4404	2	AAAGGAAGGACAAAATGTGTAA
PHLDA1.3	PHLDA1	PHLDA1.1871	3	CTGGTGTAATTATGAAAATCTA
PLB1.1	PLB1	PLB1.205	1	CAGGAGTGAATATGCCTTCTAA
PLB1.2	PLB1	PLB1.1547	2	CCAGGAAGACTGGAAGATAATA
PLB1.3	PLB1	PLB1.2029	3	ATCGTCATAAGTTTGAAAACAA
PPP1R16B.1	PPP1R16B	PPP1R16B.371	1	ACCGCAAGAAAGTGTCCTTCGA
PPP1R16B.2	PPP1R16B	PPP1R16B.3810	2	CTGCCAGGATAGATGTATTCTA
PPP1R16B.3	PPP1R16B	PPP1R16B.5247	3	CCAGGATAGAATTCTCCATCAA
PRDM16.1	PRDM16	PRDM16.3279	1	CAGACGAGAAAGAAGACTCTTA
PRDM16.2	PRDM16	PRDM16.3078	2	CCCGGAACATCCACAACAAGGA
PRDM16.3	PRDM16	PRDM16.8584	3	CTAGGACTGTATACCAAATGTA
PRKAG2..1	PRKAG2	PRKAG2.366	1	AAGGGAGCTTTATTTACAAGAA
PRKAG2..2	PRKAG2	PRKAG2.1713	2	CTGGCAAATTTCTCATTATTTA
PRKAG2..3	PRKAG2	PRKAG2.716	3	AAGGAAAAGTTGTAGATATTTA
PRSS57.1	PRSS57	PRSS57.1033	1	ACCAGTAAAATGTTAACTGACA
PRSS57.2	PRSS57	PRSS57.1021	4	AGCAGAAGCAAACCCAGTAAAA
PRSS57.3	PRSS57	PRSS57.997	5	AGCACACCCATTCCACATGCAA
PTGDS.1	PTGDS	PTGDS.771	1	AAGGCTTCATCCTGCACAATAA
PTGDS.2	PTGDS	PTGDS.780	2	CCCTGCACAATAAACTCCGGAA
PTGDS.3	PTGDS	PTGDS.626	3	CTAAGTGCATGACGGAACAATA
PTX3.1	PTX3	PTX3.1315	1	CAAGAAAGAAACTCACACTTAA
PTX3.2	PTX3	PTX3.1693	2	CTGGTATGTACCTTATTACAAA
PTX3.3	PTX3	PTX3.784	3	CAGCCACAGATGTATTAAACAA
RECQL4.1	RECQL4	RECQL4.3770	1	AAGGCTCCAAAATGCAGAATAA
RECQL4.2	RECQL4	RECQL4.605	2	ATGGCTGGTTACAGCGATGTCA
RECQL4.3	RECQL4	RECQL4.1103	3	CACGGCTCAACATGAAGCAGAA
RETN.1	RETN	RETN.155	1	CCCCTAATATTTAGGGCAATAA
RETN.2	RETN	RETN.120	2	CAGCCATCAATGAGAGGATCCA
RETN.3	RETN	RETN.434	4	AAGCTGGAAATAAACCTGGAGA
RNF126.1	RNF126	RNF126.1301	1	CGCGGTGGAAAGATTTTTATAA
RNF126.2	RNF126	RNF126.1551	2	ACAGCAAAATTCAAGAACAAAA
RNF126.3	RNF126	RNF126.184	3	ACCGGATTATATCTGTCCAAGA
RTN4R.1	RTN4R	RTN4R.1858	1	CGCATTTTATTTTACTTGTGTA
RTN4R.2	RTN4R	RTN4R.1850	2	CAGAGATATGCATTTTATTTTA
RTN4R.3	RTN4R	RTN4R.1885	3	CTCGGACGACGTGGAATAAAGA
RUNX1.1	RUNX1	RUNX1.479	1	AAGCCATCAAAATCACAGTGGA
RUNX1.2	RUNX1	RUNX1.524	2	CTCGGCAGAAACTAGATGATCA
RUNX1.3	RUNX1	RUNX1.468	3	AACCTACCACAGAGCCATCAAA
S100A1.1	S100A1	S100A1.199	1	CGAGCAAGAAGGAGCTGAAAGA
S100A1.2	S100A1	S100A1.555	2	ATGCAACTCATCTTTCATTAAA
S100A1.3	S100A1	S100A1.550	3	AAAGCCTGCAACTCATCTTTCA
SCARA3.1	SCARA3	SCARA3.278	1	ACCAGAAGAACCTATCTTTGCA
SCARA3.2	SCARA3	SCARA3.129	2	ACCAGAGGAAGAGACCATGAAA
SCARA3.3	SCARA3	SCARA3.413	3	ACCAGTCTATTTATGACAAGAA
SH2B3.1	SH2B3	SH2B3.2299	1	CACAGATGTAGTTCTTGTTAGA
SH2B3.2	SH2B3	SH2B3.1199	2	CCCGGACAGACATCATCTTTGA
SH2B3.3	SH2B3	SH2B3.3224	3	ACACAATCAGTGTTCTGTTCTA
SH2D1A.1	SH2D1A	SH2D1A.631	1	ACCAGATCAAGGCATTGTAATA
SH2D1A.2	SH2D1A	SH2D1A.1977	2	ACAGATAGATAGGTCAGTGCAA
SH2D1A.3	SH2D1A	SH2D1A.1222	3	AAAGCTGTATACTGTGTGCTAA
SIGLEC12.1	SIGLEC12	SIGLEC12.1423	1	ACCCGAGACTGATTCCTTTAGA
SIGLEC12.2	SIGLEC12	SIGLEC12.335	2	AAGGAAGCAGGAAATGGAACTA
SIGLEC12.3	SIGLEC12	SIGLEC12.1609	3	ATCGACTATTTTAGGTTCCAAA
SKIDA1.1	SKIDA1	SKIDA1.2031	1	CAGCAAGAATCAAGTCAGTGTA
SKIDA1.2	SKIDA1	SKIDA1.5215	2	AAGGCTAAAGACTCAAGTAAAA
SKIDA1.3	SKIDA1	SKIDA1.5544	4	ATCCAAGAGTAGTTGCACTTAA
SLC39A4.1	SLC39A4	SLC39A4.1736	1	AGAGGATGACATCACCTTCTGA
SLC39A4.2	SLC39A4	SLC39A4.1044	2	CACGCCTTCTTCCTGTTTGAGA
SLC39A4.3	SLC39A4	SLC39A4.1290	3	CTGAGGCTACTGCCCTATATGA
SLCO4A1.1	SLCO4A1	SLCO4A1.2552	1	ATGGGAGGAACTTGCATAAATA
SLCO4A1.2	SLCO4A1	SLCO4A1.2059	2	ATGGATTGTAGTTAGAATACTA
SLCO4A1.3	SLCO4A1	SLCO4A1.1913	3	CGCACTTCAACTTGTCAGAGAA
SMAD6.1	SMAD6	SMAD6.72	1	CCCACATTGTCTTACACTGAAA
SMAD6.2	SMAD6	SMAD6.855	2	CTGGAGTCATTTTTACAATGTA
SMAD6.3	SMAD6	SMAD6.931	5	CTGGCTTATAATTCTTTCAATA
C19orf77.1	C19orf77	C19orf77.446	1	AAGAGAGCAAAGAGCACAGTCA
C19orf77.2	C19orf77	C19orf77.312	2	CCCAGAGTGAAGACAAGAGAGA
C19orf77.3	C19orf77	C19orf77.279	3	ACACGTTCAGAATGGAGTCCAA
SMYD3.1	SMYD3	SMYD3.1280	1	CCCACAAGAATCATTAGTTGTA
SMYD3.2	SMYD3	SMYD3.1307	2	ACACGATTATAATAAATTCAAA
SMYD3.3	SMYD3	SMYD3.39	3	ATCGCCAAATACTGTAGTGCTA
SPNS2.1	SPNS2	SPNS2.3403	1	CGCCAAATATATTCCTCTTGTA
SPNS2.2	SPNS2	SPNS2.3740	2	CGCGTATTAAAATCATGGTTTA
SPNS2.3	SPNS2	SPNS2.1875	3	CTGGGACAATGAAGAACCCACA
SPNS3.1	SPNS3	SPNS3.1037	1	AAGGTACAAGAAAGTCATTCCA
SPNS3.2	SPNS3	SPNS3.1873	2	ACCATGGATTTTGGGCCTGTAA
SPNS3.3	SPNS3	SPNS3.564	4	ATGGCTGTCTTCTACATCTTTA
SPRY2.1	SPRY2	SPRY2.1748	1	AACACAAAATATTATACTAATA
SPRY2.2	SPRY2	SPRY2.2058	4	CCAGATGCATATGTCCAATATA
SPRY2.3	SPRY2	SPRY2.1798	3	CTCAGTATGTTTTTAGATTGTA
SRGN.1	SRGN	SRGN.1198	1	CTCTGTGTATTTTCAAATGTTA
SRGN.2	SRGN	SRGN.544	2	CAGAGGATTTTATGTTATAAAA
SRGN.3	SRGN	SRGN.1035	3	CGGAGTGTACTATATACTATTA
STAB1.1	STAB1	STAB1.3718	1	ACCACTGGATCGTCTTCTACAA
STAB1.2	STAB1	STAB1.1483	2	CGCAGACGTTCAACATCTACAA
STAB1.3	STAB1	STAB1.7762	3	ACCAGAGGATCCTCACAGTCAA
STEAP3.1	STEAP3	STEAP3.3209	1	CGCGGCAGAAACTTGTCTCATA
STEAP3.2	STEAP3	STEAP3.2995	3	ACAGAGAGAATGTCACAGATGA
STEAP3.3	STEAP3	STEAP3.3770	4	CGAGGTTGATATCTAAAATCTA
STON2.1	STON2	STON2.3049	1	ATGGCATCATCTATCAGAACAA
STON2.2	STON2	STON2.894	2	ATCGCTTCAAGAAGATGAAGAA
STON2.3	STON2	STON2.1098	3	ACCAGATGTACCTTATAATTCA
TBC1D16.1	TBC1D16	TBC1D16.217	1	CTGGAGAGATCATCTACTCCAA
TBC1D16.2	TBC1D16	TBC1D16.2981	3	ATGCCATAAAAGAAAAGCAAAA
TBC1D16.3	TBC1D16	TBC1D16.2513	4	AACGATAGAAACCTAAGGAAAA
TBKBP1.1	TBKBP1	TBKBP1.2640	1	ACCGGATGATGCCCTCATCAAA
TBKBP1.2	TBKBP1	TBKBP1.3358	2	ATGGGAAGATCTAGCCTAAAGA
TBKBP1.3	TBKBP1	TBKBP1.3691	3	AACCTACATTTCCTCTGTGAAA
TCN2.1	TCN2	TCN2.1267	1	CTAGGAGGATTCACATATGAAA
TCN2.2	TCN2	TCN2.446	2	ATGGGACCAAGGAAGACCTCTA
TCN2.3	TCN2	TCN2.1150	3	CCCCAAGAGATCATCAGTGTCA
TCTN1.1	TCTN1	TCTN1.1414	1	ATCAATGTAACTGCAAATCTAA
TCTN1.2	TCTN1	TCTN1.1655	2	CTCGGTGAGATTAAATTTTATA
TCTN1.3	TCTN1	TCTN1.450	3	CAGCAGTCATCTATTCATTGAA
TMEM160.1	TMEM160	TMEM160.615	1	ACCCGAGGACTGGGACATTAAA
TMEM160.2	TMEM160	TMEM160.261	2	CCGGGGTCATCTCCTTCATGCA
TMEM160.3	TMEM160	TMEM160.194	3	ATCCTCCGAAAAGCGCACGAGA
TMEM217.1	TMEM217	TMEM217.563	1	CGGGCAATATAATTTCCTACAA
TMEM217.2	TMEM217	TMEM217.615	3	AAGCAGAAATAAAAGATTATCA
TMEM217.3	TMEM217	TMEM217.239	4	ATGCAAGTAACATCATAAATAA
TMTC2.1	TMTC2	TMTC2.1693	1	AAGCGAGTATTATATATTCCTA
TMTC2.2	TMTC2	TMTC2.4757	2	CCAGAATGATATTTAACAACAA
TMTC2.3	TMTC2	TMTC2.3722	3	ACCAGTAGAATTCATTGTATTA
TNFRSF4.1	TNFRSF4	TNFRSF4.525	1	CCGGACGCAATCTGTGAGGACA
TNFRSF4.2	TNFRSF4	TNFRSF4.391	2	CCAGCTACAAGCCTGGAGTTGA
TNFRSF4.3	TNFRSF4	TNFRSF4.291	4	CGCACGTGGTGTAACCTCAGAA
TPD52.1	TPD52	TPD52.2880	1	CAAGGACTCAAGTGTAGAAGAA
TPD52.2	TPD52	TPD52.3750	2	ACAGGATTTTGTACTCAAATAA
TPD52.3	TPD52	TPD52.1938	3	ACCACAGGTGTTGATTGTTATA
TRAF4.1	TRAF4	TRAF4.2479	1	ACCAGAGTAAGTGCTTAGTGAA
TRAF4.2	TRAF4	TRAF4.1433	2	CCCAGGACATTCGAAAGCGAAA
TRAF4.3	TRAF4	TRAF4.590	3	ACCAGGAGAGTGTCTACTGTGA
TRIB1.1	TRIB1	TRIB1.2686	1	ATCAGACTAACTTCCAGAATTA
TRIB1.2	TRIB1	TRIB1.3461	2	ATCGACTGTTGTATCTGTGATA
TRIB1.3	TRIB1	TRIB1.2565	3	AAGGGTGGAGCATTCTGTCTAA
TSC22D3.1	TSC22D3	TSC22D3.591	1	CAGGGTAGTTTGAGGTGTGACA
TSC22D3.2	TSC22D3	TSC22D3.408	2	ACCAAGAGATGTCCTAAGGACA
TSC22D3.3	TSC22D3	TSC22D3.375	3	AACGAGGAGAACTTTACACCTA
TSPAN33.1	TSPAN33	TSPAN33.2256	1	CCAGCATAATTTTGTTCCAAAA
TSPAN33.2	TSPAN33	TSPAN33.1014	2	CTCAGATCAAAGATCAGATCAA
TSPAN33.3	TSPAN33	TSPAN33.1447	3	AGCGGACATACTTAGATCCTAA
VSTM4.1	VSTM4	VSTM4.395	1	CCAAGGGCATTACGTCTGCAGA
VSTM4.2	VSTM4	VSTM4.417	2	ATCCAGGAAATCAGCAGGCACA
VSTM4.3	VSTM4	VSTM4.282	3	ATGCAGTACTATGGGAATTTCA
VWCE.1	VWCE	VWCE.2174	1	AAGGCAGAATCTTCTATAACAA
VWCE.2	VWCE	VWCE.3294	2	ATGGATGTAACCTTGTTCCCAA
VWCE.3	VWCE	VWCE.699	3	CACAGACATTGACGAATGTGTA
WDR86.1	WDR86	WDR86.2021	1	CCAGCCTGAACGTTAAAAGTGA
WDR86.2	WDR86	WDR86.1935	2	AAGGAAGTGACTTTTTACAGAA
WDR86.3	WDR86	WDR86.2009	3	AAACTGAAATATACAGCCTGAA
WT1.1	WT1	WT1.638	1	CAGGAGACATACAGGTGTGAAA
WT1.2	WT1	WT1.2020	2	CTAGGACTGTATAAGTACTAGA
WT1.3	WT1	WT1.1674	3	ATGGGAGTGTCCTTAGTGTATA
ZBTB46.1	ZBTB46	ZBTB46.1601	1	CCCACAGCAAGGACAAGAAGTA
ZBTB46.2	ZBTB46	ZBTB46.2589	2	AAGGGCTCCAGGTGCTATCTTA
ZBTB46.3	ZBTB46	ZBTB46.3917	3	CACAGACTGACTTTCTTACAAA
ZBTB7A.1	ZBTB7A	ZBTB7A.3280	1	ATCGATTTATTTTTGTACAAAA
ZBTB7A.2	ZBTB7A	ZBTB7A.3257	2	AAGAGCAGAAGAAATTCCTAAA
ZBTB7A.3	ZBTB7A	ZBTB7A.3927	3	ACCGTTTGCATATGCAATGCTA
ZMAT3.1	ZMAT3	ZMAT3.4095	1	CAAGAAAGAAGTTAGATTTATA
ZMAT3.2	ZMAT3	ZMAT3.3801	2	AACGTACATATATGTTGTCATA
ZMAT3.3	ZMAT3	ZMAT3.5598	3	ATAGGACAATAGAGCTGCTTTA
MEN1.1	MEN1	MEN1.2117	1	ATCCTAATTACCAGTCTTTAAA
MEN1.2	MEN1	MEN1.1992	2	ACCGAGTACAGTCTGTATCAAA
MEN1.3	MEN1	MEN1.1780	3	CAGTGCAGATGAAGAAGCAGAA
CDK6.1	CDK6	CDK6.3186	1	CTCAGATCATGTTTATGCATTA
CDK6.2	CDK6	CDK6.10977	2	CAACGTAAAATATGTCATTCAA
CDK6.3	CDK6	CDK6.1036	3	CTCAGATGTTGATCAACTAGGA
STK3.1	STK3	STK3.1	1	GAATGCCAAACCTGTATCAAT
STK3.2	STK3	STK3.1277	2	CAAGGCAGAATTGACAGTTGTA
STK3.3	STK3	STK3.689	3	ACCAGACCATGATTGAACATAA
FAM47E.1	FAM47E	FAM47E.1331	1	TGGCAACATCTGTAAATGTAA
FAM47E.2	FAM47E	FAM47E.1427	2	GAGATCAATATTCACATGTAA
FAM47E.3	FAM47E	FAM47E.1151	3	GGGAAGGAATGTAAACGTGCA
c10orf128.1	c10orf128	c10orf128.1062	1	GGCCATGAATGTCAGTTATTA
c10orf128.2	c10orf128	c10orf128.498	2	GCAAATAATAGAAGGAATAGA
c10orf128.3	c10orf128	c10orf128.460	3	GGCTGGTAATGAACTTTCACA
FLT3.1	FLT3	FLT3.2825	1	CCAGAAGAAATATACATTATAA
FLT3.2	FLT3	FLT3.3130	2	CCAAGATTAATTTCATCACTAA
FLT3.3	FLT3	FLT3.3225	3	CAGGGACTTTTGTAAAATCAAA
NTC.1	NTC	NTC.647	1	CGTGATGATGAAACTATTAGA
NTC.2	NTC	NTC.355	2	CCGAAGAAACAAATGGAAACA
NTC.3	NTC	NTC.650	3	GATGATGAAACTATTAGAAGA
NTC.4	NTC	NTC.593	4	CGACACAATTTCGTCATATGT
NTC.5	NTC	NTC.364	5	CAAATGGAAACAATTGCCTGA
NTC.6	NTC	NTC.872	6	CGACAGCATCAGCTTGCCAAA
NTC.7	NTC	NTC.352	7	GCGCCGAAGAAACAAATGGAA
NTC.8	NTC	NTC.526	8	AGGCAAGATTCGCAGCTTCGT
NTC.9	NTC	NTC.211	9	TGAAAGAGATCAATCATTTCA
NTC.10	NTC	NTC.8	10	CGGATTCATCAAGAAGCTCGA
NTC.11	NTC	NTC.11	11	ATCTCGCTTGGGCGAGAGTAAG	ONLY USED IN PRIMARY CELL SCREENS
NTC.12	NTC	NTC.12	12	CTAATAGTTTCATCATCACGT	ONLY USED IN PRIMARY CELL SCREENS
PCR adapters for library amplification
i7.1	CAAGCAGAAGACGGCATACGAGATTCGCCTTAGTGACTGGAGTTCAGACGTGTGCTCTTCCGATCTCAAAGAGATAGCAAGGTATTCAG
i7.2	CAAGCAGAAGACGGCATACGAGATCTAGTACGGTGACTGGAGTTCAGACGTGTGCTCTTCCGATCTCAAAGAGATAGCAAGGTATTCAG
i7.3	CAAGCAGAAGACGGCATACGAGATTTCTGCCTGTGACTGGAGTTCAGACGTGTGCTCTTCCGATCTCAAAGAGATAGCAAGGTATTCAG
i7.4	CAAGCAGAAGACGGCATACGAGATGCTCAGGAGTGACTGGAGTTCAGACGTGTGCTCTTCCGATCTCAAAGAGATAGCAAGGTATTCAG
i7.5	CAAGCAGAAGACGGCATACGAGATAGGAGTCCGTGACTGGAGTTCAGACGTGTGCTCTTCCGATCTCAAAGAGATAGCAAGGTATTCAG
i7.6	CAAGCAGAAGACGGCATACGAGATCATGCCTAGTGACTGGAGTTCAGACGTGTGCTCTTCCGATCTCAAAGAGATAGCAAGGTATTCAG
i7.7	CAAGCAGAAGACGGCATACGAGATGTAGAGAGGTGACTGGAGTTCAGACGTGTGCTCTTCCGATCTCAAAGAGATAGCAAGGTATTCAG
i7.8	CAAGCAGAAGACGGCATACGAGATCCTCTCTGGTGACTGGAGTTCAGACGTGTGCTCTTCCGATCTCAAAGAGATAGCAAGGTATTCAG
i7.9	CAAGCAGAAGACGGCATACGAGATAGCGTAGCGTGACTGGAGTTCAGACGTGTGCTCTTCCGATCTCAAAGAGATAGCAAGGTATTCAG
i5.1	AATGATACGGCGACCACCGAGATCTACACTCTTTCCCTACACGACGCTCTTCCGATCTTAGATCGCTAGTGAAGCCACAGATGTA
i5.2	AATGATACGGCGACCACCGAGATCTACACTCTTTCCCTACACGACGCTCTTCCGATCTCTCTCTATTAGTGAAGCCACAGATGTA
i5.3	AATGATACGGCGACCACCGAGATCTACACTCTTTCCCTACACGACGCTCTTCCGATCTTATCCTCTTAGTGAAGCCACAGATGTA
i5.4	AATGATACGGCGACCACCGAGATCTACACTCTTTCCCTACACGACGCTCTTCCGATCTAGAGTAGATAGTGAAGCCACAGATGTA
i5.5	AATGATACGGCGACCACCGAGATCTACACTCTTTCCCTACACGACGCTCTTCCGATCTGTAAGGAGTAGTGAAGCCACAGATGTA

## Sheet: shRNA screen results
shRNA	Gene	Baseline counts	Baseline%	logFC_MOLM14_inVivo	DOWN_MOLM14_inVivo	logFC_MOLM14_inVitro	DOWN_MOLM14_inVitro	logFC_MV411_inVitro	DOWN_MV411_inVitro
ACVR1.1	ACVR1	39315	0.370234	1.84234	0	0.949808	0	-0.289333	0
ACVR1.2	ACVR1	0	0	0	0	0	0	0	0
ACVR1.3	ACVR1	47234	0.444809	-1.18926	1	5.06503	0	1.04843	0
AIF1L.1	AIF1L	4026	0.0379134	-2.97847	1	1.70136	0	1.90925	0
AIF1L.2	AIF1L	7321	0.0689428	-5.82979	1	-1.64781	1	-0.460062	0
AIF1L.3	AIF1L	877	0.00825882	0	0	-7.35192	1	0	0
AMN.1	AMN	6738	0.0634526	-1.6158	1	-0.152272	0	0.939633	0
AMN.2	AMN	1288	0.0121293	0.901952	0	1.50072	0	0	0
AMN.3	AMN	4533	0.0426878	-0.409436	0	-1.77653	1	-1.68329	1
ANKHD1.1	ANKHD1	5977	0.0562862	0.654054	0	0.410468	0	-1.42502	1
ANKHD1.2	ANKHD1	11499	0.108288	0	0	-0.000739324	0	-0.866872	0
ANKHD1.3	ANKHD1	59907	0.564152	-5.76441	1	-4.16057	1	-0.33637	0
AQP3.1	AQP3	54257	0.510945	-0.420656	0	1.59122	0	0.121777	0
AQP3.2	AQP3	8873	0.0835582	-3.1738	1	2.21321	0	0.483388	0
AQP3.3	AQP3	1439	0.0135512	-1.29284	1	-0.270073	0	1.09248	0
ARL4C.1	ARL4C	22750	0.21424	-0.140385	0	-3.50579	1	-0.421187	0
ARL4C.2	ARL4C	10777	0.101488	-1.26776	1	-2.65418	1	-0.487683	0
ARL4C.3	ARL4C	1169	0.0110086	-2.59208	1	-2.5637	1	0	0
ATP7B.1	ATP7B	1691	0.0159244	1.57142	0	-4.92575	1	-0.165854	0
ATP7B.2	ATP7B	8327	0.0784164	-0.994001	0	-1.39704	1	-0.970726	0
ATP7B.3	ATP7B	14836	0.139713	-0.813294	0	-1.27054	1	0.760869	0
BCL2.1	BCL2	9766	0.0919677	2.43378	0	-0.497994	0	-1.19937	1
BCL2.2	BCL2	27069	0.254912	-1.19532	1	-2.07758	1	-1.69968	1
BCL2.3	BCL2	6069	0.0571526	-0.0126144	0	-2.05554	1	0.0088734	0
BGLAP.1	BGLAP	9069	0.0854039	-3.80637	1	-3.43769	1	0.59393	0
BGLAP.2	BGLAP	7276	0.068519	0	0	-1.02852	1	1.84306	0
BGLAP.3	BGLAP	13526	0.127376	0	0	-2.41006	1	2.84444	0
BIK.1	BIK	26444	0.249027	-1.39828	1	0.378239	0	1.10053	0
BIK.2	BIK	5597	0.0527077	-4.41735	1	-0.669377	0	-0.626513	0
BIK.3	BIK	11522	0.108504	2.24208	0	-3.25462	1	0.4096	0
c10orf128.1	c10orf128	8085	0.0761375	0.562002	0	-0.479665	0	-0.862237	0
c10orf128.2	c10orf128	25475	0.239901	-2.33247	1	-3.16983	1	-1.52848	1
c10orf128.3	c10orf128	7480	0.0704401	0.807894	0	-2.13473	1	-3.05545	1
C16orf74.1	C16orf74	13241	0.124692	-1.51761	1	1.03244	0	1.97363	0
C16orf74.2	C16orf74	8183	0.0770604	-3.10384	1	-4.31666	1	-0.0877119	0
C16orf74.3	C16orf74	1995	0.0187872	0	0	-1.18631	1	-4.28636	1
C19orf77.1	C19orf77	2686	0.0252944	-9.50114	1	-3.75455	1	-2.9111	1
C19orf77.2	C19orf77	4867	0.0458332	-1.29386	1	0.84013	0	1.41374	0
C19orf77.3	C19orf77	13550	0.127602	-5.32055	1	-3.54395	1	2.04476	0
C3orf80.1	C3orf80	11931	0.112356	0.898154	0	0.87975	0	0.772489	0
C3orf80.2	C3orf80	67041	0.631334	6.2255	0	3.36168	0	1.57688	0
C3orf80.3	C3orf80	4590	0.0432246	-0.814935	0	-1.22477	1	-0.94368	0
C4orf48.1	C4orf48	11913	0.112186	-4.04501	1	-1.1523	1	0.790626	0
C4orf48.2	C4orf48	5158	0.0485736	-1.32285	1	3.97877	0	0	0
C4orf48.3	C4orf48	1898	0.0178737	4.74548	0	-8.71433	1	-1.71046	1
CABLES1.1	CABLES1	44310	0.417273	1.44038	0	0.387807	0	-0.762191	0
CABLES1.2	CABLES1	262	0.00246729	0	0	0	0	0	0
CABLES1.3	CABLES1	62978	0.593072	-1.37252	1	-2.07689	1	-0.233319	0
CCDC149.1	CCDC149	27875	0.262502	3.62082	0	1.55358	0	-0.558066	0
CCDC149.2	CCDC149	8681	0.0817501	-2.31074	1	-2.1379	1	0.286519	0
CCDC149.3	CCDC149	34667	0.326464	-0.540796	0	1.6584	0	1.59215	0
CCL1.1	CCL1	193229	1.81966	1.51918	0	1.15753	0	0.670469	0
CCL1.2	CCL1	9972	0.0939076	0.825425	0	-0.694055	0	-0.310764	0
CCL1.3	CCL1	38103	0.358821	-1.64458	1	-1.27286	1	-0.326462	0
CCNA1.1	CCNA1	16115	0.151757	-0.670538	0	5.55561	0	-0.226103	0
CCNA1.2	CCNA1	1734	0.0163293	-5.96665	1	-0.196386	0	-3.52193	1
CCNA1.3	CCNA1	21687	0.204229	-0.987108	0	-0.148351	0	-0.825359	0
CCNA2.1	CCNA2	32692	0.307865	-0.121686	0	1.50877	0	1.71146	0
CCNA2.2	CCNA2	8406	0.0791604	0.822071	0	3.58612	0	-0.131276	0
CCNA2.3	CCNA2	37909	0.356994	-4.73416	1	-2.60767	1	-1.26451	1
CD69.1	CD69	34005	0.320229	-4.01654	1	0.240556	0	-0.958815	0
CD69.2	CD69	11165	0.105142	4.72264	0	0.941561	0	0.932978	0
CD69.3	CD69	48351	0.455328	-5.17234	1	-0.740251	0	-0.117719	0
CD83.1	CD83	15711	0.147953	0.628874	0	0.651768	0	0.208356	0
CD83.2	CD83	29199	0.274971	1.34856	0	-0.834018	0	0.80555	0
CD83.3	CD83	9824	0.0925139	0.433851	0	-2.9635	1	-2.63684	1
CD96.1	CD96	28497	0.26836	1.11958	0	3.13858	0	0.392053	0
CD96.2	CD96	35229	0.331756	2.96022	0	3.14133	0	-0.69644	0
CD96.3	CD96	12237	0.115237	-8.58723	1	-0.479733	0	-1.79075	1
CDC45.1	CDC45	1975	0.0185988	2.5017	0	-1.0589	1	0	0
CDC45.2	CDC45	13630	0.128355	-0.784698	0	-1.29391	1	-1.58559	1
CDC45.3	CDC45	4734	0.0445807	1.43561	0	0.292335	0	0.893785	0
CDCA8.1	CDCA8	12666	0.119277	-6.02024	1	-1.17997	1	-1.67074	1
CDCA8.2	CDCA8	9900	0.0932296	-0.518411	0	-2.62662	1	-1.13462	1
CDCA8.3	CDCA8	18066	0.17013	-4.42012	1	-3.53854	1	-1.23205	1
CDK6.1	CDK6	14472	0.136285	0.468537	0	-2.83926	1	-0.0376348	0
CDK6.2	CDK6	16994	0.160035	-2.02973	1	-3.3529	1	-0.858597	0
CDK6.3	CDK6	25245	0.237735	4.92208	0	-0.828377	0	-0.66823	0
CDKN3.1	CDKN3	13983	0.13168	-1.01233	1	-5.05109	1	-0.526455	0
CDKN3.2	CDKN3	7590	0.071476	-3.83677	1	-3.03555	1	0.224415	0
CDKN3.3	CDKN3	1154	0.0108674	-0.68018	0	-0.0333955	0	0	0
CEBPA.1	CEBPA	19134	0.180187	-0.405131	0	-1.289	1	1.38664	0
CEBPA.2	CEBPA	882	0.00830591	0	0	0.311937	0	0	0
CEBPA.3	CEBPA	8162	0.0768626	-0.437268	0	-2.51286	1	-0.771119	0
CHKB.1	CHKB	3085	0.0290518	-5.49791	1	-0.451569	0	-0.935044	0
CHKB.2	CHKB	1459	0.0137396	-5.20516	1	0.804664	0	0.0581307	0
CHKB.3	CHKB	6825	0.0642719	0.104897	0	-2.49046	1	1.47934	0
CITED4.1	CITED4	7724	0.0727379	-4.18886	1	0.319858	0	0.0562836	0
CITED4.2	CITED4	40423	0.380669	3.6019	0	-1.82223	1	-0.0878619	0
CITED4.3	CITED4	8649	0.0814488	0.106893	0	-0.519097	0	-0.10313	0
CMBL.1	CMBL	778	0.00732653	-0.10281	0	-8.37186	1	-0.174989	0
CMBL.2	CMBL	16770	0.157925	-4.76706	1	-0.642991	0	0.65192	0
CMBL.3	CMBL	68135	0.641636	1.68325	0	-0.316114	0	1.19418	0
COL23A1.1	COL23A1	40656	0.382863	-1.98015	1	1.02834	0	0.0234056	0
COL23A1.2	COL23A1	24045	0.226435	-0.35454	0	-2.85387	1	0.496702	0
COL23A1.3	COL23A1	1457	0.0137208	0	0	0.400857	0	1.26987	0
CSTA.1	CSTA	55668	0.524233	3.10266	0	-2.08199	1	-0.681232	0
CSTA.2	CSTA	59288	0.558323	-4.41686	1	-1.1527	1	-2.79761	1
CSTA.3	CSTA	6851	0.0645168	0.317372	0	-5.73677	1	0.8201	0
CTSG.1	CTSG	3664	0.0345044	-5.3754	1	-8.08333	1	-1.12449	1
CTSG.2	CTSG	5103	0.0480556	-2.25288	1	-8.30316	1	0	0
CTSG.3	CTSG	2858	0.0269142	0.165282	0	-5.58881	1	-0.00385957	0
CXCR4.1	CXCR4	27434	0.25835	-1.3777	1	2.79277	0	0.376228	0
CXCR4.2	CXCR4	4472	0.0421134	1.16752	0	1.38402	0	1.37458	0
CXCR4.3	CXCR4	4269	0.0402017	-3.87107	1	-1.56699	1	0.622566	0
CYSLTR2.1	CYSLTR2	27688	0.260741	-1.08626	1	-0.315646	0	-1.72404	1
CYSLTR2.2	CYSLTR2	3917	0.0368869	-6.38541	1	-0.0409731	0	0.605708	0
CYSLTR2.3	CYSLTR2	50764	0.478051	-2.58103	1	-0.580278	0	0.59316	0
DDIT4.1	DDIT4	21208	0.199718	3.95255	0	-0.573838	0	0.474193	0
DDIT4.2	DDIT4	14990	0.141163	-1.59457	1	-4.22922	1	0.0159028	0
DDIT4.3	DDIT4	15280	0.143894	-3.02198	1	-4.6289	1	0.519815	0
DGKG.1	DGKG	9369	0.0882291	-4.07684	1	0.86569	0	1.04005	0
DGKG.2	DGKG	19370	0.18241	-3.93169	1	-0.668352	0	-1.26569	1
DGKG.3	DGKG	12679	0.1194	4.8002	0	-1.73613	1	0.328573	0
DOHH.1	DOHH	25178	0.237104	-4.58781	1	0.668909	0	0.794733	0
DOHH.2	DOHH	19996	0.188305	-3.70722	1	-4.51319	1	-1.07091	1
DOHH.3	DOHH	4272	0.04023	-4.87014	1	-2.16265	1	1.05258	0
DUSP5.1	DUSP5	5231	0.049261	0.773937	0	-0.523723	0	0.272736	0
DUSP5.2	DUSP5	13928	0.131162	-0.522541	0	-5.05743	1	-0.244695	0
DUSP5.3	DUSP5	10686	0.100631	0.763336	0	0.141067	0	-0.429761	0
DUSP6.1	DUSP6	49997	0.470828	2.45176	0	-2.08608	1	-0.72038	0
DUSP6.2	DUSP6	23391	0.220276	0.925356	0	-0.404617	0	-0.448793	0
DUSP6.3	DUSP6	16447	0.154884	-3.61988	1	-1.34116	1	1.23814	0
EDA2R.1	EDA2R	15499	0.145956	-2.58798	1	-2.11229	1	-0.258928	0
EDA2R.2	EDA2R	60999	0.574435	-0.793172	0	-1.92199	1	0.596659	0
EDA2R.3	EDA2R	7269	0.0684531	0	0	0	0	0	0
EEF1A1.1	EEF1A1	24850	0.234016	-4.46135	1	0.683508	0	0.441374	0
EEF1A1.2	EEF1A1	14645	0.137914	0	0	-5.98786	1	-0.856982	0
EEF1A1.3	EEF1A1	10858	0.102251	-1.11316	1	-3.88861	1	-0.511602	0
EGR1.1	EGR1	7587	0.0714478	-0.3149	0	-0.713461	0	1.01695	0
EGR1.2	EGR1	4744	0.0446749	1.76531	0	-1.38551	1	-0.628567	0
EGR1.3	EGR1	5814	0.0547512	-0.112377	0	-1.97271	1	-0.64013	0
ENPP2.1	ENPP2	9076	0.0854699	-3.15147	1	-0.640266	0	0.18855	0
ENPP2.2	ENPP2	5647	0.0531785	0	0	-0.118025	0	-1.97317	1
ENPP2.3	ENPP2	16653	0.156823	3.96007	0	-1.78102	1	-0.61911	0
ERG.1	ERG	2892	0.0272343	-8.15381	1	-2.5525	1	-0.568104	0
ERG.2	ERG	8523	0.0802622	0.0726489	0	-0.0421452	0	-3.15282	1
ERG.3	ERG	2860	0.026933	1.22196	0	-1.60366	1	-1.02247	1
ETV5.1	ETV5	40151	0.378107	0.802145	0	-1.80732	1	-1.24011	1
ETV5.2	ETV5	1817	0.0171109	4.01802	0	-0.725287	0	-3.36882	1
ETV5.3	ETV5	11370	0.107073	2.18295	0	-0.402643	0	0.624545	0
FAM46A.1	FAM46A	168	0.00158208	0	0	0	0	0	0
FAM46A.2	FAM46A	41197	0.387957	4.48641	0	1.27208	0	1.4807	0
FAM46A.3	FAM46A	20396	0.192072	-0.1782	0	0.119836	0	0.0531219	0
FAM47E.1	FAM47E	7094	0.0668051	-0.633545	0	-3.92918	1	-0.763972	0
FAM47E.2	FAM47E	16874	0.158905	5.21921	0	-0.802768	0	-0.927452	0
FAM47E.3	FAM47E	2047	0.0192769	1.40989	0	2.30609	0	0.0358506	0
FGF10.1	FGF10	7319	0.068924	-5.48554	1	-1.16219	1	-1.55767	1
FGF10.2	FGF10	5976	0.0562768	-0.35358	0	0.16434	0	-1.41093	1
FGF10.3	FGF10	33590	0.316321	-0.69942	0	-1.9838	1	-1.01182	1
FLT3.1	FLT3	474808	4.47133	-1.75622	1	1.10905	0	5.1687	0
FLT3.2	FLT3	224715	2.11617	-2.35986	1	-0.213588	0	3.93828	0
FLT3.3	FLT3	551125	5.19002	-1.96769	1	0.607476	0	3.69908	0
FOS.1	FOS	42021	0.395717	-2.559	1	-0.160387	0	-0.776241	0
FOS.2	FOS	14839	0.139741	-0.910941	0	-5.95401	1	-3.4337	1
FOS.3	FOS	79952	0.752918	-0.716734	0	4.36028	0	0.882934	0
FOXC1.1	FOXC1	14600	0.13749	-0.614305	0	-13.5212	1	3.14892	0
FOXC1.2	FOXC1	29848	0.281082	-2.92459	1	-0.437932	0	-0.490287	0
FOXC1.3	FOXC1	5864	0.055222	0.6977	0	-1.95919	1	1.37076	0
FOXM1.1	FOXM1	117791	1.10925	-1.6924	1	4.98385	0	1.85024	0
FOXM1.2	FOXM1	9538	0.0898206	-0.260511	0	-0.214935	0	1.71448	0
FOXM1.3	FOXM1	7344	0.0691594	-1.48236	1	-3.1888	1	-2.65732	1
GAS7.1	GAS7	13847	0.130399	3.68291	0	3.0222	0	-1.30304	1
GAS7.2	GAS7	28812	0.271326	-6.19835	1	-0.303442	0	0.31623	0
GAS7.3	GAS7	6402	0.0602885	-0.52612	0	-2.51794	1	0.567794	0
GGT5.1	GGT5	4376	0.0412094	-2.83956	1	-2.61088	1	0.722674	0
GGT5.2	GGT5	5195	0.048922	1.00867	0	0.919347	0	-0.188353	0
GGT5.3	GGT5	4463	0.0420286	0	0	0	0	0	0
GNGT2.1	GNGT2	5554	0.0523027	1.29615	0	-1.53457	1	1.37002	0
GNGT2.2	GNGT2	18180	0.171203	0.333461	0	-0.917621	0	-0.44082	0
GNGT2.3	GNGT2	8282	0.0779927	-3.88408	1	-0.687675	0	-0.257145	0
GPR114.1	GPR114	69623	0.655649	2.5847	0	-3.59751	1	-0.270988	0
GPR114.2	GPR114	5229	0.0492422	-2.83433	1	0.713155	0	1.88856	0
GPR114.3	GPR114	20797	0.195848	-2.68858	1	-1.32438	1	-1.24187	1
HBEGF.1	HBEGF	1	9.41713e-06	0	0	0	0	0	0
HBEGF.2	HBEGF	4411	0.041539	2.92164	0	-3.05874	1	-1.46137	1
HBEGF.3	HBEGF	22928	0.215916	-4.07578	1	0.413166	0	0.139878	0
IER2.1	IER2	8068	0.0759774	5.10823	0	-2.31589	1	0.770304	0
IER2.2	IER2	26198	0.24671	-1.66524	1	-4.66201	1	0.501559	0
IER2.3	IER2	9327	0.0878336	0	0	-2.5279	1	-2.04029	1
IGFBP2.1	IGFBP2	24497	0.230691	0.999973	0	-0.885216	0	1.43565	0
IGFBP2.2	IGFBP2	14771	0.1391	-2.05823	1	-0.190455	0	0.246793	0
IGFBP2.3	IGFBP2	18052	0.169998	-2.19199	1	-0.261278	0	-0.173315	0
IGSF10.1	IGSF10	23364	0.220022	-6.46763	1	-1.84004	1	-1.28435	1
IGSF10.2	IGSF10	11453	0.107854	0.909199	0	-0.467872	0	0.160699	0
IGSF10.3	IGSF10	105080	0.989552	3.07408	0	1.04571	0	2.11736	0
IL2RA.1	IL2RA	18777	0.176825	0.886651	0	-0.0785701	0	-1.08375	1
IL2RA.2	IL2RA	14513	0.136671	-2.44121	1	1.66952	0	1.49079	0
IL2RA.3	IL2RA	32592	0.306923	-0.649202	0	3.23072	0	-0.72023	0
IL8.1	IL8	83363	0.78504	-2.59742	1	1.82207	0	-0.389732	0
IL8.2	IL8	13606	0.128129	-0.0597968	0	-2.77468	1	-1.51374	1
IL8.3	IL8	12681	0.119419	1.5166	0	-3.18816	1	0.993	0
IRX3.1	IRX3	89455	0.842409	0.173251	0	-0.680271	0	-0.146791	0
IRX3.2	IRX3	105016	0.988949	-0.915439	0	-0.102685	0	-1.4574	1
IRX3.3	IRX3	13845	0.13038	0.912214	0	-1.90462	1	-0.0782331	0
IRX5.1	IRX5	28368	0.267145	4.86534	0	2.39069	0	0.252831	0
IRX5.2	IRX5	665	0.00626239	0	0	-2.79604	1	0	0
IRX5.3	IRX5	12940	0.121858	-2.19084	1	-3.979	1	0.507804	0
KCNK17.1	KCNK17	62697	0.590426	-3.23821	1	0.508957	0	-0.0299091	0
KCNK17.2	KCNK17	25590	0.240984	-9.41444	1	-1.42549	1	-1.63548	1
KCNK17.3	KCNK17	29960	0.282137	-5.51388	1	3.80281	0	1.03086	0
KCNQ5.1	KCNQ5	25966	0.244525	-1.65822	1	-1.10842	1	-1.09982	1
KCNQ5.2	KCNQ5	65179	0.613799	4.79203	0	-1.50289	1	1.02873	0
KCNQ5.3	KCNQ5	0	0	0	0	0	0	0	0
KIAA0182.1	KIAA0182	4277	0.0402771	-4.79292	1	-1.82742	1	1.23249	0
KIAA0182.2	KIAA0182	573	0.00539602	0	0	-12.32	1	-2.68288	1
KIAA0182.3	KIAA0182	1721	0.0162069	0	0	-2.81828	1	0	0
KLF10.1	KLF10	10603	0.0998498	0	0	-1.18851	1	-0.704465	0
KLF10.2	KLF10	25652	0.241568	-1.52885	1	-1.49046	1	-0.362716	0
KLF10.3	KLF10	13419	0.126368	-0.378819	0	-2.35437	1	-1.21594	1
KLF13.1	KLF13	6164	0.0580472	5.78995	0	0.184007	0	1.14252	0
KLF13.2	KLF13	7139	0.0672289	0.110461	0	0.592826	0	0.737652	0
KLF13.3	KLF13	7258	0.0683495	-3.20705	1	-0.20145	0	-0.424256	0
KLF2.1	KLF2	115580	1.08843	-3.03717	1	-0.67887	0	0.30408	0
KLF2.2	KLF2	13234	0.124626	-0.0350789	0	-0.656518	0	0.56704	0
KLF2.3	KLF2	16614	0.156456	0.430685	0	1.124	0	0.644938	0
KLF6.1	KLF6	5675	0.0534422	-1.04156	1	2.00787	0	-5.34378	1
KLF6.2	KLF6	23129	0.217809	-1.34806	1	-0.293603	0	-2.77935	1
KLF6.3	KLF6	32972	0.310502	-6.59834	1	-0.163035	0	-0.739343	0
KYNU.1	KYNU	9333	0.0878901	-2.17613	1	-0.331245	0	0.467362	0
KYNU.2	KYNU	28326	0.26675	0.143964	0	-1.90368	1	-1.59439	1
KYNU.3	KYNU	95144	0.895983	2.31849	0	0.11003	0	0.0199216	0
LDLRAD2.1	LDLRAD2	27606	0.259969	6.11721	0	0.305113	0	0.135251	0
LDLRAD2.2	LDLRAD2	12783	0.120379	-1.66123	1	-0.319914	0	-0.18854	0
LDLRAD2.3	LDLRAD2	53867	0.507273	-0.764986	0	-0.664939	0	-0.043278	0
LGALS3BP.1	LGALS3BP	27426	0.258274	-0.777047	0	-2.09385	1	-0.141676	0
LGALS3BP.2	LGALS3BP	13055	0.122941	-5.08664	1	-0.491669	0	-0.671214	0
LGALS3BP.3	LGALS3BP	6779	0.0638387	0.917806	0	-1.73787	1	-0.152213	0
LIME1.1	LIME1	8594	0.0809308	-4.26128	1	2.90926	0	-1.30082	1
LIME1.2	LIME1	18437	0.173624	-1.00691	1	1.07341	0	0.0980195	0
LIME1.3	LIME1	15734	0.148169	-8.80893	1	-1.2937	1	-0.220281	0
LRG1.1	LRG1	7389	0.0695832	-2.82708	1	-1.29682	1	-1.04029	1
LRG1.2	LRG1	8249	0.0776819	0.382529	0	0.178116	0	-0.568943	0
LRG1.3	LRG1	10006	0.0942278	-0.311898	0	-0.332261	0	-1.15821	1
LTB4R2.1	LTB4R2	19818	0.186629	2.01098	0	0.525216	0	-1.5084	1
LTB4R2.2	LTB4R2	8531	0.0803375	-6.82772	1	-2.00641	1	-0.113503	0
LTB4R2.3	LTB4R2	4201	0.0395614	0.663176	0	0.433023	0	0.824699	0
LTK.1	LTK	7901	0.0744047	-0.272962	0	-1.13933	1	-1.11136	1
LTK.2	LTK	2202	0.0207365	-3.50843	1	-3.37229	1	2.11378	0
LTK.3	LTK	3141	0.0295792	-3.22935	1	-1.37343	1	2.21393	0
LYRM1.1	LYRM1	38060	0.358416	0.0286386	0	0.868655	0	0.357746	0
LYRM1.2	LYRM1	6816	0.0641872	8.91977	0	-0.267265	0	1.75908	0
LYRM1.3	LYRM1	4331	0.0407856	2.46968	0	0.919819	0	-1.25034	1
MATK.1	MATK	15756	0.148376	-0.780589	0	3.60584	0	0.752112	0
MATK.2	MATK	12744	0.120012	-1.86742	1	-0.767147	0	0.107068	0
MATK.3	MATK	7464	0.0702895	-3.35666	1	-0.448781	0	1.15019	0
MDFI.1	MDFI	11552	0.108787	-1.78358	1	-4.8677	1	-0.10537	0
MDFI.2	MDFI	16790	0.158114	-0.886466	0	-0.107505	0	3.82138	0
MDFI.3	MDFI	16438	0.154799	-1.49034	1	-2.92584	1	0.0158411	0
MELK.1	MELK	119737	1.12758	2.82504	0	-1.43218	1	-1.03979	1
MELK.2	MELK	89219	0.840187	-6.10831	1	-1.63469	1	-0.573184	0
MELK.3	MELK	8362	0.078746	1.91659	0	-0.0884464	0	-1.25179	1
MEN1.1	MEN1	47250	0.444959	4.43	0	-1.76762	1	-0.154549	0
MEN1.2	MEN1	5826	0.0548642	0	0	-1.15025	1	-0.568413	0
MEN1.3	MEN1	13502	0.12715	-1.3498	1	-1.36278	1	-0.0792781	0
MICALL2.1	MICALL2	2528	0.0238065	2.73799	0	-5.69674	1	-0.775864	0
MICALL2.2	MICALL2	6275	0.0590925	-0.893863	0	-1.251	1	0.0885833	0
MICALL2.3	MICALL2	11292	0.106338	-0.558253	0	-1.19551	1	-0.152874	0
MKI67.1	MKI67	9408	0.0885964	-1.12787	1	-0.974278	0	-0.425358	0
MKI67.2	MKI67	16000	0.150674	-1.8994	1	-3.43897	1	-0.846332	0
MKI67.3	MKI67	9632	0.0907058	-0.353402	0	1.00633	0	-1.35124	1
MLC1.1	MLC1	39924	0.375969	-3.69306	1	-0.806696	0	-0.601403	0
MLC1.2	MLC1	36132	0.34026	0.77955	0	-1.53946	1	-0.999766	0
MLC1.3	MLC1	50306	0.473738	-5.39191	1	1.60047	0	1.81842	0
MYB.1	MYB	50464	0.475226	-1.28386	1	-2.24856	1	1.55777	0
MYB.2	MYB	6019	0.0566817	-6.45805	1	-2.78664	1	-2.37552	1
MYB.3	MYB	12450	0.117243	-2.68853	1	-1.04546	1	-2.48611	1
MYCN.1	MYCN	5335	0.0502404	-1.00757	1	-3.07824	1	-1.18214	1
MYCN.2	MYCN	15732	0.14815	-3.05526	1	-1.29694	1	2.03675	0
MYCN.3	MYCN	2745	0.02585	0	0	-0.702783	0	0	0
MZB1.1	MZB1	12337	0.116179	-1.48186	1	2.18576	0	0.65285	0
MZB1.2	MZB1	17598	0.165723	-1.08131	1	-0.727341	0	-0.346199	0
MZB1.3	MZB1	8246	0.0776537	-1.70462	1	-1.02886	1	0.625781	0
NCALD.1	NCALD	9297	0.0875511	2.31619	0	3.80797	0	2.07283	0
NCALD.2	NCALD	10517	0.09904	-7.54165	1	0.417807	0	0.250575	0
NCALD.3	NCALD	44277	0.416962	4.88172	0	5.50384	0	0.430223	0
NCOR2.1	NCOR2	31983	0.301188	-3.01011	1	-1.40849	1	-2.78644	1
NCOR2.2	NCOR2	17743	0.167088	6.59646	0	-1.77363	1	-0.483348	0
NCOR2.3	NCOR2	3953	0.0372259	-7.94462	1	-3.30717	1	1.28895	0
NFATC1.1	NFATC1	5141	0.0484135	4.04074	0	-0.390414	0	0.662131	0
NFATC1.2	NFATC1	4955	0.0466619	0.307976	0	-1.05861	1	0.0513851	0
NFATC1.3	NFATC1	47933	0.451391	-3.41677	1	-6.95984	1	0	0
NFIL3.1	NFIL3	12621	0.118854	-4.87837	1	0.40459	0	0.46619	0
NFIL3.2	NFIL3	16288	0.153386	-2.18609	1	1.40945	0	-0.00949691	0
NFIL3.3	NFIL3	43056	0.405464	1.62172	0	-0.553206	0	-0.714223	0
NFIX.1	NFIX	11873	0.11181	-4.14202	1	-2.31161	1	0.172029	0
NFIX.2	NFIX	38432	0.361919	-1.63239	1	-1.67389	1	2.45188	0
NFIX.3	NFIX	15645	0.147331	-7.71054	1	-2.55126	1	-0.151939	0
NKX2-3.1	NKX2-3	19250	0.18128	1.22617	0	1.71678	0	-0.124871	0
NKX2-3.2	NKX2-3	12167	0.114578	3.14723	0	-0.242482	0	-0.889955	0
NKX2-3.3	NKX2-3	3963	0.0373201	-0.943687	0	-6.59436	1	2.6116	0
NOV.1	NOV	54634	0.514495	-1.71238	1	-0.167532	0	-1.1382	1
NOV.2	NOV	9780	0.0920995	-0.817329	0	-1.26893	1	1.19809	0
NOV.3	NOV	69720	0.656562	-3.79104	1	0.0320467	0	-0.179698	0
NRG4.1	NRG4	78608	0.740262	-0.564914	0	0.338968	0	-2.07577	1
NRG4.2	NRG4	39780	0.374613	0.0171344	0	-1.54781	1	-1.84267	1
NRG4.3	NRG4	13400	0.12619	7.09894	0	0.743252	0	0.510628	0
NT5DC3.1	NT5DC3	64637	0.608695	-1.66613	1	0.232113	0	0.952744	0
NT5DC3.2	NT5DC3	34927	0.328912	3.04073	0	-1.04808	1	-0.141773	0
NT5DC3.3	NT5DC3	11966	0.112685	0.454155	0	0.126772	0	-0.705461	0
NTC.211	NTC	10793	0.101639	-2.75579	1	-3.24979	1	-1.96831	1
NTC.352	NTC	5059	0.0476413	-8.07727	1	0.975331	0	1.58046	0
NTC.355	NTC	17098	0.161014	1.8724	0	-1.38062	1	-1.77647	1
NTC.364	NTC	2646	0.0249177	2.61117	0	-2.62256	1	2.77168	0
NTC.526	NTC	1712	0.0161221	0	0	0	0	0	0
NTC.593	NTC	3252	0.0306245	2.43377	0	1.96781	0	1.0543	0
NTC.647	NTC	9904	0.0932673	0.146585	0	2.50383	0	0	0
NTC.650	NTC	34702	0.326793	1.92804	0	0.121325	0	-0.484071	0
NTC.8	NTC	8502	0.0800644	-2.03361	1	-2.24975	1	1.19108	0
NTC.872	NTC	6739	0.063462	-2.43619	1	-0.334577	0	0.437035	0
OSBPL5.1	OSBPL5	11243	0.105877	0.557548	0	0.12051	0	0.412958	0
OSBPL5.2	OSBPL5	7959	0.0749509	-4.41582	1	1.06566	0	-3.31824	1
OSBPL5.3	OSBPL5	7280	0.0685567	0.188964	0	-0.816063	0	0.614226	0
PAG1.1	PAG1	26103	0.245815	2.0968	0	-0.864777	0	-0.000939881	0
PAG1.2	PAG1	1226	0.0115454	-5.33868	1	-0.367416	0	0	0
PAG1.3	PAG1	26811	0.252483	-1.13002	1	1.81601	0	0.834194	0
PDE9A.1	PDE9A	4878	0.0459368	2.54293	0	0.0577452	0	0.239595	0
PDE9A.2	PDE9A	14542	0.136944	-0.612982	0	-1.27332	1	1.02865	0
PDE9A.3	PDE9A	9184	0.0864869	-1.42267	1	-3.11328	1	-0.0041805	0
PDGFD.1	PDGFD	36045	0.33944	-0.391568	0	0.0104708	0	0.274706	0
PDGFD.2	PDGFD	8600	0.0809873	-1.42078	1	-1.75071	1	-2.91609	1
PDGFD.3	PDGFD	7734	0.0728321	1.56533	0	0.772869	0	0.895628	0
PGK1.1	PGK1	52243	0.491979	-2.01831	1	-1.95878	1	-0.277337	0
PGK1.2	PGK1	10450	0.098409	3.87688	0	-2.57344	1	1.00853	0
PGK1.3	PGK1	2402	0.0226199	-5.19517	1	-1.36178	1	-1.52606	1
PHLDA1.1	PHLDA1	14611	0.137594	-3.34127	1	-1.61199	1	-0.632934	0
PHLDA1.2	PHLDA1	2223	0.0209343	0.133472	0	0	0	6.53426	0
PHLDA1.3	PHLDA1	23301	0.219429	7.45795	0	-0.0351357	0	-0.240944	0
PLB1.1	PLB1	29853	0.28113	-1.01808	1	-0.300823	0	-0.91006	0
PLB1.2	PLB1	62788	0.591283	-2.52402	1	1.00295	0	0.0944393	0
PLB1.3	PLB1	10623	0.100038	-1.09496	1	-0.397679	0	-0.547721	0
PPP1R16B.1	PPP1R16B	3922	0.036934	0.253948	0	-0.130119	0	-0.652016	0
PPP1R16B.2	PPP1R16B	28492	0.268313	1.44991	0	1.0705	0	-0.473209	0
PPP1R16B.3	PPP1R16B	13318	0.125417	-2.52529	1	-4.07578	1	-1.1354	1
PRDM16.1	PRDM16	13372	0.125926	0.317494	0	-3.73065	1	-0.468505	0
PRDM16.2	PRDM16	11987	0.112883	-0.689173	0	-1.05312	1	0.0172985	0
PRDM16.3	PRDM16	21748	0.204804	-1.63169	1	-0.420876	0	-0.0863702	0
PRKAG2..1	PRKAG21	48483	0.456571	-2.67937	1	1.50726	0	-0.518792	0
PRKAG2..2	PRKAG22	56381	0.530947	4.11803	0	0.922992	0	0.183454	0
PRKAG2..3	PRKAG23	67131	0.632181	2.42828	0	-0.181123	0	1.00967	0
PRSS57.1	PRSS57	24125	0.227188	2.13338	0	1.6192	0	-0.198165	0
PRSS57.2	PRSS57	10173	0.0958005	-6.27291	1	-5.0543	1	-0.391661	0
PRSS57.3	PRSS57	5850	0.0550902	-1.85987	1	-7.45712	1	-1.05751	1
PTGDS.1	PTGDS	9375	0.0882856	-3.05129	1	-2.39102	1	-0.413355	0
PTGDS.2	PTGDS	460	0.00433188	-5.73681	1	0	0	-0.412209	0
PTGDS.3	PTGDS	3343	0.0314815	0.710339	0	0.508501	0	0.912274	0
PTX3.1	PTX3	21483	0.202308	-0.506772	0	-0.565812	0	-0.0571265	0
PTX3.2	PTX3	100165	0.943267	-0.00517061	0	0.57068	0	0.248671	0
PTX3.3	PTX3	135853	1.27935	3.20093	0	0.870048	0	2.20183	0
RECQL4.1	RECQL4	16585	0.156183	-1.12329	1	-1.68068	1	-0.225421	0
RECQL4.2	RECQL4	4807	0.0452681	-1.26955	1	-1.22357	1	0.801146	0
RECQL4.3	RECQL4	13526	0.127376	-4.05249	1	-1.28396	1	-0.684509	0
RETN.1	RETN	29415	0.277005	1.65589	0	-3.01553	1	-0.943804	0
RETN.2	RETN	8030	0.0756196	-0.763971	0	-1.94371	1	0.384042	0
RETN.3	RETN	5061	0.0476601	-4.42004	1	0.678181	0	0.548649	0
RNF126.1	RNF126	21376	0.201301	-1.83035	1	-1.96023	1	1.3026	0
RNF126.2	RNF126	7219	0.0679823	0.087371	0	-2.03542	1	-2.10762	1
RNF126.3	RNF126	3537	0.0333084	1.5775	0	-1.76819	1	1.62061	0
RTN4R.1	RTN4R	69639	0.655799	1.16685	0	0.410163	0	0.7626	0
RTN4R.2	RTN4R	77784	0.732502	2.61265	0	-1.15929	1	-1.43626	1
RTN4R.3	RTN4R	25398	0.239176	-2.20606	1	-3.35285	1	0.750487	0
RUNX1.1	RUNX1	3392	0.0319429	-1.19604	1	-2.76345	1	2.84953	0
RUNX1.2	RUNX1	9431	0.0888129	0.209791	0	-2.03048	1	1.88136	0
RUNX1.3	RUNX1	4645	0.0437426	1.54073	0	-0.895822	0	-3.67492	1
S100A1.1	S100A1	9640	0.0907811	0.987384	0	-1.52945	1	-0.258405	0
S100A1.2	S100A1	31288	0.294643	0.502691	0	0.00955294	0	0.166761	0
S100A1.3	S100A1	13423	0.126406	0.583789	0	-4.32169	1	0.892312	0
SCARA3.1	SCARA3	6559	0.061767	-4.40582	1	-1.32241	1	0.552757	0
SCARA3.2	SCARA3	12132	0.114249	-2.55805	1	-6.60456	1	0.087269	0
SCARA3.3	SCARA3	14494	0.136492	-0.818598	0	-1.047	1	-0.773391	0
SH2B3.1	SH2B3	43578	0.41038	2.40047	0	0.732058	0	0.931681	0
SH2B3.2	SH2B3	21827	0.205548	-5.33484	1	-4.77662	1	-1.08561	1
SH2B3.3	SH2B3	40518	0.381563	1.93352	0	-0.334467	0	-1.13215	1
SH2D1A.1	SH2D1A	24861	0.234119	-0.319731	0	1.51326	0	0.973088	0
SH2D1A.2	SH2D1A	7053	0.066419	-0.427651	0	-2.94069	1	-0.651056	0
SH2D1A.3	SH2D1A	11507	0.108363	-3.0455	1	-3.36851	1	-0.664432	0
SIGLEC12.1	SIGLEC12	15734	0.148169	1.34157	0	-0.190287	0	-0.188818	0
SIGLEC12.2	SIGLEC12	8168	0.0769191	-0.000509601	0	-3.72323	1	0.478929	0
SIGLEC12.3	SIGLEC12	16317	0.153659	-1.27688	1	0.0183754	0	0.655379	0
SKIDA1.1	SKIDA1	15459	0.145579	-1.66918	1	-1.76495	1	-2.07094	1
SKIDA1.2	SKIDA1	21287	0.200462	-0.22944	0	-0.918027	0	-1.16813	1
SKIDA1.3	SKIDA1	22014	0.207309	-0.673776	0	-0.0196625	0	2.49408	0
SLC39A4.1	SLC39A4	22430	0.211226	-2.63375	1	-4.1297	1	0.800269	0
SLC39A4.2	SLC39A4	17864	0.168228	0.544061	0	-0.462094	0	0.0283238	0
SLC39A4.3	SLC39A4	69194	0.651609	-2.54334	1	0.739453	0	1.60446	0
SLCO4A1.1	SLCO4A1	14211	0.133827	2.9533	0	0.123833	0	0.429675	0
SLCO4A1.2	SLCO4A1	9097	0.0856676	-0.518398	0	2.31936	0	-6.71437	1
SLCO4A1.3	SLCO4A1	16291	0.153414	1.57705	0	0.288202	0	1.26965	0
SMAD6.1	SMAD6	5776	0.0543933	1.32443	0	-0.780294	0	0.916053	0
SMAD6.2	SMAD6	34561	0.325465	-7.81358	1	-2.72166	1	0.0088526	0
SMAD6.3	SMAD6	52312	0.492629	2.63394	0	2.12711	0	0.0193276	0
SMYD3.1	SMYD3	9878	0.0930224	-1.12016	1	-1.9839	1	-0.30604	0
SMYD3.2	SMYD3	93229	0.87795	-0.934009	0	0.129694	0	-0.213734	0
SMYD3.3	SMYD3	15775	0.148555	-2.79271	1	0.584403	0	-0.420293	0
SPNS2.1	SPNS2	13011	0.122526	1.18223	0	-2.97801	1	-0.343176	0
SPNS2.2	SPNS2	36125	0.340194	1.03926	0	-0.442386	0	0.898568	0
SPNS2.3	SPNS2	64458	0.607009	0.279577	0	-2.34823	1	0.291227	0
SPNS3.1	SPNS3	12171	0.114616	0	0	2.1499	0	0.895468	0
SPNS3.2	SPNS3	3177	0.0299182	0	0	-1.65277	1	0.0175716	0
SPNS3.3	SPNS3	30971	0.291658	0.608865	0	0.616089	0	0.107513	0
SPRY2.1	SPRY2	53031	0.4994	-0.869844	0	-0.45221	0	-0.800271	0
SPRY2.2	SPRY2	10498	0.098861	3.8565	0	-0.83266	0	-1.00599	1
SPRY2.3	SPRY2	19658	0.185122	0.27305	0	-2.39273	1	-0.802153	0
SRGN.1	SRGN	28761	0.270846	-0.647117	0	0.616511	0	0.483787	0
SRGN.2	SRGN	4963	0.0467372	-5.87164	1	1.6852	0	0.535197	0
SRGN.3	SRGN	0	0	0	0	0	0	0	0
STAB1.1	STAB1	7676	0.0722859	-5.15959	1	-3.55871	1	0.0373425	0
STAB1.2	STAB1	3060	0.0288164	1.04191	0	-8.04306	1	-0.751067	0
STAB1.3	STAB1	2480	0.0233545	-0.371833	0	-0.0362154	0	0.50668	0
STEAP3.1	STEAP3	6148	0.0578965	-4.81945	1	-6.80771	1	0	0
STEAP3.2	STEAP3	1196	0.0112629	-5.62055	1	-2.97094	1	0	0
STEAP3.3	STEAP3	24495	0.230673	-5.9299	1	1.50168	0	-0.634636	0
STK3.1	STK3	12205	0.114936	-6.27904	1	1.51153	0	0.207629	0
STK3.2	STK3	3825	0.0360205	-5.3385	1	-1.04623	1	-1.18567	1
STK3.3	STK3	12711	0.119701	2.34432	0	-2.64812	1	0.447223	0
STON2.1	STON2	3113	0.0293155	0	0	-2.4991	1	0.0829497	0
STON2.2	STON2	10393	0.0978722	-1.53156	1	-0.215259	0	2.131	0
STON2.3	STON2	39983	0.376525	-3.24423	1	-0.776659	0	-2.19252	1
TBC1D16.1	TBC1D16	3748	0.0352954	4.74581	0	-3.95845	1	-2.24114	1
TBC1D16.2	TBC1D16	10923	0.102863	0.471344	0	-2.01606	1	-0.91074	0
TBC1D16.3	TBC1D16	10733	0.101074	-0.587485	0	2.2327	0	0.735902	0
TBKBP1.1	TBKBP1	4634	0.043639	0	0	0.93286	0	1.17265	0
TBKBP1.2	TBKBP1	4295	0.0404466	-5.43839	1	-2.35074	1	0.276594	0
TBKBP1.3	TBKBP1	10319	0.0971754	-2.55685	1	1.31378	0	-0.211561	0
TCN2.1	TCN2	17762	0.167267	-3.85282	1	2.53423	0	0.196221	0
TCN2.2	TCN2	1406	0.0132405	-1.3401	1	-5.49167	1	0	0
TCN2.3	TCN2	3358	0.0316227	0	0	-5.11286	1	-2.31813	1
TCTN1.1	TCTN1	12841	0.120925	-1.66093	1	2.19939	0	0.120398	0
TCTN1.2	TCTN1	10805	0.101752	-6.01128	1	0.432264	0	0.780071	0
TCTN1.3	TCTN1	2789	0.0262644	6.52672	0	-0.159885	0	1.07407	0
TMEM160.1	TMEM160	7745	0.0729357	-0.165178	0	-2.4471	1	1.19685	0
TMEM160.2	TMEM160	5715	0.0538189	0.437448	0	-1.23942	1	1.52742	0
TMEM160.3	TMEM160	2484	0.0233921	-3.05797	1	-2.45459	1	0.27877	0
TMEM217.1	TMEM217	7674	0.0722671	-2.15755	1	-2.60676	1	-0.51659	0
TMEM217.2	TMEM217	48937	0.460846	2.11999	0	-5.76642	1	0.087577	0
TMEM217.3	TMEM217	15383	0.144864	-1.28594	1	-1.10936	1	-1.1033	1
TMTC2.1	TMTC2	13335	0.125577	4.27041	0	-1.35308	1	1.09405	0
TMTC2.2	TMTC2	79037	0.744302	1.74496	0	-0.740813	0	-0.723689	0
TMTC2.3	TMTC2	16948	0.159602	-0.448839	0	0.261454	0	0.115947	0
TNFRSF4.1	TNFRSF4	15253	0.143639	-1.41798	1	-2.44316	1	-2.4564	1
TNFRSF4.2	TNFRSF4	800	0.0075337	0	0	-0.0237165	0	0.574945	0
TNFRSF4.3	TNFRSF4	0	0	0	0	0	0	0	0
TPD52.1	TPD52	10210	0.0961489	4.23717	0	0.562287	0	3.31923	0
TPD52.2	TPD52	32081	0.302111	2.75591	0	-0.961264	0	1.49431	0
TPD52.3	TPD52	2312	0.0217724	-4.55874	1	0.356602	0	0.266353	0
TRAF4.1	TRAF4	7509	0.0707132	-0.280503	0	-0.108828	0	-0.225206	0
TRAF4.2	TRAF4	1934	0.0182127	0.892489	0	-1.75886	1	0	0
TRAF4.3	TRAF4	10420	0.0981265	-1.84849	1	0.512547	0	-1.75249	1
TRIB1.1	TRIB1	8648	0.0814393	2.72033	0	-1.64923	1	1.09213	0
TRIB1.2	TRIB1	8374	0.078859	0.594803	0	0.409263	0	-1.24551	1
TRIB1.3	TRIB1	16536	0.155722	-6.06234	1	-0.875827	0	-0.235005	0
TSC22D3.1	TSC22D3	9980	0.093983	0.474712	0	-1.51381	1	-1.0732	1
TSC22D3.2	TSC22D3	5565	0.0524063	-1.5806	1	-0.567168	0	-0.121904	0
TSC22D3.3	TSC22D3	11564	0.1089	-5.43235	1	-3.09592	1	1.6851	0
TSPAN33.1	TSPAN33	13425	0.126425	-0.277382	0	1.39557	0	0.475944	0
TSPAN33.2	TSPAN33	7499	0.0706191	-1.5398	1	-2.68506	1	-0.241616	0
TSPAN33.3	TSPAN33	5621	0.0529337	-0.126491	0	0.354391	0	-0.269816	0
VSTM4.1	VSTM4	1448	0.013636	0	0	0.412512	0	-0.826715	0
VSTM4.2	VSTM4	3894	0.0366703	-0.455515	0	-5.17183	1	-3.79372	1
VSTM4.3	VSTM4	9158	0.0862421	-2.19488	1	-2.63075	1	1.56828	0
VWCE.1	VWCE	16232	0.152859	2.54204	0	1.83826	0	0.042572	0
VWCE.2	VWCE	4772	0.0449385	0	0	0.818721	0	-1.4182	1
VWCE.3	VWCE	5924	0.0557871	-1.76499	1	2.18599	0	1.44068	0
WDR86.1	WDR86	5199	0.0489597	0.533921	0	-2.84192	1	0.0553765	0
WDR86.2	WDR86	28473	0.268134	0.698184	0	-1.00988	1	-0.423773	0
WDR86.3	WDR86	2901	0.0273191	-4.96531	1	-3.94105	1	-1.78839	1
WT1.1	WT1	2573	0.0242303	0	0	3.18169	0	1.70955	0
WT1.2	WT1	14950	0.140786	-1.07739	1	0.364448	0	1.47275	0
WT1.3	WT1	11202	0.105491	3.98774	0	1.34039	0	1.08354	0
ZBTB46.1	ZBTB46	7706	0.0725684	-2.35443	1	-5.25254	1	-0.326783	0
ZBTB46.2	ZBTB46	28353	0.267004	-0.510561	0	1.25598	0	-1.38747	1
ZBTB46.3	ZBTB46	7375	0.0694513	-10.0179	1	-2.7094	1	-1.78338	1
ZBTB7A.1	ZBTB7A	13894	0.130842	-3.9748	1	7.71949	0	-0.909011	0
ZBTB7A.2	ZBTB7A	7448	0.0701388	0.973176	0	2.15853	0	-0.321441	0
ZBTB7A.3	ZBTB7A	10740	0.10114	4.48667	0	0.272032	0	0.92967	0
ZMAT3.1	ZMAT3	62108	0.584879	1.00636	0	1.31159	0	0.560759	0
ZMAT3.2	ZMAT3	586	0.00551844	1.35752	0	-8.62675	1	4.50627	0
ZMAT3.3	ZMAT3	8286	0.0780303	-1.90684	1	0.771867	0	0.0099602	0
