# Supplementary material for: Gene regulatory network analysis predicts cooperating transcription factor regulons required for FLT3-ITD+ AML growth
Source: Cell Rep. Author manuscript; Available in PMC 2024 Feb 18. (PMC10874628; doi:10.1016/j.celrep.2023.113568)
Supplement: 4 [file NIHMS1954801-supplement-4.xlsx]

## Sheet: Sheet1
Gene_ID	DMSO_treated	Quizartinib_treated	logFC	P.Value	adj.P.Val
CHKB-CPT1B	0.0586283	2.92723	2.8686	1.89085e-12	3.35657e-09
ARRDC2	3.40979	5.66551	2.25572	1.80721e-09	8.67691e-07
C8orf44-SGK3	0.0229887	2.23945	2.21647	5.41182e-07	7.20517e-05
PIK3IP1	3.27757	5.44829	2.17072	4.99159e-09	1.71501e-06
NUPR1	0.898537	3.03662	2.13808	9.89698e-09	3.10037e-06
SORL1	3.50111	5.56385	2.06274	1.71056e-08	4.79452e-06
INO80B-WBP1	0	2.0247	2.0247	1.13133e-05	0.00070766
BCL6	0.325898	2.30538	1.97949	4.78336e-08	1.06141e-05
CYBRD1	4.23796	6.16972	1.93176	8.42352e-08	1.66146e-05
MMP7	0.26517	2.18038	1.91521	4.68905e-07	6.40296e-05
RPL15	6.90115	8.78163	1.88048	1.61631e-07	2.96176e-05
HTRA3	0.751369	2.58979	1.83842	4.39938e-07	6.08543e-05
MIA-RAB4B	0	1.81912	1.81912	3.08902e-05	0.00150923
TSNAX-DISC1	0.0690777	1.8588	1.78972	3.05235e-05	0.00150923
KRCC1	3.98815	5.75652	1.76837	7.59323e-06	0.000518433
CLK1	5.1586	6.91391	1.75531	6.47963e-07	8.315e-05
ADAM8	2.98686	4.73093	1.74407	7.61211e-07	9.31915e-05
TSC22D3	5.65712	7.39829	1.74116	8.17815e-07	9.67839e-05
THEMIS2	3.35468	5.09123	1.73655	8.02719e-07	9.60647e-05
KLHDC8B	2.00458	3.72906	1.72448	1.2714e-06	0.000131472
HAVCR2	0.882	2.51641	1.63441	5.35661e-06	0.000400269
ST6GALNAC2	0.513171	2.14213	1.62896	2.80783e-06	0.000253442
MAN1A1	3.54104	5.16913	1.62809	3.13927e-06	0.000274068
HMOX1	1.67264	3.29576	1.62312	2.98286e-06	0.000264754
HSBP1L1	1.86143	3.47836	1.61693	3.27657e-06	0.00027919
ADPRM	3.24976	4.8651	1.61535	3.63803e-06	0.000303539
YPEL3	3.24858	4.85215	1.60357	3.71334e-06	0.000306595
DDIT3	3.37054	4.97405	1.6035	3.86447e-06	0.000311822
SELL	5.25249	6.84344	1.59094	4.44243e-06	0.000345374
D2HGDH	2.10894	3.68199	1.57304	9.31833e-06	0.00060909
SOCS3	2.51367	4.08114	1.56747	9.89205e-06	0.0006347
GABARAPL1	3.05029	4.6026	1.55231	6.86819e-06	0.000484458
NPHP3-ACAD11	0.110824	1.66257	1.55174	9.40794e-05	0.00343164
MTPN	3.91636	5.4631	1.54674	9.32135e-06	0.00060909
C1QTNF4	0.431834	1.97607	1.54423	1.48302e-05	0.000863148
ASAH1	5.43385	6.97791	1.54406	7.31681e-06	0.000506048
CHURC1-FNTB	0	1.52102	1.52102	3.07305e-05	0.00150923
EVI2A	4.07256	5.59248	1.51992	1.34695e-05	0.000805975
S1PR1	0.857644	2.37726	1.51962	9.63173e-06	0.000625534
CTSF	2.30586	3.81126	1.5054	1.12955e-05	0.00070766
PTGFR	1.75935	3.2607	1.50135	1.36124e-05	0.000809978
MFAP4	0.972552	2.46496	1.49241	1.53329e-05	0.000882759
GCHFR	0.85954	2.34785	1.48831	5.60867e-05	0.00234619
GBP2	2.71572	4.18306	1.46734	1.73589e-05	0.000964707
TSPAN33	3.00895	4.4751	1.46615	1.74808e-05	0.000964707
EVA1B	3.60224	5.06732	1.46508	5.75676e-05	0.00238581
TRAF3IP2	1.93183	3.39588	1.46405	3.08713e-05	0.00150923
ZNF625-ZNF20	0.00623133	1.46395	1.45772	0.000128163	0.00436122
DNASE1L1	2.01723	3.47448	1.45725	2.28475e-05	0.00119151
RENBP	2.62303	4.07635	1.45331	2.0524e-05	0.0010985
TIGD1	1.11051	2.56136	1.45084	0.000120288	0.00422151
AMY2B	1.72968	3.16488	1.43521	2.89131e-05	0.00145261
PGGHG	2.04184	3.47521	1.43337	3.2033e-05	0.00155084
GPR34	1.85592	3.28909	1.43317	6.94615e-05	0.00273001
TKT	6.29084	7.71854	1.4277	2.71818e-05	0.00138523
TCP11L2	1.8313	3.24754	1.41624	3.40806e-05	0.00160616
HSD17B11	5.71646	7.12727	1.41081	4.11599e-05	0.00186551
ARRDC5	0.810175	2.20569	1.39552	4.31462e-05	0.00193088
KRBA2	2.86012	4.23196	1.37183	5.17322e-05	0.00223077
SIGIRR	2.55944	3.92724	1.3678	5.48262e-05	0.00231728
ST8SIA6	3.47422	4.83726	1.36303	0.000155529	0.00501774
TIAF1	0.577888	1.93991	1.36202	8.32907e-05	0.00311273
ACP5	1.35851	2.70855	1.35004	6.25962e-05	0.00250644
GRIP1	0.306728	1.65639	1.34967	6.42352e-05	0.00255287
TOM1	3.03565	4.377	1.34135	7.67381e-05	0.00295068
ANKHD1-EIF4EBP3	0.811588	2.15093	1.33934	7.02e-05	0.00273892
RHPN1	3.01712	4.35386	1.33674	7.63035e-05	0.0029446
VWA5A	2.79937	4.13483	1.33546	7.36856e-05	0.00285391
NMRK1	2.10976	3.44268	1.33292	0.000134197	0.00450895
ABCA7	1.94921	3.28002	1.33081	7.75436e-05	0.00297092
COMMD6	4.41065	5.73481	1.32416	8.31666e-05	0.00311273
ABCG1	0.280521	1.60098	1.32046	9.70529e-05	0.0035041
EEF1E1-BLOC1S5	0	1.32038	1.32038	0.000460714	0.0106733
CD52	2.36846	3.68756	1.3191	0.000108017	0.0038737
PLIN5	1.28289	2.59965	1.31676	9.10383e-05	0.00335519
LETMD1	4.01058	5.32494	1.31436	9.32299e-05	0.00341906
RTEL1-TNFRSF6B	0.405012	1.70698	1.30197	0.000110628	0.00394078
ZNF816-ZNF321P	0.154463	1.45132	1.29686	0.000658275	0.0136939
MS4A6A	1.44815	2.74435	1.2962	0.00011846	0.00417787
ARHGEF40	2.0493	3.34496	1.29566	0.000113644	0.00402135
ZNF524	2.12338	3.41903	1.29565	0.000155936	0.00501774
CCNI	6.09317	7.38751	1.29434	0.000158705	0.00506097
SMIM1	0.807417	2.10001	1.2926	0.00012615	0.00433427
ATRNL1	0.958003	2.24857	1.29056	0.000162369	0.00511656
PLIN2	5.21303	6.49606	1.28303	0.00012807	0.00436122
PLXDC2	1.377	2.651	1.274	0.000140965	0.00467731
MANBA	5.34671	6.62055	1.27384	0.000142511	0.00469934
LINGO3	1.99289	3.25988	1.26699	0.000194415	0.00578411
RFX8	1.62071	2.88651	1.26581	0.000153388	0.00498957
DNTT	1.50615	2.76959	1.26344	0.000166985	0.00523105
IL18	4.59351	5.85582	1.2623	0.00019067	0.00573679
GNA12	1.96938	3.22679	1.25741	0.000168541	0.00523786
FLT3	7.572	8.82714	1.25514	0.000171803	0.00531941
RASD1	0.058245	1.31189	1.25365	0.000268091	0.00730292
RNF24	2.29169	3.54487	1.25318	0.000194226	0.00578411
KIT	1.69304	2.94426	1.25122	0.000331359	0.00842315
MEGF6	1.56792	2.81667	1.24876	0.000213443	0.00621143
TP53INP2	0.941912	2.1884	1.24649	0.000191364	0.00574146
C15orf38-AP3S2	0.0243715	1.26614	1.24176	0.000899305	0.017074
CALCOCO1	3.92014	5.16132	1.24119	0.000199741	0.00592603
SERPINB1	6.42169	7.66135	1.23965	0.000215009	0.00623994
MTRNR2L10	8.24391	9.48174	1.23784	0.000507275	0.0113033
TMEM134	1.29083	2.52842	1.23759	0.000205983	0.00606056
FAM69B	2.09556	3.32177	1.22622	0.000233188	0.00660555
ABTB1	0.793878	2.01587	1.222	0.000242321	0.00679201
SYS1-DBNDD2	0	1.22023	1.22023	0.000448981	0.0104413
RSRP1	6.11555	7.33072	1.21518	0.000269788	0.00731173
TRIM6-TRIM34	0.464853	1.67845	1.21359	0.0019007	0.0292971
MROH7-TTC4	0.239616	1.45274	1.21313	0.000412025	0.00973055
MDFI	3.16366	4.37625	1.21259	0.000378998	0.00917432
TFPI	2.73822	3.94837	1.21016	0.000371382	0.00903102
ZNF277	4.01721	5.22684	1.20962	0.000357246	0.0088489
MICALL2	2.44478	3.6532	1.20843	0.000298638	0.00791241
RFNG	2.25269	3.45946	1.20677	0.000400559	0.00956581
BMF	2.25827	3.46037	1.2021	0.000329497	0.00840792
MRPL10	3.21503	4.41704	1.20201	0.000675148	0.0139091
COLEC12	0.593688	1.79513	1.20144	0.000312926	0.00814907
RHBDF1	0.678909	1.87668	1.19777	0.000340493	0.0085735
CHTF8	2.5352	3.72999	1.19479	0.000486914	0.0110259
SH3TC1	1.58866	2.7815	1.19284	0.000474723	0.0108204
RBM14-RBM4	0.975103	2.16653	1.19142	0.00108069	0.0195093
SQSTM1	5.54679	6.73749	1.19071	0.000336506	0.00849319
FAM193B	2.92531	4.11286	1.18755	0.000415714	0.00977434
ALKBH7	3.39786	4.58528	1.18742	0.000365442	0.00896849
STX16-NPEPL1	0.160604	1.3472	1.1866	0.000915788	0.0172545
ATG16L2	3.67761	4.86415	1.18655	0.000368768	0.00902932
CLEC3B	2.92138	4.10714	1.18575	0.000378047	0.00917217
FAM47E-STBD1	0	1.18427	1.18427	0.00121555	0.0214351
CNN2	3.92694	5.11012	1.18318	0.000361779	0.0089197
ARHGEF19	1.17925	2.36181	1.18256	0.00040588	0.00967121
ARL2-SNX15	0	1.17877	1.17877	0.00143147	0.0238975
HBP1	4.7982	5.97468	1.17648	0.000415423	0.00977434
THNSL2	0.268932	1.44123	1.1723	0.000435474	0.0101939
CYTH4	2.06478	3.23665	1.17187	0.00051229	0.0113912
CXCR4	5.84809	7.01895	1.17086	0.00044394	0.0103466
SLC16A5	2.05663	3.22246	1.16583	0.000487317	0.0110259
ZNF266	3.06511	4.22978	1.16467	0.000537371	0.0118474
SNX22	0.0719068	1.23429	1.16239	0.00161606	0.0261591
ACSM3	3.81187	4.97369	1.16183	0.000460962	0.0106733
SLC7A11	0.643055	1.8013	1.15824	0.000474117	0.0108204
PNPLA7	0.478437	1.63544	1.15701	0.000474624	0.0108204
LIN7B	1.02148	2.17336	1.15188	0.000671274	0.0138561
MFAP2	1.76453	2.91428	1.14975	0.000669069	0.0138374
TBC1D16	2.24865	3.39748	1.14883	0.000514359	0.0114134
CREBRF	2.77088	3.91772	1.14684	0.000571151	0.0123144
GABARAP	6.24853	7.3908	1.14227	0.000557604	0.0121819
MIB2	2.04083	3.18126	1.14042	0.000584806	0.012558
JAK3	1.42594	2.56514	1.1392	0.000565697	0.0122714
SIGLEC15	0.417468	1.55656	1.13909	0.000686588	0.0141175
CTSD	6.38955	7.52471	1.13516	0.000645671	0.0134844
PNPLA2	2.99549	4.12983	1.13434	0.000596084	0.0126819
COL9A2	1.5907	2.7239	1.1332	0.000598586	0.0127003
SYTL2	1.18303	2.31557	1.13254	0.000654979	0.013652
NOA1	3.88344	5.0158	1.13235	0.000610561	0.0129286
ADIRF	0.153155	1.28414	1.13099	0.0010963	0.0197241
SERINC5	3.64612	4.77186	1.12574	0.000847244	0.0163775
F11R	3.46097	4.58528	1.12431	0.00139548	0.0235179
GPR183	4.12974	5.25017	1.12043	0.000843056	0.0163262
ZNF784	1.19465	2.31355	1.1189	0.000905969	0.017109
METTL7A	4.59895	5.71647	1.11752	0.000721356	0.0145791
RASGRP3	4.67076	5.78722	1.11646	0.000713409	0.0145395
EFHC1	2.11594	3.23062	1.11468	0.000934792	0.0175599
RASSF4	2.65286	3.76499	1.11212	0.000842307	0.0163262
THAP5	2.28321	3.39505	1.11184	0.000805551	0.0158336
PTGES3L-AARSD1	0	1.11026	1.11026	0.000774845	0.0154259
SELENOP	7.67567	8.78593	1.11025	0.000800148	0.0158115
TYMP	3.15066	4.25451	1.10385	0.000883224	0.0169195
CERS4	2.52405	3.62503	1.10098	0.000988463	0.018236
ARRDC3	3.90284	5.00149	1.09866	0.000851098	0.0164222
UBA7	3.84837	4.94316	1.09479	0.000890907	0.0170134
IGBP1	5.09926	6.19326	1.094	0.000891817	0.0170134
H1F0	2.86429	3.95793	1.09364	0.00121998	0.0214776
FAXDC2	1.0597	2.1526	1.0929	0.000961667	0.0179382
ZNF836	1.64387	2.73588	1.09201	0.000901011	0.0170759
SLC25A29	3.32922	4.41706	1.08784	0.00102749	0.0186754
CHI3L1	2.26132	3.34796	1.08665	0.00099918	0.0183171
BORCS6	2.23793	3.32304	1.08511	0.00129719	0.0223357
ADD3	5.07692	6.16156	1.08464	0.000985823	0.0182292
HIST3H2A	4.84618	5.92965	1.08348	0.0011161	0.0200465
CUL4B	3.49975	4.57774	1.078	0.00103315	0.0187463
LYPLAL1	2.70056	3.77819	1.07763	0.0020524	0.0311397
KLHDC1	1.08812	2.16565	1.07753	0.00123828	0.0215679
CFAP126	0.802763	1.87998	1.07722	0.00119184	0.0211316
DPEP2	2.32773	3.4033	1.07557	0.00115757	0.0206174
OTUD1	0.899309	1.96938	1.07007	0.00118191	0.021016
RMND1	3.92063	4.98976	1.06913	0.00115588	0.0206174
GAB2	3.75863	4.82419	1.06556	0.00121037	0.0213792
IFIT2	1.08057	2.14083	1.06026	0.00122594	0.0215249
RIN3	2.52071	3.58095	1.06024	0.00122864	0.0215249
SYF2	4.97328	6.03332	1.06004	0.00123885	0.0215679
RCSD1	5.44112	6.50075	1.05963	0.00146578	0.0243558
SAT1	5.66019	6.71961	1.05941	0.00123638	0.0215679
HNRNPUL2-BSCL2	0.647872	1.70722	1.05935	0.00319991	0.0432516
EVI2B	4.54286	5.60045	1.05759	0.00130051	0.0223415
SLC40A1	5.18763	6.24521	1.05758	0.00130457	0.0223752
GPR146	2.61436	3.67158	1.05722	0.00129018	0.0223079
NRG4	1.87467	2.93077	1.0561	0.00136573	0.0230529
VMAC	2.24563	3.29808	1.05245	0.00163829	0.0264386
SH2D3C	1.56548	2.61594	1.05046	0.00149527	0.0247685
SELPLG	3.23452	4.28458	1.05006	0.00274323	0.0383944
DBP	1.58291	2.62969	1.04678	0.00142129	0.0238396
SMIM24	3.65006	4.69622	1.04615	0.00144309	0.0240162
FMO5	1.96053	3.00451	1.04397	0.0015515	0.0254622
CLEC2D	1.42925	2.47121	1.04196	0.00157931	0.0257206
KSR1	0.611458	1.65276	1.0413	0.00153711	0.0253434
SMIM26	5.56773	6.60723	1.0395	0.00164789	0.0265249
APH1A	4.20572	5.24493	1.03922	0.00288685	0.0398288
PRSS3	0.146582	1.18251	1.03593	0.00157189	0.0256646
MPG	5.07792	6.11196	1.03404	0.00175479	0.0278129
CD9	1.17809	2.21181	1.03371	0.00158581	0.025787
PIWIL4	2.97464	4.00483	1.03019	0.00170616	0.0272449
CARD19	4.33705	5.36575	1.02871	0.00188797	0.0291989
ZNF579	1.38819	2.41629	1.02811	0.00207984	0.0313978
GPR132	1.91766	2.94376	1.02611	0.00179668	0.0282665
CTSB	5.05422	6.07992	1.0257	0.00183707	0.0286901
PCP2	1.04506	2.06915	1.02409	0.00173441	0.0276374
BTBD11	1.45612	2.47976	1.02363	0.00174159	0.0276447
TAS2R4	0.364226	1.38677	1.02254	0.00288608	0.0398288
CALCRL	2.26096	3.28332	1.02236	0.00337865	0.0449264
HDAC5	2.40766	3.42896	1.02131	0.00185926	0.0288252
TMEM56-RWDD3	0.472174	1.49333	1.02115	0.00359375	0.0470234
RSG1	1.40304	2.42257	1.01953	0.00243364	0.0349798
C9orf72	2.22532	3.24411	1.01879	0.00206111	0.0312274
RAB7B	3.4198	4.43765	1.01784	0.00185912	0.0288252
CD244	2.39338	3.41022	1.01684	0.0018588	0.0288252
GPR162	1.37778	2.39429	1.01651	0.00188884	0.0291989
ABHD4	2.14524	3.15794	1.01269	0.00193184	0.0296485
RRAGD	2.97653	3.98869	1.01216	0.00211193	0.0317212
PLEKHG4	0.814717	1.82602	1.0113	0.00214127	0.0320318
MAP3K12	1.31139	2.32212	1.01073	0.00201986	0.0307336
CSRNP1	2.00479	3.01458	1.00979	0.00199752	0.0305104
PLA2G6	2.00656	3.01488	1.00832	0.00222882	0.0329489
AHNAK	2.85094	3.85917	1.00823	0.00751699	0.0771324
CCDC7	1.82202	2.83017	1.00815	0.00260639	0.0368667
CD82	4.60047	5.6082	1.00772	0.00261688	0.036966
VNN2	0.274481	1.28016	1.00568	0.00273033	0.0382642
SDS	1.01413	2.01911	1.00498	0.00230232	0.0335918
C1QTNF3-AMACR	0.425921	1.43001	1.00409	0.0083954	0.0831808
SPATA7	2.63483	3.63577	1.00094	0.00251307	0.0357366
PNRC1	5.92819	6.92849	1.00029	0.00221128	0.0328415
RAB37	4.81023	5.81043	1.0002	0.00228608	0.0334465
ICAM5	0.508309	1.50791	0.9996	0.00267334	0.0375148
MYO15B	2.68192	3.68121	0.999288	0.0022139	0.0328415
TAS2R3	0.198332	1.19638	0.99805	0.00292534	0.0402556
ZNF571	1.62759	2.62442	0.996828	0.00276136	0.0385329
BLVRB	3.87586	4.87164	0.995776	0.00308304	0.0419917
LIME1	1.82624	2.82164	0.995406	0.00285081	0.039485
CCNL2	3.76014	4.75423	0.994095	0.00230758	0.0336225
PLEKHA5	2.33968	3.33347	0.993786	0.00231559	0.0336903
PINK1	2.38682	3.38046	0.993638	0.00248288	0.0354018
SENP7	2.988	3.98149	0.993495	0.00245027	0.0350777
AHSA2	4.1399	5.1333	0.993398	0.00231856	0.0336903
PTGDS	7.2997	8.29299	0.993286	0.00281658	0.0391126
LEPR	2.09266	3.08219	0.989531	0.00331066	0.0441325
PFDN4	3.74503	4.73381	0.988774	0.00379721	0.0487865
MAPK8IP3	2.65324	3.64156	0.988324	0.00243818	0.0349798
KLHL24	3.64337	4.63047	0.987094	0.00246445	0.0352334
TMEM86A	0.558312	1.54446	0.986152	0.0025074	0.0357037
C1QTNF6	0.222664	1.20727	0.984601	0.00319631	0.0432516
GPX1	7.32257	8.30601	0.983441	0.00264675	0.037289
CD68	4.48359	5.46675	0.983161	0.00255285	0.0362056
CCNG1	6.40576	7.38544	0.979682	0.00355595	0.0466433
KPNA5	3.51394	4.49016	0.976219	0.00342119	0.0453223
FBXO36	0.510968	1.48397	0.973005	0.00416395	0.0518717
TBCC	4.63006	5.60201	0.971953	0.00323835	0.0434404
GPR35	1.15289	2.12369	0.970798	0.00403529	0.0506838
TGOLN2	3.13097	4.10047	0.969492	0.00346118	0.0457581
CLK4	3.35622	4.32481	0.968589	0.00297274	0.0408025
LMO2	4.87472	5.84193	0.967203	0.00298758	0.0409533
PRAM1	2.41679	3.38333	0.966549	0.00303909	0.0414492
DNAJB2	2.40509	3.36502	0.959933	0.00315728	0.042784
BNIP3L	5.26283	6.22114	0.958314	0.00368901	0.0478388
CORO1B	4.68936	5.64735	0.957991	0.00337251	0.0449008
DENND5A	3.37026	4.32567	0.955404	0.00366111	0.0477289
RASAL3	2.86102	3.81633	0.95531	0.00352733	0.046497
SAT2	4.16213	5.11708	0.954955	0.00330807	0.0441325
PWWP2B	2.78114	3.73598	0.954835	0.00367704	0.0477985
GIMAP2	3.26859	4.22297	0.954378	0.00473966	0.056986
MERTK	0.765826	1.71887	0.953039	0.00346268	0.0457581
NPDC1	2.69621	3.64663	0.950422	0.0036784	0.0477985
HOXA6	3.35385	4.30258	0.948731	0.00350273	0.0462299
ST20	1.76991	2.71842	0.948507	0.00533729	0.061288
TESMIN	1.51847	2.46687	0.948395	0.00367991	0.0477985
TCEA2	2.81968	3.76796	0.948283	0.0035461	0.046607
KLC4	1.89326	2.84107	0.94781	0.00415502	0.051821
CASP4	5.91204	6.85599	0.943953	0.00369626	0.0478388
CARF	2.01437	2.95787	0.943492	0.00370646	0.0478515
DUSP10	3.67252	4.61549	0.942972	0.00374994	0.0482752
CEP57	4.68562	5.62522	0.939597	0.0038534	0.0493351
LIAS	2.8734	3.81216	0.938754	0.00403204	0.0506838
MYO1G	4.67123	5.60898	0.937756	0.00387593	0.0494995
REP15	0.394964	1.33227	0.937304	0.00878218	0.0860524
ZNF83	3.36889	4.30517	0.93628	0.00394201	0.0500753
KLHDC9	0.269987	1.20616	0.936169	0.00417855	0.0519927
MDP1	3.15177	4.08741	0.935641	0.00468124	0.0566546
IER5L	0.877373	1.81294	0.93557	0.00445896	0.0544013
ACAP1	4.45106	5.38607	0.935014	0.00409891	0.0513014
SLC35A1	3.77858	4.71175	0.933173	0.0043847	0.0538035
FBXW4	1.41375	2.34581	0.932051	0.00499957	0.0588403
AMDHD2	2.01301	2.94498	0.931967	0.00409322	0.0512905
LPAR2	0.828013	1.75769	0.929673	0.00640908	0.0693731
H1FX	4.74032	5.6694	0.929074	0.00421642	0.0522429
IGFLR1	2.11065	3.03859	0.927942	0.00452486	0.0550164
GNG7	0.454068	1.38134	0.927272	0.00424771	0.0524853
KCNRG	0.547652	1.47423	0.926582	0.00561136	0.0635139
KCTD1	1.93402	2.85887	0.924851	0.0043619	0.0535855
TPST1	0.880163	1.80287	0.922704	0.00488338	0.05818
PNMA1	0.997776	1.91828	0.920501	0.00613771	0.0673946
NDUFB5	5.87309	6.79302	0.919932	0.00531352	0.0611831
RRAS	0.773637	1.69335	0.919713	0.00552993	0.0628595
CRBN	4.68411	5.60243	0.91832	0.00471717	0.0568354
RNF149	3.61715	4.53494	0.917783	0.00569743	0.0642151
DRAM2	4.03023	4.94801	0.917776	0.00498552	0.0587398
C10orf10	1.7171	2.63483	0.917726	0.00463534	0.0561673
ZNF521	4.24027	5.15649	0.91622	0.00469152	0.0566546
C1orf228	2.61519	3.52971	0.914519	0.005152	0.0601024
MMGT1	2.34813	3.26142	0.913288	0.0057857	0.0648174
NCOA4	7.53928	8.45195	0.912673	0.00491428	0.0583523
CSF3R	4.15756	5.0676	0.910046	0.00535801	0.0614297
ETFRF1	3.23625	4.14613	0.909877	0.00995177	0.094305
MISP3	0.330583	1.23927	0.908684	0.00513149	0.0599292
TGIF1	4.19665	5.10454	0.907887	0.00505157	0.0592558
SMIM14	1.02765	1.93541	0.907761	0.00510051	0.0597231
ARID5B	1.93163	2.83884	0.907208	0.00517051	0.0601844
CEMP1	1.88008	2.78688	0.906794	0.00729036	0.0757563
THRA	2.77394	3.68038	0.906432	0.00512782	0.0599292
TNNT3	0.628707	1.53479	0.906083	0.00517593	0.0601844
ERG	2.40895	3.31478	0.905831	0.00523521	0.060662
EXD3	1.50759	2.4133	0.905706	0.00541351	0.0619326
C14orf28	0.775441	1.68066	0.905214	0.00733334	0.0760178
FAM43A	0.457565	1.3621	0.904533	0.00976767	0.093055
STAT5A	4.44061	5.34458	0.903971	0.00523631	0.060662
FAM228B	2.7828	3.68609	0.903295	0.00560892	0.0635139
S100A10	0.794606	1.69667	0.902064	0.00637327	0.0691774
DMXL1	3.00287	3.90325	0.900386	0.00552362	0.0628548
TP53INP1	3.16068	4.05999	0.899309	0.00547372	0.0624203
LPGAT1	2.13032	3.02944	0.899119	0.00677083	0.0718316
LCNL1	0.615724	1.5147	0.89898	0.00570467	0.0642288
COPS2	3.85798	4.75633	0.89835	0.00594181	0.0658644
OGT	5.54971	6.44683	0.897124	0.00558528	0.0633534
CEBPA	6.19641	7.09255	0.896146	0.00573458	0.0644974
ING4	4.24508	5.14057	0.895488	0.00583355	0.065129
LHFPL2	1.45962	2.35337	0.893745	0.00599557	0.0662436
TOGARAM2	0.438125	1.33148	0.893357	0.00607778	0.0670129
TBC1D8	1.78426	2.6747	0.890437	0.00590827	0.0657627
UAP1L1	2.0691	2.95952	0.890423	0.00589999	0.0657627
C20orf96	1.76173	2.65205	0.890316	0.00590883	0.0657627
LRRC37B	2.15516	3.04483	0.889669	0.00656242	0.070296
FBXO42	2.88063	3.76974	0.889116	0.00601971	0.0664413
CCDC24	1.9912	2.87998	0.88878	0.00619767	0.0678431
PCBP2	5.00808	5.89517	0.887086	0.00632051	0.0688341
JAK2	2.27995	3.16667	0.886719	0.00609304	0.0670423
WDR88	0.463179	1.3493	0.886126	0.00652364	0.0700436
ADRB2	4.27193	5.15753	0.885593	0.00619201	0.0678431
HDAC10	2.55512	3.43986	0.884732	0.00656695	0.070296
PALM2-AKAP2	0.000481249	0.884526	0.884044	0.0069734	0.0732482
TXNIP	7.27862	8.16188	0.883251	0.00643496	0.0695627
CASTOR1	1.5605	2.44151	0.881014	0.00673749	0.0716178
ERV3-1	3.36783	4.24867	0.880841	0.00644934	0.0695967
MAF	0.732145	1.61235	0.880207	0.00665159	0.0709881
NR1D2	2.02681	2.90687	0.880064	0.00647028	0.0696879
IRF9	2.69327	3.57302	0.879752	0.00648533	0.069773
HESX1	1.362	2.23995	0.877943	0.00749678	0.0769993
FITM1	0.0730671	0.950912	0.877845	0.0128546	0.112404
SLC35E2B	1.14011	2.01456	0.874455	0.0075432	0.0772658
PATL2	0.829281	1.70329	0.874013	0.00681108	0.0721122
FMNL1	2.21859	3.09089	0.8723	0.00759963	0.0775569
ICA1	3.35605	4.22829	0.872241	0.00692674	0.0729739
SPEG	0.053431	0.925003	0.871572	0.00960527	0.0921674
WASHC4	4.39185	5.26174	0.869889	0.00784836	0.0793855
SULT1A2	0.712085	1.58194	0.869855	0.00962507	0.0921912
UBE2D3	5.39583	6.2652	0.869371	0.00877374	0.0860489
TYROBP	7.07522	7.94302	0.867796	0.00749513	0.0769993
ZFAND2B	3.69508	4.56248	0.867396	0.00810526	0.0812399
PFDN5	8.02522	8.89257	0.867358	0.0074491	0.0767315
MXD1	2.88033	3.7469	0.866574	0.00726754	0.0757563
NOXA1	1.18066	2.04712	0.866456	0.00819559	0.0819636
PARP10	2.38663	3.25284	0.866205	0.00790563	0.0798131
P2RX1	3.74933	4.61532	0.86599	0.00729565	0.0757563
CD44	3.06837	3.93293	0.864562	0.0122013	0.108206
SWT1	1.94751	2.81205	0.864543	0.00771904	0.0785249
TMIGD3	0.310424	1.17472	0.864298	0.00900362	0.0876577
MYLIP	1.79432	2.65799	0.863672	0.00764554	0.077926
IL13RA1	3.04344	3.90565	0.86221	0.00755855	0.0773354
CDKN2D	1.18839	2.04809	0.859697	0.00865652	0.085371
ARHGEF17	0.72309	1.58272	0.859632	0.00771724	0.0785249
SLC35D2	2.8903	3.74844	0.858145	0.00836839	0.0830677
ZNF862	1.13537	1.99319	0.85782	0.00783258	0.0793766
TSSK6	0.556737	1.41392	0.857187	0.00808413	0.0811537
ZNF559-ZNF177	0.663066	1.51968	0.856611	0.0189885	0.142242
TNFAIP2	3.82807	4.68406	0.855992	0.00795354	0.080217
EFNB1	1.56262	2.41594	0.853323	0.00970057	0.0927476
ZNF558	2.5811	3.43275	0.851649	0.00830881	0.082785
ZFAND1	4.26665	5.11797	0.851314	0.00875645	0.0860377
RABGAP1L	3.60537	4.45601	0.85064	0.00832588	0.0828001
RPL10L	1.16362	2.01407	0.850441	0.00841242	0.083272
PCMTD1	4.21719	5.06704	0.84985	0.00887662	0.0866589
SSR3	3.74149	4.59089	0.849402	0.0137923	0.117522
PTGER2	0.385193	1.23412	0.848929	0.0117136	0.105035
SPNS3	3.32578	4.17467	0.84889	0.00887094	0.0866589
PRKACB	5.44749	6.29493	0.847434	0.00885827	0.0866386
CLCN7	3.65779	4.50455	0.846756	0.00874228	0.0860064
IL16	1.93126	2.77632	0.845054	0.00940333	0.0904742
SLC35G2	0.991477	1.83531	0.843836	0.00935075	0.0901311
PDE7B	0.757425	1.60112	0.843695	0.00965808	0.0924243
CRACR2B	1.42534	2.26873	0.843387	0.00920943	0.0890914
OBSL1	3.22962	4.0727	0.843082	0.00911096	0.0883796
NEK7	3.99573	4.8388	0.843063	0.0132975	0.114682
PREX1	3.66204	4.50341	0.841372	0.00907482	0.0881897
ICAM4	1.56536	2.40614	0.840775	0.0112823	0.102083
CREBZF	2.92507	3.76513	0.84006	0.0112616	0.102083
NME3	3.34582	4.18581	0.839985	0.00995201	0.094305
WDR91	2.51168	3.35148	0.839799	0.00980615	0.0933381
ZNF763	1.56618	2.40475	0.838566	0.010398	0.0970665
C14orf93	1.61278	2.45085	0.838075	0.011196	0.101752
ADGRA2	0.757246	1.59511	0.837863	0.00958838	0.0920882
PLAC8	3.67552	4.51319	0.837665	0.00962442	0.0921912
ALDH3B1	3.48368	4.32126	0.837579	0.00931646	0.0899634
PER1	1.70719	2.54462	0.837425	0.00932632	0.089977
LITAF	4.73889	5.57556	0.836666	0.0105524	0.0977336
HDAC11	0.761955	1.59692	0.834962	0.00973956	0.0929356
KYNU	2.87223	3.70556	0.833331	0.010409	0.0970665
SERPINB6	1.59644	2.42937	0.832932	0.0103919	0.0970665
TPM2	1.92693	2.75962	0.832681	0.0099009	0.0940718
KCNE3	3.61518	4.44607	0.830895	0.00986807	0.0938436
SLC2A5	2.9106	3.74128	0.830677	0.00991257	0.0940987
TMPRSS9	0.20521	1.03572	0.830505	0.0107048	0.0987163
SCX	0.523885	1.35368	0.829794	0.0099984	0.0944924
MTCL1	1.22564	2.05444	0.828799	0.0111981	0.101752
JMJD1C	3.80362	4.63217	0.828552	0.0102565	0.0962489
C11orf68	2.69572	3.52387	0.828153	0.010651	0.0983053
AP1S2	4.08351	4.91105	0.827534	0.0177684	0.13694
2002-03-01	3.31617	4.14339	0.827214	0.0108637	0.0998356
ZNF630	0.558312	1.38541	0.827099	0.0104834	0.0972632
TMEM140	2.5913	3.41768	0.826381	0.0102547	0.0962489
WDFY1	3.99598	4.82226	0.826275	0.011206	0.101752
TESK1	1.28802	2.1139	0.825876	0.0102767	0.0963532
FAM227B	1.18053	2.00639	0.825856	0.0105719	0.0978288
RHOB	1.08223	1.90753	0.825302	0.0112903	0.102083
BHLHE41	0.407878	1.23299	0.825111	0.0104217	0.0970665
XRCC1	2.97815	3.80274	0.824597	0.0103861	0.0970665
CAPN3	1.14836	1.97267	0.824307	0.0105981	0.0979862
SLC25A37	2.69124	3.51545	0.824211	0.0104248	0.0970665
C3orf80	5.19921	6.02342	0.824209	0.0105163	0.097484
TNFSF4	1.64709	2.46968	0.822593	0.0155116	0.12631
IRS2	1.47157	2.29371	0.822138	0.0108185	0.0995059
NUDT2	3.65749	4.4791	0.821607	0.0124276	0.109848
RCBTB1	3.75153	4.57224	0.820708	0.0107332	0.0988925
CREB3L4	3.45093	4.27036	0.819434	0.0120275	0.107111
FBXL5	4.11568	4.93511	0.819433	0.0117356	0.105127
SNX30	1.92401	2.74246	0.81845	0.010976	0.100524
AXIN1	2.67558	3.49298	0.817404	0.0117155	0.105035
MPP7	1.98906	2.80646	0.817404	0.011193	0.101752
ZNF449	2.06564	2.88301	0.817376	0.0133834	0.11505
PGS1	3.47537	4.29207	0.816699	0.0110972	0.101369
SLC3A2	4.4726	5.288	0.815407	0.0112185	0.101779
ARGLU1	5.61232	6.42622	0.813895	0.013056	0.113425
ZNF585B	1.33086	2.14426	0.813406	0.0115078	0.103609
MCTP2	3.57517	4.38847	0.813295	0.0114338	0.10303
AKNA	3.32861	4.14184	0.813238	0.0116635	0.104746
PRR29	0.32933	1.1425	0.813172	0.018985	0.142242
ZMAT5	2.89928	3.71235	0.813068	0.0132986	0.114682
SCG2	2.6958	3.50873	0.812931	0.0117733	0.105288
ZNF496	2.93744	3.75011	0.812675	0.0115822	0.104191
PTK2B	3.00444	3.81662	0.812183	0.0116299	0.104532
ZNF540	0.876812	1.68881	0.811998	0.0119512	0.106521
WWC3	2.20019	3.01136	0.811169	0.0117966	0.105407
TMEM60	4.3897	5.2008	0.811092	0.013656	0.116905
TNS3	2.5786	3.38942	0.810819	0.0123427	0.10937
CYTIP	3.3861	4.19599	0.809894	0.0119458	0.106521
ZNF280D	3.54924	4.35663	0.807395	0.0128536	0.112404
SNX33	1.94175	2.74665	0.8049	0.0124141	0.109848
NT5C3A	3.69471	4.49956	0.804845	0.0141126	0.118919
HYI	1.40457	2.20939	0.804815	0.0202374	0.14845
L3MBTL1	0.900592	1.70497	0.804383	0.013025	0.113249
FLI1	4.97158	5.77552	0.803948	0.0125819	0.110843
TTC14	3.89996	4.70349	0.80353	0.0125349	0.110521
CCNB1IP1	5.42732	6.23075	0.803427	0.0126461	0.111177
TAB2	3.09677	3.89991	0.803138	0.0139875	0.118521
PPM1K	2.61706	3.41904	0.801982	0.0136761	0.116905
TRAF3IP3	3.9521	4.75406	0.801961	0.0127956	0.11217
SSH3	2.39591	3.19786	0.801951	0.0128248	0.112333
CD55	3.40857	4.20931	0.800741	0.0130113	0.113222
PPP1R3E	1.71628	2.51601	0.799727	0.0128695	0.112404
DPH5	3.10987	3.90959	0.799717	0.0128751	0.112404
PTAR1	3.47923	4.27797	0.798741	0.0155386	0.126434
S1PR4	3.31242	4.11095	0.798535	0.0177022	0.136602
GPR174	2.2042	3.00154	0.797343	0.0149025	0.123427
NECAB3	1.11092	1.90814	0.797213	0.0174224	0.135747
RNF144B	0.795154	1.59226	0.797103	0.0137787	0.1175
NFE2L2	4.60891	5.40556	0.796651	0.0132157	0.114401
IQCK	0.869643	1.66578	0.796142	0.0132327	0.114401
ASB8	3.39815	4.19367	0.795526	0.0195356	0.145172
SULT1C4	0.533091	1.3283	0.795211	0.0138097	0.117575
PBXIP1	4.67368	5.468	0.794321	0.014052	0.11869
ZNF181	2.90199	3.69425	0.79226	0.0139605	0.118481
RIN2	0.804148	1.59615	0.791998	0.0148555	0.123209
VAMP1	1.85948	2.65144	0.791957	0.0136725	0.116905
CCDC69	3.89289	4.68474	0.791844	0.0143989	0.120146
DOK3	2.38863	3.1803	0.791674	0.0141499	0.118954
CNR2	3.32123	4.11246	0.791239	0.0144274	0.120146
CNRIP1	0.585998	1.37649	0.790494	0.0138486	0.117813
MNDA	5.8276	6.6176	0.790001	0.0139736	0.118497
HOMER3	5.63642	6.42549	0.789063	0.0140324	0.11869
EXOSC1	3.58358	4.3724	0.788823	0.0143344	0.120033
NFE2	6.37016	7.15874	0.788583	0.0140378	0.11869
SMARCD3	2.63844	3.42684	0.7884	0.0140957	0.118871
LINC00694	1.88248	2.6708	0.788324	0.0163544	0.130382
DNAJC1	5.15706	5.94534	0.788277	0.0141348	0.118954
RNF13	4.21426	5.00191	0.787649	0.0156943	0.127409
SESN3	1.04438	1.83158	0.787195	0.0152106	0.124718
CCNDBP1	4.44536	5.23248	0.787127	0.0152651	0.125001
TBC1D17	0.937666	1.72287	0.785203	0.0189673	0.142242
PEX2	2.8094	3.59438	0.784975	0.0164158	0.130676
FAM8A1	2.72551	3.51049	0.784973	0.0160157	0.128645
STMN3	3.60255	4.38746	0.784909	0.0151331	0.124409
LRRC28	0.974179	1.75737	0.783193	0.0157624	0.127632
CSNK2A2	3.16874	3.95188	0.783138	0.0176001	0.136433
SYNE1	0.383531	1.16661	0.78308	0.0170953	0.134179
RUNX2	1.73813	2.52044	0.782309	0.0153336	0.12534
UBTD1	1.49013	2.27238	0.782258	0.0164597	0.130928
BAALC	0.731853	1.51356	0.781704	0.0149983	0.123643
PUS10	2.30132	3.08283	0.781504	0.0152803	0.125001
ALKBH6	2.1931	2.9729	0.779798	0.0158634	0.128098
WDSUB1	2.48942	3.26867	0.779253	0.0154057	0.125737
MAN2A2	2.96399	3.74292	0.778924	0.0163792	0.130482
VAMP4	2.12102	2.89976	0.778739	0.0175722	0.136315
FZD7	1.7174	2.49577	0.778368	0.0156422	0.12718
HEXIM1	1.39235	2.16905	0.776702	0.0154345	0.125779
JMJD7	2.03321	2.80959	0.776375	0.019636	0.14544
GPNMB	0.269017	1.04515	0.776133	0.0157249	0.127502
ORAI3	4.23088	5.00627	0.775393	0.0159038	0.128327
CRAT	1.80812	2.58294	0.774812	0.0156899	0.127409
FBXL8	1.31215	2.08635	0.774196	0.0197179	0.145844
RNF130	6.29759	7.07171	0.77412	0.0157707	0.127632
EIF3F	6.98803	7.762	0.773976	0.0160533	0.12885
MAFB	0.10599	0.879632	0.773641	0.0167177	0.131994
HSCB	2.35502	3.12862	0.773606	0.0181499	0.138676
REPS2	1.23062	2.00391	0.773294	0.0162051	0.129385
SDCBP	4.92277	5.6957	0.772931	0.0166611	0.131841
SHF	0.760802	1.53314	0.772338	0.0161857	0.129385
DYM	4.14115	4.91253	0.771377	0.0161133	0.129137
AK3	3.29096	4.06194	0.770978	0.0176822	0.136572
MMADHC	5.81457	6.5841	0.769527	0.0182812	0.13958
ADGRE1	4.19445	4.96362	0.769166	0.0165091	0.131024
IFRD1	3.68634	4.45539	0.769045	0.0169105	0.133114
ENPP5	2.38306	3.15184	0.768773	0.0169546	0.133174
ZSCAN18	2.25906	3.02752	0.768453	0.0164981	0.131024
NAT8	0	0.767035	0.767035	0.0208947	0.151188
PURA	1.93987	2.70666	0.766783	0.0171742	0.1346
SLC17A5	2.65992	3.42601	0.766092	0.0198445	0.146171
CACNB3	1.27396	2.03996	0.765998	0.0169125	0.133114
XAF1	0.86359	1.62924	0.765646	0.0177117	0.136602
ZBTB42	1.39927	2.16488	0.765605	0.0187933	0.141461
ATF7IP2	2.97025	3.73566	0.765411	0.0184155	0.140203
BSDC1	3.65313	4.41853	0.765394	0.017488	0.136059
EZH1	2.60027	3.36541	0.765146	0.0175263	0.136258
C19orf18	0.554318	1.31936	0.765044	0.0196114	0.145359
MASP2	0.540858	1.30562	0.764758	0.0171497	0.134507
ZBTB41	2.32324	3.08783	0.764587	0.0225227	0.157932
FTH1	7.08503	7.84926	0.764236	0.0223934	0.157633
GYPC	2.70744	3.47028	0.76284	0.0179343	0.137757
ENGASE	2.40452	3.16726	0.762737	0.0180209	0.138186
TIGD7	1.48719	2.2497	0.762509	0.0193496	0.144346
HECA	2.52928	3.29166	0.762384	0.017331	0.135331
PPP2R5A	4.07348	4.83556	0.762081	0.0176767	0.136572
FAM49A	1.0232	1.78508	0.761873	0.0181269	0.1386
RELL1	3.10601	3.86766	0.761645	0.0192908	0.144286
PAN2	3.06415	3.8257	0.761554	0.017439	0.135777
ATP5G2	7.07426	7.83541	0.761151	0.0175589	0.136315
RUFY3	3.24244	4.00329	0.760848	0.0179983	0.138112
LUC7L3	4.45335	5.21399	0.76064	0.0202748	0.148621
WIPI1	2.05459	2.81497	0.760381	0.0176646	0.136572
LMBR1L	3.00486	3.76346	0.758602	0.0180434	0.138259
ZNF844	2.61317	3.37146	0.758286	0.0181053	0.138534
CCNG2	2.28847	3.0467	0.758231	0.0183636	0.139948
ICAM1	2.03785	2.79561	0.757766	0.0187632	0.141335
KDM7A	1.07019	1.82705	0.756857	0.0203035	0.14873
EPS15	5.09659	5.85291	0.756324	0.0194439	0.144924
PCED1A	3.32818	4.0844	0.756216	0.0208656	0.151188
GIN1	1.48901	2.24501	0.756002	0.0203303	0.148824
KIAA0513	1.47615	2.23169	0.755545	0.0185993	0.140997
TMEM256	5.07335	5.8287	0.75535	0.0189295	0.142184
KRT8	1.88083	2.63593	0.755102	0.0183689	0.139948
RIT1	3.74788	4.5025	0.754618	0.0184381	0.140275
C8orf44	1.61241	2.36692	0.754505	0.0185382	0.140634
TBC1D2B	3.64105	4.39505	0.754002	0.0189905	0.142242
LDB1	4.62392	5.37788	0.753961	0.0194585	0.144932
ZNF688	2.04818	2.80166	0.753488	0.0206193	0.150319
LYL1	5.16612	5.91886	0.752743	0.0215387	0.153657
SF3B1	7.05405	7.80675	0.752692	0.0187228	0.141311
VSIR	4.44825	5.20094	0.752688	0.019304	0.144286
ODF3B	1.87401	2.6266	0.752593	0.0187468	0.141311
KDM3A	2.92322	3.67559	0.752366	0.0193528	0.144346
ATP8B4	6.08548	6.83782	0.752347	0.0191904	0.143638
CYR61	0.269337	1.02091	0.751574	0.0234312	0.161855
GIMAP6	1.99244	2.74382	0.751379	0.0210671	0.151492
TBC1D10C	3.13763	3.88854	0.750915	0.022096	0.156375
VIM	8.13683	8.88609	0.749259	0.0201714	0.148169
ULK1	1.59179	2.34103	0.749235	0.0197871	0.146154
CAPS	1.60496	2.35352	0.748567	0.0193397	0.144346
TSGA10	2.44395	3.19187	0.747923	0.0194997	0.145083
CCDC183	0.552222	1.2994	0.747177	0.0195544	0.145172
KLHDC2	4.3767	5.12352	0.746816	0.0207984	0.150917
TTC7A	2.88664	3.63293	0.746297	0.0198226	0.146154
QPRT	4.09552	4.84179	0.746272	0.0197018	0.145826
IFIT3	1.70387	2.4499	0.746024	0.0242576	0.165091
HSPB9	0.104914	0.850929	0.746015	0.0243179	0.165291
TMEM219	5.21816	5.96328	0.745124	0.0206921	0.150429
FAM210B	3.7589	4.50311	0.744214	0.0201604	0.148169
RPS10-NUDT3	0	0.743791	0.743791	0.0208005	0.150917
WDR5B	2.64055	3.38397	0.743423	0.0234326	0.161855
PLEC	1.24735	1.99043	0.743086	0.0202001	0.148278
C16orf86	1.45444	2.19719	0.742751	0.022407	0.157633
BEND5	1.37296	2.11544	0.742482	0.0206874	0.150429
ZNF322	1.64419	2.38629	0.742099	0.0210727	0.151492
ZFP30	1.66068	2.40277	0.742086	0.0212169	0.151869
DZIP3	1.91937	2.66135	0.741979	0.0210788	0.151492
CA2	1.57249	2.31441	0.741923	0.0204799	0.14961
TAZ	3.23547	3.97706	0.741592	0.0208839	0.151188
LTA4H	5.32561	6.06695	0.741348	0.0206454	0.150406
TMEM71	2.56082	3.30049	0.73967	0.0259902	0.171832
PIM3	3.04736	3.78614	0.738783	0.0222407	0.156982
DDR2	0.49179	1.22975	0.737955	0.0210613	0.151492
RIMKLB	1.46339	2.20114	0.737748	0.0211028	0.151561
VNN1	0.590784	1.32844	0.737657	0.0232879	0.161379
TMEM81	0.448204	1.1858	0.737599	0.0225588	0.157971
ERO1B	1.61609	2.35281	0.736719	0.0225384	0.157932
OFD1	3.31237	4.04871	0.736337	0.0213025	0.152277
KIZ	3.03441	3.77033	0.735922	0.0213773	0.152709
GPR21	0.512952	1.24865	0.735696	0.0248125	0.167041
CASP3	5.37314	6.10856	0.735426	0.0255719	0.16985
IFFO1	2.7643	3.49919	0.734886	0.0218035	0.154922
NRL	0.243756	0.978365	0.734609	0.0248578	0.167041
GPR137B	1.17554	1.91014	0.734604	0.0218915	0.155444
RCOR3	3.16101	3.8956	0.734588	0.0216024	0.154008
POLR1D	5.99202	6.72631	0.734282	0.0222132	0.156914
MVP	3.37771	4.10995	0.732243	0.0219986	0.155997
HMGCL	3.55787	4.28947	0.731593	0.0234557	0.16191
GMFG	6.85162	7.58304	0.731423	0.0221877	0.156914
BBS2	3.74563	4.47618	0.730557	0.0223351	0.15744
ZC3H6	1.12262	1.85272	0.730097	0.022424	0.157649
DNASE2	3.65884	4.38882	0.729981	0.0225259	0.157932
MXI1	2.6491	3.37875	0.729657	0.0238572	0.163582
ADAM28	2.84376	3.57199	0.728223	0.022796	0.159422
NFU1	4.16318	4.89131	0.728136	0.0237747	0.163476
TSC22D1	3.72163	4.44914	0.727513	0.0272029	0.175599
ACOT11	1.22767	1.95517	0.7275	0.0230912	0.160702
ATG14	2.28867	3.01577	0.727099	0.0230347	0.160609
PDE3B	2.80881	3.53585	0.727038	0.0229852	0.16043
RAB2B	2.78217	3.5092	0.727028	0.0239505	0.163621
GRK2	5.34127	6.06804	0.726769	0.0230997	0.160702
PLCB2	3.98086	4.70709	0.726236	0.0249324	0.167273
RHOC	3.16892	3.89507	0.726151	0.0239251	0.163621
TPGS1	2.04806	2.77403	0.725973	0.029283	0.184443
ZFP36	2.21142	2.93719	0.725768	0.0238977	0.163582
ZSWIM3	2.27319	2.99888	0.725689	0.0269773	0.174672
BRAF	2.85598	3.58119	0.725207	0.0232416	0.161253
HOXA4	1.32774	2.05261	0.724872	0.0233947	0.161804
C11orf96	0.149037	0.87327	0.724234	0.0329916	0.198205
HPCAL1	3.28957	4.01378	0.724205	0.0237046	0.163099
SLF2	3.36231	4.08646	0.724147	0.0238514	0.163582
FRY	3.3375	4.06142	0.72392	0.0248451	0.167041
RB1CC1	3.64389	4.36674	0.722849	0.0246913	0.166764
ARHGAP45	3.81953	4.54235	0.722819	0.0240171	0.163873
BLOC1S6	4.07739	4.80016	0.722769	0.0336834	0.199742
HEXDC	2.50157	3.2238	0.722236	0.023889	0.163582
ZXDA	0.965551	1.68778	0.722225	0.0243563	0.165446
SERINC1	5.26508	5.98724	0.722158	0.0238425	0.163582
ARHGAP15	5.8573	6.57878	0.721481	0.0239648	0.163621
RAB33A	0.326911	1.04673	0.719823	0.0253551	0.168891
ANKRD28	5.29603	6.01581	0.71978	0.0247746	0.167041
TSPAN32	3.67221	4.39187	0.719662	0.0255937	0.16985
ACCS	2.02919	2.74813	0.718942	0.0245978	0.166497
SLC25A36	3.21565	3.93436	0.718706	0.0245221	0.16636
MAFK	2.39634	3.11491	0.718575	0.0252114	0.168456
DPY19L2	1.27932	1.99738	0.718055	0.0269752	0.174672
LIN7A	1.43733	2.15502	0.717697	0.0290096	0.18359
CLDND2	0	0.717538	0.717538	0.0253261	0.168891
RLIM	3.05726	3.77461	0.717347	0.0331818	0.198715
BIRC2	4.33534	5.05261	0.717265	0.0279104	0.17865
IGIP	0.406414	1.12346	0.717041	0.024836	0.167041
SKIL	0.866582	1.58358	0.716994	0.0311165	0.190911
ZNF117	2.10334	2.82018	0.716838	0.0381758	0.214911
TTBK2	2.17522	2.89178	0.716563	0.024877	0.167065
MIDN	1.10479	1.8209	0.716113	0.0252265	0.168456
PTGR2	1.39641	2.11252	0.716104	0.0295567	0.18506
AIP	4.36883	5.08465	0.715821	0.0256634	0.1702
P2RX7	0.886763	1.60208	0.715317	0.0275989	0.177082
TMEM87B	2.68852	3.40351	0.71499	0.0290627	0.18359
AGO4	2.7848	3.49955	0.714753	0.0254651	0.169518
S100Z	1.84563	2.56012	0.714487	0.0261543	0.172644
DYNC2LI1	3.81094	4.52509	0.714151	0.0259683	0.171832
LXN	4.20047	4.91418	0.713711	0.0265751	0.173758
ELF4	2.45501	3.1685	0.713493	0.025892	0.171502
MBD5	1.4996	2.21304	0.713432	0.0254855	0.169548
HS1BP3	2.61074	3.32383	0.713082	0.0255305	0.169741
RNF32	0.780179	1.49317	0.712992	0.0334909	0.19953
SPTLC3	2.06716	2.77958	0.712424	0.0259784	0.171832
ARHGAP5	1.76856	2.48055	0.711991	0.0264013	0.173368
RPL13	7.18983	7.90165	0.711817	0.0269146	0.174625
YPEL5	4.53933	5.25078	0.711447	0.0264746	0.173557
MORC3	4.43691	5.1482	0.711291	0.0268056	0.174352
HSPA2	0.229221	0.940448	0.711227	0.0261617	0.172644
CCDC130	3.15414	3.86511	0.71097	0.0268695	0.174504
FZD2	0.300064	1.01097	0.710909	0.0266239	0.173863
ZNF429	2.6054	3.31595	0.710553	0.0272556	0.175726
STAT2	3.87265	4.58299	0.710339	0.0262593	0.172968
EXOC1	3.97424	4.68434	0.710103	0.0265662	0.173758
CERS1	0.77944	1.48923	0.709786	0.0313779	0.191834
CUX1	3.99243	4.70206	0.709633	0.0264792	0.173557
NAGK	2.7289	3.43815	0.709249	0.0262985	0.173012
SLC25A11	3.37119	4.08029	0.709104	0.0272895	0.175838
GPR153	1.74847	2.45721	0.708742	0.0268611	0.174504
ANKAR	0.911341	1.62004	0.708702	0.028148	0.179847
CPT1B	2.15459	2.86321	0.708619	0.027228	0.175654
ZNF226	3.0695	3.77804	0.708538	0.0265197	0.173716
ZMIZ1	2.23929	2.94776	0.708468	0.0264674	0.173557
ZFP36L2	5.01299	5.72122	0.708226	0.0287638	0.182727
FSTL3	1.10381	1.81195	0.708134	0.0274008	0.176235
H3F3A	0.359181	1.06615	0.706968	0.0313808	0.191834
TMEM91	2.21177	2.91828	0.706513	0.0271138	0.17513
KLHL21	2.68795	3.39395	0.706001	0.0270812	0.175125
ZNF408	1.53553	2.24146	0.705934	0.0280755	0.179599
ABHD17C	0.828188	1.53282	0.704628	0.0273613	0.176178
ZNRF1	2.19388	2.89816	0.704272	0.0275872	0.177082
TMEM187	1.28278	1.987	0.704211	0.0284758	0.181614
CDK9	3.70835	4.41245	0.704098	0.0276823	0.177297
ADIPOR1	4.39977	5.10328	0.703512	0.0298106	0.186006
JADE2	2.09727	2.79987	0.702605	0.0295721	0.18506
DNAJB4	2.51437	3.21639	0.702021	0.0300571	0.187135
SUMO4	0.862178	1.56417	0.701994	0.0351654	0.204782
SH2D1A	1.2112	1.91283	0.701634	0.0293504	0.184445
TRIQK	3.6341	4.33507	0.700968	0.0324396	0.195981
APOPT1	2.67464	3.37527	0.70063	0.0293526	0.184445
LEMD2	3.07802	3.77833	0.700316	0.0288133	0.182727
AKAP8L	4.01927	4.71869	0.699425	0.0287754	0.182727
RYBP	2.87868	3.57777	0.699093	0.030202	0.18746
QKI	2.76881	3.46736	0.698553	0.0285853	0.181986
TANGO2	2.9152	3.61328	0.69808	0.0290882	0.18359
ZNF224	3.19187	3.88975	0.697877	0.0306882	0.189045
CCSAP	2.21486	2.91266	0.697799	0.0314344	0.191951
BLNK	2.02893	2.72649	0.697557	0.0311529	0.191024
SETDB2	3.19857	3.89539	0.696824	0.0289624	0.1834
ZBTB37	2.39525	3.09156	0.696313	0.0290419	0.18359
MYO18A	3.2862	3.98251	0.696304	0.034108	0.201186
VAMP2	1.41596	2.1122	0.696237	0.0291711	0.183847
PELI2	2.58971	3.28575	0.696039	0.0290959	0.18359
FOXO4	1.95096	2.64674	0.695783	0.0302266	0.187504
SGPP1	0.817755	1.5135	0.695747	0.0507401	0.254786
RNPC3	3.39499	4.09025	0.69526	0.0340207	0.200862
ARHGAP9	3.46542	4.16067	0.69525	0.0300625	0.187135
DNAJC30	0.612798	1.30758	0.694777	0.0294022	0.184522
PEX6	2.45653	3.15069	0.694163	0.0298721	0.186281
TGIF2-C20orf24	0	0.694016	0.694016	0.0301344	0.187259
APLF	2.58563	3.27952	0.693892	0.0303642	0.187822
TTLL3	1.89424	2.5881	0.693862	0.0303187	0.187747
H3F3B	7.00085	7.69468	0.693832	0.0297246	0.185687
FBXL13	1.00445	1.69778	0.693336	0.0327948	0.197566
PTPN22	4.07079	4.76403	0.69324	0.0306515	0.189038
TMUB1	2.48125	3.1741	0.692848	0.0311018	0.190911
GPR108	3.72424	4.41696	0.69272	0.0311098	0.190911
ATG12	3.13455	3.82692	0.692371	0.0385525	0.216323
ARL15	1.01074	1.70301	0.692273	0.0423329	0.229252
FAM214B	1.83962	2.53083	0.691219	0.0301999	0.18746
CSRP2	0.956561	1.64755	0.69099	0.0302873	0.187662
CNEP1R1	2.81819	3.50869	0.690497	0.0391778	0.218508
SOS2	3.77805	4.46836	0.69031	0.0305269	0.188597
DHX40	4.19435	4.88397	0.689621	0.0315524	0.192367
UBR2	3.48987	4.17892	0.689046	0.0306742	0.189045
PTEN	4.77653	5.46541	0.688875	0.0341167	0.201186
WSB1	4.59262	5.28105	0.688436	0.030992	0.190476
THAP3	2.67955	3.36779	0.68824	0.0377815	0.213821
ZNF569	1.61498	2.30212	0.687134	0.0317054	0.192968
EIF3E	8.73031	9.41739	0.68708	0.0334705	0.19953
HOXD8	0.360414	1.04736	0.686947	0.0336414	0.199742
ARAP1	3.2037	3.89061	0.686907	0.0312472	0.191383
PLCD1	1.24436	1.93029	0.685936	0.0322222	0.194963
EIF3G	6.2647	6.95046	0.685758	0.0328927	0.197932
GALC	2.39384	3.07956	0.685724	0.0317401	0.193069
TNK2	1.94428	2.62967	0.685389	0.0319442	0.193978
ADGRE2	2.32618	3.01133	0.685152	0.0315852	0.192456
IL10RA	0.961575	1.64645	0.684876	0.0331183	0.198715
UBXN2B	3.40108	4.08573	0.684652	0.03415	0.201186
ZNF581	2.68938	3.37374	0.684363	0.0329217	0.197995
ZNF333	2.2187	2.90302	0.684313	0.0324729	0.196007
PLPPR3	4.34342	5.02739	0.683975	0.0335643	0.199717
TP53I13	3.65602	4.33996	0.683938	0.0357143	0.206878
SPACA6	1.04209	1.7258	0.683714	0.0341727	0.201186
ZNF775	1.05265	1.73634	0.683693	0.0331927	0.198715
SPSB3	4.09005	4.77334	0.683287	0.0345132	0.202311
NUDT14	2.77716	3.46037	0.683206	0.045612	0.239908
SH3BGRL	6.10999	6.79317	0.683185	0.0380046	0.214623
PPP1R3B	1.21016	1.89114	0.680976	0.0328281	0.197655
SH3BGRL2	1.47383	2.15451	0.68068	0.0349857	0.203959
EVL	2.78533	3.46424	0.678905	0.0331621	0.198715
PHF3	4.66044	5.33914	0.678705	0.0337186	0.199742
LZTS2	3.98715	4.66578	0.678626	0.0331682	0.198715
SPATA6	1.15463	1.83321	0.678577	0.0334341	0.19953
WDR19	2.44965	3.12797	0.678317	0.0332484	0.198721
GNB1L	1.42012	2.09817	0.678051	0.04291	0.231293
HINT3	3.4609	4.1387	0.677799	0.0356429	0.206772
RAP1A	2.08468	2.76198	0.677304	0.0334977	0.19953
CHST13	1.21886	1.89577	0.676909	0.0393299	0.219206
TOMM7	6.30164	6.97852	0.676883	0.0337101	0.199742
FNIP1	3.95862	4.6353	0.67668	0.0337738	0.199847
RBM5	5.34993	6.02652	0.676585	0.0341889	0.201186
PPP2R5C	4.88465	5.56061	0.675963	0.0358513	0.207356
AKR1C3	4.7825	5.45845	0.675953	0.0339604	0.200617
ISCU	4.37842	5.05397	0.675553	0.0355054	0.206143
TMEM80	2.12781	2.80208	0.674273	0.0366398	0.210151
ZNF514	2.08197	2.75577	0.673803	0.0343862	0.2019
ZNF516	1.83967	2.51342	0.673742	0.0349331	0.203763
BSPRY	3.08377	3.75751	0.673741	0.0346643	0.202974
MYO1F	3.20643	3.88016	0.673725	0.0344401	0.201994
NEK11	0.701199	1.37445	0.673247	0.0345362	0.202335
HEXB	5.06484	5.73799	0.673148	0.0347098	0.203128
2006-03-01	3.22777	3.90024	0.672476	0.0348021	0.203333
WDFY2	1.05009	1.72251	0.672426	0.0347858	0.203333
GFER	2.31731	2.98946	0.672148	0.0396616	0.220009
SMIM20	4.04068	4.71253	0.671852	0.0354625	0.206062
RNF215	1.93918	2.61044	0.671255	0.0355151	0.206143
WDR78	1.21297	1.88392	0.670946	0.0362635	0.209006
SSBP2	3.03584	3.70659	0.670745	0.0353656	0.205723
EPG5	1.86617	2.53584	0.669673	0.0383809	0.215643
CEP68	2.2625	2.93182	0.669313	0.0356885	0.206878
PLD1	2.70114	3.37012	0.668972	0.0372976	0.21255
NOL3	0.299221	0.967987	0.668766	0.0370066	0.211344
TBKBP1	1.26332	1.9317	0.668376	0.035853	0.207356
INAFM1	0.888781	1.55715	0.668366	0.0366274	0.210151
PAOX	0.51787	1.18602	0.668154	0.041139	0.224934
SCRN2	3.24999	3.91789	0.667899	0.0365988	0.210142
ATP6AP1	4.71348	5.38131	0.667826	0.0377124	0.213817
TVP23C-CDRT4	0.960828	1.62809	0.667259	0.0390031	0.217994
MTIF3	5.18579	5.85214	0.666351	0.0365371	0.209901
ATP6V1C2	0.580152	1.24646	0.666305	0.0442965	0.235796
FBLN2	0.934431	1.60068	0.666252	0.0364883	0.209847
FMO4	1.82675	2.49252	0.66577	0.0395139	0.219886
ZNF23	2.01959	2.68533	0.665745	0.039771	0.220281
EBPL	4.37922	5.04467	0.665449	0.0380314	0.214623
LRRFIP2	3.44028	4.10527	0.664993	0.037579	0.213583
LY75-CD302	1.35851	2.02323	0.664718	0.138201	0.440318
NDUFS4	5.72345	6.38812	0.664666	0.0377607	0.213817
HELQ	2.89922	3.56373	0.664514	0.0401162	0.221732
THAP2	1.37767	2.04177	0.664104	0.0424902	0.229844
DDX17	6.68255	7.34626	0.663707	0.0382122	0.215002
LYRM9	2.15319	2.81563	0.662438	0.0380441	0.214623
PACRGL	1.63324	2.29567	0.662434	0.0459385	0.240793
RASGEF1A	0.371301	1.03365	0.662352	0.0379653	0.214623
OSER1	3.3027	3.96495	0.662248	0.0377536	0.213817
SNX21	0.690953	1.35279	0.661838	0.054784	0.26705
PCOLCE2	0.397888	1.05927	0.661387	0.0454009	0.239388
CCDC102B	0.899223	1.56048	0.661253	0.0377348	0.213817
PRPSAP1	3.20958	3.86965	0.660076	0.0388285	0.21755
ZNF577	2.28903	2.949	0.659975	0.0381329	0.214895
CREG1	7.25388	7.91377	0.659885	0.0412913	0.225189
PCGF1	3.10871	3.76796	0.659252	0.040886	0.224241
IRF2BP2	6.13837	6.79742	0.659057	0.0383644	0.215643
TCAIM	3.83003	4.48732	0.657281	0.0388701	0.217668
ZMYM5	2.83689	3.49393	0.657034	0.045729	0.240168
TSSK3	1.34419	2.00101	0.656819	0.03901	0.217994
MYCBPAP	0.615762	1.27256	0.656802	0.0400467	0.221463
MLXIPL	0.552566	1.20925	0.656686	0.0391691	0.218508
PDGFC	3.02361	3.68014	0.656527	0.0406614	0.223327
EFCAB13	1.04998	1.70596	0.655987	0.041439	0.225763
ANKRD49	3.74	4.39591	0.65591	0.0438402	0.234354
CLHC1	0.808611	1.46418	0.65557	0.0402254	0.221875
CEP95	3.45257	4.10774	0.655174	0.0396805	0.220009
ZNF720	0.967284	1.62175	0.654471	0.0396611	0.220009
GNPDA1	2.23421	2.8884	0.654189	0.0399581	0.221181
SETDB1	3.69851	4.35191	0.653403	0.0412761	0.225189
LDLRAD2	0.989372	1.64219	0.652819	0.0448798	0.237464
SNX29	2.31874	2.97135	0.652605	0.0402057	0.221875
SGSH	0.655381	1.30749	0.65211	0.0405358	0.22301
RICTOR	3.11308	3.76511	0.652022	0.0406773	0.223327
ILKAP	2.77287	3.42439	0.651516	0.0408042	0.223908
PPP6C	3.99339	4.64484	0.651442	0.0493501	0.251136
C1QTNF3	0.30847	0.959618	0.651148	0.0522958	0.258854
SSFA2	4.73421	5.3841	0.649885	0.0411839	0.225064
STARD3	2.7898	3.43858	0.64878	0.0426661	0.230328
SMIM10	1.76047	2.40893	0.648461	0.0428184	0.231024
DENND4C	3.59126	4.23969	0.648433	0.042474	0.229844
KRBOX4	2.48596	3.13374	0.64778	0.0478526	0.246817
NINJ1	3.03961	3.68738	0.647772	0.0416605	0.226738
TMEM116	1.60926	2.25681	0.647548	0.0429534	0.23141
CHMP1B	4.18963	4.83704	0.64741	0.0421175	0.228758
GRASP	0.709954	1.35705	0.647094	0.0420622	0.228574
ACADS	3.46043	4.10722	0.64679	0.0437687	0.234266
PLPP6	2.00222	2.6488	0.64658	0.0437256	0.234266
ZFAND2A	2.49794	3.14366	0.645719	0.0446105	0.236981
GRHPR	5.65944	6.30473	0.645284	0.0432337	0.232537
FOXN2	4.11594	4.76102	0.645078	0.0474047	0.245557
SCHIP1	5.78136	6.42626	0.644902	0.0433364	0.232766
ARC	0	0.644454	0.644454	0.0453135	0.239165
FUK	1.57642	2.2207	0.644275	0.0456119	0.239908
NOTCH2NL	0.724671	1.36867	0.643996	0.0447021	0.237025
C15orf62	0.502822	1.14652	0.643703	0.0439979	0.23478
C11orf21	4.08764	4.73102	0.643387	0.0436978	0.234235
DDHD1	1.35253	1.99569	0.643165	0.043175	0.232368
EIF3M	6.95812	7.60095	0.642825	0.0436637	0.234235
ANKMY2	3.71727	4.35915	0.641881	0.0435006	0.233531
PAQR7	1.93425	2.57525	0.641008	0.0443066	0.235796
CA11	0.330707	0.971163	0.640455	0.0533018	0.262577
GADD45B	2.98429	3.62471	0.640426	0.0446751	0.237025
CHD9	3.32539	3.96527	0.639874	0.0442948	0.235796
SYTL1	4.05068	4.69008	0.639408	0.0469068	0.243705
ZCCHC2	1.64152	2.28087	0.639347	0.044321	0.235796
ZNF354A	2.52466	3.16367	0.639013	0.046586	0.242753
IL11RA	1.21401	1.85294	0.638929	0.0464021	0.242388
UNC93B1	2.99326	3.63203	0.638772	0.0455472	0.239908
ZNF879	1.34322	1.9817	0.638487	0.0465343	0.24275
ATF4	6.70993	7.34838	0.638453	0.0446618	0.237025
ATXN2L	2.49142	3.12949	0.638063	0.0459967	0.240873
SRRM2	2.92962	3.56693	0.637311	0.0481839	0.248046
DALRD3	2.80262	3.43964	0.637014	0.0488043	0.249551
GHDC	2.73325	3.37	0.636758	0.0455925	0.239908
N4BP2L2	4.97072	5.60702	0.636299	0.0467813	0.243393
FGF11	0.542123	1.17826	0.636139	0.045354	0.23926
SYTL3	0.402567	1.03855	0.635987	0.0484123	0.248621
SLC24A3	1.47787	2.11318	0.635312	0.0456745	0.24
TTC9C	3.94182	4.57655	0.634734	0.0462916	0.242167
FAU	8.13085	8.76516	0.634313	0.045999	0.240873
P2RX4	3.10651	3.74059	0.634081	0.0475931	0.245974
FRMD4A	1.03152	1.66517	0.633659	0.0465397	0.24275
RAB13	2.75981	3.39338	0.633567	0.0541062	0.264837
SLC46A3	3.01502	3.64856	0.633543	0.0503775	0.254058
GPCPD1	2.99245	3.62596	0.633516	0.0462643	0.242143
TPT1	9.15531	9.78867	0.63335	0.0468002	0.243393
ITGA9	1.7995	2.43277	0.633275	0.0463546	0.242321
CREBL2	3.08466	3.71745	0.632793	0.0466577	0.243008
MBLAC1	0.507395	1.13985	0.632451	0.0559171	0.270661
CLIC2	3.57139	4.20331	0.631915	0.0471082	0.244517
KANTR	0.37448	1.00617	0.631694	0.0651443	0.293507
ZSWIM8	2.46611	3.09766	0.631554	0.0490006	0.250214
FAM161B	1.27609	1.90763	0.631538	0.0472412	0.245088
SHISA5	3.80215	4.43366	0.631501	0.0475967	0.245974
AMN1	2.05218	2.68368	0.631497	0.0557987	0.270511
CBFA2T3	0.787127	1.41726	0.630134	0.0473043	0.245177
EGLN2	3.81349	4.4433	0.629817	0.0474239	0.245557
SDHC	1.7944	2.42413	0.629731	0.052099	0.258216
FCHSD1	2.21779	2.84707	0.629275	0.0481104	0.247901
GTF2IRD2B	1.47685	2.10607	0.62922	0.0517386	0.257148
ATP6V1F	5.30921	5.938	0.628794	0.0487956	0.249551
CHRNG	0.553993	1.18228	0.628285	0.0480634	0.247785
GIMAP1	0.56391	1.19214	0.62823	0.048246	0.248125
ABHD16B	1.02849	1.65661	0.628124	0.0490675	0.250296
ZNF140	2.33558	2.96357	0.627988	0.0510197	0.255375
RASSF1	3.86665	4.4944	0.627755	0.048701	0.249409
ADHFE1	1.26435	1.89192	0.627572	0.050651	0.254714
FES	4.33683	4.96392	0.627087	0.0493343	0.251136
DEF6	3.43112	4.05809	0.626974	0.0487063	0.249409
ZBTB10	1.88083	2.50771	0.626874	0.0485556	0.248958
IL10RB	4.09198	4.71808	0.626103	0.0487664	0.249551
F2RL1	0.812598	1.43862	0.626018	0.0501862	0.253453
RNF19B	2.43651	3.06204	0.625532	0.0504163	0.254133
SPSB1	0.147834	0.773107	0.625273	0.050342	0.253999
JKAMP	3.86912	4.4942	0.625082	0.0570826	0.273314
IRAK4	3.47757	4.10225	0.62468	0.0491876	0.250668
CRTC2	2.01815	2.64259	0.62444	0.0496959	0.251933
2005-03-01	1.95085	2.57526	0.624408	0.0493846	0.251192
ZNF615	2.27256	2.89695	0.624387	0.0505209	0.25442
S100A6	7.16701	7.79135	0.624344	0.0493055	0.251136
PIGZ	0.819386	1.44355	0.624159	0.0583423	0.275934
ERMAP	2.70676	3.33083	0.624065	0.0496904	0.251933
FNDC3A	3.89986	4.52348	0.623621	0.0495954	0.251789
FAM200B	1.74834	2.3718	0.623455	0.0554833	0.269472
KANSL1L	2.86973	3.493	0.623272	0.0499259	0.252498
DIP2A	2.95856	3.58151	0.62295	0.0501046	0.253161
ZNF517	0.961057	1.58391	0.622857	0.0508578	0.255151
HCFC1R1	1.9262	2.54854	0.622337	0.0500243	0.252875
KBTBD3	1.20318	1.82508	0.621907	0.0604491	0.281893
BRI3	3.87225	4.49346	0.621205	0.0585367	0.276485
ERP27	0.690126	1.31117	0.621044	0.051192	0.255832
ZMAT1	1.24853	1.86948	0.620953	0.0505561	0.254477
MAP3K2	2.83627	3.45693	0.62066	0.0518674	0.257308
SMIM3	5.34824	5.96887	0.620626	0.0514151	0.256257
SCAI	1.54199	2.16261	0.620614	0.0540227	0.264621
STAT6	4.4802	5.10081	0.620603	0.0509418	0.255212
IL6ST	1.8769	2.4972	0.620303	0.0531379	0.262024
EPB41L1	0.10171	0.721935	0.620225	0.0515297	0.256392
TRIM23	2.05731	2.6773	0.619991	0.0515841	0.2565
RAB9A	3.83409	4.45384	0.61975	0.0520134	0.257912
SPARC	1.7466	2.36598	0.619379	0.0544443	0.266125
TMEM189	2.64346	3.26279	0.619324	0.0611197	0.283161
TTYH2	1.53789	2.1572	0.619311	0.0511147	0.255597
POC5	3.08304	3.7017	0.618657	0.0606221	0.281974
TMED5	3.21381	3.8322	0.618394	0.0703008	0.305622
BRWD3	1.86623	2.48458	0.618352	0.0514697	0.256392
TMEM65	3.25154	3.86956	0.618015	0.0565791	0.271942
CSNK1A1L	0.745798	1.3634	0.6176	0.0518371	0.257308
DNLZ	2.5189	3.13572	0.616816	0.0556192	0.269802
CGRRF1	2.35149	2.96698	0.615493	0.0706997	0.306723
MED11	2.60037	3.21579	0.615422	0.0551578	0.268381
GDI2	7.45957	8.07499	0.615417	0.0525263	0.259702
FBXO32	0.749289	1.36425	0.614959	0.0533368	0.262577
C9orf85	2.44711	3.06172	0.614613	0.057825	0.274585
C17orf62	4.21549	4.83011	0.614612	0.0545295	0.266419
GNA13	3.72843	4.34249	0.614067	0.0559262	0.270661
BIRC3	1.42327	2.03724	0.613976	0.0580087	0.275089
TRIP4	1.87038	2.48435	0.613965	0.0538502	0.26407
L3HYPDH	2.49046	3.10434	0.613882	0.0539417	0.264396
MOB1B	1.83139	2.44514	0.613743	0.0540373	0.264621
KANK2	2.02418	2.6379	0.613719	0.0571294	0.273314
PLPPR2	1.77983	2.39351	0.613681	0.0533486	0.262577
HHAT	1.19257	1.80621	0.613642	0.0538137	0.264012
FAM50B	0.877733	1.48995	0.612217	0.056085	0.271091
RPL32	8.87207	9.48418	0.61211	0.0572453	0.273314
ZBTB16	1.11295	1.72481	0.611857	0.0542174	0.265259
MYL5	2.22659	2.83777	0.611187	0.0567524	0.272529
ZNF345	1.58685	2.19725	0.610403	0.0544105	0.266082
BRINP3	0.28895	0.899286	0.610337	0.0561026	0.271091
HOXC6	0.203842	0.813842	0.61	0.0578175	0.274585
CRY2	1.75834	2.36831	0.609963	0.0545729	0.266455
NR1H3	2.61698	3.22688	0.609899	0.054587	0.266455
AP5Z1	2.42034	3.03003	0.609686	0.0559529	0.270661
TWIST1	0.596965	1.20595	0.608988	0.0605974	0.281974
PAPD4	4.2127	4.82165	0.608957	0.0573263	0.273314
B4GAT1	2.46436	3.07328	0.608923	0.057825	0.274585
GID4	1.59287	2.2017	0.608827	0.0555668	0.269755
C9orf16	5.08631	5.69501	0.608701	0.0627804	0.287973
TRIM8	2.83626	3.44496	0.6087	0.0556271	0.269802
SAMD8	1.89136	2.49981	0.608454	0.0554197	0.269286
KLF1	0.723112	1.33089	0.607775	0.0626042	0.287289
SH3D21	0.813522	1.4212	0.607673	0.0565643	0.271942
FSTL1	1.25014	1.85778	0.607639	0.0573195	0.273314
FBXO10	1.7656	2.37315	0.607549	0.0562637	0.271406
IRF5	2.89552	3.50294	0.607427	0.0566646	0.27223
JDP2	1.20125	1.80863	0.607383	0.0561587	0.271091
PPOX	2.40863	3.01597	0.607334	0.0561609	0.271091
SECISBP2L	2.94923	3.55655	0.607321	0.056501	0.271812
TPRG1L	2.08725	2.69373	0.606475	0.056833	0.27267
ATXN7L2	1.29844	1.90487	0.606427	0.0629413	0.288463
FLCN	2.83194	3.43837	0.606427	0.0559568	0.270661
ZNF555	1.07616	1.68197	0.60581	0.0598064	0.279753
IL6R	4.57599	5.18159	0.605605	0.0579243	0.274811
ZNF383	2.2477	2.85296	0.605259	0.0563865	0.271752
ADCY6	1.16446	1.76938	0.60492	0.0572808	0.273314
RUSC2	1.69239	2.29673	0.604341	0.0571877	0.273314
ZNF785	1.74769	2.35159	0.6039	0.0581618	0.27557
HEXIM2	1.25337	1.85666	0.603293	0.0571672	0.273314
EFHB	0.515452	1.11842	0.602973	0.0580922	0.275363
EIF2S3	6.82009	7.42274	0.602646	0.0589613	0.277506
PGPEP1	2.0819	2.68427	0.602369	0.058843	0.27724
NFKBIB	2.07322	2.67558	0.602364	0.0575853	0.27435
MAP1LC3B	1.8041	2.40614	0.602044	0.0578214	0.274585
CPNE8	2.93592	3.53732	0.601401	0.0624148	0.28679
C4orf33	3.13759	3.73812	0.600532	0.065012	0.29316
EIF4A2	7.26365	7.86385	0.600194	0.0584786	0.276334
ZMIZ2	1.31318	1.91337	0.600189	0.0588621	0.27724
GMPR2	4.96178	5.56179	0.600008	0.0588787	0.27724
FAM131A	1.42401	2.02381	0.599802	0.0593566	0.278383
CCDC152	3.80301	4.40258	0.59957	0.0614034	0.283734
SLC18A2	1.48831	2.08782	0.599508	0.0731287	0.31173
R3HDM2	2.32923	2.92861	0.599383	0.059116	0.277621
CFAP70	0.469334	1.06801	0.598678	0.0590458	0.277621
CDC42EP3	0.559964	1.15858	0.598613	0.0606595	0.281974
SLC26A11	0.207799	0.806217	0.598418	0.0592129	0.277953
AGAP3	1.87234	2.47018	0.597842	0.0596351	0.27932
ZBED3	0.991714	1.58937	0.59766	0.0602398	0.281187
NBPF1	1.06233	1.65993	0.597596	0.061892	0.285249
C12orf76	2.28112	2.87867	0.597545	0.0600687	0.280734
GSTK1	6.01265	6.61004	0.597396	0.0595842	0.27932
FRS3	0.925733	1.52296	0.597223	0.060102	0.280766
PANO1	0.535436	1.13256	0.597127	0.0669167	0.297976
TRANK1	1.52254	2.11932	0.596782	0.0665302	0.296739
TXLNB	0.888825	1.48559	0.59677	0.0609563	0.282677
GPR27	2.93325	3.52991	0.596659	0.0606783	0.281974
MIF4GD	3.68431	4.28094	0.596628	0.0612229	0.28336
COL23A1	0.850577	1.44662	0.596039	0.064125	0.29076
ZFP2	0.499212	1.09491	0.5957	0.0722268	0.310116
PLEKHM3	1.16823	1.7638	0.595576	0.0615512	0.284171
RNASEK-C17orf49	0.773592	1.36911	0.595514	0.0701294	0.305353
ZNF573	1.86699	2.46246	0.59547	0.0614418	0.283789
HSD11B1L	0.852287	1.44774	0.595453	0.0608098	0.282366
TMEM18	3.06583	3.66126	0.595434	0.0608157	0.282366
MYPOP	1.00982	1.60516	0.595341	0.0605514	0.281974
RASGEF1B	0.467241	1.06231	0.595065	0.0624016	0.28679
CCDC154	0.394261	0.989051	0.59479	0.0608791	0.282537
UQCRB	4.54887	5.14321	0.594343	0.0616959	0.284592
CCL28	1.6466	2.24064	0.594037	0.0622479	0.286394
PVRIG	0.186755	0.780769	0.594015	0.0609622	0.282677
FZR1	2.66987	3.26387	0.593997	0.0642663	0.291153
ARMC7	2.30001	2.89397	0.593967	0.0613527	0.283729
VAPB	1.52886	2.12263	0.593769	0.0613755	0.283729
TSPYL2	1.18844	1.78215	0.593704	0.0647068	0.292651
SIN3B	1.87904	2.47237	0.593327	0.0617381	0.284664
HPS4	2.71207	3.30522	0.593147	0.0643512	0.291346
CD79B	2.33708	2.93021	0.59313	0.065817	0.29529
MAFF	1.0032	1.59608	0.592885	0.0673679	0.299222
LACTB	2.98205	3.57463	0.59258	0.0623297	0.286647
COX7A2L	5.82547	6.41789	0.592419	0.0664107	0.296579
SPATA2L	1.40808	1.99991	0.591832	0.0620227	0.285605
RPS6KC1	2.94452	3.53608	0.591554	0.0620131	0.285605
NFKBIA	5.37759	5.96833	0.590742	0.0637656	0.289747
ZBTB17	2.54833	3.13843	0.590104	0.0629168	0.288463
ABCA5	1.28918	1.87908	0.589893	0.0680573	0.301272
ERVFRD-1	0.735912	1.32538	0.589471	0.0660942	0.295785
TIA1	4.29641	4.88576	0.58935	0.0649202	0.292994
CCDC159	3.12823	3.71745	0.589218	0.0631804	0.289101
COG4	3.5099	4.09903	0.589137	0.0632616	0.289101
NR3C1	3.63096	4.22003	0.589068	0.0632905	0.289101
IFNAR2	2.96696	3.55582	0.58886	0.0657789	0.29529
DOCK11	3.82363	4.41244	0.588815	0.0632155	0.289101
IRF2BPL	2.03261	2.6206	0.587989	0.0635673	0.289216
GCNT1	3.66067	4.24859	0.587918	0.0636031	0.289256
MGEA5	4.03884	4.62668	0.587834	0.0731829	0.311788
EIF2A	4.8969	5.48451	0.587608	0.0645934	0.292262
TMEM87A	4.08918	4.67629	0.587114	0.0672461	0.299056
MATN2	0.357951	0.945053	0.587102	0.064821	0.292918
ZNF746	2.5503	3.13732	0.587025	0.0642566	0.291153
GNAL	0.773099	1.36009	0.586989	0.0677796	0.30055
2009-09-01	4.12527	4.71198	0.586711	0.0643637	0.291346
ACRBP	1.59336	2.17981	0.586446	0.064753	0.292735
WDR13	3.12741	3.71325	0.585839	0.0671392	0.298705
CFAP36	4.54992	5.13566	0.585741	0.0679661	0.301001
TRADD	2.54211	3.12743	0.585315	0.0753738	0.31619
ZNF709	1.7237	2.30853	0.584834	0.0659772	0.295475
NOG	0.244719	0.829405	0.584686	0.0704506	0.306148
KLHL36	2.45974	3.04436	0.584615	0.0651023	0.293442
LMBRD1	3.48986	4.07441	0.58455	0.0654221	0.294261
ZNF548	2.10932	2.69365	0.584339	0.0664465	0.296614
HECTD4	1.46252	2.04672	0.5842	0.0655031	0.294501
SLC22A15	1.48439	2.06849	0.584099	0.0657027	0.295274
CCM2	3.94496	4.52884	0.583883	0.0657959	0.29529
FANK1	0.984043	1.56757	0.583531	0.0673111	0.299117
SPNS2	3.59816	4.18161	0.583446	0.0664087	0.296579
SMIM5	0.348358	0.931584	0.583225	0.0663179	0.296415
CCDC71L	1.50607	2.08898	0.582911	0.0733277	0.312155
TMEM259	4.49938	5.08213	0.582749	0.0663185	0.296415
MEST	1.67761	2.25987	0.582261	0.0760129	0.318369
POLI	2.40796	2.9894	0.581435	0.0667672	0.297547
DND1	0.599464	1.18087	0.581403	0.0664932	0.296698
FLNB	1.81691	2.39819	0.581283	0.0678118	0.300568
SPATA20	3.51914	4.10035	0.581211	0.0689909	0.302895
ASS1	0.407118	0.98812	0.581002	0.0878105	0.348039
MYCN	3.22319	3.80304	0.579849	0.0677725	0.30055
PHC3	2.41606	2.99546	0.579405	0.0676802	0.300359
TMEM110-MUSTN1	0.0331064	0.61248	0.579373	0.0675695	0.299993
ZNF264	1.70047	2.27983	0.579358	0.0711475	0.307795
ACD	2.58426	3.16311	0.578855	0.0736435	0.31275
DCP2	3.60507	4.18387	0.578797	0.0707591	0.306723
KLHDC7B	0.0772746	0.655963	0.578689	0.073428	0.312246
KIF26A	0.307123	0.885706	0.578583	0.0690642	0.303021
PPP3R1	3.69261	4.27105	0.578443	0.0706763	0.306723
DGKZ	4.07082	4.64925	0.578434	0.0691559	0.30303
FAM89B	3.26065	3.83893	0.578275	0.0769736	0.320879
ANAPC2	2.05528	2.63321	0.577927	0.072025	0.309776
KIAA1107	1.53154	2.10943	0.577897	0.068084	0.301272
MOB2	2.46241	3.04028	0.577872	0.0683678	0.302026
TRIM58	0.845762	1.42362	0.57786	0.069404	0.303283
PLEKHO2	3.32229	3.89995	0.577662	0.0682071	0.301442
ZNF837	0.671612	1.24925	0.577634	0.0792994	0.327627
APH1B	3.23654	3.81387	0.577336	0.0688794	0.302655
DNM1	0.703984	1.28127	0.577283	0.0684358	0.302076
USP54	4.00569	4.58266	0.576965	0.0721783	0.310116
COL18A1	0.495121	1.0719	0.576776	0.0715669	0.308607
SPEF2	0.691997	1.26874	0.576744	0.0692621	0.303086
FBXO30	1.55231	2.12902	0.57671	0.0690766	0.303021
TOB1	1.69683	2.27352	0.576682	0.068839	0.302655
TXNL1	4.83028	5.40691	0.576629	0.0686628	0.302655
BCL9L	0.480998	1.05754	0.576544	0.0689798	0.302895
TUBD1	2.03483	2.61135	0.57653	0.0687581	0.302655
RABAC1	4.03576	4.61222	0.576461	0.0713145	0.30815
SMNDC1	2.61752	3.1939	0.576381	0.0691144	0.30303
PIK3CA	2.38194	2.95803	0.576098	0.0723888	0.310642
ZFP3	1.34092	1.91688	0.575955	0.0707723	0.306723
BMI1	5.00947	5.58498	0.575514	0.0724695	0.310851
UBN2	1.59563	2.17094	0.575306	0.0694496	0.303283
PTTG1IP	6.3147	6.88992	0.575223	0.0694419	0.303283
LPAR4	0.655604	1.23079	0.575191	0.06936	0.303265
SLC35B2	2.0421	2.6172	0.575097	0.0732315	0.311871
CCDC28A	3.71745	4.292	0.574552	0.0724959	0.310851
MKRN3	1.95478	2.52929	0.574517	0.0707013	0.306723
FGD3	3.19712	3.77127	0.57415	0.0699396	0.304798
SIPA1L3	1.2033	1.77726	0.573959	0.0714428	0.308321
ZNF554	1.2676	1.8414	0.5738	0.0700705	0.305244
POLR2J2	1.70525	2.27889	0.57364	0.0718357	0.30914
BET1L	2.31263	2.8861	0.573464	0.070153	0.305353
LIMK2	2.57543	3.1488	0.573366	0.0702063	0.30546
LMO4	2.47288	3.04602	0.573142	0.0728832	0.311568
ZNF91	2.93795	3.51068	0.572732	0.0713273	0.30815
RGCC	1.8035	2.37609	0.572587	0.0806167	0.331013
TRAPPC5	4.88395	5.45647	0.572524	0.0812009	0.332063
RBM39	6.55868	7.13098	0.572302	0.0708543	0.306776
CSDE1	7.15969	7.73198	0.572294	0.0736047	0.31271
SLC35A5	3.45355	4.02557	0.572024	0.0868066	0.345636
TAF12	4.75761	5.32932	0.57171	0.0734368	0.312246
FBXL12	2.3497	2.92094	0.571242	0.0727122	0.3113
CDK19	2.62903	3.19997	0.570941	0.0738567	0.313098
H2AFJ	1.15615	1.72708	0.570927	0.0890843	0.351291
C19orf66	2.24444	2.8153	0.570863	0.0763036	0.318992
TMEM38B	1.89888	2.46944	0.570558	0.0960467	0.366271
SHOC2	3.60773	4.17805	0.570324	0.0717299	0.308953
VLDLR	1.4894	2.05973	0.570324	0.0717995	0.309109
STIM1	3.70557	4.27555	0.569981	0.0739281	0.313098
SLC38A6	1.51461	2.08449	0.56988	0.0829387	0.337009
ZBTB4	1.98909	2.55876	0.569667	0.0722372	0.310116
SERINC3	5.29616	5.86561	0.569448	0.0722055	0.310116
TIGD3	0.726099	1.29482	0.568724	0.0761902	0.318861
TET2	4.02207	4.59049	0.568421	0.0729907	0.311707
TNFRSF1B	2.85353	3.42177	0.568234	0.0726732	0.3113
HAL	3.18113	3.74928	0.568149	0.0730832	0.31173
KDM6B	0.345149	0.913143	0.567994	0.0728876	0.311568
MAP3K3	2.6604	3.22794	0.567531	0.0748083	0.315059
OXR1	3.87277	4.43983	0.567058	0.0743288	0.313535
IFNGR1	5.19875	5.76552	0.566777	0.0734686	0.312256
RABGAP1	3.33381	3.90029	0.566485	0.0743052	0.313535
RNF6	3.69523	4.2615	0.566267	0.0780163	0.323678
RBM43	1.25702	1.82326	0.566243	0.074027	0.313144
ARHGAP26	1.2389	1.80499	0.566091	0.0739313	0.313098
CLDN23	0.885312	1.45027	0.564963	0.0861993	0.344853
MKLN1	2.66034	3.22487	0.564533	0.074613	0.314609
CFAP44	1.48013	2.04422	0.564094	0.0749214	0.31517
OGFRL1	1.89638	2.46026	0.563878	0.0803755	0.330405
LOXL3	0.752179	1.31585	0.563674	0.0772738	0.321753
GAA	2.79869	3.36209	0.563393	0.0752274	0.3157
PCSK4	0.54414	1.10731	0.563168	0.0752063	0.3157
ABHD14A-ACY1	0.417651	0.980725	0.563074	0.0840885	0.339253
RETSAT	3.08275	3.64537	0.562616	0.0772544	0.321753
CD84	3.22316	3.78571	0.562544	0.0763113	0.318992
HIF1A	4.35151	4.91391	0.562403	0.0769463	0.320879
PLEK	7.028	7.59037	0.562373	0.0756353	0.317037
HOXA3	1.44524	2.00641	0.561161	0.0771879	0.321646
ARHGAP33	0.861332	1.4222	0.560873	0.0793469	0.327627
CLCF1	0.568503	1.12927	0.560771	0.0972645	0.368182
PPWD1	3.80349	4.36409	0.560592	0.0818028	0.333952
KIAA2026	2.8149	3.37525	0.560346	0.0767532	0.320462
TNRC6B	2.24921	2.80937	0.560155	0.0793614	0.327627
UBE2R2	3.16885	3.72837	0.559529	0.0802255	0.330098
LBH	0.841319	1.40068	0.559366	0.0811529	0.332063
SIRT2	3.7459	4.30522	0.559328	0.0796904	0.32873
SMAD3	1.27261	1.83191	0.559301	0.0775473	0.322713
PTGER4	2.2085	2.76731	0.55881	0.0802698	0.330098
RNPEPL1	2.03225	2.59103	0.558781	0.0775691	0.322713
U2AF1L4	2.13957	2.69823	0.558662	0.0807965	0.331624
CTDSP2	3.45474	4.01329	0.558543	0.0838346	0.33887
PEF1	3.46032	4.01883	0.558511	0.0818881	0.334142
XAB2	3.53447	4.09221	0.557745	0.0779919	0.323678
SCAND1	3.78162	4.33913	0.55751	0.0985983	0.371352
ABCD1	0.949366	1.5064	0.557029	0.0788262	0.326176
ZCWPW1	1.54947	2.10645	0.556986	0.0851353	0.342204
RHOT1	4.14967	4.70663	0.55696	0.0783426	0.324806
MFSD14C	1.43293	1.98959	0.556659	0.089937	0.352565
PTPN14	1.02006	1.5767	0.556642	0.0785117	0.325254
COL5A2	0.260213	0.815718	0.555505	0.0791616	0.327437
ANKRD10	4.8799	5.43529	0.555391	0.0793276	0.327627
TBL1XR1	3.40828	3.96305	0.554768	0.0811464	0.332063
CLN3	3.07084	3.62549	0.554653	0.0795981	0.328477
CCDC22	2.81065	3.36479	0.554141	0.0819119	0.334142
MRPL33	6.29302	6.84685	0.553836	0.0799826	0.329792
ANKRA2	2.82669	3.38033	0.553639	0.0800872	0.329892
CNBP	4.83587	5.38909	0.553217	0.0937662	0.361587
ZNF14	2.67268	3.22567	0.552985	0.0939045	0.361845
ZNF792	2.61442	3.16729	0.552863	0.0834354	0.337901
GFOD1	1.32045	1.87237	0.551919	0.081121	0.332063
VPS11	3.49504	4.04631	0.551268	0.0815809	0.333174
RPS28	7.74044	8.29167	0.551234	0.0839306	0.33907
PRMT2	4.3159	4.86688	0.550981	0.0815563	0.333174
GDPD1	0.881797	1.43234	0.550541	0.0830537	0.337249
NBAS	3.73057	4.28106	0.550491	0.0836901	0.338543
TBPL1	3.21481	3.76528	0.550466	0.0918707	0.356718
ARIH2OS	1.01207	1.56209	0.55002	0.0835215	0.338118
SNX16	2.18498	2.73483	0.549851	0.10313	0.380068
FLYWCH1	1.46444	2.01412	0.549671	0.0828624	0.336986
GCGR	0.165155	0.71464	0.549485	0.0834362	0.337901
JUN	0.667574	1.21691	0.549339	0.0826782	0.336494
NUDT22	3.65646	4.20578	0.549322	0.086483	0.345271
ZNF230	2.22599	2.77491	0.548927	0.0855024	0.343267
TSPAN3	4.18025	4.72854	0.548293	0.0861029	0.344768
ASB3	3.27048	3.8185	0.548019	0.0851414	0.342204
NT5DC1	2.56859	3.1165	0.547911	0.0831665	0.33745
UIMC1	4.03208	4.57998	0.54791	0.0891679	0.351491
STX4	2.44347	2.99112	0.547656	0.0853897	0.343046
MSI2	4.75108	5.29872	0.547643	0.0839476	0.33907
ANXA1	7.75635	8.30371	0.547366	0.0861816	0.344853
PKD1	1.73001	2.27715	0.547141	0.0849982	0.342016
ZMYM2	3.5778	4.12476	0.546962	0.0836874	0.338543
SLC25A4	0.942982	1.4899	0.546916	0.0847908	0.341439
APBA3	1.43982	1.98616	0.546343	0.0856862	0.343652
ESD	5.94416	6.48988	0.545722	0.0855788	0.343444
ABCA2	2.25434	2.79987	0.545528	0.0844803	0.340446
ZFYVE27	2.89063	3.43605	0.545414	0.0862213	0.344853
CHIC2	3.6324	4.17769	0.545287	0.0867498	0.345636
CSNK1A1	6.03925	6.58441	0.545159	0.0863294	0.344989
HERC1	2.74181	3.28652	0.544709	0.087358	0.347053
ZNF10	1.15857	1.70326	0.544691	0.0869378	0.346029
RMDN3	1.80108	2.34565	0.544573	0.0850964	0.342204
KITLG	2.54272	3.08706	0.544342	0.0947214	0.362906
LSR	0.669007	1.21331	0.544302	0.0872606	0.346796
FCGRT	1.88157	2.42577	0.544193	0.0962151	0.366485
RAB33B	2.4723	3.01587	0.54357	0.0903382	0.353169
GTF2IRD2	0.60212	1.14543	0.543308	0.0907271	0.353969
TACC1	3.47739	4.02064	0.54325	0.089917	0.352565
PSMG2	5.382	5.92486	0.542865	0.0862838	0.344973
CRELD1	2.67592	3.21849	0.542567	0.0865527	0.345271
NAIF1	1.44233	1.98427	0.541938	0.0871409	0.346449
KDM4C	2.95196	3.49384	0.541873	0.0865219	0.345271
SERPINH1	1.19632	1.73745	0.541132	0.0890626	0.351291
SPAG8	0.842251	1.38334	0.541093	0.0876102	0.347666
NABP1	3.51504	4.05612	0.541079	0.0885093	0.349664
TSC22D2	1.32791	1.86879	0.540876	0.0877893	0.348039
FPGT	2.55386	3.09463	0.540768	0.0990301	0.372578
NAGPA	2.75508	3.29562	0.540539	0.0912923	0.355783
MXRA7	2.54287	3.08333	0.540456	0.0876577	0.347725
UXT	6.13419	6.67464	0.540451	0.0874362	0.347234
SLC8B1	3.35264	3.89309	0.540442	0.0883728	0.349261
BRF2	2.41934	2.95976	0.540419	0.0882014	0.348775
TUBGCP6	2.97295	3.51326	0.540319	0.0879945	0.348283
ENPP4	3.85124	4.39145	0.540207	0.103343	0.380217
ZNF446	1.60933	2.14836	0.539032	0.0942301	0.361935
PRPF6	4.50227	5.04109	0.538822	0.0896264	0.352125
HERC4	3.48157	4.02039	0.538816	0.0885403	0.349664
DHRS1	2.63463	3.1731	0.538473	0.0895286	0.352046
ATG2A	1.92454	2.463	0.538458	0.0916295	0.356315
VWF	0.798509	1.33639	0.537879	0.0892188	0.351561
UBE2W	2.77335	3.31087	0.537517	0.110184	0.39276
CDKL3	0.96822	1.50537	0.537152	0.0894623	0.352046
ZNF518B	3.14486	3.68195	0.537092	0.0895156	0.352046
CYTH2	2.37642	2.91327	0.536853	0.0894268	0.352046
MR1	2.69755	3.23436	0.536804	0.0894247	0.352046
KIAA1328	1.18782	1.72422	0.536407	0.0900631	0.3528
BRWD1	4.08389	4.62027	0.536377	0.0902095	0.353169
CSGALNACT1	0.679029	1.21527	0.536244	0.089848	0.352565
UNKL	1.61519	2.15118	0.535984	0.089916	0.352565
MAP10	1.74087	2.27642	0.53555	0.0930125	0.359723
LRCH4	2.79119	3.32652	0.535325	0.0936681	0.36147
MYNN	2.34004	2.87526	0.535218	0.10006	0.374635
HLX	2.7208	3.25595	0.535149	0.0911566	0.355384
C5orf34	1.57146	2.10659	0.535132	0.0976132	0.369335
FRRS1	2.64147	3.17601	0.534539	0.0980126	0.370058
SVBP	3.41012	3.94446	0.534338	0.102008	0.377846
C10orf95	0.654292	1.18834	0.534047	0.0965886	0.367023
USP51	0.438941	0.972434	0.533494	0.0919008	0.356718
PAN3	3.7288	4.26212	0.533316	0.0939349	0.361845
SNX13	3.09503	3.62823	0.533201	0.0916173	0.356315
SLC39A13	1.95548	2.48852	0.533035	0.104014	0.380492
CD46	4.5181	5.05091	0.532809	0.0929076	0.359709
AGBL3	0.345315	0.877393	0.532078	0.0941504	0.361935
TYSND1	1.74314	2.27482	0.531689	0.0956313	0.365471
PTPN2	4.68647	5.21751	0.531041	0.0929833	0.359723
ZNF853	0.340738	0.871391	0.530653	0.0935713	0.361228
PLEKHF2	3.19243	3.72271	0.530289	0.101335	0.376805
PIGV	2.76337	3.29349	0.530116	0.0951768	0.364126
GPX3	2.08021	2.61029	0.530085	0.0937244	0.361557
COX18	1.78437	2.31431	0.529947	0.0935235	0.361174
GPR137	1.58636	2.11616	0.529801	0.107091	0.386396
FAM122A	2.39391	2.92341	0.529502	0.0942017	0.361935
PUS3	2.62664	3.15611	0.52947	0.101948	0.377838
TMEM123	6.39971	6.92907	0.529358	0.0942669	0.361946
ANKRD13D	3.37074	3.89968	0.528944	0.0971081	0.368182
GINM1	3.39023	3.91859	0.528356	0.0970258	0.368182
USP4	2.79043	3.31839	0.527962	0.103162	0.380068
MGAT4A	2.45682	2.98467	0.527847	0.0958996	0.366234
WRNIP1	4.35485	4.8826	0.527753	0.0960436	0.366271
NEPRO	3.29118	3.81857	0.527393	0.0950276	0.363817
TMEM175	2.45896	2.98563	0.526667	0.100735	0.375636
ZNF563	1.33687	1.86345	0.526584	0.102073	0.377846
RALA	3.11811	3.64468	0.526575	0.107965	0.388361
RNFT1	3.11135	3.63752	0.526163	0.097969	0.370024
RALGPS2	2.72296	3.24884	0.525874	0.0964344	0.366698
MYO9A	2.34448	2.87026	0.52578	0.0961549	0.366421
FAM174A	1.83849	2.36416	0.525672	0.109109	0.390891
RAB27A	2.78878	3.31426	0.525472	0.0962818	0.366511
TARSL2	2.75566	3.28112	0.525457	0.0963422	0.36661
ERN1	1.19598	1.72135	0.525372	0.0968219	0.367778
COQ8B	2.22711	2.7521	0.524994	0.0965109	0.366859
PRIMPOL	3.20391	3.72883	0.52492	0.0978623	0.36988
MICAL1	1.98236	2.50711	0.524749	0.100421	0.375036
LTK	1.85662	2.38113	0.524517	0.0997298	0.374285
SIPA1	3.49251	4.01666	0.52415	0.0971476	0.368182
DCAF8	4.05604	4.58006	0.524019	0.0982622	0.370737
SIRT5	2.10682	2.62986	0.523039	0.0977209	0.369507
KIAA0141	3.48041	4.00333	0.522921	0.0997684	0.374299
SLFN5	0.872236	1.39447	0.522234	0.100663	0.375636
FPR3	1.60049	2.1226	0.522115	0.112865	0.397135
C18orf21	3.61273	4.13469	0.521959	0.0998356	0.37438
AP5B1	3.90108	4.42295	0.521876	0.0996485	0.374112
PHOSPHO2	1.47102	1.99261	0.521589	0.106722	0.38567
KMT2E	2.87482	3.39628	0.521458	0.100305	0.375036
ZNF814	0.697244	1.21836	0.521112	0.10163	0.377165
PPP1R26	2.52304	3.04414	0.521106	0.0989522	0.372417
SAP25	0.861674	1.38232	0.520646	0.100069	0.374635
RGS3	1.43748	1.95798	0.520506	0.0999975	0.37463
ZNF32	3.61474	4.13523	0.520495	0.10083	0.375636
PELI1	3.18035	3.70066	0.520304	0.100125	0.374658
GPX4	6.52084	7.04104	0.520204	0.0995068	0.373877
SLC35F5	2.79843	3.31857	0.520143	0.107358	0.386829
ZNF787	2.88112	3.40093	0.519809	0.107021	0.386396
MBNL2	2.78306	3.30284	0.519779	0.100579	0.375489
C1orf54	1.26078	1.78047	0.519691	0.101356	0.376805
ZNF652	2.48175	3.00113	0.51938	0.100146	0.374658
TRABD	3.57593	4.09519	0.519254	0.100337	0.375036
CYP2R1	2.36364	2.88289	0.519247	0.101476	0.376987
RNF2	3.56459	4.08371	0.519122	0.109614	0.391647
ZNF699	0.881956	1.40072	0.518763	0.10082	0.375636
MIEF2	1.60476	2.12347	0.518702	0.102345	0.378451
SNX6	4.08576	4.60412	0.518359	0.106746	0.38567
ZNF616	2.63754	3.15585	0.518308	0.101418	0.376902
ATP6V1H	4.30788	4.82612	0.518246	0.102508	0.378755
HIC2	1.01642	1.53456	0.51815	0.104053	0.380492
ARL8B	4.77745	5.29502	0.517577	0.101198	0.376805
DAZAP2	6.50712	7.02469	0.517573	0.101216	0.376805
ACTR1B	4.15612	4.67367	0.517553	0.103707	0.380492
BCL2L11	0.746208	1.26366	0.517455	0.101285	0.376805
HIPK1	2.75949	3.27685	0.517364	0.115184	0.401712
SLC25A35	1.18952	1.70684	0.517324	0.113732	0.399261
ZNF865	0.395447	0.912555	0.517108	0.103793	0.380492
PARP16	2.31422	2.83127	0.517052	0.103781	0.380492
TDRD3	2.83606	3.35308	0.517016	0.101607	0.377165
ZBTB46	1.19055	1.70712	0.516569	0.101829	0.377639
ZNF219	2.20258	2.71901	0.516438	0.105395	0.383746
RFX3	1.07852	1.59476	0.51624	0.104536	0.381438
SAFB2	2.23405	2.75001	0.515957	0.111294	0.394236
AVPI1	1.78689	2.3028	0.515911	0.122427	0.414355
LAMTOR4	5.58162	6.09714	0.515513	0.110835	0.39386
VN1R1	0.214034	0.729537	0.515503	0.103568	0.380492
ALPK1	2.4642	2.97969	0.515494	0.102529	0.378755
BLOC1S3	1.43461	1.95002	0.515409	0.102592	0.378755
DCDC2B	0.393425	0.908811	0.515386	0.105617	0.383851
ZNF274	3.13079	3.64593	0.515133	0.105491	0.383746
ECSIT	2.67184	3.18697	0.515127	0.110729	0.393674
DCUN1D1	2.30517	2.82028	0.515119	0.102787	0.379079
RSPRY1	3.6172	4.13219	0.514989	0.103318	0.380217
ATP7A	1.87403	2.38861	0.514583	0.103712	0.380492
SSH2	2.60841	3.12276	0.514348	0.109579	0.391647
CHMP3	4.17749	4.69171	0.514221	0.103366	0.380217
C2CD2L	1.51107	2.0248	0.513727	0.108574	0.389629
SMOX	2.00089	2.51457	0.513686	0.103706	0.380492
BRAT1	3.01294	3.52654	0.513601	0.107175	0.386562
IGHMBP2	1.87812	2.39155	0.51343	0.103957	0.380492
MPP5	2.02316	2.53635	0.513186	0.106322	0.384838
NACC2	1.27428	1.78736	0.513082	0.1041	0.380492
CCS	3.92456	4.4376	0.513047	0.104512	0.381438
NCF4	1.30096	1.81391	0.51295	0.119085	0.408232
CELF1	3.24617	3.75824	0.51207	0.105396	0.383746
ZBTB1	3.9878	4.49982	0.512024	0.105486	0.383746
PGM2L1	0.981097	1.49304	0.511946	0.105493	0.383746
TUBE1	2.61501	3.12682	0.51181	0.107092	0.386396
RBCK1	3.6843	4.19566	0.511361	0.106735	0.38567
IL17RC	1.09809	1.60933	0.511246	0.105438	0.383746
CWF19L2	3.03113	3.54236	0.511232	0.105726	0.383851
G6PD	3.26918	3.78018	0.511001	0.106611	0.385574
TNFRSF4	2.56811	3.07884	0.510735	0.105884	0.383858
NFAT5	1.44037	1.95109	0.510714	0.106438	0.385078
MVB12A	2.71755	3.22775	0.510201	0.109022	0.390842
STX3	2.67838	3.18853	0.510155	0.106335	0.384838
CAMLG	3.67981	4.18886	0.509051	0.108419	0.389296
SPOPL	2.14396	2.65293	0.508971	0.110331	0.392944
UNC119B	2.9783	3.48697	0.508672	0.112489	0.396596
COQ10B	2.89514	3.40368	0.508539	0.113208	0.397817
CBLB	1.66355	2.17189	0.50834	0.108444	0.389296
FAM117A	4.15946	4.66777	0.508306	0.107538	0.387346
PDE4B	0.617839	1.12596	0.50812	0.107827	0.388256
SMAD7	0.425979	0.933437	0.507458	0.108081	0.388516
MPP1	4.97165	5.47906	0.50741	0.10822	0.388885
PDZD11	2.96291	3.47011	0.507198	0.108743	0.390106
ZER1	2.18589	2.6928	0.506914	0.110998	0.393866
STX16	1.89929	2.40617	0.506877	0.108319	0.389107
XRN1	2.81182	3.31827	0.506448	0.111843	0.395366
TSC2	2.39421	2.90054	0.506331	0.109821	0.392254
KRT18	4.69847	5.20463	0.506165	0.10943	0.391452
ZNF491	1.46015	1.96626	0.506105	0.117321	0.40571
INTS8	4.6225	5.12859	0.506084	0.110434	0.392995
E4F1	2.6514	3.15701	0.505607	0.12389	0.416655
PAQR6	0.767181	1.27274	0.505556	0.109203	0.391098
ABI1	4.46453	4.96999	0.505455	0.111151	0.394228
ZNF415	0.767301	1.27256	0.505263	0.109422	0.391452
BEST1	1.07035	1.57553	0.505178	0.122795	0.414788
PIP5K1B	1.28094	1.78593	0.504986	0.110031	0.392477
RGS12	1.79269	2.29759	0.504893	0.109602	0.391647
MIGA2	2.64774	3.15262	0.504876	0.112054	0.395982
SNRNP70	4.76708	5.27155	0.504471	0.112322	0.396403
NBPF11	1.15324	1.6577	0.504464	0.10991	0.392309
POSTN	1.28356	1.78794	0.504379	0.11285	0.397135
MS4A7	0.948179	1.45254	0.504359	0.110567	0.393336
MEF2D	1.82364	2.32785	0.504215	0.111279	0.394236
SAMD9	3.12536	3.62944	0.504089	0.112447	0.396581
IFT20	3.69536	4.19939	0.504031	0.111338	0.394236
ITM2B	6.14172	6.64567	0.503957	0.110254	0.392879
WDR26	3.10294	3.60672	0.503783	0.111008	0.393866
PHYKPL	2.75964	3.26317	0.503536	0.111319	0.394236
SMAP1	2.94915	3.45239	0.503249	0.110862	0.39386
CXXC5	4.44489	4.94811	0.503223	0.113155	0.397759
EEF1AKMT3	1.16564	1.66871	0.503072	0.111507	0.39457
TMEM205	5.18513	5.68787	0.502739	0.118405	0.407747
MANBAL	1.35985	1.86234	0.502489	0.116253	0.403983
ITPKB	1.42913	1.93139	0.502256	0.111732	0.395107
VAPA	4.6184	5.11954	0.501141	0.114485	0.400718
ATP8A1	1.16923	1.67018	0.500959	0.11243	0.396581
CRAMP1	1.9784	2.47881	0.500413	0.116364	0.404154
GAB1	1.78278	2.28316	0.500383	0.113562	0.398797
ZNRF2	2.79448	3.29486	0.50038	0.117042	0.405165
IL27RA	2.63192	3.13216	0.50024	0.114731	0.400977
ZNF33A	3.68722	4.18731	0.500087	0.112939	0.397265
FAM214A	1.66677	2.16606	0.499288	0.113824	0.399322
PITPNM1	1.9188	2.41798	0.499177	0.114763	0.400977
SERTAD1	2.42329	2.92241	0.499117	0.114205	0.400261
PNISR	4.87318	5.37223	0.499046	0.124978	0.418374
NOP53	5.68859	6.18762	0.499028	0.121107	0.41264
CTSS	4.84294	5.3419	0.498956	0.113933	0.399441
SLC35A3	2.39556	2.89443	0.498873	0.125771	0.419724
FAM110A	1.06137	1.56022	0.498847	0.115147	0.401712
TBC1D2	1.55454	2.05313	0.498592	0.117012	0.405165
TMUB2	3.04942	3.5477	0.498276	0.115317	0.402043
RNASEL	2.92312	3.42131	0.498196	0.114285	0.40041
TATDN1	4.35102	4.84901	0.497993	0.11474	0.400977
PICK1	2.13863	2.63637	0.497741	0.114823	0.400977
CHST12	2.80991	3.3074	0.497491	0.116141	0.403826
LEPROT	4.13346	4.6308	0.497335	0.118768	0.407939
PIK3R1	4.05042	4.54744	0.497021	0.123928	0.416655
C1orf43	5.83931	6.33624	0.496934	0.115563	0.40231
NSA2	5.81578	6.31266	0.496878	0.118754	0.407939
TRAM1	4.70427	5.20099	0.496717	0.122808	0.414788
CPEB2	0.587546	1.08416	0.496618	0.115476	0.402204
PPIL3	4.70297	5.19954	0.49657	0.115473	0.402204
MZF1	1.63677	2.13276	0.495989	0.115867	0.403168
THUMPD1	4.26721	4.7631	0.495897	0.115934	0.403272
CYTH3	1.6568	2.15223	0.49543	0.116513	0.404229
ANGEL2	3.26646	3.76178	0.495321	0.119029	0.408172
RFFL	3.1511	3.64631	0.495209	0.116749	0.404759
KBTBD2	3.20389	3.69909	0.495201	0.116489	0.404229
TROVE2	4.05068	4.54588	0.495198	0.121713	0.413645
POLL	2.33217	2.82733	0.495165	0.121522	0.413402
ST13	6.01023	6.50517	0.494936	0.117036	0.405165
ZNF436	2.33923	2.83401	0.494774	0.117591	0.40638
RPL10	8.74275	9.23744	0.494698	0.11877	0.407939
INO80D	1.46007	1.95464	0.494573	0.117777	0.40689
PLEKHM2	2.8906	3.38488	0.494286	0.117206	0.405559
C12orf57	4.90261	5.39669	0.49408	0.145883	0.453399
HINT1	8.13053	8.62446	0.493936	0.121842	0.413792
ARID3A	2.0075	2.50142	0.493926	0.118063	0.407546
OAZ2	3.88897	4.38276	0.493787	0.126852	0.421701
ANKRD13A	4.53071	5.02445	0.493735	0.117912	0.407226
ZFP14	2.02165	2.51479	0.493144	0.122277	0.414108
MITF	1.19323	1.68619	0.492957	0.118235	0.407546
CTBS	2.17929	2.67212	0.492831	0.118153	0.407546
KDM4B	1.6652	2.15802	0.492813	0.11821	0.407546
CPEB4	1.60981	2.1026	0.492786	0.118171	0.407546
MKRN1	4.52302	5.01563	0.49261	0.118637	0.407939
DNM2	3.81673	4.30931	0.492573	0.119424	0.408921
WDR45	3.18401	3.67653	0.492513	0.118372	0.407747
PTBP2	2.86627	3.35871	0.492436	0.123095	0.415162
HIPK3	4.52606	5.01848	0.492419	0.118498	0.407794
MSANTD3-TMEFF1	0	0.492342	0.492342	0.118492	0.407794
SQOR	5.00934	5.50137	0.492032	0.119024	0.408172
CLCC1	1.6582	2.15019	0.491992	0.125241	0.418689
OXA1L	5.50393	5.99582	0.491892	0.118843	0.40806
ALAD	2.84356	3.33513	0.491575	0.123239	0.415384
PHLDB3	0.818887	1.31038	0.491493	0.13048	0.428406
SMO	0.78843	1.27962	0.49119	0.120782	0.412238
FUNDC1	3.34845	3.83961	0.491164	0.130327	0.428406
EFEMP1	0.222133	0.713004	0.490871	0.120595	0.411834
ZFYVE16	2.60622	3.09695	0.490731	0.12014	0.410657
ZBTB20	0.874444	1.36498	0.490534	0.122502	0.414465
PARD6A	1.72377	2.21417	0.490399	0.128092	0.424226
RNF139	3.90177	4.392	0.490235	0.131003	0.429327
ACAD10	2.3255	2.81572	0.490216	0.120534	0.411834
STAG2	5.0879	5.57791	0.490014	0.1206	0.411834
CTSL	1.70561	2.19536	0.489757	0.121642	0.413537
MTMR3	2.45477	2.94415	0.489384	0.121149	0.412649
MMP24	0.280052	0.769431	0.489379	0.125089	0.418536
ATP6AP1L	0.557148	1.04649	0.489341	0.122141	0.413913
YAF2	2.12166	2.61097	0.489313	0.133169	0.433041
PRKAB2	1.85425	2.34355	0.489295	0.121773	0.413716
UHMK1	4.10123	4.59045	0.489224	0.122213	0.414025
ZNF768	3.90473	4.39394	0.489213	0.120873	0.412238
SYCE1L	0.221018	0.710178	0.489161	0.121028	0.412636
THBS3	2.22031	2.70936	0.489059	0.121564	0.413402
QRICH2	0.334644	0.823304	0.48866	0.123703	0.416417
ZBTB26	2.44829	2.93692	0.488628	0.12205	0.413877
GOLGA8A	2.69775	3.18601	0.488268	0.122114	0.413913
BTK	4.90011	5.38825	0.488144	0.129938	0.427547
REPIN1	3.55431	4.04225	0.487935	0.125396	0.418945
ANPEP	4.48753	4.97532	0.487792	0.130372	0.428406
CSGALNACT2	2.32948	2.8172	0.487724	0.121906	0.413792
OBSCN	0.353993	0.841587	0.487594	0.122016	0.413877
MTHFD2L	2.24957	2.73711	0.487548	0.127807	0.423808
CAPN5	0.277077	0.764503	0.487427	0.123218	0.415384
ABHD14B	4.23786	4.72499	0.487132	0.122836	0.414788
SEPSECS	2.4943	2.98133	0.487027	0.123711	0.416417
UBXN6	3.90536	4.3923	0.48694	0.122867	0.414788
VPS54	3.37612	3.86295	0.486837	0.123571	0.416242
ZNF680	2.96808	3.45471	0.486629	0.138585	0.44075
BATF	3.08334	3.56991	0.486573	0.128864	0.425722
PIGL	1.86406	2.35064	0.486572	0.124967	0.418374
MIER1	3.58281	4.06929	0.486479	0.122906	0.414788
ABHD8	1.7131	2.19952	0.486421	0.124465	0.417815
ANKRD12	3.44097	3.9273	0.486325	0.124649	0.418154
COL24A1	1.48761	1.97389	0.486281	0.128342	0.424538
CEBPB	2.76521	3.25133	0.486122	0.124159	0.417298
C1orf21	1.35606	1.84187	0.485814	0.123347	0.415617
DDX58	2.15428	2.64006	0.485784	0.123769	0.416417
ZNF300	0.99313	1.47866	0.48553	0.12823	0.424419
C2CD2	0.844333	1.32964	0.485307	0.12378	0.416417
ADAM17	3.82866	4.31362	0.484956	0.124819	0.418286
CHP1	4.67367	5.15856	0.484894	0.12599	0.42027
APBB1IP	2.47947	2.96406	0.48459	0.126647	0.421302
GLYCTK	1.35218	1.8367	0.484524	0.131883	0.430622
CST3	6.90659	7.39099	0.4844	0.127871	0.423889
IRF1	2.58185	3.06609	0.484239	0.124731	0.418165
MAU2	2.66638	3.15055	0.484174	0.124646	0.418154
RSBN1	2.81577	3.29984	0.484066	0.124846	0.418286
FAM212B	0.903673	1.38766	0.483983	0.128078	0.424226
AZIN1	5.3276	5.81151	0.483911	0.12727	0.422555
C3orf18	1.30758	1.79125	0.483667	0.127073	0.422162
RGS2	0.848841	1.33248	0.483644	0.12499	0.418374
OSTM1	2.87652	3.3601	0.483582	0.135383	0.436592
FADS3	2.83573	3.31917	0.483439	0.12939	0.426932
TRPC4AP	4.07855	4.56197	0.483425	0.129261	0.426639
NSMCE2	3.79672	4.28011	0.483394	0.128187	0.424407
CDYL2	1.29842	1.78178	0.483354	0.126656	0.421302
PLXNA3	0.374864	0.858137	0.483273	0.130024	0.427697
NCOA7	3.57801	4.06106	0.483053	0.132141	0.430935
DNAH1	1.16886	1.65148	0.482612	0.125787	0.419724
TRIM66	0.70014	1.18237	0.482226	0.126083	0.420291
ZNF439	1.74589	2.22798	0.482082	0.129919	0.427547
CDV3	5.81623	6.29827	0.482043	0.134193	0.434926
HDAC7	1.81088	2.29252	0.481644	0.126647	0.421302
JMJD7-PLA2G4B	1.58306	2.06465	0.48159	0.126561	0.421302
APLP2	6.75346	7.23491	0.481449	0.150903	0.460932
MRPL49	3.8462	4.32755	0.481345	0.131996	0.430841
ZNF358	2.4592	2.94017	0.48097	0.127223	0.422529
SPTAN1	2.4314	2.91213	0.480737	0.141365	0.443861
VAT1	4.96164	5.44224	0.4806	0.1315	0.430558
KBTBD4	3.14538	3.62581	0.480426	0.138665	0.44087
GTF2IRD1	0.420696	0.901116	0.48042	0.128346	0.424538
NOTCH1	2.43009	2.91004	0.47995	0.128738	0.425438
ARHGAP10	0.942693	1.4226	0.479906	0.132465	0.431201
GPATCH2L	3.53182	4.01173	0.479902	0.129191	0.426639
PCNP	6.14138	6.62126	0.479877	0.127949	0.424015
KLHL28	2.07708	2.55694	0.479863	0.130866	0.429069
FMC1	2.10865	2.58809	0.479442	0.13174	0.430622
FBXL17	2.25183	2.73107	0.479242	0.132031	0.430841
TRIM34	2.09048	2.56949	0.47901	0.12925	0.426639
RAB3GAP1	3.62287	4.10183	0.478961	0.130117	0.427871
NUDT16L1	3.17863	3.65746	0.478826	0.133817	0.434272
TRIM56	1.65081	2.12953	0.478723	0.1312	0.429839
PGAP3	2.30919	2.78762	0.478436	0.133475	0.433559
MED13L	4.59103	5.06918	0.478152	0.134644	0.435486
CLIP2	3.14128	3.61941	0.47813	0.12959	0.426961
MNT	0.822393	1.30046	0.478069	0.129599	0.426961
GPSM1	2.71508	3.19297	0.477889	0.129659	0.427024
HERC3	1.98616	2.4638	0.477637	0.136657	0.438115
SLC25A38	3.52023	3.99709	0.476859	0.131729	0.430622
HIST1H2AC	8.05195	8.52872	0.476768	0.131865	0.430622
RAB20	3.65829	4.13503	0.476737	0.140063	0.442737
C11orf74	4.30829	4.78422	0.475928	0.131359	0.43023
ZEB2	3.76425	4.24011	0.475859	0.138897	0.441031
FGGY	1.63881	2.11449	0.47568	0.131582	0.430577
RABEP2	2.91275	3.38835	0.4756	0.13236	0.43111
CD37	4.52682	5.00214	0.475316	0.133523	0.433583
SYPL1	3.55547	4.03075	0.475278	0.131806	0.430622
SERP1	5.74578	6.22091	0.475133	0.144775	0.45114
TPBG	1.42392	1.89864	0.474723	0.133971	0.434377
KIAA1109	2.80163	3.27626	0.474632	0.13933	0.44193
WDR45B	4.35841	4.83295	0.474541	0.132097	0.430922
ST6GALNAC6	2.5843	3.05876	0.474461	0.13219	0.430964
TRAF1	0.497384	0.971782	0.474398	0.132294	0.43111
PARP6	3.79106	4.26544	0.474378	0.132513	0.431224
TBC1D10A	1.78369	2.25799	0.474302	0.133812	0.434272
PKN2	3.16283	3.63705	0.474227	0.132397	0.43111
RXRA	2.0058	2.47947	0.473676	0.135809	0.437407
H3F3C	0.866008	1.33926	0.473251	0.140876	0.443722
ZNF2	1.92572	2.39895	0.473228	0.139623	0.442248
FBRS	1.90888	2.38154	0.47266	0.134681	0.435486
NAA50	3.03414	3.50666	0.472517	0.167415	0.486134
USP34	3.87605	4.34842	0.472374	0.134889	0.435758
SPPL2B	2.54839	3.02067	0.472279	0.13506	0.43605
MST1	1.10068	1.57288	0.472204	0.134479	0.435094
XKR8	1.70576	2.17792	0.472163	0.141922	0.444722
EPOR	1.3673	1.83945	0.47215	0.135235	0.436483
KATNAL1	1.18393	1.656	0.472074	0.1392	0.441781
STAT1	4.21454	4.68661	0.472064	0.140125	0.442737
HDAC6	3.12229	3.59401	0.471718	0.134381	0.434926
LAPTM4A	4.73533	5.20667	0.471343	0.136485	0.437861
NDUFC2	4.08599	4.55731	0.471314	0.14126	0.443861
SMURF2	2.8515	3.32256	0.471055	0.134929	0.435758
HYLS1	2.23822	2.70917	0.47095	0.138282	0.440442
VPS8	3.58048	4.05134	0.470864	0.135395	0.436592
IQCG	2.13763	2.60842	0.470785	0.138494	0.440724
FGFR1OP2	4.90944	5.38005	0.470612	0.13975	0.442473
HMBOX1	2.47647	2.94692	0.470448	0.138155	0.440318
ZNF418	1.46409	1.93449	0.470399	0.136705	0.438115
ZNF426	2.50718	2.97757	0.470389	0.137084	0.438461
ANXA2R	2.51477	2.98504	0.47027	0.168923	0.487454
RSL24D1	6.58417	7.05406	0.46989	0.138162	0.440318
ZNF282	2.40156	2.87124	0.469686	0.136122	0.437577
HES4	1.83381	2.30347	0.469663	0.14999	0.459765
CCDC88B	2.67371	3.14295	0.469244	0.136853	0.438115
CDK17	3.48758	3.95682	0.469242	0.136519	0.437861
NCOA2	2.59992	3.06896	0.469046	0.138418	0.440614
ZNF213	0.776636	1.24551	0.46887	0.138892	0.441031
PLD4	0.706738	1.1754	0.46866	0.141494	0.443902
CEP120	3.03117	3.49982	0.468652	0.138195	0.440318
FLOT2	4.05001	4.51865	0.468643	0.139854	0.442538
FAM160A2	2.15928	2.62792	0.468641	0.138565	0.44075
MROH1	2.56041	3.02897	0.46856	0.137397	0.438936
ZNF25	2.05608	2.52463	0.468551	0.137073	0.438461
USP20	2.84109	3.30952	0.46843	0.140108	0.442737
DENND5B	0.901648	1.36978	0.468133	0.137343	0.438936
FBXL20	2.34333	2.81109	0.46776	0.138807	0.441031
CAPNS2	0.396492	0.863982	0.46749	0.140879	0.443722
RAD9A	1.60456	2.07144	0.466882	0.148564	0.457856
PPIP5K2	4.13091	4.59767	0.466763	0.140652	0.443613
SS18L1	1.85353	2.31996	0.466433	0.144824	0.451162
AES	5.53582	6.00195	0.466135	0.140822	0.443722
COL4A5	3.50532	3.97135	0.466031	0.139572	0.442248
ACSS1	1.65234	2.11829	0.465954	0.143768	0.449055
C2orf15	0.954864	1.42051	0.465647	0.140119	0.442737
NAT14	2.15992	2.62549	0.465571	0.146843	0.455017
BET1	3.02577	3.49126	0.465494	0.165393	0.483364
PIP4K2A	3.95922	4.42466	0.465444	0.141021	0.443861
C20orf194	1.73323	2.19862	0.465384	0.13959	0.442248
PCDHGB3	0.295016	0.760105	0.465089	0.141456	0.443902
MAP2K2	4.61482	5.07976	0.464936	0.139969	0.442737
LGALS3	1.78063	2.24534	0.464706	0.169089	0.487672
FBL	5.39088	5.85532	0.46444	0.14956	0.459399
PANK2	2.58008	3.04452	0.464436	0.150719	0.460926
INTU	1.35756	1.82196	0.4644	0.141397	0.443861
SLC24A1	2.31637	2.78074	0.464375	0.141199	0.443861
ACTL10	0.409726	0.873845	0.464119	0.154029	0.465767
MAP7	3.11477	3.57887	0.464098	0.140871	0.443722
STK36	1.43749	1.90141	0.463919	0.140895	0.443722
GRAMD4	3.68983	4.15369	0.463858	0.141125	0.443861
STXBP3	4.52031	4.98414	0.463835	0.14107	0.443861
SLC38A1	4.18252	4.64628	0.463761	0.144212	0.449913
CSNK1G3	2.89367	3.35735	0.463689	0.146873	0.455017
FOXO3	1.8664	2.33007	0.463675	0.141352	0.443861
CCDC57	1.71674	2.18038	0.463641	0.141173	0.443861
RPL36AL	7.63666	8.10028	0.463622	0.141614	0.44402
PCDHGB2	0.838435	1.30193	0.463492	0.143762	0.449055
CCDC62	0.849477	1.31275	0.463275	0.143831	0.44912
HCFC2	2.0196	2.48269	0.463088	0.143912	0.449241
TPM1	2.63533	3.09836	0.463029	0.146096	0.453796
ZKSCAN3	1.96178	2.42421	0.462431	0.142198	0.445456
LRIF1	3.90747	4.36974	0.462279	0.142363	0.445841
ZNF700	3.18551	3.64774	0.462225	0.143411	0.448332
NOL4L	1.32667	1.78878	0.462114	0.142704	0.446647
APPBP2	3.14728	3.60934	0.462056	0.149362	0.459254
DMTF1	3.82901	4.29082	0.461812	0.142761	0.446693
DPY19L4	2.51254	2.97435	0.461805	0.152156	0.463562
POT1	2.989	3.45078	0.461781	0.146657	0.454835
ZRANB1	3.23305	3.69472	0.461674	0.14334	0.448242
TOGARAM1	2.74021	3.20164	0.461426	0.144265	0.449945
ZBED8	1.6901	2.15117	0.461069	0.145953	0.453485
TLR6	0.7848	1.24526	0.460457	0.147919	0.45653
HIF1AN	2.12009	2.58043	0.460344	0.152754	0.464802
FAM69A	1.30588	1.76573	0.459843	0.15027	0.460284
MAP2K5	1.81343	2.27319	0.459757	0.156399	0.470037
EPHX1	2.11543	2.57496	0.459537	0.148458	0.457794
NUDT16	1.91349	2.3724	0.458914	0.155888	0.469163
RNASEH2B	5.50913	5.96799	0.45886	0.146687	0.454835
ENDOV	1.56489	2.02361	0.458717	0.15015	0.460084
RIPK3	2.97049	3.42898	0.45849	0.146802	0.455017
OMA1	4.01574	4.4741	0.458363	0.147166	0.455395
ZSCAN26	3.19232	3.65058	0.458267	0.145602	0.452792
SELENBP1	2.41788	2.87613	0.458247	0.161387	0.478134
LYSMD1	1.40795	1.86612	0.458166	0.147697	0.456241
HSF4	0.300168	0.758047	0.457879	0.146181	0.453928
OPLAH	0.304468	0.762139	0.457671	0.150349	0.460294
JMY	1.6254	2.08283	0.457429	0.146306	0.454184
PLEKHA2	2.93401	3.39117	0.457161	0.148907	0.458386
THAP6	2.452	2.90914	0.457134	0.147788	0.45639
PYHIN1	1.15576	1.61274	0.456976	0.149582	0.459399
POLR2M	3.55485	4.01181	0.456963	0.150946	0.460932
TNFRSF19	1.59314	2.04984	0.456705	0.148695	0.45813
NHLRC3	3.2146	3.67127	0.456672	0.146958	0.455146
LPP	1.77407	2.23074	0.456672	0.147484	0.455979
CCDC102A	1.59761	2.05415	0.456537	0.162515	0.479752
ZNF613	2.46043	2.91694	0.456507	0.14716	0.455395
LSM8	2.34509	2.80151	0.456423	0.149822	0.459683
COMMD9	2.89271	3.34903	0.456313	0.165051	0.482906
TOR4A	2.24593	2.70148	0.455545	0.159072	0.473993
ANKRD50	2.13726	2.59272	0.455455	0.148503	0.457802
P4HTM	2.83805	3.29338	0.455335	0.149023	0.458476
COMMD2	3.55208	4.00723	0.455146	0.154243	0.466054
FPR1	1.08117	1.53614	0.454974	0.150749	0.460926
FAM124B	2.09677	2.55136	0.454592	0.150467	0.460526
PPM1A	2.82491	3.27923	0.454312	0.149418	0.459294
TUFT1	0.433428	0.887493	0.454065	0.150771	0.460926
PIK3C2A	2.65168	3.10569	0.454013	0.149505	0.459399
ZDHHC17	2.95928	3.41292	0.453634	0.153009	0.465092
SESTD1	1.66388	2.11748	0.4536	0.149658	0.459402
SWSAP1	1.55454	2.00808	0.45354	0.153646	0.465415
TCEANC	1.35562	1.80896	0.453343	0.161563	0.478134
ZXDB	1.13109	1.58436	0.453272	0.150856	0.460932
COQ6	2.66793	3.1212	0.453271	0.15393	0.465767
RANBP6	3.88926	4.34239	0.453127	0.15149	0.462193
PRDM16	0.75143	1.20412	0.452688	0.150937	0.460932
ZNF529	2.56174	3.01442	0.452675	0.160987	0.477757
GNAI1	0.594559	1.04673	0.452168	0.153547	0.465415
SPIRE1	2.41227	2.86422	0.451949	0.153528	0.465415
PKN1	4.22199	4.67368	0.451696	0.153514	0.465415
RASSF8	2.44759	2.89913	0.451545	0.158296	0.47258
RFX7	2.26817	2.71969	0.451516	0.151485	0.462193
FLYWCH2	2.9313	3.38267	0.451368	0.151976	0.463279
ATG4D	2.22968	2.68079	0.451103	0.151928	0.463266
DIS3L2	2.55898	3.00994	0.45096	0.155847	0.469163
FAAH	2.01648	2.46727	0.450797	0.152659	0.464695
RRNAD1	2.18367	2.63435	0.450675	0.152952	0.465092
ZNF227	3.10901	3.55946	0.450442	0.152443	0.464172
SIRPB2	1.64134	2.09168	0.450336	0.153313	0.465356
BROX	4.13551	4.58578	0.450265	0.158292	0.47258
ACSF2	1.98667	2.43673	0.450059	0.15301	0.465092
TRAPPC2	3.38112	3.83117	0.45005	0.153095	0.465092
BTN3A2	1.6088	2.0587	0.449899	0.153073	0.465092
LAMP2	6.07199	6.52185	0.449867	0.157866	0.472046
PTK2	0.481083	0.930746	0.449663	0.153468	0.465415
ZNF608	0.431855	0.881127	0.449271	0.154311	0.466128
KHNYN	3.69464	4.14385	0.449208	0.153864	0.465703
MTSS1L	1.24338	1.69245	0.44907	0.15774	0.471801
PJA2	4.70628	5.15518	0.448908	0.154481	0.466378
APBB3	2.15756	2.60644	0.448885	0.154774	0.466599
RAP2A	2.47746	2.92632	0.448865	0.170102	0.489004
RAB34	3.69442	4.14307	0.448648	0.157111	0.470732
KIAA1551	4.25829	4.70693	0.448639	0.15474	0.466599
FBXO22	3.34334	3.7919	0.44856	0.17742	0.500317
EIF3L	7.62523	8.07361	0.448389	0.154609	0.46659
NAMPT	3.0992	3.54745	0.448248	0.156658	0.470068
SNX3	5.35545	5.80364	0.44819	0.154971	0.467062
STYX	2.55176	2.99988	0.448129	0.171609	0.491083
MITD1	4.44106	4.88899	0.447936	0.156498	0.470067
ZNF546	1.33838	1.78624	0.447861	0.16003	0.476112
LIPT2	1.24992	1.69775	0.447828	0.172844	0.492554
UBR5	3.9449	4.39257	0.447666	0.159481	0.474803
FAM109A	0.609231	1.05641	0.447184	0.155934	0.469167
UBE2F-SCLY	0	0.447153	0.447153	0.160412	0.476716
WDR48	3.7847	4.23174	0.447037	0.15692	0.470672
PTPN12	2.27983	2.72672	0.446895	0.156177	0.469734
EPM2AIP1	2.72953	3.17642	0.446894	0.156614	0.470068
ZNF350	2.96534	3.41203	0.446687	0.156211	0.469734
GPBP1	4.83374	5.28041	0.446678	0.157619	0.471707
TMEM161B	2.56769	3.0142	0.446514	0.17283	0.492554
ITGAE	2.33058	2.77674	0.446161	0.158336	0.47258
SLC9A7	2.39348	2.83962	0.446141	0.156675	0.470068
REL	2.47949	2.92559	0.446101	0.157331	0.471242
GSTZ1	3.13333	3.57923	0.4459	0.157956	0.47207
ARID4A	2.22968	2.67556	0.445879	0.161166	0.477962
RALGDS	4.37572	4.8215	0.445784	0.175556	0.49794
MLH3	1.67134	2.11707	0.445737	0.165706	0.483827
PLEKHH3	0.463194	0.90887	0.445676	0.157685	0.471769
TLK2	3.35472	3.80037	0.445656	0.157086	0.470732
PPP1R37	2.1995	2.64503	0.445527	0.163154	0.480459
MCEE	3.06236	3.5077	0.445334	0.157419	0.47137
CD53	6.89524	7.34027	0.445039	0.160204	0.476363
TMEM144	2.2183	2.66297	0.444664	0.164132	0.481458
MOSPD2	2.80071	3.24522	0.444507	0.157962	0.47207
SUCNR1	4.37712	4.82153	0.444411	0.176641	0.499444
MYO9B	2.88579	3.33014	0.444344	0.162807	0.479948
PAPOLG	2.56027	3.00419	0.44392	0.158708	0.473328
EIF3H	7.08136	7.52523	0.443869	0.172476	0.492242
HENMT1	2.24885	2.69246	0.443612	0.158664	0.473328
STX7	3.33142	3.77495	0.44353	0.159036	0.473993
ITPR1	3.32837	3.77158	0.443208	0.168051	0.48641
CCDC186	1.98571	2.42885	0.443133	0.159095	0.473993
GLIPR1	5.01515	5.45808	0.442925	0.16619	0.48469
MTHFR	1.57277	2.0156	0.442824	0.161046	0.477801
GRK4	0.426424	0.869214	0.44279	0.161327	0.4781
SLC35E3	1.82274	2.26519	0.442452	0.164888	0.482746
RBM41	1.36612	1.80839	0.442268	0.161507	0.478134
C10orf55	0.567494	1.00975	0.442253	0.166605	0.485695
SLC25A42	1.96404	2.40606	0.442027	0.16173	0.478232
ZNF138	2.69997	3.14194	0.441973	0.163677	0.480761
CCDC59	3.95219	4.39381	0.441617	0.160481	0.476787
CUL5	3.35605	3.79747	0.441426	0.165922	0.484306
RASGRP4	2.36769	2.80908	0.441386	0.160756	0.47747
EXOC4	4.56021	5.00156	0.441351	0.16256	0.479752
CBFA2T2	1.33702	1.77824	0.44122	0.16119	0.477962
SNN	2.55633	2.99731	0.44098	0.163456	0.480638
GMIP	1.96341	2.40428	0.440867	0.165463	0.483364
TMEM184C	3.79105	4.23174	0.440697	0.166019	0.484415
FAM102A	1.37885	1.81952	0.440665	0.162081	0.479002
LRIG2	2.47786	2.91846	0.440601	0.16351	0.480638
KCTD11	0.753796	1.19435	0.44055	0.161528	0.478134
ZNF766	3.70766	4.14818	0.440515	0.163015	0.480428
NHSL2	0.725614	1.1661	0.440487	0.162313	0.479423
IREB2	3.40792	3.84818	0.440257	0.165438	0.483364
ZNF141	2.56526	3.00538	0.440115	0.16793	0.48641
ORC4	2.08154	2.52157	0.440033	0.171939	0.491365
TMEM234	1.82727	2.26695	0.439679	0.162309	0.479423
SLC12A6	3.28313	3.72263	0.439497	0.171006	0.490214
MON2	2.23513	2.67462	0.439488	0.163435	0.480638
DSC2	2.74066	3.17977	0.439119	0.164418	0.482032
DIRC2	1.53777	1.97676	0.438993	0.167114	0.485695
PRRX1	0.126505	0.56538	0.438875	0.16316	0.480459
ARL4A	2.85191	3.29078	0.438869	0.173729	0.494227
SBF2	1.60155	2.04041	0.438861	0.163348	0.480638
HSPG2	0.50093	0.939647	0.438717	0.163387	0.480638
UVSSA	1.84253	2.2812	0.438672	0.163269	0.480638
SPINT1	0.412782	0.851208	0.438426	0.163537	0.480638
ARL8A	2.77059	3.20894	0.438353	0.163759	0.480761
NPEPPS	3.54483	3.98317	0.438344	0.164734	0.482691
PEAK1	0.834353	1.27251	0.438156	0.164977	0.482872
OPHN1	0.676827	1.11498	0.438151	0.163832	0.480843
WDR6	4.07748	4.51555	0.438066	0.165336	0.483364
KLHL20	2.60046	3.03834	0.43788	0.168655	0.487079
ELMO1	3.70903	4.14677	0.43774	0.169089	0.487672
SP1	3.60605	4.04348	0.43743	0.16698	0.485695
VPS13C	3.36493	3.80218	0.437251	0.16508	0.482906
DLG4	1.30764	1.74489	0.437249	0.166655	0.485695
TRIM62	0.867183	1.30405	0.436863	0.170745	0.489795
MED30	3.89607	4.33279	0.436719	0.177159	0.499955
MCRIP1	3.67013	4.10676	0.436622	0.168538	0.486872
DEDD	2.73164	3.16809	0.436442	0.165397	0.483364
C2orf81	0.31158	0.747631	0.436052	0.170389	0.489432
ANKRD23	1.11129	1.5467	0.435411	0.176395	0.499268
NFKB2	1.42594	1.86129	0.435346	0.170447	0.489454
AUH	2.67565	3.11095	0.435299	0.170987	0.490214
SIRT3	1.46578	1.90077	0.434986	0.168751	0.487222
VPS37C	1.41213	1.84696	0.434828	0.171684	0.491109
VMP1	4.56829	5.00311	0.434819	0.167044	0.485695
PROC	0.317221	0.752027	0.434806	0.168326	0.486655
CHURC1	4.23124	4.66602	0.434776	0.166938	0.485695
MLLT10	3.52568	3.96038	0.434692	0.167143	0.485695
NSUN3	1.83055	2.26521	0.434663	0.168426	0.486777
MUS81	3.25777	3.69242	0.43465	0.167642	0.486388
ALS2	3.40233	3.83681	0.434481	0.169855	0.48882
PPP2R5B	1.44261	1.87708	0.434468	0.172611	0.492495
NCOA3	3.2889	3.72335	0.434456	0.17055	0.489499
TBRG1	2.91984	3.35367	0.433825	0.168278	0.486655
LTC4S	2.74838	3.18215	0.433771	0.168877	0.487454
BACH1	4.30517	4.73878	0.43361	0.168058	0.48641
PIP5K1C	1.52609	1.9597	0.433609	0.168288	0.486655
USF2	3.93212	4.36564	0.433519	0.168186	0.486649
PPM1F	3.26479	3.69809	0.433305	0.171757	0.491109
USF1	4.54038	4.97368	0.433296	0.169792	0.488771
R3HDM4	3.66545	4.09864	0.433199	0.172455	0.492242
TMEM135	1.49314	1.92633	0.433194	0.175228	0.497296
TMTC3	1.94913	2.38223	0.433109	0.180085	0.504893
HAUS3	3.19804	3.63072	0.432674	0.169445	0.488169
HGF	1.06803	1.50052	0.432495	0.169332	0.488091
TOM1L2	1.17547	1.60794	0.432475	0.171403	0.490849
WDR33	3.92089	4.35328	0.432392	0.169235	0.487958
USP33	4.51971	4.95208	0.432374	0.170699	0.489794
TOP1MT	4.07911	4.5112	0.432089	0.186744	0.513077
RNF146	3.63421	4.06613	0.431915	0.169706	0.488771
RHOQ	2.97165	3.40326	0.431619	0.170316	0.489355
SNTB1	3.21888	3.65029	0.431413	0.171029	0.490214
RHEBL1	0.933428	1.36482	0.431391	0.179779	0.504432
JRK	1.0806	1.51198	0.431387	0.172719	0.492554
KAT6B	1.69165	2.12295	0.431301	0.177145	0.499955
FUZ	2.37067	2.80091	0.430237	0.173279	0.493475
ARSD	4.63227	5.06224	0.429971	0.172054	0.491431
BRICD5	0.927767	1.35736	0.42959	0.171985	0.491365
RNF181	5.67395	6.10332	0.429374	0.183254	0.509109
MUSTN1	0.419004	0.84783	0.428826	0.185138	0.51152
EHBP1L1	2.34213	2.77091	0.428777	0.17342	0.493658
TRMO	2.74064	3.16938	0.428739	0.192455	0.520138
MBP	3.32451	3.75294	0.42843	0.175987	0.498688
TRPV1	0.808358	1.23678	0.428425	0.174098	0.494707
AATK	0.401736	0.830077	0.428341	0.174574	0.495705
FBXW5	4.28112	4.7092	0.428081	0.188695	0.51645
MAP2K7	1.40827	1.83621	0.427935	0.174712	0.495964
STRN3	3.34393	3.77183	0.427902	0.174487	0.49559
NKTR	3.76334	4.19115	0.427818	0.183386	0.509109
FAM219B	3.9741	4.40128	0.427176	0.176156	0.498735
ACSF3	2.50929	2.93641	0.427126	0.177285	0.50007
HSF1	3.40842	3.83535	0.42693	0.176485	0.499268
PCDHGA6	0.255385	0.682179	0.426793	0.185256	0.511711
FBXO7	5.39932	5.8261	0.426783	0.176563	0.499356
ARL13B	1.67257	2.09931	0.426736	0.182872	0.508821
SFXN3	3.4286	3.85512	0.426518	0.175999	0.498688
RNF103	2.74877	3.17511	0.426346	0.178656	0.502506
TMEM206	3.60628	4.03258	0.426301	0.184461	0.510708
DGAT1	2.60467	3.03075	0.426074	0.182336	0.508343
DET1	1.64561	2.07168	0.42607	0.175595	0.49794
APOBEC3G	2.32308	2.74868	0.4256	0.178291	0.502256
CLN5	3.6016	4.0272	0.425595	0.18944	0.517223
DUSP1	3.08936	3.51478	0.425417	0.178246	0.502256
AKAP11	2.48647	2.91161	0.42514	0.176457	0.499268
ZMYM3	2.89435	3.31944	0.425091	0.179365	0.503405
REEP3	2.33566	2.76056	0.4249	0.185828	0.512628
RBM7	2.64303	3.06793	0.424898	0.181541	0.507106
PPIE	3.16245	3.58721	0.424756	0.177193	0.499955
MECP2	2.4468	2.8714	0.4246	0.178296	0.502256
SCOC	3.6324	4.05696	0.424562	0.206765	0.540564
MZT2B	5.1118	5.53627	0.424463	0.182701	0.508821
PARP3	1.02616	1.45056	0.424402	0.177112	0.499955
ZNF420	2.24804	2.67227	0.424234	0.183559	0.509403
OST4	7.1242	7.54795	0.423743	0.178876	0.502942
CDKN1B	4.85251	5.27571	0.423204	0.178581	0.502506
CDS2	2.6498	3.07292	0.423117	0.18299	0.509017
N4BP2	2.68768	3.11073	0.423059	0.178668	0.502506
KLF11	0.785998	1.20902	0.423024	0.178495	0.502506
NHLRC4	0.759258	1.18202	0.42276	0.180473	0.505582
CLDN12	2.0251	2.44784	0.422734	0.184606	0.510977
SLC48A1	3.03341	3.45609	0.422686	0.178917	0.502942
ESCO1	3.56786	3.99038	0.422521	0.180093	0.504893
MIGA1	1.88143	2.3039	0.422468	0.179273	0.503405
EEF1AKMT2	2.65147	3.0739	0.422431	0.189331	0.517223
GIMAP1-GIMAP5	0	0.422172	0.422172	0.186804	0.513077
AP1G2	4.15778	4.57961	0.421823	0.18093	0.506327
C1orf56	0.53571	0.957172	0.421461	0.180139	0.504893
PPCS	4.21482	4.6362	0.421379	0.181619	0.50719
TMEM63A	1.55578	1.97701	0.421234	0.181221	0.506611
ZNF518A	2.96159	3.38271	0.421118	0.187254	0.513768
CCDC171	1.28662	1.70765	0.421036	0.18067	0.505734
KLF9	0.866033	1.28702	0.42099	0.180995	0.506376
C8orf82	2.61861	3.03942	0.420804	0.184299	0.510393
[truncated: 8,652 more rows]
