# Supplementary material for: Gene regulatory network analysis predicts cooperating transcription factor regulons required for FLT3-ITD+ AML growth
Source: Cell Rep. Author manuscript; Available in PMC 2024 Feb 18. (PMC10874628; doi:10.1016/j.celrep.2023.113568)
Supplement: 5 [file NIHMS1954801-supplement-5.xlsx]

## Sheet: All
TF Family	Target Gene	#Connected Sites	ITD-PBSC log2FC
AHR	FOSL2	2	1.03628
AHR	KLF10	0	1.84633
AHR	VIM	0	1.24124
AHR	MXI1	2	1.04221
AHR	C3orf80	1	1.05784
AHR	ARL4A	0	1.72159
AHR	SERTAD2	1	1.32703
AHR	PTP4A2	1	1.10478
AHR	BHLHE40	0	1.45393
AHR	NFIX	0	2.4369
AHR	NFIL3	2	2.66875
AHR	DDIT4	2	3.60843
AHR	RASGRP3	0	1.73577
AHR	KLF13	4	1.53228
AHR	CBX4	1	1.11539
AHR	RBM38	0	1.43217
AHR	TMTC2	0	1.89815
AHR	SDE2	0	1.11229
AHR	ZMAT3	0	1.0149
AHR	LSM14B	0	1.14385
AHR	CSRNP1	1	1.73485
AHR	PTX3	0	2.71068
AHR	VSIR	0	1.47997
AHR	RNF139	1	1.0701
AHR	DUSP6	0	2.83876
AHR	KBTBD8	1	1.00733
AHR	DUSP10	1	1.54763
AHR	RGCC	3	2.76428
AHR	RAB20	0	1.32324
AHR	HBEGF	0	1.68214
AHR	STK17B	3	2.1469
AHR	CD96	1	3.13663
AHR	TMEM167B	0	1.09533
AHR	MYO1B	0	1.85037
AHR	AHR	0	1.08674
AHR	COCH	0	1.53949
AHR	TP53BP2	0	1.03863
AHR	TRIB1	2	2.98974
AHR	KLF6	2	1.57889
AHR	TRAF4	0	1.69121
AHR	CCND3	1	1.27798
AHR	NKX2-3	1	1.27492
AHR	CXCL3	0	2.60164
AHR	PTP4A3	1	1.01723
AHR	SH2B3	0	1.25754
AHR	KLF2	0	2.02179
AHR	DYSF	0	3.00297
AHR	YPEL5	1	1.42133
AHR	ATP6V0C	1	1.04608
AHR	AQP3	0	1.74305
AHR	PRDM16	3	1.40915
AHR	UBE2J1	0	1.19074
AHR	SIK1	0	1.18276
AHR	FLT3	0	1.88148
AHR	MICALL2	0	1.07167
AHR	ZC3H12A	0	1.93028
AHR	CDKN1A	0	1.71197
AHR	TYROBP	0	1.86008
AHR	KYNU	0	1.72292
AHR	RAB11FIP1	3	2.07462
AHR	RNF11	1	1.00144
AHR	MED30	0	1.09848
AHR	NT5DC3	1	1.61529
AHR	SMYD3	2	1.47589
AHR	TNFRSF4	0	1.50458
AHR	MAFF	2	2.46557
AHR	TNFSF13	0	1.29604
AHR	OSGIN2	0	1.14786
AHR	ORAI1	0	1.72991
AHR	MDFI	0	2.50451
AHR	ETF1	0	1.29489
AHR	ADGRE5	0	1.86486
AHR	LCT	3	1.16317
AHR	PRKCD	0	1.04347
AHR	ANXA1	0	1.3523
AHR	IGSF10	0	2.92729
AHR	TNFAIP3	1	2.14712
AHR	ABHD2	1	1.18514
AHR	PADI4	0	1.33741
AHR	WT1	0	3.07963
AHR	LYRM1	0	1.30133
AHR	F3	1	1.10609
AHR	EMB	0	1.14203
AHR	LMNA	1	1.69306
AHR	JAG1	0	2.10257
AHR	LAMP1	2	1.06172
AHR	UBALD2	0	1.39174
AHR	CFD	0	3.35102
AHR	GPX1	0	1.43761
AHR	FRAT1	1	1.1159
AHR	IER3	1	2.38165
AHR	CAP1	0	1.01229
AHR	DUSP5	2	2.57863
AHR	CTSD	1	1.36787
AHR	CDV3	0	1.09185
AHR	SLC31A2	0	1.13985
AHR	HOXB3	0	1.81333
AHR	ATF3	0	3.11806
AHR	FOXC1	0	3.51857
AHR	PGAM1	0	1.11592
AHR	CMTM6	0	1.11804
AHR	LRG1	0	1.77552
AHR	WDR86	0	2.22617
AHR	NRG4	0	3.10234
AHR	CYSLTR2	0	1.05463
AHR	ARF1	0	1.02899
AHR	SRXN1	0	2.05896
AHR	LGALS3BP	1	2.11942
AHR	GGT5	0	2.22865
AHR	ARPC5L	0	1.72173
AHR	SBDS	0	1.20353
AHR	BNIP1	0	1.23424
AHR	GNA15	0	1.26641
AHR	SRP19	0	1.11399
AHR	PPA1	0	1.04915
AHR	IGFBP2	0	2.76152
AHR	PHLDA1	1	1.66136
AHR	IL1RAP	0	1.69329
AHR	TREM1	0	1.94357
AHR	CXCL8	0	3.25238
AHR	IRX3	1	1.19241
AHR	OSCAR	0	2.27359
AHR	CXCL2	0	2.78223
AHR	SPRY2	1	1.40795
AHR	CTSC	1	1.76904
AHR	ADCY2	0	2.11651
AHR	SGMS2	0	1.42966
AHR	SMIM3	0	1.5195
AHR	TMEM9B	0	1.09179
AHR	GPR183	0	1.76359
AHR	FAM81B	0	1.73965
AHR	UHRF1BP1L	0	1.1067
AHR	HOXB6	0	1.89037
AHR	ADGRE1	0	1.77165
AHR	RIT1	0	1.01781
AHR	DOK2	0	1.7582
AHR	YRDC	0	1.25444
AHR	PROK2	0	2.85267
AHR	CPD	1	1.33971
AHR	NFKBIA	1	1.84462
AHR	PER1	0	2.08407
AHR	DDX21	0	1.32247
AHR	MCL1	0	1.65691
AHR	HCAR3	1	1.26499
AHR	DCUN1D3	0	1.08543
AHR	AKIRIN1	0	1.43368
AHR	APOC2	0	2.19708
AHR	C3AR1	0	1.73193
AHR	ADGRG3	0	2.00306
AHR	BAHCC1	0	1.10601
AHR	AMN	0	1.42892
AHR	JDP2	0	1.26056
AHR	CTSB	0	1.05279
AHR	PLEK	0	1.07082
AHR	CYBA	0	1.526
AHR	MAN2B1	1	1.02074
AHR	UBE2G1	0	1.04218
AHR	TLR2	0	1.43873
AHR	NOCT	0	1.36662
AHR	HOXB4	0	1.43081
AHR	MLC1	0	1.0596
AHR	STAC3	0	1.03545
AHR	CDKN2D	0	1.0809
AHR	TXNDC5	0	1.05806
AHR	CD68	0	2.14149
AHR	CEBPA	3	1.59044
AHR	BIK	0	2.09343
AHR	DBI	0	1.17414
AHR	JMJD6	1	1.20859
AHR	S100A1	0	2.27094
AHR	MMP19	0	1.69259
AHR	PLAUR	0	1.81587
AHR	DAZAP2	1	1.0571
AHR	TIPARP	0	2.04824
AHR	HHEX	0	1.29744
AHR	CA2	0	2.72633
AHR	PDIA3	0	1.1149
AHR	AIF1L	0	2.54918
AHR	CD80	0	1.34171
AHR	TFB2M	0	1.36206
AHR	CD33	0	1.04865
AHR	SLFN12L	0	1.19814
AHR	PYROXD1	0	1.22198
AHR	FASTKD5	0	1.45045
AHR	HOXB2	0	1.48831
AHR	LAPTM4A	0	1.23126
AHR	SUCLG2	0	1.56125
AHR	MGST1	2	1.52581
AP-1	FOSL2	3	1.03628
AP-1	KLF10	4	1.84633
AP-1	VIM	4	1.24124
AP-1	MXI1	1	1.04221
AP-1	C3orf80	0	1.05784
AP-1	ARL4A	3	1.72159
AP-1	SERTAD2	1	1.32703
AP-1	PTP4A2	2	1.10478
AP-1	BHLHE40	6	1.45393
AP-1	NFIX	2	2.4369
AP-1	NFIL3	6	2.66875
AP-1	DDIT4	2	3.60843
AP-1	RASGRP3	0	1.73577
AP-1	KLF13	3	1.53228
AP-1	CBX4	0	1.11539
AP-1	RBM38	0	1.43217
AP-1	TMTC2	1	1.89815
AP-1	SDE2	0	1.11229
AP-1	ZMAT3	0	1.0149
AP-1	LSM14B	0	1.14385
AP-1	CSRNP1	4	1.73485
AP-1	PTX3	1	2.71068
AP-1	VSIR	0	1.47997
AP-1	RNF139	0	1.0701
AP-1	DUSP6	4	2.83876
AP-1	KBTBD8	0	1.00733
AP-1	DUSP10	8	1.54763
AP-1	RGCC	3	2.76428
AP-1	RAB20	1	1.32324
AP-1	HBEGF	0	1.68214
AP-1	STK17B	3	2.1469
AP-1	CD96	0	3.13663
AP-1	TMEM167B	0	1.09533
AP-1	MYO1B	2	1.85037
AP-1	AHR	5	1.08674
AP-1	COCH	0	1.53949
AP-1	TP53BP2	4	1.03863
AP-1	TRIB1	13	2.98974
AP-1	KLF6	18	1.57889
AP-1	TRAF4	0	1.69121
AP-1	CCND3	2	1.27798
AP-1	NKX2-3	2	1.27492
AP-1	CXCL3	7	2.60164
AP-1	PTP4A3	0	1.01723
AP-1	SH2B3	2	1.25754
AP-1	KLF2	2	2.02179
AP-1	DYSF	3	3.00297
AP-1	YPEL5	0	1.42133
AP-1	ATP6V0C	0	1.04608
AP-1	AQP3	2	1.74305
AP-1	PRDM16	1	1.40915
AP-1	UBE2J1	1	1.19074
AP-1	SIK1	0	1.18276
AP-1	FLT3	1	1.88148
AP-1	MICALL2	2	1.07167
AP-1	ZC3H12A	1	1.93028
AP-1	CDKN1A	1	1.71197
AP-1	TYROBP	0	1.86008
AP-1	KYNU	2	1.72292
AP-1	RAB11FIP1	0	2.07462
AP-1	RNF11	2	1.00144
AP-1	MED30	0	1.09848
AP-1	NT5DC3	1	1.61529
AP-1	SMYD3	1	1.47589
AP-1	TNFRSF4	0	1.50458
AP-1	MAFF	0	2.46557
AP-1	TNFSF13	0	1.29604
AP-1	OSGIN2	0	1.14786
AP-1	ORAI1	2	1.72991
AP-1	MDFI	0	2.50451
AP-1	ETF1	0	1.29489
AP-1	ADGRE5	0	1.86486
AP-1	LCT	1	1.16317
AP-1	PRKCD	0	1.04347
AP-1	ANXA1	6	1.3523
AP-1	IGSF10	0	2.92729
AP-1	TNFAIP3	2	2.14712
AP-1	ABHD2	5	1.18514
AP-1	PADI4	1	1.33741
AP-1	WT1	1	3.07963
AP-1	LYRM1	2	1.30133
AP-1	F3	3	1.10609
AP-1	EMB	0	1.14203
AP-1	LMNA	8	1.69306
AP-1	JAG1	1	2.10257
AP-1	LAMP1	1	1.06172
AP-1	UBALD2	0	1.39174
AP-1	CFD	0	3.35102
AP-1	GPX1	1	1.43761
AP-1	FRAT1	0	1.1159
AP-1	IER3	0	2.38165
AP-1	CAP1	1	1.01229
AP-1	DUSP5	3	2.57863
AP-1	CTSD	3	1.36787
AP-1	CDV3	2	1.09185
AP-1	SLC31A2	1	1.13985
AP-1	HOXB3	0	1.81333
AP-1	ATF3	1	3.11806
AP-1	FOXC1	0	3.51857
AP-1	PGAM1	0	1.11592
AP-1	CMTM6	1	1.11804
AP-1	LRG1	0	1.77552
AP-1	WDR86	0	2.22617
AP-1	NRG4	1	3.10234
AP-1	CYSLTR2	2	1.05463
AP-1	ARF1	2	1.02899
AP-1	SRXN1	2	2.05896
AP-1	LGALS3BP	1	2.11942
AP-1	GGT5	0	2.22865
AP-1	ARPC5L	1	1.72173
AP-1	SBDS	0	1.20353
AP-1	BNIP1	0	1.23424
AP-1	GNA15	0	1.26641
AP-1	SRP19	0	1.11399
AP-1	PPA1	0	1.04915
AP-1	IGFBP2	0	2.76152
AP-1	PHLDA1	5	1.66136
AP-1	IL1RAP	4	1.69329
AP-1	TREM1	2	1.94357
AP-1	CXCL8	0	3.25238
AP-1	IRX3	2	1.19241
AP-1	OSCAR	0	2.27359
AP-1	CXCL2	2	2.78223
AP-1	SPRY2	3	1.40795
AP-1	CTSC	0	1.76904
AP-1	ADCY2	1	2.11651
AP-1	SGMS2	2	1.42966
AP-1	SMIM3	0	1.5195
AP-1	TMEM9B	0	1.09179
AP-1	GPR183	1	1.76359
AP-1	FAM81B	1	1.73965
AP-1	UHRF1BP1L	1	1.1067
AP-1	HOXB6	0	1.89037
AP-1	ADGRE1	0	1.77165
AP-1	RIT1	2	1.01781
AP-1	DOK2	0	1.7582
AP-1	YRDC	0	1.25444
AP-1	PROK2	0	2.85267
AP-1	CPD	1	1.33971
AP-1	NFKBIA	2	1.84462
AP-1	PER1	1	2.08407
AP-1	DDX21	0	1.32247
AP-1	MCL1	1	1.65691
AP-1	HCAR3	0	1.26499
AP-1	DCUN1D3	0	1.08543
AP-1	AKIRIN1	0	1.43368
AP-1	APOC2	0	2.19708
AP-1	C3AR1	1	1.73193
AP-1	ADGRG3	0	2.00306
AP-1	BAHCC1	0	1.10601
AP-1	AMN	0	1.42892
AP-1	JDP2	1	1.26056
AP-1	CTSB	0	1.05279
AP-1	PLEK	0	1.07082
AP-1	CYBA	0	1.526
AP-1	MAN2B1	0	1.02074
AP-1	UBE2G1	0	1.04218
AP-1	TLR2	0	1.43873
AP-1	NOCT	0	1.36662
AP-1	HOXB4	0	1.43081
AP-1	MLC1	0	1.0596
AP-1	STAC3	2	1.03545
AP-1	CDKN2D	0	1.0809
AP-1	TXNDC5	0	1.05806
AP-1	CD68	2	2.14149
AP-1	CEBPA	2	1.59044
AP-1	BIK	1	2.09343
AP-1	DBI	1	1.17414
AP-1	JMJD6	0	1.20859
AP-1	S100A1	0	2.27094
AP-1	MMP19	3	1.69259
AP-1	PLAUR	0	1.81587
AP-1	DAZAP2	0	1.0571
AP-1	TIPARP	0	2.04824
AP-1	HHEX	0	1.29744
AP-1	CA2	0	2.72633
AP-1	PDIA3	0	1.1149
AP-1	AIF1L	0	2.54918
AP-1	CD80	0	1.34171
AP-1	TFB2M	0	1.36206
AP-1	CD33	0	1.04865
AP-1	SLFN12L	1	1.19814
AP-1	PYROXD1	0	1.22198
AP-1	FASTKD5	3	1.45045
AP-1	HOXB2	0	1.48831
AP-1	LAPTM4A	0	1.23126
AP-1	SUCLG2	0	1.56125
AP-1	MGST1	0	1.52581
ATF-CREB	FOSL2	1	1.03628
ATF-CREB	KLF10	0	1.84633
ATF-CREB	VIM	0	1.24124
ATF-CREB	MXI1	1	1.04221
ATF-CREB	C3orf80	0	1.05784
ATF-CREB	ARL4A	0	1.72159
ATF-CREB	SERTAD2	0	1.32703
ATF-CREB	PTP4A2	0	1.10478
ATF-CREB	BHLHE40	0	1.45393
ATF-CREB	NFIX	0	2.4369
ATF-CREB	NFIL3	0	2.66875
ATF-CREB	DDIT4	0	3.60843
ATF-CREB	RASGRP3	0	1.73577
ATF-CREB	KLF13	2	1.53228
ATF-CREB	CBX4	0	1.11539
ATF-CREB	RBM38	0	1.43217
ATF-CREB	TMTC2	0	1.89815
ATF-CREB	SDE2	2	1.11229
ATF-CREB	ZMAT3	0	1.0149
ATF-CREB	LSM14B	0	1.14385
ATF-CREB	CSRNP1	0	1.73485
ATF-CREB	PTX3	0	2.71068
ATF-CREB	VSIR	0	1.47997
ATF-CREB	RNF139	0	1.0701
ATF-CREB	DUSP6	0	2.83876
ATF-CREB	KBTBD8	0	1.00733
ATF-CREB	DUSP10	2	1.54763
ATF-CREB	RGCC	1	2.76428
ATF-CREB	RAB20	0	1.32324
ATF-CREB	HBEGF	0	1.68214
ATF-CREB	STK17B	1	2.1469
ATF-CREB	CD96	0	3.13663
ATF-CREB	TMEM167B	0	1.09533
ATF-CREB	MYO1B	0	1.85037
ATF-CREB	AHR	0	1.08674
ATF-CREB	COCH	0	1.53949
ATF-CREB	TP53BP2	0	1.03863
ATF-CREB	TRIB1	1	2.98974
ATF-CREB	KLF6	2	1.57889
ATF-CREB	TRAF4	0	1.69121
ATF-CREB	CCND3	0	1.27798
ATF-CREB	NKX2-3	0	1.27492
ATF-CREB	CXCL3	0	2.60164
ATF-CREB	PTP4A3	1	1.01723
ATF-CREB	SH2B3	0	1.25754
ATF-CREB	KLF2	0	2.02179
ATF-CREB	DYSF	0	3.00297
ATF-CREB	YPEL5	0	1.42133
ATF-CREB	ATP6V0C	1	1.04608
ATF-CREB	AQP3	0	1.74305
ATF-CREB	PRDM16	0	1.40915
ATF-CREB	UBE2J1	1	1.19074
ATF-CREB	SIK1	0	1.18276
ATF-CREB	FLT3	0	1.88148
ATF-CREB	MICALL2	0	1.07167
ATF-CREB	ZC3H12A	0	1.93028
ATF-CREB	CDKN1A	0	1.71197
ATF-CREB	TYROBP	0	1.86008
ATF-CREB	KYNU	0	1.72292
ATF-CREB	RAB11FIP1	0	2.07462
ATF-CREB	RNF11	0	1.00144
ATF-CREB	MED30	0	1.09848
ATF-CREB	NT5DC3	0	1.61529
ATF-CREB	SMYD3	1	1.47589
ATF-CREB	TNFRSF4	0	1.50458
ATF-CREB	MAFF	2	2.46557
ATF-CREB	TNFSF13	0	1.29604
ATF-CREB	OSGIN2	0	1.14786
ATF-CREB	ORAI1	1	1.72991
ATF-CREB	MDFI	0	2.50451
ATF-CREB	ETF1	1	1.29489
ATF-CREB	ADGRE5	0	1.86486
ATF-CREB	LCT	0	1.16317
ATF-CREB	PRKCD	0	1.04347
ATF-CREB	ANXA1	0	1.3523
ATF-CREB	IGSF10	0	2.92729
ATF-CREB	TNFAIP3	1	2.14712
ATF-CREB	ABHD2	1	1.18514
ATF-CREB	PADI4	0	1.33741
ATF-CREB	WT1	1	3.07963
ATF-CREB	LYRM1	0	1.30133
ATF-CREB	F3	1	1.10609
ATF-CREB	EMB	0	1.14203
ATF-CREB	LMNA	1	1.69306
ATF-CREB	JAG1	0	2.10257
ATF-CREB	LAMP1	2	1.06172
ATF-CREB	UBALD2	0	1.39174
ATF-CREB	CFD	0	3.35102
ATF-CREB	GPX1	1	1.43761
ATF-CREB	FRAT1	2	1.1159
ATF-CREB	IER3	1	2.38165
ATF-CREB	CAP1	0	1.01229
ATF-CREB	DUSP5	0	2.57863
ATF-CREB	CTSD	1	1.36787
ATF-CREB	CDV3	0	1.09185
ATF-CREB	SLC31A2	0	1.13985
ATF-CREB	HOXB3	0	1.81333
ATF-CREB	ATF3	0	3.11806
ATF-CREB	FOXC1	0	3.51857
ATF-CREB	PGAM1	0	1.11592
ATF-CREB	CMTM6	1	1.11804
ATF-CREB	LRG1	0	1.77552
ATF-CREB	WDR86	0	2.22617
ATF-CREB	NRG4	0	3.10234
ATF-CREB	CYSLTR2	0	1.05463
ATF-CREB	ARF1	1	1.02899
ATF-CREB	SRXN1	0	2.05896
ATF-CREB	LGALS3BP	0	2.11942
ATF-CREB	GGT5	0	2.22865
ATF-CREB	ARPC5L	0	1.72173
ATF-CREB	SBDS	0	1.20353
ATF-CREB	BNIP1	0	1.23424
ATF-CREB	GNA15	0	1.26641
ATF-CREB	SRP19	1	1.11399
ATF-CREB	PPA1	0	1.04915
ATF-CREB	IGFBP2	0	2.76152
ATF-CREB	PHLDA1	0	1.66136
ATF-CREB	IL1RAP	1	1.69329
ATF-CREB	TREM1	1	1.94357
ATF-CREB	CXCL8	0	3.25238
ATF-CREB	IRX3	1	1.19241
ATF-CREB	OSCAR	0	2.27359
ATF-CREB	CXCL2	0	2.78223
ATF-CREB	SPRY2	0	1.40795
ATF-CREB	CTSC	0	1.76904
ATF-CREB	ADCY2	0	2.11651
ATF-CREB	SGMS2	0	1.42966
ATF-CREB	SMIM3	0	1.5195
ATF-CREB	TMEM9B	0	1.09179
ATF-CREB	GPR183	0	1.76359
ATF-CREB	FAM81B	0	1.73965
ATF-CREB	UHRF1BP1L	0	1.1067
ATF-CREB	HOXB6	0	1.89037
ATF-CREB	ADGRE1	0	1.77165
ATF-CREB	RIT1	0	1.01781
ATF-CREB	DOK2	0	1.7582
ATF-CREB	YRDC	0	1.25444
ATF-CREB	PROK2	0	2.85267
ATF-CREB	CPD	0	1.33971
ATF-CREB	NFKBIA	0	1.84462
ATF-CREB	PER1	2	2.08407
ATF-CREB	DDX21	0	1.32247
ATF-CREB	MCL1	0	1.65691
ATF-CREB	HCAR3	1	1.26499
ATF-CREB	DCUN1D3	0	1.08543
ATF-CREB	AKIRIN1	1	1.43368
ATF-CREB	APOC2	1	2.19708
ATF-CREB	C3AR1	0	1.73193
ATF-CREB	ADGRG3	0	2.00306
ATF-CREB	BAHCC1	0	1.10601
ATF-CREB	AMN	0	1.42892
ATF-CREB	JDP2	0	1.26056
ATF-CREB	CTSB	0	1.05279
ATF-CREB	PLEK	0	1.07082
ATF-CREB	CYBA	0	1.526
ATF-CREB	MAN2B1	0	1.02074
ATF-CREB	UBE2G1	0	1.04218
ATF-CREB	TLR2	0	1.43873
ATF-CREB	NOCT	0	1.36662
ATF-CREB	HOXB4	0	1.43081
ATF-CREB	MLC1	0	1.0596
ATF-CREB	STAC3	0	1.03545
ATF-CREB	CDKN2D	0	1.0809
ATF-CREB	TXNDC5	0	1.05806
ATF-CREB	CD68	0	2.14149
ATF-CREB	CEBPA	0	1.59044
ATF-CREB	BIK	0	2.09343
ATF-CREB	DBI	0	1.17414
ATF-CREB	JMJD6	0	1.20859
ATF-CREB	S100A1	0	2.27094
ATF-CREB	MMP19	0	1.69259
ATF-CREB	PLAUR	0	1.81587
ATF-CREB	DAZAP2	0	1.0571
ATF-CREB	TIPARP	0	2.04824
ATF-CREB	HHEX	0	1.29744
ATF-CREB	CA2	0	2.72633
ATF-CREB	PDIA3	0	1.1149
ATF-CREB	AIF1L	0	2.54918
ATF-CREB	CD80	0	1.34171
ATF-CREB	TFB2M	0	1.36206
ATF-CREB	CD33	0	1.04865
ATF-CREB	SLFN12L	0	1.19814
ATF-CREB	PYROXD1	0	1.22198
ATF-CREB	FASTKD5	0	1.45045
ATF-CREB	HOXB2	0	1.48831
ATF-CREB	LAPTM4A	0	1.23126
ATF-CREB	SUCLG2	0	1.56125
ATF-CREB	MGST1	0	1.52581
CEBP	FOSL2	4	1.03628
CEBP	KLF10	0	1.84633
CEBP	VIM	0	1.24124
CEBP	MXI1	2	1.04221
CEBP	C3orf80	0	1.05784
CEBP	ARL4A	1	1.72159
CEBP	SERTAD2	3	1.32703
CEBP	PTP4A2	1	1.10478
CEBP	BHLHE40	2	1.45393
CEBP	NFIX	0	2.4369
CEBP	NFIL3	5	2.66875
CEBP	DDIT4	0	3.60843
CEBP	RASGRP3	1	1.73577
CEBP	KLF13	1	1.53228
CEBP	CBX4	1	1.11539
CEBP	RBM38	0	1.43217
CEBP	TMTC2	1	1.89815
CEBP	SDE2	0	1.11229
CEBP	ZMAT3	0	1.0149
CEBP	LSM14B	0	1.14385
CEBP	CSRNP1	0	1.73485
CEBP	PTX3	3	2.71068
CEBP	VSIR	1	1.47997
CEBP	RNF139	0	1.0701
CEBP	DUSP6	2	2.83876
CEBP	KBTBD8	0	1.00733
CEBP	DUSP10	2	1.54763
CEBP	RGCC	0	2.76428
CEBP	RAB20	1	1.32324
CEBP	HBEGF	0	1.68214
CEBP	STK17B	1	2.1469
CEBP	CD96	1	3.13663
CEBP	TMEM167B	0	1.09533
CEBP	MYO1B	0	1.85037
CEBP	AHR	3	1.08674
CEBP	COCH	1	1.53949
CEBP	TP53BP2	3	1.03863
CEBP	TRIB1	11	2.98974
CEBP	KLF6	6	1.57889
CEBP	TRAF4	2	1.69121
CEBP	CCND3	2	1.27798
CEBP	NKX2-3	2	1.27492
CEBP	CXCL3	2	2.60164
CEBP	PTP4A3	0	1.01723
CEBP	SH2B3	1	1.25754
CEBP	KLF2	3	2.02179
CEBP	DYSF	1	3.00297
CEBP	YPEL5	0	1.42133
CEBP	ATP6V0C	0	1.04608
CEBP	AQP3	0	1.74305
CEBP	PRDM16	0	1.40915
CEBP	UBE2J1	3	1.19074
CEBP	SIK1	2	1.18276
CEBP	FLT3	1	1.88148
CEBP	MICALL2	0	1.07167
CEBP	ZC3H12A	1	1.93028
CEBP	CDKN1A	0	1.71197
CEBP	TYROBP	0	1.86008
CEBP	KYNU	1	1.72292
CEBP	RAB11FIP1	3	2.07462
CEBP	RNF11	0	1.00144
CEBP	MED30	0	1.09848
CEBP	NT5DC3	4	1.61529
CEBP	SMYD3	2	1.47589
CEBP	TNFRSF4	0	1.50458
CEBP	MAFF	0	2.46557
CEBP	TNFSF13	1	1.29604
CEBP	OSGIN2	0	1.14786
CEBP	ORAI1	0	1.72991
CEBP	MDFI	0	2.50451
CEBP	ETF1	0	1.29489
CEBP	ADGRE5	0	1.86486
CEBP	LCT	3	1.16317
CEBP	PRKCD	0	1.04347
CEBP	ANXA1	4	1.3523
CEBP	IGSF10	0	2.92729
CEBP	TNFAIP3	0	2.14712
CEBP	ABHD2	3	1.18514
CEBP	PADI4	1	1.33741
CEBP	WT1	2	3.07963
CEBP	LYRM1	0	1.30133
CEBP	F3	3	1.10609
CEBP	EMB	0	1.14203
CEBP	LMNA	0	1.69306
CEBP	JAG1	1	2.10257
CEBP	LAMP1	0	1.06172
CEBP	UBALD2	0	1.39174
CEBP	CFD	0	3.35102
CEBP	GPX1	1	1.43761
CEBP	FRAT1	1	1.1159
CEBP	IER3	3	2.38165
CEBP	CAP1	1	1.01229
CEBP	DUSP5	1	2.57863
CEBP	CTSD	0	1.36787
CEBP	CDV3	0	1.09185
CEBP	SLC31A2	0	1.13985
CEBP	HOXB3	0	1.81333
CEBP	ATF3	0	3.11806
CEBP	FOXC1	3	3.51857
CEBP	PGAM1	0	1.11592
CEBP	CMTM6	3	1.11804
CEBP	LRG1	1	1.77552
CEBP	WDR86	2	2.22617
CEBP	NRG4	1	3.10234
CEBP	CYSLTR2	2	1.05463
CEBP	ARF1	1	1.02899
CEBP	SRXN1	1	2.05896
CEBP	LGALS3BP	0	2.11942
CEBP	GGT5	0	2.22865
CEBP	ARPC5L	0	1.72173
CEBP	SBDS	0	1.20353
CEBP	BNIP1	0	1.23424
CEBP	GNA15	0	1.26641
CEBP	SRP19	0	1.11399
CEBP	PPA1	0	1.04915
CEBP	IGFBP2	0	2.76152
CEBP	PHLDA1	0	1.66136
CEBP	IL1RAP	6	1.69329
CEBP	TREM1	2	1.94357
CEBP	CXCL8	0	3.25238
CEBP	IRX3	0	1.19241
CEBP	OSCAR	0	2.27359
CEBP	CXCL2	2	2.78223
CEBP	SPRY2	2	1.40795
CEBP	CTSC	2	1.76904
CEBP	ADCY2	1	2.11651
CEBP	SGMS2	0	1.42966
CEBP	SMIM3	0	1.5195
CEBP	TMEM9B	0	1.09179
CEBP	GPR183	0	1.76359
CEBP	FAM81B	0	1.73965
CEBP	UHRF1BP1L	1	1.1067
CEBP	HOXB6	0	1.89037
CEBP	ADGRE1	1	1.77165
CEBP	RIT1	0	1.01781
CEBP	DOK2	0	1.7582
CEBP	YRDC	0	1.25444
CEBP	PROK2	0	2.85267
CEBP	CPD	1	1.33971
CEBP	NFKBIA	2	1.84462
CEBP	PER1	0	2.08407
CEBP	DDX21	0	1.32247
CEBP	MCL1	0	1.65691
CEBP	HCAR3	1	1.26499
CEBP	DCUN1D3	1	1.08543
CEBP	AKIRIN1	0	1.43368
CEBP	APOC2	1	2.19708
CEBP	C3AR1	2	1.73193
CEBP	ADGRG3	0	2.00306
CEBP	BAHCC1	0	1.10601
CEBP	AMN	0	1.42892
CEBP	JDP2	0	1.26056
CEBP	CTSB	1	1.05279
CEBP	PLEK	1	1.07082
CEBP	CYBA	0	1.526
CEBP	MAN2B1	0	1.02074
CEBP	UBE2G1	0	1.04218
CEBP	TLR2	0	1.43873
CEBP	NOCT	0	1.36662
CEBP	HOXB4	0	1.43081
CEBP	MLC1	0	1.0596
CEBP	STAC3	0	1.03545
CEBP	CDKN2D	0	1.0809
CEBP	TXNDC5	0	1.05806
CEBP	CD68	0	2.14149
CEBP	CEBPA	0	1.59044
CEBP	BIK	0	2.09343
CEBP	DBI	0	1.17414
CEBP	JMJD6	0	1.20859
CEBP	S100A1	0	2.27094
CEBP	MMP19	0	1.69259
CEBP	PLAUR	0	1.81587
CEBP	DAZAP2	0	1.0571
CEBP	TIPARP	0	2.04824
CEBP	HHEX	0	1.29744
CEBP	CA2	0	2.72633
CEBP	PDIA3	0	1.1149
CEBP	AIF1L	0	2.54918
CEBP	CD80	0	1.34171
CEBP	TFB2M	0	1.36206
CEBP	CD33	0	1.04865
CEBP	SLFN12L	1	1.19814
CEBP	PYROXD1	0	1.22198
CEBP	FASTKD5	0	1.45045
CEBP	HOXB2	0	1.48831
CEBP	LAPTM4A	0	1.23126
CEBP	SUCLG2	0	1.56125
CEBP	MGST1	2	1.52581
EGR	FOSL2	0	1.03628
EGR	KLF10	3	1.84633
EGR	VIM	1	1.24124
EGR	MXI1	2	1.04221
EGR	C3orf80	0	1.05784
EGR	ARL4A	3	1.72159
EGR	SERTAD2	1	1.32703
EGR	PTP4A2	1	1.10478
EGR	BHLHE40	1	1.45393
EGR	NFIX	0	2.4369
EGR	NFIL3	0	2.66875
EGR	DDIT4	0	3.60843
EGR	RASGRP3	0	1.73577
EGR	KLF13	3	1.53228
EGR	CBX4	0	1.11539
EGR	RBM38	0	1.43217
EGR	TMTC2	1	1.89815
EGR	SDE2	1	1.11229
EGR	ZMAT3	0	1.0149
EGR	LSM14B	1	1.14385
EGR	CSRNP1	0	1.73485
EGR	PTX3	0	2.71068
EGR	VSIR	2	1.47997
EGR	RNF139	0	1.0701
EGR	DUSP6	0	2.83876
EGR	KBTBD8	0	1.00733
EGR	DUSP10	0	1.54763
EGR	RGCC	2	2.76428
EGR	RAB20	0	1.32324
EGR	HBEGF	0	1.68214
EGR	STK17B	1	2.1469
EGR	CD96	0	3.13663
EGR	TMEM167B	0	1.09533
EGR	MYO1B	0	1.85037
EGR	AHR	0	1.08674
EGR	COCH	0	1.53949
EGR	TP53BP2	0	1.03863
EGR	TRIB1	0	2.98974
EGR	KLF6	0	1.57889
EGR	TRAF4	0	1.69121
EGR	CCND3	0	1.27798
EGR	NKX2-3	0	1.27492
EGR	CXCL3	0	2.60164
EGR	PTP4A3	0	1.01723
EGR	SH2B3	2	1.25754
EGR	KLF2	3	2.02179
EGR	DYSF	0	3.00297
EGR	YPEL5	0	1.42133
EGR	ATP6V0C	0	1.04608
EGR	AQP3	0	1.74305
EGR	PRDM16	0	1.40915
EGR	UBE2J1	0	1.19074
EGR	SIK1	0	1.18276
EGR	FLT3	0	1.88148
EGR	MICALL2	0	1.07167
EGR	ZC3H12A	0	1.93028
EGR	CDKN1A	0	1.71197
EGR	TYROBP	0	1.86008
EGR	KYNU	0	1.72292
EGR	RAB11FIP1	0	2.07462
EGR	RNF11	0	1.00144
EGR	MED30	1	1.09848
EGR	NT5DC3	1	1.61529
EGR	SMYD3	0	1.47589
EGR	TNFRSF4	0	1.50458
EGR	MAFF	1	2.46557
EGR	TNFSF13	0	1.29604
EGR	OSGIN2	0	1.14786
EGR	ORAI1	1	1.72991
EGR	MDFI	0	2.50451
EGR	ETF1	0	1.29489
EGR	ADGRE5	0	1.86486
EGR	LCT	0	1.16317
EGR	PRKCD	3	1.04347
EGR	ANXA1	0	1.3523
EGR	IGSF10	0	2.92729
EGR	TNFAIP3	0	2.14712
EGR	ABHD2	1	1.18514
EGR	PADI4	0	1.33741
EGR	WT1	0	3.07963
EGR	LYRM1	1	1.30133
EGR	F3	0	1.10609
EGR	EMB	0	1.14203
EGR	LMNA	1	1.69306
EGR	JAG1	0	2.10257
EGR	LAMP1	0	1.06172
EGR	UBALD2	0	1.39174
EGR	CFD	1	3.35102
EGR	GPX1	0	1.43761
EGR	FRAT1	0	1.1159
EGR	IER3	2	2.38165
EGR	CAP1	0	1.01229
EGR	DUSP5	0	2.57863
EGR	CTSD	0	1.36787
EGR	CDV3	0	1.09185
EGR	SLC31A2	0	1.13985
EGR	HOXB3	0	1.81333
EGR	ATF3	0	3.11806
EGR	FOXC1	0	3.51857
EGR	PGAM1	0	1.11592
EGR	CMTM6	1	1.11804
EGR	LRG1	0	1.77552
EGR	WDR86	0	2.22617
EGR	NRG4	0	3.10234
EGR	CYSLTR2	0	1.05463
EGR	ARF1	0	1.02899
EGR	SRXN1	2	2.05896
EGR	LGALS3BP	0	2.11942
EGR	GGT5	0	2.22865
EGR	ARPC5L	1	1.72173
EGR	SBDS	0	1.20353
EGR	BNIP1	0	1.23424
EGR	GNA15	0	1.26641
EGR	SRP19	0	1.11399
EGR	PPA1	0	1.04915
EGR	IGFBP2	0	2.76152
EGR	PHLDA1	0	1.66136
EGR	IL1RAP	0	1.69329
EGR	TREM1	0	1.94357
EGR	CXCL8	0	3.25238
EGR	IRX3	0	1.19241
EGR	OSCAR	0	2.27359
EGR	CXCL2	0	2.78223
EGR	SPRY2	0	1.40795
EGR	CTSC	1	1.76904
EGR	ADCY2	0	2.11651
EGR	SGMS2	1	1.42966
EGR	SMIM3	0	1.5195
EGR	TMEM9B	1	1.09179
EGR	GPR183	0	1.76359
EGR	FAM81B	0	1.73965
EGR	UHRF1BP1L	2	1.1067
EGR	HOXB6	0	1.89037
EGR	ADGRE1	0	1.77165
EGR	RIT1	0	1.01781
EGR	DOK2	0	1.7582
EGR	YRDC	0	1.25444
EGR	PROK2	0	2.85267
EGR	CPD	0	1.33971
EGR	NFKBIA	0	1.84462
EGR	PER1	0	2.08407
EGR	DDX21	0	1.32247
EGR	MCL1	0	1.65691
EGR	HCAR3	0	1.26499
EGR	DCUN1D3	0	1.08543
EGR	AKIRIN1	0	1.43368
EGR	APOC2	0	2.19708
EGR	C3AR1	0	1.73193
EGR	ADGRG3	0	2.00306
EGR	BAHCC1	0	1.10601
EGR	AMN	0	1.42892
EGR	JDP2	0	1.26056
EGR	CTSB	0	1.05279
EGR	PLEK	0	1.07082
EGR	CYBA	0	1.526
EGR	MAN2B1	0	1.02074
EGR	UBE2G1	0	1.04218
EGR	TLR2	0	1.43873
EGR	NOCT	1	1.36662
EGR	HOXB4	0	1.43081
EGR	MLC1	0	1.0596
EGR	STAC3	0	1.03545
EGR	CDKN2D	1	1.0809
EGR	TXNDC5	0	1.05806
EGR	CD68	0	2.14149
EGR	CEBPA	1	1.59044
EGR	BIK	0	2.09343
EGR	DBI	0	1.17414
EGR	JMJD6	0	1.20859
EGR	S100A1	0	2.27094
EGR	MMP19	0	1.69259
EGR	PLAUR	1	1.81587
EGR	DAZAP2	1	1.0571
EGR	TIPARP	0	2.04824
EGR	HHEX	1	1.29744
EGR	CA2	0	2.72633
EGR	PDIA3	0	1.1149
EGR	AIF1L	0	2.54918
EGR	CD80	0	1.34171
EGR	TFB2M	0	1.36206
EGR	CD33	0	1.04865
EGR	SLFN12L	0	1.19814
EGR	PYROXD1	0	1.22198
EGR	FASTKD5	0	1.45045
EGR	HOXB2	0	1.48831
EGR	LAPTM4A	0	1.23126
EGR	SUCLG2	0	1.56125
EGR	MGST1	1	1.52581
ESR1	FOSL2	0	1.03628
ESR1	KLF10	0	1.84633
ESR1	VIM	0	1.24124
ESR1	MXI1	0	1.04221
ESR1	C3orf80	0	1.05784
ESR1	ARL4A	0	1.72159
ESR1	SERTAD2	1	1.32703
ESR1	PTP4A2	0	1.10478
ESR1	BHLHE40	1	1.45393
ESR1	NFIX	0	2.4369
ESR1	NFIL3	2	2.66875
ESR1	DDIT4	0	3.60843
ESR1	RASGRP3	0	1.73577
ESR1	KLF13	1	1.53228
ESR1	CBX4	0	1.11539
ESR1	RBM38	0	1.43217
ESR1	TMTC2	0	1.89815
ESR1	SDE2	0	1.11229
ESR1	ZMAT3	0	1.0149
ESR1	LSM14B	0	1.14385
ESR1	CSRNP1	0	1.73485
ESR1	PTX3	0	2.71068
ESR1	VSIR	0	1.47997
ESR1	RNF139	0	1.0701
ESR1	DUSP6	0	2.83876
ESR1	KBTBD8	0	1.00733
ESR1	DUSP10	0	1.54763
ESR1	RGCC	0	2.76428
ESR1	RAB20	0	1.32324
ESR1	HBEGF	0	1.68214
ESR1	STK17B	0	2.1469
ESR1	CD96	0	3.13663
ESR1	TMEM167B	0	1.09533
ESR1	MYO1B	0	1.85037
ESR1	AHR	0	1.08674
ESR1	COCH	0	1.53949
ESR1	TP53BP2	0	1.03863
ESR1	TRIB1	0	2.98974
ESR1	KLF6	0	1.57889
ESR1	TRAF4	1	1.69121
ESR1	CCND3	0	1.27798
ESR1	NKX2-3	1	1.27492
ESR1	CXCL3	0	2.60164
ESR1	PTP4A3	0	1.01723
ESR1	SH2B3	0	1.25754
ESR1	KLF2	0	2.02179
ESR1	DYSF	0	3.00297
ESR1	YPEL5	0	1.42133
ESR1	ATP6V0C	0	1.04608
ESR1	AQP3	0	1.74305
ESR1	PRDM16	0	1.40915
ESR1	UBE2J1	0	1.19074
ESR1	SIK1	1	1.18276
ESR1	FLT3	0	1.88148
ESR1	MICALL2	0	1.07167
ESR1	ZC3H12A	0	1.93028
ESR1	CDKN1A	0	1.71197
ESR1	TYROBP	0	1.86008
ESR1	KYNU	0	1.72292
ESR1	RAB11FIP1	0	2.07462
ESR1	RNF11	1	1.00144
ESR1	MED30	0	1.09848
ESR1	NT5DC3	0	1.61529
ESR1	SMYD3	2	1.47589
ESR1	TNFRSF4	0	1.50458
ESR1	MAFF	0	2.46557
ESR1	TNFSF13	0	1.29604
ESR1	OSGIN2	1	1.14786
ESR1	ORAI1	0	1.72991
ESR1	MDFI	0	2.50451
ESR1	ETF1	0	1.29489
ESR1	ADGRE5	0	1.86486
ESR1	LCT	0	1.16317
ESR1	PRKCD	0	1.04347
ESR1	ANXA1	0	1.3523
ESR1	IGSF10	0	2.92729
ESR1	TNFAIP3	0	2.14712
ESR1	ABHD2	0	1.18514
ESR1	PADI4	0	1.33741
ESR1	WT1	0	3.07963
ESR1	LYRM1	0	1.30133
ESR1	F3	0	1.10609
ESR1	EMB	0	1.14203
ESR1	LMNA	0	1.69306
ESR1	JAG1	1	2.10257
ESR1	LAMP1	0	1.06172
ESR1	UBALD2	0	1.39174
ESR1	CFD	0	3.35102
ESR1	GPX1	0	1.43761
ESR1	FRAT1	0	1.1159
ESR1	IER3	0	2.38165
ESR1	CAP1	0	1.01229
ESR1	DUSP5	0	2.57863
ESR1	CTSD	1	1.36787
ESR1	CDV3	0	1.09185
ESR1	SLC31A2	0	1.13985
ESR1	HOXB3	0	1.81333
ESR1	ATF3	0	3.11806
ESR1	FOXC1	0	3.51857
ESR1	PGAM1	0	1.11592
ESR1	CMTM6	1	1.11804
ESR1	LRG1	0	1.77552
ESR1	WDR86	0	2.22617
ESR1	NRG4	0	3.10234
ESR1	CYSLTR2	0	1.05463
ESR1	ARF1	1	1.02899
ESR1	SRXN1	0	2.05896
ESR1	LGALS3BP	0	2.11942
ESR1	GGT5	0	2.22865
ESR1	ARPC5L	0	1.72173
ESR1	SBDS	0	1.20353
ESR1	BNIP1	0	1.23424
ESR1	GNA15	0	1.26641
ESR1	SRP19	0	1.11399
ESR1	PPA1	0	1.04915
ESR1	IGFBP2	0	2.76152
ESR1	PHLDA1	0	1.66136
ESR1	IL1RAP	0	1.69329
ESR1	TREM1	0	1.94357
ESR1	CXCL8	0	3.25238
ESR1	IRX3	0	1.19241
ESR1	OSCAR	1	2.27359
ESR1	CXCL2	0	2.78223
ESR1	SPRY2	1	1.40795
ESR1	CTSC	0	1.76904
ESR1	ADCY2	0	2.11651
ESR1	SGMS2	0	1.42966
ESR1	SMIM3	0	1.5195
ESR1	TMEM9B	0	1.09179
ESR1	GPR183	0	1.76359
ESR1	FAM81B	0	1.73965
ESR1	UHRF1BP1L	0	1.1067
ESR1	HOXB6	0	1.89037
ESR1	ADGRE1	0	1.77165
ESR1	RIT1	0	1.01781
ESR1	DOK2	0	1.7582
ESR1	YRDC	0	1.25444
ESR1	PROK2	0	2.85267
ESR1	CPD	0	1.33971
ESR1	NFKBIA	0	1.84462
ESR1	PER1	0	2.08407
ESR1	DDX21	0	1.32247
ESR1	MCL1	0	1.65691
ESR1	HCAR3	0	1.26499
ESR1	DCUN1D3	0	1.08543
ESR1	AKIRIN1	0	1.43368
ESR1	APOC2	0	2.19708
ESR1	C3AR1	0	1.73193
ESR1	ADGRG3	0	2.00306
ESR1	BAHCC1	0	1.10601
ESR1	AMN	0	1.42892
ESR1	JDP2	0	1.26056
ESR1	CTSB	0	1.05279
ESR1	PLEK	0	1.07082
ESR1	CYBA	0	1.526
ESR1	MAN2B1	0	1.02074
ESR1	UBE2G1	0	1.04218
ESR1	TLR2	0	1.43873
ESR1	NOCT	0	1.36662
ESR1	HOXB4	0	1.43081
ESR1	MLC1	0	1.0596
ESR1	STAC3	0	1.03545
ESR1	CDKN2D	0	1.0809
ESR1	TXNDC5	0	1.05806
ESR1	CD68	0	2.14149
ESR1	CEBPA	0	1.59044
ESR1	BIK	0	2.09343
ESR1	DBI	0	1.17414
ESR1	JMJD6	0	1.20859
ESR1	S100A1	0	2.27094
ESR1	MMP19	0	1.69259
ESR1	PLAUR	0	1.81587
ESR1	DAZAP2	0	1.0571
ESR1	TIPARP	0	2.04824
ESR1	HHEX	0	1.29744
ESR1	CA2	0	2.72633
ESR1	PDIA3	0	1.1149
ESR1	AIF1L	0	2.54918
ESR1	CD80	0	1.34171
ESR1	TFB2M	0	1.36206
ESR1	CD33	0	1.04865
ESR1	SLFN12L	0	1.19814
ESR1	PYROXD1	0	1.22198
ESR1	FASTKD5	0	1.45045
ESR1	HOXB2	0	1.48831
ESR1	LAPTM4A	0	1.23126
ESR1	SUCLG2	0	1.56125
ESR1	MGST1	0	1.52581
ETS	FOSL2	4	1.03628
ETS	KLF10	3	1.84633
ETS	VIM	4	1.24124
ETS	MXI1	6	1.04221
ETS	C3orf80	1	1.05784
ETS	ARL4A	6	1.72159
ETS	SERTAD2	2	1.32703
ETS	PTP4A2	3	1.10478
ETS	BHLHE40	1	1.45393
ETS	NFIX	1	2.4369
ETS	NFIL3	5	2.66875
ETS	DDIT4	5	3.60843
ETS	RASGRP3	4	1.73577
ETS	KLF13	9	1.53228
ETS	CBX4	2	1.11539
ETS	RBM38	1	1.43217
ETS	TMTC2	5	1.89815
ETS	SDE2	5	1.11229
ETS	ZMAT3	3	1.0149
ETS	LSM14B	1	1.14385
ETS	CSRNP1	0	1.73485
ETS	PTX3	1	2.71068
ETS	VSIR	1	1.47997
ETS	RNF139	0	1.0701
ETS	DUSP6	7	2.83876
ETS	KBTBD8	0	1.00733
ETS	DUSP10	3	1.54763
ETS	RGCC	10	2.76428
ETS	RAB20	2	1.32324
ETS	HBEGF	3	1.68214
ETS	STK17B	8	2.1469
ETS	CD96	3	3.13663
ETS	TMEM167B	3	1.09533
ETS	MYO1B	2	1.85037
ETS	AHR	7	1.08674
ETS	COCH	1	1.53949
ETS	TP53BP2	4	1.03863
ETS	TRIB1	15	2.98974
ETS	KLF6	14	1.57889
ETS	TRAF4	6	1.69121
ETS	CCND3	5	1.27798
ETS	NKX2-3	1	1.27492
ETS	CXCL3	6	2.60164
ETS	PTP4A3	5	1.01723
ETS	SH2B3	6	1.25754
ETS	KLF2	6	2.02179
ETS	DYSF	1	3.00297
ETS	YPEL5	3	1.42133
ETS	ATP6V0C	1	1.04608
ETS	AQP3	2	1.74305
ETS	PRDM16	4	1.40915
ETS	UBE2J1	2	1.19074
ETS	SIK1	3	1.18276
ETS	FLT3	1	1.88148
ETS	MICALL2	0	1.07167
ETS	ZC3H12A	3	1.93028
ETS	CDKN1A	3	1.71197
ETS	TYROBP	2	1.86008
ETS	KYNU	5	1.72292
ETS	RAB11FIP1	4	2.07462
ETS	RNF11	1	1.00144
ETS	MED30	1	1.09848
ETS	NT5DC3	2	1.61529
ETS	SMYD3	2	1.47589
ETS	TNFRSF4	3	1.50458
ETS	MAFF	3	2.46557
ETS	TNFSF13	2	1.29604
ETS	OSGIN2	1	1.14786
ETS	ORAI1	4	1.72991
ETS	MDFI	2	2.50451
ETS	ETF1	1	1.29489
ETS	ADGRE5	1	1.86486
ETS	LCT	3	1.16317
ETS	PRKCD	1	1.04347
ETS	ANXA1	5	1.3523
ETS	IGSF10	1	2.92729
ETS	TNFAIP3	0	2.14712
ETS	ABHD2	1	1.18514
ETS	PADI4	2	1.33741
ETS	WT1	1	3.07963
ETS	LYRM1	3	1.30133
ETS	F3	2	1.10609
ETS	EMB	2	1.14203
ETS	LMNA	1	1.69306
ETS	JAG1	0	2.10257
ETS	LAMP1	3	1.06172
ETS	UBALD2	3	1.39174
ETS	CFD	2	3.35102
ETS	GPX1	0	1.43761
ETS	FRAT1	1	1.1159
ETS	IER3	5	2.38165
ETS	CAP1	6	1.01229
ETS	DUSP5	4	2.57863
ETS	CTSD	2	1.36787
ETS	CDV3	1	1.09185
ETS	SLC31A2	0	1.13985
ETS	HOXB3	1	1.81333
ETS	ATF3	2	3.11806
ETS	FOXC1	2	3.51857
ETS	PGAM1	0	1.11592
ETS	CMTM6	9	1.11804
ETS	LRG1	2	1.77552
ETS	WDR86	1	2.22617
ETS	NRG4	0	3.10234
ETS	CYSLTR2	2	1.05463
ETS	ARF1	1	1.02899
ETS	SRXN1	0	2.05896
ETS	LGALS3BP	2	2.11942
ETS	GGT5	0	2.22865
ETS	ARPC5L	4	1.72173
ETS	SBDS	0	1.20353
ETS	BNIP1	0	1.23424
ETS	GNA15	5	1.26641
ETS	SRP19	1	1.11399
ETS	PPA1	0	1.04915
ETS	IGFBP2	3	2.76152
ETS	PHLDA1	6	1.66136
ETS	IL1RAP	5	1.69329
ETS	TREM1	2	1.94357
ETS	CXCL8	2	3.25238
ETS	IRX3	0	1.19241
ETS	OSCAR	2	2.27359
ETS	CXCL2	2	2.78223
ETS	SPRY2	4	1.40795
ETS	CTSC	3	1.76904
ETS	ADCY2	1	2.11651
ETS	SGMS2	1	1.42966
ETS	SMIM3	0	1.5195
ETS	TMEM9B	0	1.09179
ETS	GPR183	0	1.76359
ETS	FAM81B	0	1.73965
ETS	UHRF1BP1L	0	1.1067
ETS	HOXB6	1	1.89037
ETS	ADGRE1	2	1.77165
ETS	RIT1	2	1.01781
ETS	DOK2	3	1.7582
ETS	YRDC	3	1.25444
ETS	PROK2	0	2.85267
ETS	CPD	1	1.33971
ETS	NFKBIA	1	1.84462
ETS	PER1	3	2.08407
ETS	DDX21	2	1.32247
ETS	MCL1	3	1.65691
ETS	HCAR3	1	1.26499
ETS	DCUN1D3	1	1.08543
ETS	AKIRIN1	1	1.43368
ETS	APOC2	3	2.19708
ETS	C3AR1	1	1.73193
ETS	ADGRG3	1	2.00306
ETS	BAHCC1	1	1.10601
ETS	AMN	4	1.42892
ETS	JDP2	0	1.26056
ETS	CTSB	1	1.05279
ETS	PLEK	0	1.07082
ETS	CYBA	2	1.526
ETS	MAN2B1	3	1.02074
ETS	UBE2G1	0	1.04218
ETS	TLR2	1	1.43873
ETS	NOCT	0	1.36662
ETS	HOXB4	0	1.43081
ETS	MLC1	0	1.0596
ETS	STAC3	1	1.03545
ETS	CDKN2D	0	1.0809
ETS	TXNDC5	0	1.05806
ETS	CD68	1	2.14149
ETS	CEBPA	2	1.59044
ETS	BIK	2	2.09343
ETS	DBI	0	1.17414
ETS	JMJD6	0	1.20859
ETS	S100A1	0	2.27094
ETS	MMP19	1	1.69259
ETS	PLAUR	0	1.81587
ETS	DAZAP2	4	1.0571
ETS	TIPARP	0	2.04824
ETS	HHEX	3	1.29744
ETS	CA2	0	2.72633
ETS	PDIA3	2	1.1149
ETS	AIF1L	1	2.54918
ETS	CD80	0	1.34171
ETS	TFB2M	0	1.36206
ETS	CD33	4	1.04865
ETS	SLFN12L	2	1.19814
ETS	PYROXD1	2	1.22198
ETS	FASTKD5	1	1.45045
ETS	HOXB2	1	1.48831
ETS	LAPTM4A	1	1.23126
ETS	SUCLG2	1	1.56125
ETS	MGST1	0	1.52581
FOX	FOSL2	0	1.03628
FOX	KLF10	0	1.84633
FOX	VIM	0	1.24124
FOX	MXI1	1	1.04221
FOX	C3orf80	0	1.05784
FOX	ARL4A	1	1.72159
FOX	SERTAD2	0	1.32703
FOX	PTP4A2	0	1.10478
FOX	BHLHE40	4	1.45393
FOX	NFIX	0	2.4369
FOX	NFIL3	0	2.66875
FOX	DDIT4	0	3.60843
FOX	RASGRP3	0	1.73577
FOX	KLF13	3	1.53228
FOX	CBX4	0	1.11539
FOX	RBM38	0	1.43217
FOX	TMTC2	1	1.89815
FOX	SDE2	0	1.11229
FOX	ZMAT3	1	1.0149
FOX	LSM14B	0	1.14385
FOX	CSRNP1	0	1.73485
FOX	PTX3	0	2.71068
FOX	VSIR	0	1.47997
FOX	RNF139	0	1.0701
FOX	DUSP6	1	2.83876
FOX	KBTBD8	0	1.00733
FOX	DUSP10	3	1.54763
FOX	RGCC	1	2.76428
FOX	RAB20	0	1.32324
FOX	HBEGF	0	1.68214
FOX	STK17B	0	2.1469
FOX	CD96	1	3.13663
FOX	TMEM167B	0	1.09533
FOX	MYO1B	0	1.85037
FOX	AHR	1	1.08674
FOX	COCH	0	1.53949
FOX	TP53BP2	1	1.03863
FOX	TRIB1	5	2.98974
FOX	KLF6	0	1.57889
FOX	TRAF4	1	1.69121
FOX	CCND3	1	1.27798
FOX	NKX2-3	0	1.27492
FOX	CXCL3	1	2.60164
FOX	PTP4A3	1	1.01723
FOX	SH2B3	0	1.25754
FOX	KLF2	1	2.02179
FOX	DYSF	1	3.00297
FOX	YPEL5	0	1.42133
FOX	ATP6V0C	0	1.04608
FOX	AQP3	2	1.74305
FOX	PRDM16	0	1.40915
FOX	UBE2J1	0	1.19074
FOX	SIK1	0	1.18276
FOX	FLT3	0	1.88148
FOX	MICALL2	0	1.07167
FOX	ZC3H12A	0	1.93028
FOX	CDKN1A	0	1.71197
FOX	TYROBP	0	1.86008
FOX	KYNU	2	1.72292
FOX	RAB11FIP1	1	2.07462
FOX	RNF11	0	1.00144
FOX	MED30	1	1.09848
FOX	NT5DC3	0	1.61529
FOX	SMYD3	2	1.47589
FOX	TNFRSF4	0	1.50458
FOX	MAFF	0	2.46557
FOX	TNFSF13	0	1.29604
FOX	OSGIN2	0	1.14786
FOX	ORAI1	0	1.72991
FOX	MDFI	2	2.50451
FOX	ETF1	0	1.29489
FOX	ADGRE5	0	1.86486
FOX	LCT	1	1.16317
FOX	PRKCD	0	1.04347
FOX	ANXA1	0	1.3523
FOX	IGSF10	0	2.92729
FOX	TNFAIP3	0	2.14712
FOX	ABHD2	0	1.18514
FOX	PADI4	0	1.33741
FOX	WT1	0	3.07963
FOX	LYRM1	1	1.30133
FOX	F3	0	1.10609
FOX	EMB	1	1.14203
FOX	LMNA	1	1.69306
FOX	JAG1	0	2.10257
FOX	LAMP1	1	1.06172
FOX	UBALD2	1	1.39174
FOX	CFD	0	3.35102
FOX	GPX1	0	1.43761
FOX	FRAT1	1	1.1159
FOX	IER3	0	2.38165
FOX	CAP1	0	1.01229
FOX	DUSP5	0	2.57863
FOX	CTSD	0	1.36787
FOX	CDV3	0	1.09185
FOX	SLC31A2	0	1.13985
FOX	HOXB3	1	1.81333
FOX	ATF3	0	3.11806
FOX	FOXC1	0	3.51857
FOX	PGAM1	1	1.11592
FOX	CMTM6	0	1.11804
FOX	LRG1	0	1.77552
FOX	WDR86	2	2.22617
FOX	NRG4	0	3.10234
FOX	CYSLTR2	0	1.05463
FOX	ARF1	0	1.02899
FOX	SRXN1	0	2.05896
FOX	LGALS3BP	0	2.11942
FOX	GGT5	0	2.22865
FOX	ARPC5L	0	1.72173
FOX	SBDS	0	1.20353
FOX	BNIP1	1	1.23424
FOX	GNA15	0	1.26641
FOX	SRP19	0	1.11399
FOX	PPA1	0	1.04915
FOX	IGFBP2	0	2.76152
FOX	PHLDA1	1	1.66136
FOX	IL1RAP	0	1.69329
FOX	TREM1	0	1.94357
FOX	CXCL8	2	3.25238
FOX	IRX3	1	1.19241
FOX	OSCAR	0	2.27359
FOX	CXCL2	0	2.78223
FOX	SPRY2	0	1.40795
FOX	CTSC	0	1.76904
FOX	ADCY2	0	2.11651
FOX	SGMS2	0	1.42966
FOX	SMIM3	0	1.5195
FOX	TMEM9B	0	1.09179
FOX	GPR183	0	1.76359
FOX	FAM81B	2	1.73965
FOX	UHRF1BP1L	0	1.1067
FOX	HOXB6	1	1.89037
FOX	ADGRE1	0	1.77165
FOX	RIT1	0	1.01781
FOX	DOK2	0	1.7582
FOX	YRDC	0	1.25444
FOX	PROK2	0	2.85267
FOX	CPD	1	1.33971
FOX	NFKBIA	0	1.84462
FOX	PER1	0	2.08407
FOX	DDX21	0	1.32247
FOX	MCL1	0	1.65691
FOX	HCAR3	1	1.26499
FOX	DCUN1D3	0	1.08543
FOX	AKIRIN1	0	1.43368
FOX	APOC2	0	2.19708
FOX	C3AR1	0	1.73193
FOX	ADGRG3	0	2.00306
FOX	BAHCC1	1	1.10601
FOX	AMN	0	1.42892
FOX	JDP2	0	1.26056
FOX	CTSB	0	1.05279
FOX	PLEK	0	1.07082
FOX	CYBA	0	1.526
FOX	MAN2B1	0	1.02074
FOX	UBE2G1	0	1.04218
FOX	TLR2	0	1.43873
FOX	NOCT	0	1.36662
FOX	HOXB4	0	1.43081
FOX	MLC1	0	1.0596
FOX	STAC3	0	1.03545
FOX	CDKN2D	0	1.0809
FOX	TXNDC5	0	1.05806
FOX	CD68	0	2.14149
FOX	CEBPA	0	1.59044
FOX	BIK	0	2.09343
FOX	DBI	0	1.17414
FOX	JMJD6	0	1.20859
FOX	S100A1	0	2.27094
FOX	MMP19	0	1.69259
FOX	PLAUR	0	1.81587
FOX	DAZAP2	0	1.0571
FOX	TIPARP	0	2.04824
FOX	HHEX	0	1.29744
FOX	CA2	0	2.72633
FOX	PDIA3	0	1.1149
FOX	AIF1L	0	2.54918
FOX	CD80	1	1.34171
FOX	TFB2M	0	1.36206
FOX	CD33	1	1.04865
FOX	SLFN12L	0	1.19814
FOX	PYROXD1	0	1.22198
FOX	FASTKD5	0	1.45045
FOX	HOXB2	0	1.48831
FOX	LAPTM4A	0	1.23126
FOX	SUCLG2	0	1.56125
FOX	MGST1	0	1.52581
GATA	FOSL2	2	1.03628
GATA	KLF10	0	1.84633
GATA	VIM	1	1.24124
GATA	MXI1	0	1.04221
GATA	C3orf80	0	1.05784
GATA	ARL4A	1	1.72159
GATA	SERTAD2	0	1.32703
GATA	PTP4A2	0	1.10478
GATA	BHLHE40	2	1.45393
GATA	NFIX	0	2.4369
GATA	NFIL3	1	2.66875
GATA	DDIT4	2	3.60843
GATA	RASGRP3	2	1.73577
GATA	KLF13	1	1.53228
GATA	CBX4	0	1.11539
GATA	RBM38	0	1.43217
GATA	TMTC2	0	1.89815
GATA	SDE2	1	1.11229
GATA	ZMAT3	1	1.0149
GATA	LSM14B	0	1.14385
GATA	CSRNP1	0	1.73485
GATA	PTX3	0	2.71068
GATA	VSIR	0	1.47997
GATA	RNF139	0	1.0701
GATA	DUSP6	0	2.83876
GATA	KBTBD8	0	1.00733
GATA	DUSP10	2	1.54763
GATA	RGCC	3	2.76428
GATA	RAB20	0	1.32324
GATA	HBEGF	0	1.68214
GATA	STK17B	4	2.1469
GATA	CD96	1	3.13663
GATA	TMEM167B	0	1.09533
GATA	MYO1B	3	1.85037
GATA	AHR	3	1.08674
GATA	COCH	0	1.53949
GATA	TP53BP2	1	1.03863
GATA	TRIB1	1	2.98974
GATA	KLF6	3	1.57889
GATA	TRAF4	4	1.69121
GATA	CCND3	3	1.27798
GATA	NKX2-3	0	1.27492
GATA	CXCL3	3	2.60164
GATA	PTP4A3	1	1.01723
GATA	SH2B3	0	1.25754
GATA	KLF2	3	2.02179
GATA	DYSF	0	3.00297
GATA	YPEL5	0	1.42133
GATA	ATP6V0C	0	1.04608
GATA	AQP3	0	1.74305
GATA	PRDM16	0	1.40915
GATA	UBE2J1	1	1.19074
GATA	SIK1	0	1.18276
GATA	FLT3	1	1.88148
GATA	MICALL2	0	1.07167
GATA	ZC3H12A	0	1.93028
GATA	CDKN1A	0	1.71197
GATA	TYROBP	0	1.86008
GATA	KYNU	1	1.72292
GATA	RAB11FIP1	2	2.07462
GATA	RNF11	2	1.00144
GATA	MED30	1	1.09848
GATA	NT5DC3	0	1.61529
GATA	SMYD3	1	1.47589
GATA	TNFRSF4	0	1.50458
GATA	MAFF	0	2.46557
GATA	TNFSF13	0	1.29604
GATA	OSGIN2	0	1.14786
GATA	ORAI1	0	1.72991
GATA	MDFI	0	2.50451
GATA	ETF1	0	1.29489
GATA	ADGRE5	1	1.86486
GATA	LCT	3	1.16317
GATA	PRKCD	0	1.04347
GATA	ANXA1	0	1.3523
GATA	IGSF10	0	2.92729
GATA	TNFAIP3	1	2.14712
GATA	ABHD2	1	1.18514
GATA	PADI4	0	1.33741
GATA	WT1	1	3.07963
GATA	LYRM1	1	1.30133
GATA	F3	0	1.10609
GATA	EMB	2	1.14203
GATA	LMNA	0	1.69306
GATA	JAG1	1	2.10257
GATA	LAMP1	0	1.06172
GATA	UBALD2	0	1.39174
GATA	CFD	0	3.35102
GATA	GPX1	0	1.43761
GATA	FRAT1	0	1.1159
GATA	IER3	1	2.38165
GATA	CAP1	1	1.01229
GATA	DUSP5	0	2.57863
GATA	CTSD	0	1.36787
GATA	CDV3	0	1.09185
GATA	SLC31A2	0	1.13985
GATA	HOXB3	0	1.81333
GATA	ATF3	0	3.11806
GATA	FOXC1	0	3.51857
GATA	PGAM1	0	1.11592
GATA	CMTM6	0	1.11804
GATA	LRG1	0	1.77552
GATA	WDR86	0	2.22617
GATA	NRG4	0	3.10234
GATA	CYSLTR2	1	1.05463
GATA	ARF1	0	1.02899
GATA	SRXN1	0	2.05896
GATA	LGALS3BP	1	2.11942
GATA	GGT5	0	2.22865
GATA	ARPC5L	0	1.72173
GATA	SBDS	0	1.20353
GATA	BNIP1	0	1.23424
GATA	GNA15	0	1.26641
GATA	SRP19	0	1.11399
GATA	PPA1	0	1.04915
GATA	IGFBP2	1	2.76152
GATA	PHLDA1	0	1.66136
GATA	IL1RAP	2	1.69329
GATA	TREM1	0	1.94357
GATA	CXCL8	0	3.25238
GATA	IRX3	2	1.19241
GATA	OSCAR	0	2.27359
GATA	CXCL2	0	2.78223
GATA	SPRY2	0	1.40795
GATA	CTSC	0	1.76904
GATA	ADCY2	0	2.11651
GATA	SGMS2	0	1.42966
GATA	SMIM3	1	1.5195
GATA	TMEM9B	0	1.09179
GATA	GPR183	0	1.76359
GATA	FAM81B	0	1.73965
GATA	UHRF1BP1L	0	1.1067
GATA	HOXB6	0	1.89037
GATA	ADGRE1	0	1.77165
GATA	RIT1	0	1.01781
GATA	DOK2	1	1.7582
GATA	YRDC	0	1.25444
GATA	PROK2	0	2.85267
GATA	CPD	1	1.33971
GATA	NFKBIA	1	1.84462
GATA	PER1	0	2.08407
GATA	DDX21	0	1.32247
GATA	MCL1	0	1.65691
GATA	HCAR3	1	1.26499
GATA	DCUN1D3	0	1.08543
GATA	AKIRIN1	0	1.43368
GATA	APOC2	0	2.19708
GATA	C3AR1	0	1.73193
GATA	ADGRG3	0	2.00306
GATA	BAHCC1	0	1.10601
GATA	AMN	0	1.42892
GATA	JDP2	0	1.26056
GATA	CTSB	0	1.05279
GATA	PLEK	0	1.07082
GATA	CYBA	0	1.526
GATA	MAN2B1	0	1.02074
GATA	UBE2G1	0	1.04218
GATA	TLR2	0	1.43873
GATA	NOCT	0	1.36662
GATA	HOXB4	0	1.43081
GATA	MLC1	0	1.0596
GATA	STAC3	0	1.03545
GATA	CDKN2D	0	1.0809
GATA	TXNDC5	0	1.05806
GATA	CD68	0	2.14149
GATA	CEBPA	0	1.59044
GATA	BIK	1	2.09343
GATA	DBI	0	1.17414
GATA	JMJD6	0	1.20859
GATA	S100A1	0	2.27094
GATA	MMP19	0	1.69259
GATA	PLAUR	0	1.81587
GATA	DAZAP2	0	1.0571
GATA	TIPARP	0	2.04824
GATA	HHEX	0	1.29744
GATA	CA2	0	2.72633
GATA	PDIA3	0	1.1149
GATA	AIF1L	0	2.54918
GATA	CD80	0	1.34171
GATA	TFB2M	0	1.36206
GATA	CD33	0	1.04865
GATA	SLFN12L	0	1.19814
GATA	PYROXD1	0	1.22198
GATA	FASTKD5	0	1.45045
GATA	HOXB2	0	1.48831
GATA	LAPTM4A	0	1.23126
GATA	SUCLG2	0	1.56125
GATA	MGST1	0	1.52581
IKZF	FOSL2	5	1.03628
IKZF	KLF10	1	1.84633
IKZF	VIM	1	1.24124
IKZF	MXI1	2	1.04221
IKZF	C3orf80	0	1.05784
IKZF	ARL4A	1	1.72159
IKZF	SERTAD2	1	1.32703
IKZF	PTP4A2	1	1.10478
IKZF	BHLHE40	1	1.45393
IKZF	NFIX	0	2.4369
IKZF	NFIL3	1	2.66875
IKZF	DDIT4	1	3.60843
IKZF	RASGRP3	1	1.73577
IKZF	KLF13	4	1.53228
IKZF	CBX4	0	1.11539
IKZF	RBM38	0	1.43217
IKZF	TMTC2	2	1.89815
IKZF	SDE2	1	1.11229
IKZF	ZMAT3	0	1.0149
IKZF	LSM14B	0	1.14385
IKZF	CSRNP1	2	1.73485
IKZF	PTX3	1	2.71068
IKZF	VSIR	0	1.47997
IKZF	RNF139	0	1.0701
IKZF	DUSP6	1	2.83876
IKZF	KBTBD8	0	1.00733
IKZF	DUSP10	2	1.54763
IKZF	RGCC	0	2.76428
IKZF	RAB20	0	1.32324
IKZF	HBEGF	0	1.68214
IKZF	STK17B	0	2.1469
IKZF	CD96	0	3.13663
IKZF	TMEM167B	1	1.09533
IKZF	MYO1B	1	1.85037
IKZF	AHR	4	1.08674
IKZF	COCH	0	1.53949
IKZF	TP53BP2	0	1.03863
IKZF	TRIB1	6	2.98974
IKZF	KLF6	1	1.57889
IKZF	TRAF4	4	1.69121
IKZF	CCND3	2	1.27798
IKZF	NKX2-3	2	1.27492
IKZF	CXCL3	1	2.60164
IKZF	PTP4A3	1	1.01723
IKZF	SH2B3	5	1.25754
IKZF	KLF2	3	2.02179
IKZF	DYSF	0	3.00297
IKZF	YPEL5	2	1.42133
IKZF	ATP6V0C	1	1.04608
IKZF	AQP3	0	1.74305
IKZF	PRDM16	0	1.40915
IKZF	UBE2J1	0	1.19074
IKZF	SIK1	3	1.18276
IKZF	FLT3	0	1.88148
IKZF	MICALL2	3	1.07167
IKZF	ZC3H12A	0	1.93028
IKZF	CDKN1A	1	1.71197
IKZF	TYROBP	0	1.86008
IKZF	KYNU	1	1.72292
IKZF	RAB11FIP1	0	2.07462
IKZF	RNF11	1	1.00144
IKZF	MED30	1	1.09848
IKZF	NT5DC3	0	1.61529
IKZF	SMYD3	0	1.47589
IKZF	TNFRSF4	2	1.50458
IKZF	MAFF	1	2.46557
IKZF	TNFSF13	0	1.29604
IKZF	OSGIN2	0	1.14786
IKZF	ORAI1	1	1.72991
IKZF	MDFI	0	2.50451
IKZF	ETF1	0	1.29489
IKZF	ADGRE5	0	1.86486
IKZF	LCT	2	1.16317
IKZF	PRKCD	1	1.04347
IKZF	ANXA1	0	1.3523
IKZF	IGSF10	0	2.92729
IKZF	TNFAIP3	1	2.14712
IKZF	ABHD2	1	1.18514
IKZF	PADI4	0	1.33741
IKZF	WT1	0	3.07963
IKZF	LYRM1	0	1.30133
IKZF	F3	0	1.10609
IKZF	EMB	1	1.14203
IKZF	LMNA	1	1.69306
IKZF	JAG1	0	2.10257
IKZF	LAMP1	0	1.06172
IKZF	UBALD2	0	1.39174
IKZF	CFD	1	3.35102
IKZF	GPX1	0	1.43761
IKZF	FRAT1	0	1.1159
IKZF	IER3	0	2.38165
IKZF	CAP1	2	1.01229
IKZF	DUSP5	0	2.57863
IKZF	CTSD	0	1.36787
IKZF	CDV3	0	1.09185
IKZF	SLC31A2	0	1.13985
IKZF	HOXB3	0	1.81333
IKZF	ATF3	0	3.11806
IKZF	FOXC1	0	3.51857
IKZF	PGAM1	0	1.11592
IKZF	CMTM6	1	1.11804
IKZF	LRG1	0	1.77552
IKZF	WDR86	0	2.22617
IKZF	NRG4	0	3.10234
IKZF	CYSLTR2	2	1.05463
IKZF	ARF1	0	1.02899
IKZF	SRXN1	0	2.05896
IKZF	LGALS3BP	0	2.11942
IKZF	GGT5	0	2.22865
IKZF	ARPC5L	0	1.72173
IKZF	SBDS	0	1.20353
IKZF	BNIP1	0	1.23424
IKZF	GNA15	1	1.26641
IKZF	SRP19	0	1.11399
IKZF	PPA1	1	1.04915
IKZF	IGFBP2	1	2.76152
IKZF	PHLDA1	0	1.66136
IKZF	IL1RAP	1	1.69329
IKZF	TREM1	2	1.94357
IKZF	CXCL8	0	3.25238
IKZF	IRX3	1	1.19241
IKZF	OSCAR	0	2.27359
IKZF	CXCL2	0	2.78223
IKZF	SPRY2	1	1.40795
IKZF	CTSC	0	1.76904
IKZF	ADCY2	0	2.11651
IKZF	SGMS2	0	1.42966
IKZF	SMIM3	0	1.5195
IKZF	TMEM9B	0	1.09179
IKZF	GPR183	0	1.76359
IKZF	FAM81B	0	1.73965
IKZF	UHRF1BP1L	0	1.1067
IKZF	HOXB6	0	1.89037
IKZF	ADGRE1	0	1.77165
IKZF	RIT1	0	1.01781
IKZF	DOK2	0	1.7582
IKZF	YRDC	0	1.25444
IKZF	PROK2	0	2.85267
IKZF	CPD	0	1.33971
IKZF	NFKBIA	2	1.84462
IKZF	PER1	1	2.08407
IKZF	DDX21	1	1.32247
IKZF	MCL1	1	1.65691
IKZF	HCAR3	0	1.26499
IKZF	DCUN1D3	0	1.08543
IKZF	AKIRIN1	0	1.43368
IKZF	APOC2	0	2.19708
IKZF	C3AR1	0	1.73193
IKZF	ADGRG3	0	2.00306
IKZF	BAHCC1	0	1.10601
IKZF	AMN	0	1.42892
IKZF	JDP2	0	1.26056
IKZF	CTSB	0	1.05279
IKZF	PLEK	0	1.07082
IKZF	CYBA	0	1.526
IKZF	MAN2B1	0	1.02074
IKZF	UBE2G1	0	1.04218
IKZF	TLR2	0	1.43873
IKZF	NOCT	0	1.36662
IKZF	HOXB4	0	1.43081
IKZF	MLC1	0	1.0596
IKZF	STAC3	0	1.03545
IKZF	CDKN2D	0	1.0809
IKZF	TXNDC5	0	1.05806
IKZF	CD68	0	2.14149
IKZF	CEBPA	0	1.59044
IKZF	BIK	0	2.09343
IKZF	DBI	0	1.17414
IKZF	JMJD6	0	1.20859
IKZF	S100A1	0	2.27094
IKZF	MMP19	0	1.69259
IKZF	PLAUR	0	1.81587
IKZF	DAZAP2	0	1.0571
IKZF	TIPARP	0	2.04824
IKZF	HHEX	0	1.29744
IKZF	CA2	0	2.72633
IKZF	PDIA3	0	1.1149
IKZF	AIF1L	0	2.54918
IKZF	CD80	2	1.34171
IKZF	TFB2M	1	1.36206
IKZF	CD33	0	1.04865
IKZF	SLFN12L	0	1.19814
IKZF	PYROXD1	0	1.22198
IKZF	FASTKD5	0	1.45045
IKZF	HOXB2	0	1.48831
IKZF	LAPTM4A	0	1.23126
IKZF	SUCLG2	0	1.56125
IKZF	MGST1	0	1.52581
IRF	FOSL2	0	1.03628
IRF	KLF10	1	1.84633
IRF	VIM	0	1.24124
IRF	MXI1	1	1.04221
IRF	C3orf80	0	1.05784
IRF	ARL4A	0	1.72159
IRF	SERTAD2	1	1.32703
IRF	PTP4A2	0	1.10478
IRF	BHLHE40	0	1.45393
IRF	NFIX	0	2.4369
IRF	NFIL3	1	2.66875
IRF	DDIT4	0	3.60843
IRF	RASGRP3	0	1.73577
IRF	KLF13	0	1.53228
IRF	CBX4	0	1.11539
IRF	RBM38	0	1.43217
IRF	TMTC2	0	1.89815
IRF	SDE2	0	1.11229
IRF	ZMAT3	0	1.0149
IRF	LSM14B	0	1.14385
IRF	CSRNP1	0	1.73485
IRF	PTX3	0	2.71068
IRF	VSIR	0	1.47997
IRF	RNF139	0	1.0701
IRF	DUSP6	0	2.83876
IRF	KBTBD8	0	1.00733
IRF	DUSP10	0	1.54763
IRF	RGCC	0	2.76428
IRF	RAB20	1	1.32324
IRF	HBEGF	0	1.68214
IRF	STK17B	0	2.1469
IRF	CD96	0	3.13663
IRF	TMEM167B	0	1.09533
IRF	MYO1B	0	1.85037
IRF	AHR	0	1.08674
IRF	COCH	0	1.53949
IRF	TP53BP2	0	1.03863
IRF	TRIB1	0	2.98974
IRF	KLF6	2	1.57889
IRF	TRAF4	0	1.69121
IRF	CCND3	0	1.27798
IRF	NKX2-3	0	1.27492
IRF	CXCL3	0	2.60164
IRF	PTP4A3	0	1.01723
IRF	SH2B3	0	1.25754
IRF	KLF2	1	2.02179
IRF	DYSF	0	3.00297
IRF	YPEL5	0	1.42133
IRF	ATP6V0C	0	1.04608
IRF	AQP3	0	1.74305
IRF	PRDM16	0	1.40915
IRF	UBE2J1	0	1.19074
IRF	SIK1	0	1.18276
IRF	FLT3	0	1.88148
IRF	MICALL2	0	1.07167
IRF	ZC3H12A	0	1.93028
IRF	CDKN1A	0	1.71197
IRF	TYROBP	0	1.86008
IRF	KYNU	0	1.72292
IRF	RAB11FIP1	0	2.07462
IRF	RNF11	0	1.00144
IRF	MED30	0	1.09848
IRF	NT5DC3	0	1.61529
IRF	SMYD3	0	1.47589
IRF	TNFRSF4	0	1.50458
IRF	MAFF	0	2.46557
IRF	TNFSF13	0	1.29604
IRF	OSGIN2	1	1.14786
IRF	ORAI1	0	1.72991
IRF	MDFI	0	2.50451
IRF	ETF1	0	1.29489
IRF	ADGRE5	0	1.86486
IRF	LCT	0	1.16317
IRF	PRKCD	0	1.04347
IRF	ANXA1	0	1.3523
IRF	IGSF10	0	2.92729
IRF	TNFAIP3	0	2.14712
IRF	ABHD2	0	1.18514
IRF	PADI4	0	1.33741
IRF	WT1	0	3.07963
IRF	LYRM1	0	1.30133
IRF	F3	1	1.10609
IRF	EMB	0	1.14203
IRF	LMNA	0	1.69306
IRF	JAG1	0	2.10257
IRF	LAMP1	0	1.06172
IRF	UBALD2	0	1.39174
IRF	CFD	0	3.35102
IRF	GPX1	0	1.43761
IRF	FRAT1	0	1.1159
IRF	IER3	0	2.38165
IRF	CAP1	0	1.01229
IRF	DUSP5	1	2.57863
IRF	CTSD	0	1.36787
IRF	CDV3	0	1.09185
IRF	SLC31A2	0	1.13985
IRF	HOXB3	0	1.81333
IRF	ATF3	0	3.11806
IRF	FOXC1	0	3.51857
IRF	PGAM1	0	1.11592
IRF	CMTM6	1	1.11804
IRF	LRG1	0	1.77552
IRF	WDR86	0	2.22617
IRF	NRG4	0	3.10234
IRF	CYSLTR2	1	1.05463
IRF	ARF1	0	1.02899
IRF	SRXN1	0	2.05896
IRF	LGALS3BP	1	2.11942
IRF	GGT5	0	2.22865
IRF	ARPC5L	0	1.72173
IRF	SBDS	0	1.20353
IRF	BNIP1	0	1.23424
IRF	GNA15	0	1.26641
IRF	SRP19	0	1.11399
IRF	PPA1	0	1.04915
IRF	IGFBP2	0	2.76152
IRF	PHLDA1	0	1.66136
IRF	IL1RAP	0	1.69329
IRF	TREM1	0	1.94357
[truncated: 2,513 more rows]

## Sheet: AHR
TF Family	Target Gene	#Connected Sites	ITD-PBSC log2FC
AHR	FOSL2	2	1.03628
AHR	KLF10	0	1.84633
AHR	VIM	0	1.24124
AHR	MXI1	2	1.04221
AHR	C3orf80	1	1.05784
AHR	ARL4A	0	1.72159
AHR	SERTAD2	1	1.32703
AHR	PTP4A2	1	1.10478
AHR	BHLHE40	0	1.45393
AHR	NFIX	0	2.4369
AHR	NFIL3	2	2.66875
AHR	DDIT4	2	3.60843
AHR	RASGRP3	0	1.73577
AHR	KLF13	4	1.53228
AHR	CBX4	1	1.11539
AHR	RBM38	0	1.43217
AHR	TMTC2	0	1.89815
AHR	SDE2	0	1.11229
AHR	ZMAT3	0	1.0149
AHR	LSM14B	0	1.14385
AHR	CSRNP1	1	1.73485
AHR	PTX3	0	2.71068
AHR	VSIR	0	1.47997
AHR	RNF139	1	1.0701
AHR	DUSP6	0	2.83876
AHR	KBTBD8	1	1.00733
AHR	DUSP10	1	1.54763
AHR	RGCC	3	2.76428
AHR	RAB20	0	1.32324
AHR	HBEGF	0	1.68214
AHR	STK17B	3	2.1469
AHR	CD96	1	3.13663
AHR	TMEM167B	0	1.09533
AHR	MYO1B	0	1.85037
AHR	AHR	0	1.08674
AHR	COCH	0	1.53949
AHR	TP53BP2	0	1.03863
AHR	TRIB1	2	2.98974
AHR	KLF6	2	1.57889
AHR	TRAF4	0	1.69121
AHR	CCND3	1	1.27798
AHR	NKX2-3	1	1.27492
AHR	CXCL3	0	2.60164
AHR	PTP4A3	1	1.01723
AHR	SH2B3	0	1.25754
AHR	KLF2	0	2.02179
AHR	DYSF	0	3.00297
AHR	YPEL5	1	1.42133
AHR	ATP6V0C	1	1.04608
AHR	AQP3	0	1.74305
AHR	PRDM16	3	1.40915
AHR	UBE2J1	0	1.19074
AHR	SIK1	0	1.18276
AHR	FLT3	0	1.88148
AHR	MICALL2	0	1.07167
AHR	ZC3H12A	0	1.93028
AHR	CDKN1A	0	1.71197
AHR	TYROBP	0	1.86008
AHR	KYNU	0	1.72292
AHR	RAB11FIP1	3	2.07462
AHR	RNF11	1	1.00144
AHR	MED30	0	1.09848
AHR	NT5DC3	1	1.61529
AHR	SMYD3	2	1.47589
AHR	TNFRSF4	0	1.50458
AHR	MAFF	2	2.46557
AHR	TNFSF13	0	1.29604
AHR	OSGIN2	0	1.14786
AHR	ORAI1	0	1.72991
AHR	MDFI	0	2.50451
AHR	ETF1	0	1.29489
AHR	ADGRE5	0	1.86486
AHR	LCT	3	1.16317
AHR	PRKCD	0	1.04347
AHR	ANXA1	0	1.3523
AHR	IGSF10	0	2.92729
AHR	TNFAIP3	1	2.14712
AHR	ABHD2	1	1.18514
AHR	PADI4	0	1.33741
AHR	WT1	0	3.07963
AHR	LYRM1	0	1.30133
AHR	F3	1	1.10609
AHR	EMB	0	1.14203
AHR	LMNA	1	1.69306
AHR	JAG1	0	2.10257
AHR	LAMP1	2	1.06172
AHR	UBALD2	0	1.39174
AHR	CFD	0	3.35102
AHR	GPX1	0	1.43761
AHR	FRAT1	1	1.1159
AHR	IER3	1	2.38165
AHR	CAP1	0	1.01229
AHR	DUSP5	2	2.57863
AHR	CTSD	1	1.36787
AHR	CDV3	0	1.09185
AHR	SLC31A2	0	1.13985
AHR	HOXB3	0	1.81333
AHR	ATF3	0	3.11806
AHR	FOXC1	0	3.51857
AHR	PGAM1	0	1.11592
AHR	CMTM6	0	1.11804
AHR	LRG1	0	1.77552
AHR	WDR86	0	2.22617
AHR	NRG4	0	3.10234
AHR	CYSLTR2	0	1.05463
AHR	ARF1	0	1.02899
AHR	SRXN1	0	2.05896
AHR	LGALS3BP	1	2.11942
AHR	GGT5	0	2.22865
AHR	ARPC5L	0	1.72173
AHR	SBDS	0	1.20353
AHR	BNIP1	0	1.23424
AHR	GNA15	0	1.26641
AHR	SRP19	0	1.11399
AHR	PPA1	0	1.04915
AHR	IGFBP2	0	2.76152
AHR	PHLDA1	1	1.66136
AHR	IL1RAP	0	1.69329
AHR	TREM1	0	1.94357
AHR	CXCL8	0	3.25238
AHR	IRX3	1	1.19241
AHR	OSCAR	0	2.27359
AHR	CXCL2	0	2.78223
AHR	SPRY2	1	1.40795
AHR	CTSC	1	1.76904
AHR	ADCY2	0	2.11651
AHR	SGMS2	0	1.42966
AHR	SMIM3	0	1.5195
AHR	TMEM9B	0	1.09179
AHR	GPR183	0	1.76359
AHR	FAM81B	0	1.73965
AHR	UHRF1BP1L	0	1.1067
AHR	HOXB6	0	1.89037
AHR	ADGRE1	0	1.77165
AHR	RIT1	0	1.01781
AHR	DOK2	0	1.7582
AHR	YRDC	0	1.25444
AHR	PROK2	0	2.85267
AHR	CPD	1	1.33971
AHR	NFKBIA	1	1.84462
AHR	PER1	0	2.08407
AHR	DDX21	0	1.32247
AHR	MCL1	0	1.65691
AHR	HCAR3	1	1.26499
AHR	DCUN1D3	0	1.08543
AHR	AKIRIN1	0	1.43368
AHR	APOC2	0	2.19708
AHR	C3AR1	0	1.73193
AHR	ADGRG3	0	2.00306
AHR	BAHCC1	0	1.10601
AHR	AMN	0	1.42892
AHR	JDP2	0	1.26056
AHR	CTSB	0	1.05279
AHR	PLEK	0	1.07082
AHR	CYBA	0	1.526
AHR	MAN2B1	1	1.02074
AHR	UBE2G1	0	1.04218
AHR	TLR2	0	1.43873
AHR	NOCT	0	1.36662
AHR	HOXB4	0	1.43081
AHR	MLC1	0	1.0596
AHR	STAC3	0	1.03545
AHR	CDKN2D	0	1.0809
AHR	TXNDC5	0	1.05806
AHR	CD68	0	2.14149
AHR	CEBPA	3	1.59044
AHR	BIK	0	2.09343
AHR	DBI	0	1.17414
AHR	JMJD6	1	1.20859
AHR	S100A1	0	2.27094
AHR	MMP19	0	1.69259
AHR	PLAUR	0	1.81587
AHR	DAZAP2	1	1.0571
AHR	TIPARP	0	2.04824
AHR	HHEX	0	1.29744
AHR	CA2	0	2.72633
AHR	PDIA3	0	1.1149
AHR	AIF1L	0	2.54918
AHR	CD80	0	1.34171
AHR	TFB2M	0	1.36206
AHR	CD33	0	1.04865
AHR	SLFN12L	0	1.19814
AHR	PYROXD1	0	1.22198
AHR	FASTKD5	0	1.45045
AHR	HOXB2	0	1.48831
AHR	LAPTM4A	0	1.23126
AHR	SUCLG2	0	1.56125
AHR	MGST1	2	1.52581

## Sheet: AP-1
TF Family	Target Gene	#Connected Sites	ITD-PBSC log2FC
AP-1	FOSL2	3	1.03628
AP-1	KLF10	4	1.84633
AP-1	VIM	4	1.24124
AP-1	MXI1	1	1.04221
AP-1	C3orf80	0	1.05784
AP-1	ARL4A	3	1.72159
AP-1	SERTAD2	1	1.32703
AP-1	PTP4A2	2	1.10478
AP-1	BHLHE40	6	1.45393
AP-1	NFIX	2	2.4369
AP-1	NFIL3	6	2.66875
AP-1	DDIT4	2	3.60843
AP-1	RASGRP3	0	1.73577
AP-1	KLF13	3	1.53228
AP-1	CBX4	0	1.11539
AP-1	RBM38	0	1.43217
AP-1	TMTC2	1	1.89815
AP-1	SDE2	0	1.11229
AP-1	ZMAT3	0	1.0149
AP-1	LSM14B	0	1.14385
AP-1	CSRNP1	4	1.73485
AP-1	PTX3	1	2.71068
AP-1	VSIR	0	1.47997
AP-1	RNF139	0	1.0701
AP-1	DUSP6	4	2.83876
AP-1	KBTBD8	0	1.00733
AP-1	DUSP10	8	1.54763
AP-1	RGCC	3	2.76428
AP-1	RAB20	1	1.32324
AP-1	HBEGF	0	1.68214
AP-1	STK17B	3	2.1469
AP-1	CD96	0	3.13663
AP-1	TMEM167B	0	1.09533
AP-1	MYO1B	2	1.85037
AP-1	AHR	5	1.08674
AP-1	COCH	0	1.53949
AP-1	TP53BP2	4	1.03863
AP-1	TRIB1	13	2.98974
AP-1	KLF6	18	1.57889
AP-1	TRAF4	0	1.69121
AP-1	CCND3	2	1.27798
AP-1	NKX2-3	2	1.27492
AP-1	CXCL3	7	2.60164
AP-1	PTP4A3	0	1.01723
AP-1	SH2B3	2	1.25754
AP-1	KLF2	2	2.02179
AP-1	DYSF	3	3.00297
AP-1	YPEL5	0	1.42133
AP-1	ATP6V0C	0	1.04608
AP-1	AQP3	2	1.74305
AP-1	PRDM16	1	1.40915
AP-1	UBE2J1	1	1.19074
AP-1	SIK1	0	1.18276
AP-1	FLT3	1	1.88148
AP-1	MICALL2	2	1.07167
AP-1	ZC3H12A	1	1.93028
AP-1	CDKN1A	1	1.71197
AP-1	TYROBP	0	1.86008
AP-1	KYNU	2	1.72292
AP-1	RAB11FIP1	0	2.07462
AP-1	RNF11	2	1.00144
AP-1	MED30	0	1.09848
AP-1	NT5DC3	1	1.61529
AP-1	SMYD3	1	1.47589
AP-1	TNFRSF4	0	1.50458
AP-1	MAFF	0	2.46557
AP-1	TNFSF13	0	1.29604
AP-1	OSGIN2	0	1.14786
AP-1	ORAI1	2	1.72991
AP-1	MDFI	0	2.50451
AP-1	ETF1	0	1.29489
AP-1	ADGRE5	0	1.86486
AP-1	LCT	1	1.16317
AP-1	PRKCD	0	1.04347
AP-1	ANXA1	6	1.3523
AP-1	IGSF10	0	2.92729
AP-1	TNFAIP3	2	2.14712
AP-1	ABHD2	5	1.18514
AP-1	PADI4	1	1.33741
AP-1	WT1	1	3.07963
AP-1	LYRM1	2	1.30133
AP-1	F3	3	1.10609
AP-1	EMB	0	1.14203
AP-1	LMNA	8	1.69306
AP-1	JAG1	1	2.10257
AP-1	LAMP1	1	1.06172
AP-1	UBALD2	0	1.39174
AP-1	CFD	0	3.35102
AP-1	GPX1	1	1.43761
AP-1	FRAT1	0	1.1159
AP-1	IER3	0	2.38165
AP-1	CAP1	1	1.01229
AP-1	DUSP5	3	2.57863
AP-1	CTSD	3	1.36787
AP-1	CDV3	2	1.09185
AP-1	SLC31A2	1	1.13985
AP-1	HOXB3	0	1.81333
AP-1	ATF3	1	3.11806
AP-1	FOXC1	0	3.51857
AP-1	PGAM1	0	1.11592
AP-1	CMTM6	1	1.11804
AP-1	LRG1	0	1.77552
AP-1	WDR86	0	2.22617
AP-1	NRG4	1	3.10234
AP-1	CYSLTR2	2	1.05463
AP-1	ARF1	2	1.02899
AP-1	SRXN1	2	2.05896
AP-1	LGALS3BP	1	2.11942
AP-1	GGT5	0	2.22865
AP-1	ARPC5L	1	1.72173
AP-1	SBDS	0	1.20353
AP-1	BNIP1	0	1.23424
AP-1	GNA15	0	1.26641
AP-1	SRP19	0	1.11399
AP-1	PPA1	0	1.04915
AP-1	IGFBP2	0	2.76152
AP-1	PHLDA1	5	1.66136
AP-1	IL1RAP	4	1.69329
AP-1	TREM1	2	1.94357
AP-1	CXCL8	0	3.25238
AP-1	IRX3	2	1.19241
AP-1	OSCAR	0	2.27359
AP-1	CXCL2	2	2.78223
AP-1	SPRY2	3	1.40795
AP-1	CTSC	0	1.76904
AP-1	ADCY2	1	2.11651
AP-1	SGMS2	2	1.42966
AP-1	SMIM3	0	1.5195
AP-1	TMEM9B	0	1.09179
AP-1	GPR183	1	1.76359
AP-1	FAM81B	1	1.73965
AP-1	UHRF1BP1L	1	1.1067
AP-1	HOXB6	0	1.89037
AP-1	ADGRE1	0	1.77165
AP-1	RIT1	2	1.01781
AP-1	DOK2	0	1.7582
AP-1	YRDC	0	1.25444
AP-1	PROK2	0	2.85267
AP-1	CPD	1	1.33971
AP-1	NFKBIA	2	1.84462
AP-1	PER1	1	2.08407
AP-1	DDX21	0	1.32247
AP-1	MCL1	1	1.65691
AP-1	HCAR3	0	1.26499
AP-1	DCUN1D3	0	1.08543
AP-1	AKIRIN1	0	1.43368
AP-1	APOC2	0	2.19708
AP-1	C3AR1	1	1.73193
AP-1	ADGRG3	0	2.00306
AP-1	BAHCC1	0	1.10601
AP-1	AMN	0	1.42892
AP-1	JDP2	1	1.26056
AP-1	CTSB	0	1.05279
AP-1	PLEK	0	1.07082
AP-1	CYBA	0	1.526
AP-1	MAN2B1	0	1.02074
AP-1	UBE2G1	0	1.04218
AP-1	TLR2	0	1.43873
AP-1	NOCT	0	1.36662
AP-1	HOXB4	0	1.43081
AP-1	MLC1	0	1.0596
AP-1	STAC3	2	1.03545
AP-1	CDKN2D	0	1.0809
AP-1	TXNDC5	0	1.05806
AP-1	CD68	2	2.14149
AP-1	CEBPA	2	1.59044
AP-1	BIK	1	2.09343
AP-1	DBI	1	1.17414
AP-1	JMJD6	0	1.20859
AP-1	S100A1	0	2.27094
AP-1	MMP19	3	1.69259
AP-1	PLAUR	0	1.81587
AP-1	DAZAP2	0	1.0571
AP-1	TIPARP	0	2.04824
AP-1	HHEX	0	1.29744
AP-1	CA2	0	2.72633
AP-1	PDIA3	0	1.1149
AP-1	AIF1L	0	2.54918
AP-1	CD80	0	1.34171
AP-1	TFB2M	0	1.36206
AP-1	CD33	0	1.04865
AP-1	SLFN12L	1	1.19814
AP-1	PYROXD1	0	1.22198
AP-1	FASTKD5	3	1.45045
AP-1	HOXB2	0	1.48831
AP-1	LAPTM4A	0	1.23126
AP-1	SUCLG2	0	1.56125
AP-1	MGST1	0	1.52581

## Sheet: ATF-CREB
TF Family	Target Gene	#Connected Sites	ITD-PBSC log2FC
ATF-CREB	FOSL2	1	1.03628
ATF-CREB	KLF10	0	1.84633
ATF-CREB	VIM	0	1.24124
ATF-CREB	MXI1	1	1.04221
ATF-CREB	C3orf80	0	1.05784
ATF-CREB	ARL4A	0	1.72159
ATF-CREB	SERTAD2	0	1.32703
ATF-CREB	PTP4A2	0	1.10478
ATF-CREB	BHLHE40	0	1.45393
ATF-CREB	NFIX	0	2.4369
ATF-CREB	NFIL3	0	2.66875
ATF-CREB	DDIT4	0	3.60843
ATF-CREB	RASGRP3	0	1.73577
ATF-CREB	KLF13	2	1.53228
ATF-CREB	CBX4	0	1.11539
ATF-CREB	RBM38	0	1.43217
ATF-CREB	TMTC2	0	1.89815
ATF-CREB	SDE2	2	1.11229
ATF-CREB	ZMAT3	0	1.0149
ATF-CREB	LSM14B	0	1.14385
ATF-CREB	CSRNP1	0	1.73485
ATF-CREB	PTX3	0	2.71068
ATF-CREB	VSIR	0	1.47997
ATF-CREB	RNF139	0	1.0701
ATF-CREB	DUSP6	0	2.83876
ATF-CREB	KBTBD8	0	1.00733
ATF-CREB	DUSP10	2	1.54763
ATF-CREB	RGCC	1	2.76428
ATF-CREB	RAB20	0	1.32324
ATF-CREB	HBEGF	0	1.68214
ATF-CREB	STK17B	1	2.1469
ATF-CREB	CD96	0	3.13663
ATF-CREB	TMEM167B	0	1.09533
ATF-CREB	MYO1B	0	1.85037
ATF-CREB	AHR	0	1.08674
ATF-CREB	COCH	0	1.53949
ATF-CREB	TP53BP2	0	1.03863
ATF-CREB	TRIB1	1	2.98974
ATF-CREB	KLF6	2	1.57889
ATF-CREB	TRAF4	0	1.69121
ATF-CREB	CCND3	0	1.27798
ATF-CREB	NKX2-3	0	1.27492
ATF-CREB	CXCL3	0	2.60164
ATF-CREB	PTP4A3	1	1.01723
ATF-CREB	SH2B3	0	1.25754
ATF-CREB	KLF2	0	2.02179
ATF-CREB	DYSF	0	3.00297
ATF-CREB	YPEL5	0	1.42133
ATF-CREB	ATP6V0C	1	1.04608
ATF-CREB	AQP3	0	1.74305
ATF-CREB	PRDM16	0	1.40915
ATF-CREB	UBE2J1	1	1.19074
ATF-CREB	SIK1	0	1.18276
ATF-CREB	FLT3	0	1.88148
ATF-CREB	MICALL2	0	1.07167
ATF-CREB	ZC3H12A	0	1.93028
ATF-CREB	CDKN1A	0	1.71197
ATF-CREB	TYROBP	0	1.86008
ATF-CREB	KYNU	0	1.72292
ATF-CREB	RAB11FIP1	0	2.07462
ATF-CREB	RNF11	0	1.00144
ATF-CREB	MED30	0	1.09848
ATF-CREB	NT5DC3	0	1.61529
ATF-CREB	SMYD3	1	1.47589
ATF-CREB	TNFRSF4	0	1.50458
ATF-CREB	MAFF	2	2.46557
ATF-CREB	TNFSF13	0	1.29604
ATF-CREB	OSGIN2	0	1.14786
ATF-CREB	ORAI1	1	1.72991
ATF-CREB	MDFI	0	2.50451
ATF-CREB	ETF1	1	1.29489
ATF-CREB	ADGRE5	0	1.86486
ATF-CREB	LCT	0	1.16317
ATF-CREB	PRKCD	0	1.04347
ATF-CREB	ANXA1	0	1.3523
ATF-CREB	IGSF10	0	2.92729
ATF-CREB	TNFAIP3	1	2.14712
ATF-CREB	ABHD2	1	1.18514
ATF-CREB	PADI4	0	1.33741
ATF-CREB	WT1	1	3.07963
ATF-CREB	LYRM1	0	1.30133
ATF-CREB	F3	1	1.10609
ATF-CREB	EMB	0	1.14203
ATF-CREB	LMNA	1	1.69306
ATF-CREB	JAG1	0	2.10257
ATF-CREB	LAMP1	2	1.06172
ATF-CREB	UBALD2	0	1.39174
ATF-CREB	CFD	0	3.35102
ATF-CREB	GPX1	1	1.43761
ATF-CREB	FRAT1	2	1.1159
ATF-CREB	IER3	1	2.38165
ATF-CREB	CAP1	0	1.01229
ATF-CREB	DUSP5	0	2.57863
ATF-CREB	CTSD	1	1.36787
ATF-CREB	CDV3	0	1.09185
ATF-CREB	SLC31A2	0	1.13985
ATF-CREB	HOXB3	0	1.81333
ATF-CREB	ATF3	0	3.11806
ATF-CREB	FOXC1	0	3.51857
ATF-CREB	PGAM1	0	1.11592
ATF-CREB	CMTM6	1	1.11804
ATF-CREB	LRG1	0	1.77552
ATF-CREB	WDR86	0	2.22617
ATF-CREB	NRG4	0	3.10234
ATF-CREB	CYSLTR2	0	1.05463
ATF-CREB	ARF1	1	1.02899
ATF-CREB	SRXN1	0	2.05896
ATF-CREB	LGALS3BP	0	2.11942
ATF-CREB	GGT5	0	2.22865
ATF-CREB	ARPC5L	0	1.72173
ATF-CREB	SBDS	0	1.20353
ATF-CREB	BNIP1	0	1.23424
ATF-CREB	GNA15	0	1.26641
ATF-CREB	SRP19	1	1.11399
ATF-CREB	PPA1	0	1.04915
ATF-CREB	IGFBP2	0	2.76152
ATF-CREB	PHLDA1	0	1.66136
ATF-CREB	IL1RAP	1	1.69329
ATF-CREB	TREM1	1	1.94357
ATF-CREB	CXCL8	0	3.25238
ATF-CREB	IRX3	1	1.19241
ATF-CREB	OSCAR	0	2.27359
ATF-CREB	CXCL2	0	2.78223
ATF-CREB	SPRY2	0	1.40795
ATF-CREB	CTSC	0	1.76904
ATF-CREB	ADCY2	0	2.11651
ATF-CREB	SGMS2	0	1.42966
ATF-CREB	SMIM3	0	1.5195
ATF-CREB	TMEM9B	0	1.09179
ATF-CREB	GPR183	0	1.76359
ATF-CREB	FAM81B	0	1.73965
ATF-CREB	UHRF1BP1L	0	1.1067
ATF-CREB	HOXB6	0	1.89037
ATF-CREB	ADGRE1	0	1.77165
ATF-CREB	RIT1	0	1.01781
ATF-CREB	DOK2	0	1.7582
ATF-CREB	YRDC	0	1.25444
ATF-CREB	PROK2	0	2.85267
ATF-CREB	CPD	0	1.33971
ATF-CREB	NFKBIA	0	1.84462
ATF-CREB	PER1	2	2.08407
ATF-CREB	DDX21	0	1.32247
ATF-CREB	MCL1	0	1.65691
ATF-CREB	HCAR3	1	1.26499
ATF-CREB	DCUN1D3	0	1.08543
ATF-CREB	AKIRIN1	1	1.43368
ATF-CREB	APOC2	1	2.19708
ATF-CREB	C3AR1	0	1.73193
ATF-CREB	ADGRG3	0	2.00306
ATF-CREB	BAHCC1	0	1.10601
ATF-CREB	AMN	0	1.42892
ATF-CREB	JDP2	0	1.26056
ATF-CREB	CTSB	0	1.05279
ATF-CREB	PLEK	0	1.07082
ATF-CREB	CYBA	0	1.526
ATF-CREB	MAN2B1	0	1.02074
ATF-CREB	UBE2G1	0	1.04218
ATF-CREB	TLR2	0	1.43873
ATF-CREB	NOCT	0	1.36662
ATF-CREB	HOXB4	0	1.43081
ATF-CREB	MLC1	0	1.0596
ATF-CREB	STAC3	0	1.03545
ATF-CREB	CDKN2D	0	1.0809
ATF-CREB	TXNDC5	0	1.05806
ATF-CREB	CD68	0	2.14149
ATF-CREB	CEBPA	0	1.59044
ATF-CREB	BIK	0	2.09343
ATF-CREB	DBI	0	1.17414
ATF-CREB	JMJD6	0	1.20859
ATF-CREB	S100A1	0	2.27094
ATF-CREB	MMP19	0	1.69259
ATF-CREB	PLAUR	0	1.81587
ATF-CREB	DAZAP2	0	1.0571
ATF-CREB	TIPARP	0	2.04824
ATF-CREB	HHEX	0	1.29744
ATF-CREB	CA2	0	2.72633
ATF-CREB	PDIA3	0	1.1149
ATF-CREB	AIF1L	0	2.54918
ATF-CREB	CD80	0	1.34171
ATF-CREB	TFB2M	0	1.36206
ATF-CREB	CD33	0	1.04865
ATF-CREB	SLFN12L	0	1.19814
ATF-CREB	PYROXD1	0	1.22198
ATF-CREB	FASTKD5	0	1.45045
ATF-CREB	HOXB2	0	1.48831
ATF-CREB	LAPTM4A	0	1.23126
ATF-CREB	SUCLG2	0	1.56125
ATF-CREB	MGST1	0	1.52581

## Sheet: CEBP
TF Family	Target Gene	#Connected Sites	ITD-PBSC log2FC
CEBP	FOSL2	4	1.03628
CEBP	KLF10	0	1.84633
CEBP	VIM	0	1.24124
CEBP	MXI1	2	1.04221
CEBP	C3orf80	0	1.05784
CEBP	ARL4A	1	1.72159
CEBP	SERTAD2	3	1.32703
CEBP	PTP4A2	1	1.10478
CEBP	BHLHE40	2	1.45393
CEBP	NFIX	0	2.4369
CEBP	NFIL3	5	2.66875
CEBP	DDIT4	0	3.60843
CEBP	RASGRP3	1	1.73577
CEBP	KLF13	1	1.53228
CEBP	CBX4	1	1.11539
CEBP	RBM38	0	1.43217
CEBP	TMTC2	1	1.89815
CEBP	SDE2	0	1.11229
CEBP	ZMAT3	0	1.0149
CEBP	LSM14B	0	1.14385
CEBP	CSRNP1	0	1.73485
CEBP	PTX3	3	2.71068
CEBP	VSIR	1	1.47997
CEBP	RNF139	0	1.0701
CEBP	DUSP6	2	2.83876
CEBP	KBTBD8	0	1.00733
CEBP	DUSP10	2	1.54763
CEBP	RGCC	0	2.76428
CEBP	RAB20	1	1.32324
CEBP	HBEGF	0	1.68214
CEBP	STK17B	1	2.1469
CEBP	CD96	1	3.13663
CEBP	TMEM167B	0	1.09533
CEBP	MYO1B	0	1.85037
CEBP	AHR	3	1.08674
CEBP	COCH	1	1.53949
CEBP	TP53BP2	3	1.03863
CEBP	TRIB1	11	2.98974
CEBP	KLF6	6	1.57889
CEBP	TRAF4	2	1.69121
CEBP	CCND3	2	1.27798
CEBP	NKX2-3	2	1.27492
CEBP	CXCL3	2	2.60164
CEBP	PTP4A3	0	1.01723
CEBP	SH2B3	1	1.25754
CEBP	KLF2	3	2.02179
CEBP	DYSF	1	3.00297
CEBP	YPEL5	0	1.42133
CEBP	ATP6V0C	0	1.04608
CEBP	AQP3	0	1.74305
CEBP	PRDM16	0	1.40915
CEBP	UBE2J1	3	1.19074
CEBP	SIK1	2	1.18276
CEBP	FLT3	1	1.88148
CEBP	MICALL2	0	1.07167
CEBP	ZC3H12A	1	1.93028
CEBP	CDKN1A	0	1.71197
CEBP	TYROBP	0	1.86008
CEBP	KYNU	1	1.72292
CEBP	RAB11FIP1	3	2.07462
CEBP	RNF11	0	1.00144
CEBP	MED30	0	1.09848
CEBP	NT5DC3	4	1.61529
CEBP	SMYD3	2	1.47589
CEBP	TNFRSF4	0	1.50458
CEBP	MAFF	0	2.46557
CEBP	TNFSF13	1	1.29604
CEBP	OSGIN2	0	1.14786
CEBP	ORAI1	0	1.72991
CEBP	MDFI	0	2.50451
CEBP	ETF1	0	1.29489
CEBP	ADGRE5	0	1.86486
CEBP	LCT	3	1.16317
CEBP	PRKCD	0	1.04347
CEBP	ANXA1	4	1.3523
CEBP	IGSF10	0	2.92729
CEBP	TNFAIP3	0	2.14712
CEBP	ABHD2	3	1.18514
CEBP	PADI4	1	1.33741
CEBP	WT1	2	3.07963
CEBP	LYRM1	0	1.30133
CEBP	F3	3	1.10609
CEBP	EMB	0	1.14203
CEBP	LMNA	0	1.69306
CEBP	JAG1	1	2.10257
CEBP	LAMP1	0	1.06172
CEBP	UBALD2	0	1.39174
CEBP	CFD	0	3.35102
CEBP	GPX1	1	1.43761
CEBP	FRAT1	1	1.1159
CEBP	IER3	3	2.38165
CEBP	CAP1	1	1.01229
CEBP	DUSP5	1	2.57863
CEBP	CTSD	0	1.36787
CEBP	CDV3	0	1.09185
CEBP	SLC31A2	0	1.13985
CEBP	HOXB3	0	1.81333
CEBP	ATF3	0	3.11806
CEBP	FOXC1	3	3.51857
CEBP	PGAM1	0	1.11592
CEBP	CMTM6	3	1.11804
CEBP	LRG1	1	1.77552
CEBP	WDR86	2	2.22617
CEBP	NRG4	1	3.10234
CEBP	CYSLTR2	2	1.05463
CEBP	ARF1	1	1.02899
CEBP	SRXN1	1	2.05896
CEBP	LGALS3BP	0	2.11942
CEBP	GGT5	0	2.22865
CEBP	ARPC5L	0	1.72173
CEBP	SBDS	0	1.20353
CEBP	BNIP1	0	1.23424
CEBP	GNA15	0	1.26641
CEBP	SRP19	0	1.11399
CEBP	PPA1	0	1.04915
CEBP	IGFBP2	0	2.76152
CEBP	PHLDA1	0	1.66136
CEBP	IL1RAP	6	1.69329
CEBP	TREM1	2	1.94357
CEBP	CXCL8	0	3.25238
CEBP	IRX3	0	1.19241
CEBP	OSCAR	0	2.27359
CEBP	CXCL2	2	2.78223
CEBP	SPRY2	2	1.40795
CEBP	CTSC	2	1.76904
CEBP	ADCY2	1	2.11651
CEBP	SGMS2	0	1.42966
CEBP	SMIM3	0	1.5195
CEBP	TMEM9B	0	1.09179
CEBP	GPR183	0	1.76359
CEBP	FAM81B	0	1.73965
CEBP	UHRF1BP1L	1	1.1067
CEBP	HOXB6	0	1.89037
CEBP	ADGRE1	1	1.77165
CEBP	RIT1	0	1.01781
CEBP	DOK2	0	1.7582
CEBP	YRDC	0	1.25444
CEBP	PROK2	0	2.85267
CEBP	CPD	1	1.33971
CEBP	NFKBIA	2	1.84462
CEBP	PER1	0	2.08407
CEBP	DDX21	0	1.32247
CEBP	MCL1	0	1.65691
CEBP	HCAR3	1	1.26499
CEBP	DCUN1D3	1	1.08543
CEBP	AKIRIN1	0	1.43368
CEBP	APOC2	1	2.19708
CEBP	C3AR1	2	1.73193
CEBP	ADGRG3	0	2.00306
CEBP	BAHCC1	0	1.10601
CEBP	AMN	0	1.42892
CEBP	JDP2	0	1.26056
CEBP	CTSB	1	1.05279
CEBP	PLEK	1	1.07082
CEBP	CYBA	0	1.526
CEBP	MAN2B1	0	1.02074
CEBP	UBE2G1	0	1.04218
CEBP	TLR2	0	1.43873
CEBP	NOCT	0	1.36662
CEBP	HOXB4	0	1.43081
CEBP	MLC1	0	1.0596
CEBP	STAC3	0	1.03545
CEBP	CDKN2D	0	1.0809
CEBP	TXNDC5	0	1.05806
CEBP	CD68	0	2.14149
CEBP	CEBPA	0	1.59044
CEBP	BIK	0	2.09343
CEBP	DBI	0	1.17414
CEBP	JMJD6	0	1.20859
CEBP	S100A1	0	2.27094
CEBP	MMP19	0	1.69259
CEBP	PLAUR	0	1.81587
CEBP	DAZAP2	0	1.0571
CEBP	TIPARP	0	2.04824
CEBP	HHEX	0	1.29744
CEBP	CA2	0	2.72633
CEBP	PDIA3	0	1.1149
CEBP	AIF1L	0	2.54918
CEBP	CD80	0	1.34171
CEBP	TFB2M	0	1.36206
CEBP	CD33	0	1.04865
CEBP	SLFN12L	1	1.19814
CEBP	PYROXD1	0	1.22198
CEBP	FASTKD5	0	1.45045
CEBP	HOXB2	0	1.48831
CEBP	LAPTM4A	0	1.23126
CEBP	SUCLG2	0	1.56125
CEBP	MGST1	2	1.52581

## Sheet: EGR
TF Family	Target Gene	#Connected Sites	ITD-PBSC log2FC
EGR	FOSL2	0	1.03628
EGR	KLF10	3	1.84633
EGR	VIM	1	1.24124
EGR	MXI1	2	1.04221
EGR	C3orf80	0	1.05784
EGR	ARL4A	3	1.72159
EGR	SERTAD2	1	1.32703
EGR	PTP4A2	1	1.10478
EGR	BHLHE40	1	1.45393
EGR	NFIX	0	2.4369
EGR	NFIL3	0	2.66875
EGR	DDIT4	0	3.60843
EGR	RASGRP3	0	1.73577
EGR	KLF13	3	1.53228
EGR	CBX4	0	1.11539
EGR	RBM38	0	1.43217
EGR	TMTC2	1	1.89815
EGR	SDE2	1	1.11229
EGR	ZMAT3	0	1.0149
EGR	LSM14B	1	1.14385
EGR	CSRNP1	0	1.73485
EGR	PTX3	0	2.71068
EGR	VSIR	2	1.47997
EGR	RNF139	0	1.0701
EGR	DUSP6	0	2.83876
EGR	KBTBD8	0	1.00733
EGR	DUSP10	0	1.54763
EGR	RGCC	2	2.76428
EGR	RAB20	0	1.32324
EGR	HBEGF	0	1.68214
EGR	STK17B	1	2.1469
EGR	CD96	0	3.13663
EGR	TMEM167B	0	1.09533
EGR	MYO1B	0	1.85037
EGR	AHR	0	1.08674
EGR	COCH	0	1.53949
EGR	TP53BP2	0	1.03863
EGR	TRIB1	0	2.98974
EGR	KLF6	0	1.57889
EGR	TRAF4	0	1.69121
EGR	CCND3	0	1.27798
EGR	NKX2-3	0	1.27492
EGR	CXCL3	0	2.60164
EGR	PTP4A3	0	1.01723
EGR	SH2B3	2	1.25754
EGR	KLF2	3	2.02179
EGR	DYSF	0	3.00297
EGR	YPEL5	0	1.42133
EGR	ATP6V0C	0	1.04608
EGR	AQP3	0	1.74305
EGR	PRDM16	0	1.40915
EGR	UBE2J1	0	1.19074
EGR	SIK1	0	1.18276
EGR	FLT3	0	1.88148
EGR	MICALL2	0	1.07167
EGR	ZC3H12A	0	1.93028
EGR	CDKN1A	0	1.71197
EGR	TYROBP	0	1.86008
EGR	KYNU	0	1.72292
EGR	RAB11FIP1	0	2.07462
EGR	RNF11	0	1.00144
EGR	MED30	1	1.09848
EGR	NT5DC3	1	1.61529
EGR	SMYD3	0	1.47589
EGR	TNFRSF4	0	1.50458
EGR	MAFF	1	2.46557
EGR	TNFSF13	0	1.29604
EGR	OSGIN2	0	1.14786
EGR	ORAI1	1	1.72991
EGR	MDFI	0	2.50451
EGR	ETF1	0	1.29489
EGR	ADGRE5	0	1.86486
EGR	LCT	0	1.16317
EGR	PRKCD	3	1.04347
EGR	ANXA1	0	1.3523
EGR	IGSF10	0	2.92729
EGR	TNFAIP3	0	2.14712
EGR	ABHD2	1	1.18514
EGR	PADI4	0	1.33741
EGR	WT1	0	3.07963
EGR	LYRM1	1	1.30133
EGR	F3	0	1.10609
EGR	EMB	0	1.14203
EGR	LMNA	1	1.69306
EGR	JAG1	0	2.10257
EGR	LAMP1	0	1.06172
EGR	UBALD2	0	1.39174
EGR	CFD	1	3.35102
EGR	GPX1	0	1.43761
EGR	FRAT1	0	1.1159
EGR	IER3	2	2.38165
EGR	CAP1	0	1.01229
EGR	DUSP5	0	2.57863
EGR	CTSD	0	1.36787
EGR	CDV3	0	1.09185
EGR	SLC31A2	0	1.13985
EGR	HOXB3	0	1.81333
EGR	ATF3	0	3.11806
EGR	FOXC1	0	3.51857
EGR	PGAM1	0	1.11592
EGR	CMTM6	1	1.11804
EGR	LRG1	0	1.77552
EGR	WDR86	0	2.22617
EGR	NRG4	0	3.10234
EGR	CYSLTR2	0	1.05463
EGR	ARF1	0	1.02899
EGR	SRXN1	2	2.05896
EGR	LGALS3BP	0	2.11942
EGR	GGT5	0	2.22865
EGR	ARPC5L	1	1.72173
EGR	SBDS	0	1.20353
EGR	BNIP1	0	1.23424
EGR	GNA15	0	1.26641
EGR	SRP19	0	1.11399
EGR	PPA1	0	1.04915
EGR	IGFBP2	0	2.76152
EGR	PHLDA1	0	1.66136
EGR	IL1RAP	0	1.69329
EGR	TREM1	0	1.94357
EGR	CXCL8	0	3.25238
EGR	IRX3	0	1.19241
EGR	OSCAR	0	2.27359
EGR	CXCL2	0	2.78223
EGR	SPRY2	0	1.40795
EGR	CTSC	1	1.76904
EGR	ADCY2	0	2.11651
EGR	SGMS2	1	1.42966
EGR	SMIM3	0	1.5195
EGR	TMEM9B	1	1.09179
EGR	GPR183	0	1.76359
EGR	FAM81B	0	1.73965
EGR	UHRF1BP1L	2	1.1067
EGR	HOXB6	0	1.89037
EGR	ADGRE1	0	1.77165
EGR	RIT1	0	1.01781
EGR	DOK2	0	1.7582
EGR	YRDC	0	1.25444
EGR	PROK2	0	2.85267
EGR	CPD	0	1.33971
EGR	NFKBIA	0	1.84462
EGR	PER1	0	2.08407
EGR	DDX21	0	1.32247
EGR	MCL1	0	1.65691
EGR	HCAR3	0	1.26499
EGR	DCUN1D3	0	1.08543
EGR	AKIRIN1	0	1.43368
EGR	APOC2	0	2.19708
EGR	C3AR1	0	1.73193
EGR	ADGRG3	0	2.00306
EGR	BAHCC1	0	1.10601
EGR	AMN	0	1.42892
EGR	JDP2	0	1.26056
EGR	CTSB	0	1.05279
EGR	PLEK	0	1.07082
EGR	CYBA	0	1.526
EGR	MAN2B1	0	1.02074
EGR	UBE2G1	0	1.04218
EGR	TLR2	0	1.43873
EGR	NOCT	1	1.36662
EGR	HOXB4	0	1.43081
EGR	MLC1	0	1.0596
EGR	STAC3	0	1.03545
EGR	CDKN2D	1	1.0809
EGR	TXNDC5	0	1.05806
EGR	CD68	0	2.14149
EGR	CEBPA	1	1.59044
EGR	BIK	0	2.09343
EGR	DBI	0	1.17414
EGR	JMJD6	0	1.20859
EGR	S100A1	0	2.27094
EGR	MMP19	0	1.69259
EGR	PLAUR	1	1.81587
EGR	DAZAP2	1	1.0571
EGR	TIPARP	0	2.04824
EGR	HHEX	1	1.29744
EGR	CA2	0	2.72633
EGR	PDIA3	0	1.1149
EGR	AIF1L	0	2.54918
EGR	CD80	0	1.34171
EGR	TFB2M	0	1.36206
EGR	CD33	0	1.04865
EGR	SLFN12L	0	1.19814
EGR	PYROXD1	0	1.22198
EGR	FASTKD5	0	1.45045
EGR	HOXB2	0	1.48831
EGR	LAPTM4A	0	1.23126
EGR	SUCLG2	0	1.56125
EGR	MGST1	1	1.52581

## Sheet: ESR1
Source	Target	#sites	FC_RNA
ESR1	FOSL2	0	1.03628
ESR1	KLF10	0	1.84633
ESR1	VIM	0	1.24124
ESR1	MXI1	0	1.04221
ESR1	C3orf80	0	1.05784
ESR1	ARL4A	0	1.72159
ESR1	SERTAD2	1	1.32703
ESR1	PTP4A2	0	1.10478
ESR1	BHLHE40	1	1.45393
ESR1	NFIX	0	2.4369
ESR1	NFIL3	2	2.66875
ESR1	DDIT4	0	3.60843
ESR1	RASGRP3	0	1.73577
ESR1	KLF13	1	1.53228
ESR1	CBX4	0	1.11539
ESR1	RBM38	0	1.43217
ESR1	TMTC2	0	1.89815
ESR1	SDE2	0	1.11229
ESR1	ZMAT3	0	1.0149
ESR1	LSM14B	0	1.14385
ESR1	CSRNP1	0	1.73485
ESR1	PTX3	0	2.71068
ESR1	VSIR	0	1.47997
ESR1	RNF139	0	1.0701
ESR1	DUSP6	0	2.83876
ESR1	KBTBD8	0	1.00733
ESR1	DUSP10	0	1.54763
ESR1	RGCC	0	2.76428
ESR1	RAB20	0	1.32324
ESR1	HBEGF	0	1.68214
ESR1	STK17B	0	2.1469
ESR1	CD96	0	3.13663
ESR1	TMEM167B	0	1.09533
ESR1	MYO1B	0	1.85037
ESR1	AHR	0	1.08674
ESR1	COCH	0	1.53949
ESR1	TP53BP2	0	1.03863
ESR1	TRIB1	0	2.98974
ESR1	KLF6	0	1.57889
ESR1	TRAF4	1	1.69121
ESR1	CCND3	0	1.27798
ESR1	NKX2-3	1	1.27492
ESR1	CXCL3	0	2.60164
ESR1	PTP4A3	0	1.01723
ESR1	SH2B3	0	1.25754
ESR1	KLF2	0	2.02179
ESR1	DYSF	0	3.00297
ESR1	YPEL5	0	1.42133
ESR1	ATP6V0C	0	1.04608
ESR1	AQP3	0	1.74305
ESR1	PRDM16	0	1.40915
ESR1	UBE2J1	0	1.19074
ESR1	SIK1	1	1.18276
ESR1	FLT3	0	1.88148
ESR1	MICALL2	0	1.07167
ESR1	ZC3H12A	0	1.93028
ESR1	CDKN1A	0	1.71197
ESR1	TYROBP	0	1.86008
ESR1	KYNU	0	1.72292
ESR1	RAB11FIP1	0	2.07462
ESR1	RNF11	1	1.00144
ESR1	MED30	0	1.09848
ESR1	NT5DC3	0	1.61529
ESR1	SMYD3	2	1.47589
ESR1	TNFRSF4	0	1.50458
ESR1	MAFF	0	2.46557
ESR1	TNFSF13	0	1.29604
ESR1	OSGIN2	1	1.14786
ESR1	ORAI1	0	1.72991
ESR1	MDFI	0	2.50451
ESR1	ETF1	0	1.29489
ESR1	ADGRE5	0	1.86486
ESR1	LCT	0	1.16317
ESR1	PRKCD	0	1.04347
ESR1	ANXA1	0	1.3523
ESR1	IGSF10	0	2.92729
ESR1	TNFAIP3	0	2.14712
ESR1	ABHD2	0	1.18514
ESR1	PADI4	0	1.33741
ESR1	WT1	0	3.07963
ESR1	LYRM1	0	1.30133
ESR1	F3	0	1.10609
ESR1	EMB	0	1.14203
ESR1	LMNA	0	1.69306
ESR1	JAG1	1	2.10257
ESR1	LAMP1	0	1.06172
ESR1	UBALD2	0	1.39174
ESR1	CFD	0	3.35102
ESR1	GPX1	0	1.43761
ESR1	FRAT1	0	1.1159
ESR1	IER3	0	2.38165
ESR1	CAP1	0	1.01229
ESR1	DUSP5	0	2.57863
ESR1	CTSD	1	1.36787
ESR1	CDV3	0	1.09185
ESR1	SLC31A2	0	1.13985
ESR1	HOXB3	0	1.81333
ESR1	ATF3	0	3.11806
ESR1	FOXC1	0	3.51857
ESR1	PGAM1	0	1.11592
ESR1	CMTM6	1	1.11804
ESR1	LRG1	0	1.77552
ESR1	WDR86	0	2.22617
ESR1	NRG4	0	3.10234
ESR1	CYSLTR2	0	1.05463
ESR1	ARF1	1	1.02899
ESR1	SRXN1	0	2.05896
ESR1	LGALS3BP	0	2.11942
ESR1	GGT5	0	2.22865
ESR1	ARPC5L	0	1.72173
ESR1	SBDS	0	1.20353
ESR1	BNIP1	0	1.23424
ESR1	GNA15	0	1.26641
ESR1	SRP19	0	1.11399
ESR1	PPA1	0	1.04915
ESR1	IGFBP2	0	2.76152
ESR1	PHLDA1	0	1.66136
ESR1	IL1RAP	0	1.69329
ESR1	TREM1	0	1.94357
ESR1	CXCL8	0	3.25238
ESR1	IRX3	0	1.19241
ESR1	OSCAR	1	2.27359
ESR1	CXCL2	0	2.78223
ESR1	SPRY2	1	1.40795
ESR1	CTSC	0	1.76904
ESR1	ADCY2	0	2.11651
ESR1	SGMS2	0	1.42966
ESR1	SMIM3	0	1.5195
ESR1	TMEM9B	0	1.09179
ESR1	GPR183	0	1.76359
ESR1	FAM81B	0	1.73965
ESR1	UHRF1BP1L	0	1.1067
ESR1	HOXB6	0	1.89037
ESR1	ADGRE1	0	1.77165
ESR1	RIT1	0	1.01781
ESR1	DOK2	0	1.7582
ESR1	YRDC	0	1.25444
ESR1	PROK2	0	2.85267
ESR1	CPD	0	1.33971
ESR1	NFKBIA	0	1.84462
ESR1	PER1	0	2.08407
ESR1	DDX21	0	1.32247
ESR1	MCL1	0	1.65691
ESR1	HCAR3	0	1.26499
ESR1	DCUN1D3	0	1.08543
ESR1	AKIRIN1	0	1.43368
ESR1	APOC2	0	2.19708
ESR1	C3AR1	0	1.73193
ESR1	ADGRG3	0	2.00306
ESR1	BAHCC1	0	1.10601
ESR1	AMN	0	1.42892
ESR1	JDP2	0	1.26056
ESR1	CTSB	0	1.05279
ESR1	PLEK	0	1.07082
ESR1	CYBA	0	1.526
ESR1	MAN2B1	0	1.02074
ESR1	UBE2G1	0	1.04218
ESR1	TLR2	0	1.43873
ESR1	NOCT	0	1.36662
ESR1	HOXB4	0	1.43081
ESR1	MLC1	0	1.0596
ESR1	STAC3	0	1.03545
ESR1	CDKN2D	0	1.0809
ESR1	TXNDC5	0	1.05806
ESR1	CD68	0	2.14149
ESR1	CEBPA	0	1.59044
ESR1	BIK	0	2.09343
ESR1	DBI	0	1.17414
ESR1	JMJD6	0	1.20859
ESR1	S100A1	0	2.27094
ESR1	MMP19	0	1.69259
ESR1	PLAUR	0	1.81587
ESR1	DAZAP2	0	1.0571
ESR1	TIPARP	0	2.04824
ESR1	HHEX	0	1.29744
ESR1	CA2	0	2.72633
ESR1	PDIA3	0	1.1149
ESR1	AIF1L	0	2.54918
ESR1	CD80	0	1.34171
ESR1	TFB2M	0	1.36206
ESR1	CD33	0	1.04865
ESR1	SLFN12L	0	1.19814
ESR1	PYROXD1	0	1.22198
ESR1	FASTKD5	0	1.45045
ESR1	HOXB2	0	1.48831
ESR1	LAPTM4A	0	1.23126
ESR1	SUCLG2	0	1.56125
ESR1	MGST1	0	1.52581

## Sheet: ETS
TF Family	Target Gene	#Connected Sites	ITD-PBSC log2FC
ETS	FOSL2	4	1.03628
ETS	KLF10	3	1.84633
ETS	VIM	4	1.24124
ETS	MXI1	6	1.04221
ETS	C3orf80	1	1.05784
ETS	ARL4A	6	1.72159
ETS	SERTAD2	2	1.32703
ETS	PTP4A2	3	1.10478
ETS	BHLHE40	1	1.45393
ETS	NFIX	1	2.4369
ETS	NFIL3	5	2.66875
ETS	DDIT4	5	3.60843
ETS	RASGRP3	4	1.73577
ETS	KLF13	9	1.53228
ETS	CBX4	2	1.11539
ETS	RBM38	1	1.43217
ETS	TMTC2	5	1.89815
ETS	SDE2	5	1.11229
ETS	ZMAT3	3	1.0149
ETS	LSM14B	1	1.14385
ETS	CSRNP1	0	1.73485
ETS	PTX3	1	2.71068
ETS	VSIR	1	1.47997
ETS	RNF139	0	1.0701
ETS	DUSP6	7	2.83876
ETS	KBTBD8	0	1.00733
ETS	DUSP10	3	1.54763
ETS	RGCC	10	2.76428
ETS	RAB20	2	1.32324
ETS	HBEGF	3	1.68214
ETS	STK17B	8	2.1469
ETS	CD96	3	3.13663
ETS	TMEM167B	3	1.09533
ETS	MYO1B	2	1.85037
ETS	AHR	7	1.08674
ETS	COCH	1	1.53949
ETS	TP53BP2	4	1.03863
ETS	TRIB1	15	2.98974
ETS	KLF6	14	1.57889
ETS	TRAF4	6	1.69121
ETS	CCND3	5	1.27798
ETS	NKX2-3	1	1.27492
ETS	CXCL3	6	2.60164
ETS	PTP4A3	5	1.01723
ETS	SH2B3	6	1.25754
ETS	KLF2	6	2.02179
ETS	DYSF	1	3.00297
ETS	YPEL5	3	1.42133
ETS	ATP6V0C	1	1.04608
ETS	AQP3	2	1.74305
ETS	PRDM16	4	1.40915
ETS	UBE2J1	2	1.19074
ETS	SIK1	3	1.18276
ETS	FLT3	1	1.88148
ETS	MICALL2	0	1.07167
ETS	ZC3H12A	3	1.93028
ETS	CDKN1A	3	1.71197
ETS	TYROBP	2	1.86008
ETS	KYNU	5	1.72292
ETS	RAB11FIP1	4	2.07462
ETS	RNF11	1	1.00144
ETS	MED30	1	1.09848
ETS	NT5DC3	2	1.61529
ETS	SMYD3	2	1.47589
ETS	TNFRSF4	3	1.50458
ETS	MAFF	3	2.46557
ETS	TNFSF13	2	1.29604
ETS	OSGIN2	1	1.14786
ETS	ORAI1	4	1.72991
ETS	MDFI	2	2.50451
ETS	ETF1	1	1.29489
ETS	ADGRE5	1	1.86486
ETS	LCT	3	1.16317
ETS	PRKCD	1	1.04347
ETS	ANXA1	5	1.3523
ETS	IGSF10	1	2.92729
ETS	TNFAIP3	0	2.14712
ETS	ABHD2	1	1.18514
ETS	PADI4	2	1.33741
ETS	WT1	1	3.07963
ETS	LYRM1	3	1.30133
ETS	F3	2	1.10609
ETS	EMB	2	1.14203
ETS	LMNA	1	1.69306
ETS	JAG1	0	2.10257
ETS	LAMP1	3	1.06172
ETS	UBALD2	3	1.39174
ETS	CFD	2	3.35102
ETS	GPX1	0	1.43761
ETS	FRAT1	1	1.1159
ETS	IER3	5	2.38165
ETS	CAP1	6	1.01229
ETS	DUSP5	4	2.57863
ETS	CTSD	2	1.36787
ETS	CDV3	1	1.09185
ETS	SLC31A2	0	1.13985
ETS	HOXB3	1	1.81333
ETS	ATF3	2	3.11806
ETS	FOXC1	2	3.51857
ETS	PGAM1	0	1.11592
ETS	CMTM6	9	1.11804
ETS	LRG1	2	1.77552
ETS	WDR86	1	2.22617
ETS	NRG4	0	3.10234
ETS	CYSLTR2	2	1.05463
ETS	ARF1	1	1.02899
ETS	SRXN1	0	2.05896
ETS	LGALS3BP	2	2.11942
ETS	GGT5	0	2.22865
ETS	ARPC5L	4	1.72173
ETS	SBDS	0	1.20353
ETS	BNIP1	0	1.23424
ETS	GNA15	5	1.26641
ETS	SRP19	1	1.11399
ETS	PPA1	0	1.04915
ETS	IGFBP2	3	2.76152
ETS	PHLDA1	6	1.66136
ETS	IL1RAP	5	1.69329
ETS	TREM1	2	1.94357
ETS	CXCL8	2	3.25238
ETS	IRX3	0	1.19241
ETS	OSCAR	2	2.27359
ETS	CXCL2	2	2.78223
ETS	SPRY2	4	1.40795
ETS	CTSC	3	1.76904
ETS	ADCY2	1	2.11651
ETS	SGMS2	1	1.42966
ETS	SMIM3	0	1.5195
ETS	TMEM9B	0	1.09179
ETS	GPR183	0	1.76359
ETS	FAM81B	0	1.73965
ETS	UHRF1BP1L	0	1.1067
ETS	HOXB6	1	1.89037
ETS	ADGRE1	2	1.77165
ETS	RIT1	2	1.01781
ETS	DOK2	3	1.7582
ETS	YRDC	3	1.25444
ETS	PROK2	0	2.85267
ETS	CPD	1	1.33971
ETS	NFKBIA	1	1.84462
ETS	PER1	3	2.08407
ETS	DDX21	2	1.32247
ETS	MCL1	3	1.65691
ETS	HCAR3	1	1.26499
ETS	DCUN1D3	1	1.08543
ETS	AKIRIN1	1	1.43368
ETS	APOC2	3	2.19708
ETS	C3AR1	1	1.73193
ETS	ADGRG3	1	2.00306
ETS	BAHCC1	1	1.10601
ETS	AMN	4	1.42892
ETS	JDP2	0	1.26056
ETS	CTSB	1	1.05279
ETS	PLEK	0	1.07082
ETS	CYBA	2	1.526
ETS	MAN2B1	3	1.02074
ETS	UBE2G1	0	1.04218
ETS	TLR2	1	1.43873
ETS	NOCT	0	1.36662
ETS	HOXB4	0	1.43081
ETS	MLC1	0	1.0596
ETS	STAC3	1	1.03545
ETS	CDKN2D	0	1.0809
ETS	TXNDC5	0	1.05806
ETS	CD68	1	2.14149
ETS	CEBPA	2	1.59044
ETS	BIK	2	2.09343
ETS	DBI	0	1.17414
ETS	JMJD6	0	1.20859
ETS	S100A1	0	2.27094
ETS	MMP19	1	1.69259
ETS	PLAUR	0	1.81587
ETS	DAZAP2	4	1.0571
ETS	TIPARP	0	2.04824
ETS	HHEX	3	1.29744
ETS	CA2	0	2.72633
ETS	PDIA3	2	1.1149
ETS	AIF1L	1	2.54918
ETS	CD80	0	1.34171
ETS	TFB2M	0	1.36206
ETS	CD33	4	1.04865
ETS	SLFN12L	2	1.19814
ETS	PYROXD1	2	1.22198
ETS	FASTKD5	1	1.45045
ETS	HOXB2	1	1.48831
ETS	LAPTM4A	1	1.23126
ETS	SUCLG2	1	1.56125
ETS	MGST1	0	1.52581

## Sheet: FOX
TF Family	Target Gene	#Connected Sites	ITD-PBSC log2FC
FOX	FOSL2	0	1.03628
FOX	KLF10	0	1.84633
FOX	VIM	0	1.24124
FOX	MXI1	1	1.04221
FOX	C3orf80	0	1.05784
FOX	ARL4A	1	1.72159
FOX	SERTAD2	0	1.32703
FOX	PTP4A2	0	1.10478
FOX	BHLHE40	4	1.45393
FOX	NFIX	0	2.4369
FOX	NFIL3	0	2.66875
FOX	DDIT4	0	3.60843
FOX	RASGRP3	0	1.73577
FOX	KLF13	3	1.53228
FOX	CBX4	0	1.11539
FOX	RBM38	0	1.43217
FOX	TMTC2	1	1.89815
FOX	SDE2	0	1.11229
FOX	ZMAT3	1	1.0149
FOX	LSM14B	0	1.14385
FOX	CSRNP1	0	1.73485
FOX	PTX3	0	2.71068
FOX	VSIR	0	1.47997
FOX	RNF139	0	1.0701
FOX	DUSP6	1	2.83876
FOX	KBTBD8	0	1.00733
FOX	DUSP10	3	1.54763
FOX	RGCC	1	2.76428
FOX	RAB20	0	1.32324
FOX	HBEGF	0	1.68214
FOX	STK17B	0	2.1469
FOX	CD96	1	3.13663
FOX	TMEM167B	0	1.09533
FOX	MYO1B	0	1.85037
FOX	AHR	1	1.08674
FOX	COCH	0	1.53949
FOX	TP53BP2	1	1.03863
FOX	TRIB1	5	2.98974
FOX	KLF6	0	1.57889
FOX	TRAF4	1	1.69121
FOX	CCND3	1	1.27798
FOX	NKX2-3	0	1.27492
FOX	CXCL3	1	2.60164
FOX	PTP4A3	1	1.01723
FOX	SH2B3	0	1.25754
FOX	KLF2	1	2.02179
FOX	DYSF	1	3.00297
FOX	YPEL5	0	1.42133
FOX	ATP6V0C	0	1.04608
FOX	AQP3	2	1.74305
FOX	PRDM16	0	1.40915
FOX	UBE2J1	0	1.19074
FOX	SIK1	0	1.18276
FOX	FLT3	0	1.88148
FOX	MICALL2	0	1.07167
FOX	ZC3H12A	0	1.93028
FOX	CDKN1A	0	1.71197
FOX	TYROBP	0	1.86008
FOX	KYNU	2	1.72292
FOX	RAB11FIP1	1	2.07462
FOX	RNF11	0	1.00144
FOX	MED30	1	1.09848
FOX	NT5DC3	0	1.61529
FOX	SMYD3	2	1.47589
FOX	TNFRSF4	0	1.50458
FOX	MAFF	0	2.46557
FOX	TNFSF13	0	1.29604
FOX	OSGIN2	0	1.14786
FOX	ORAI1	0	1.72991
FOX	MDFI	2	2.50451
FOX	ETF1	0	1.29489
FOX	ADGRE5	0	1.86486
FOX	LCT	1	1.16317
FOX	PRKCD	0	1.04347
FOX	ANXA1	0	1.3523
FOX	IGSF10	0	2.92729
FOX	TNFAIP3	0	2.14712
FOX	ABHD2	0	1.18514
FOX	PADI4	0	1.33741
FOX	WT1	0	3.07963
FOX	LYRM1	1	1.30133
FOX	F3	0	1.10609
FOX	EMB	1	1.14203
FOX	LMNA	1	1.69306
FOX	JAG1	0	2.10257
FOX	LAMP1	1	1.06172
FOX	UBALD2	1	1.39174
FOX	CFD	0	3.35102
FOX	GPX1	0	1.43761
FOX	FRAT1	1	1.1159
FOX	IER3	0	2.38165
FOX	CAP1	0	1.01229
FOX	DUSP5	0	2.57863
FOX	CTSD	0	1.36787
FOX	CDV3	0	1.09185
FOX	SLC31A2	0	1.13985
FOX	HOXB3	1	1.81333
FOX	ATF3	0	3.11806
FOX	FOXC1	0	3.51857
FOX	PGAM1	1	1.11592
FOX	CMTM6	0	1.11804
FOX	LRG1	0	1.77552
FOX	WDR86	2	2.22617
FOX	NRG4	0	3.10234
FOX	CYSLTR2	0	1.05463
FOX	ARF1	0	1.02899
FOX	SRXN1	0	2.05896
FOX	LGALS3BP	0	2.11942
FOX	GGT5	0	2.22865
FOX	ARPC5L	0	1.72173
FOX	SBDS	0	1.20353
FOX	BNIP1	1	1.23424
FOX	GNA15	0	1.26641
FOX	SRP19	0	1.11399
FOX	PPA1	0	1.04915
FOX	IGFBP2	0	2.76152
FOX	PHLDA1	1	1.66136
FOX	IL1RAP	0	1.69329
FOX	TREM1	0	1.94357
FOX	CXCL8	2	3.25238
FOX	IRX3	1	1.19241
FOX	OSCAR	0	2.27359
FOX	CXCL2	0	2.78223
FOX	SPRY2	0	1.40795
FOX	CTSC	0	1.76904
FOX	ADCY2	0	2.11651
FOX	SGMS2	0	1.42966
FOX	SMIM3	0	1.5195
FOX	TMEM9B	0	1.09179
FOX	GPR183	0	1.76359
FOX	FAM81B	2	1.73965
FOX	UHRF1BP1L	0	1.1067
FOX	HOXB6	1	1.89037
FOX	ADGRE1	0	1.77165
FOX	RIT1	0	1.01781
FOX	DOK2	0	1.7582
FOX	YRDC	0	1.25444
FOX	PROK2	0	2.85267
FOX	CPD	1	1.33971
FOX	NFKBIA	0	1.84462
FOX	PER1	0	2.08407
FOX	DDX21	0	1.32247
FOX	MCL1	0	1.65691
FOX	HCAR3	1	1.26499
FOX	DCUN1D3	0	1.08543
FOX	AKIRIN1	0	1.43368
FOX	APOC2	0	2.19708
FOX	C3AR1	0	1.73193
FOX	ADGRG3	0	2.00306
FOX	BAHCC1	1	1.10601
FOX	AMN	0	1.42892
FOX	JDP2	0	1.26056
FOX	CTSB	0	1.05279
FOX	PLEK	0	1.07082
FOX	CYBA	0	1.526
FOX	MAN2B1	0	1.02074
FOX	UBE2G1	0	1.04218
FOX	TLR2	0	1.43873
FOX	NOCT	0	1.36662
FOX	HOXB4	0	1.43081
FOX	MLC1	0	1.0596
FOX	STAC3	0	1.03545
FOX	CDKN2D	0	1.0809
FOX	TXNDC5	0	1.05806
FOX	CD68	0	2.14149
FOX	CEBPA	0	1.59044
FOX	BIK	0	2.09343
FOX	DBI	0	1.17414
FOX	JMJD6	0	1.20859
FOX	S100A1	0	2.27094
FOX	MMP19	0	1.69259
FOX	PLAUR	0	1.81587
FOX	DAZAP2	0	1.0571
FOX	TIPARP	0	2.04824
FOX	HHEX	0	1.29744
FOX	CA2	0	2.72633
FOX	PDIA3	0	1.1149
FOX	AIF1L	0	2.54918
FOX	CD80	1	1.34171
FOX	TFB2M	0	1.36206
FOX	CD33	1	1.04865
FOX	SLFN12L	0	1.19814
FOX	PYROXD1	0	1.22198
FOX	FASTKD5	0	1.45045
FOX	HOXB2	0	1.48831
FOX	LAPTM4A	0	1.23126
FOX	SUCLG2	0	1.56125
FOX	MGST1	0	1.52581

## Sheet: GATA
TF Family	Target Gene	#Connected Sites	ITD-PBSC log2FC
GATA	FOSL2	2	1.03628
GATA	KLF10	0	1.84633
GATA	VIM	1	1.24124
GATA	MXI1	0	1.04221
GATA	C3orf80	0	1.05784
GATA	ARL4A	1	1.72159
GATA	SERTAD2	0	1.32703
GATA	PTP4A2	0	1.10478
GATA	BHLHE40	2	1.45393
GATA	NFIX	0	2.4369
GATA	NFIL3	1	2.66875
GATA	DDIT4	2	3.60843
GATA	RASGRP3	2	1.73577
GATA	KLF13	1	1.53228
GATA	CBX4	0	1.11539
GATA	RBM38	0	1.43217
GATA	TMTC2	0	1.89815
GATA	SDE2	1	1.11229
GATA	ZMAT3	1	1.0149
GATA	LSM14B	0	1.14385
GATA	CSRNP1	0	1.73485
GATA	PTX3	0	2.71068
GATA	VSIR	0	1.47997
GATA	RNF139	0	1.0701
GATA	DUSP6	0	2.83876
GATA	KBTBD8	0	1.00733
GATA	DUSP10	2	1.54763
GATA	RGCC	3	2.76428
GATA	RAB20	0	1.32324
GATA	HBEGF	0	1.68214
GATA	STK17B	4	2.1469
GATA	CD96	1	3.13663
GATA	TMEM167B	0	1.09533
GATA	MYO1B	3	1.85037
GATA	AHR	3	1.08674
GATA	COCH	0	1.53949
GATA	TP53BP2	1	1.03863
GATA	TRIB1	1	2.98974
GATA	KLF6	3	1.57889
GATA	TRAF4	4	1.69121
GATA	CCND3	3	1.27798
GATA	NKX2-3	0	1.27492
GATA	CXCL3	3	2.60164
GATA	PTP4A3	1	1.01723
GATA	SH2B3	0	1.25754
GATA	KLF2	3	2.02179
GATA	DYSF	0	3.00297
GATA	YPEL5	0	1.42133
GATA	ATP6V0C	0	1.04608
GATA	AQP3	0	1.74305
GATA	PRDM16	0	1.40915
GATA	UBE2J1	1	1.19074
GATA	SIK1	0	1.18276
GATA	FLT3	1	1.88148
GATA	MICALL2	0	1.07167
GATA	ZC3H12A	0	1.93028
GATA	CDKN1A	0	1.71197
GATA	TYROBP	0	1.86008
GATA	KYNU	1	1.72292
GATA	RAB11FIP1	2	2.07462
GATA	RNF11	2	1.00144
GATA	MED30	1	1.09848
GATA	NT5DC3	0	1.61529
GATA	SMYD3	1	1.47589
GATA	TNFRSF4	0	1.50458
GATA	MAFF	0	2.46557
GATA	TNFSF13	0	1.29604
GATA	OSGIN2	0	1.14786
GATA	ORAI1	0	1.72991
GATA	MDFI	0	2.50451
GATA	ETF1	0	1.29489
GATA	ADGRE5	1	1.86486
GATA	LCT	3	1.16317
GATA	PRKCD	0	1.04347
GATA	ANXA1	0	1.3523
GATA	IGSF10	0	2.92729
GATA	TNFAIP3	1	2.14712
GATA	ABHD2	1	1.18514
GATA	PADI4	0	1.33741
GATA	WT1	1	3.07963
GATA	LYRM1	1	1.30133
GATA	F3	0	1.10609
GATA	EMB	2	1.14203
GATA	LMNA	0	1.69306
GATA	JAG1	1	2.10257
GATA	LAMP1	0	1.06172
GATA	UBALD2	0	1.39174
GATA	CFD	0	3.35102
GATA	GPX1	0	1.43761
GATA	FRAT1	0	1.1159
GATA	IER3	1	2.38165
GATA	CAP1	1	1.01229
GATA	DUSP5	0	2.57863
GATA	CTSD	0	1.36787
GATA	CDV3	0	1.09185
GATA	SLC31A2	0	1.13985
GATA	HOXB3	0	1.81333
GATA	ATF3	0	3.11806
GATA	FOXC1	0	3.51857
GATA	PGAM1	0	1.11592
GATA	CMTM6	0	1.11804
GATA	LRG1	0	1.77552
GATA	WDR86	0	2.22617
GATA	NRG4	0	3.10234
GATA	CYSLTR2	1	1.05463
GATA	ARF1	0	1.02899
GATA	SRXN1	0	2.05896
GATA	LGALS3BP	1	2.11942
GATA	GGT5	0	2.22865
GATA	ARPC5L	0	1.72173
GATA	SBDS	0	1.20353
GATA	BNIP1	0	1.23424
GATA	GNA15	0	1.26641
GATA	SRP19	0	1.11399
GATA	PPA1	0	1.04915
GATA	IGFBP2	1	2.76152
GATA	PHLDA1	0	1.66136
GATA	IL1RAP	2	1.69329
GATA	TREM1	0	1.94357
GATA	CXCL8	0	3.25238
GATA	IRX3	2	1.19241
GATA	OSCAR	0	2.27359
GATA	CXCL2	0	2.78223
GATA	SPRY2	0	1.40795
GATA	CTSC	0	1.76904
GATA	ADCY2	0	2.11651
GATA	SGMS2	0	1.42966
GATA	SMIM3	1	1.5195
GATA	TMEM9B	0	1.09179
GATA	GPR183	0	1.76359
GATA	FAM81B	0	1.73965
GATA	UHRF1BP1L	0	1.1067
GATA	HOXB6	0	1.89037
GATA	ADGRE1	0	1.77165
GATA	RIT1	0	1.01781
GATA	DOK2	1	1.7582
GATA	YRDC	0	1.25444
GATA	PROK2	0	2.85267
GATA	CPD	1	1.33971
GATA	NFKBIA	1	1.84462
GATA	PER1	0	2.08407
GATA	DDX21	0	1.32247
GATA	MCL1	0	1.65691
GATA	HCAR3	1	1.26499
GATA	DCUN1D3	0	1.08543
GATA	AKIRIN1	0	1.43368
GATA	APOC2	0	2.19708
GATA	C3AR1	0	1.73193
GATA	ADGRG3	0	2.00306
GATA	BAHCC1	0	1.10601
GATA	AMN	0	1.42892
GATA	JDP2	0	1.26056
GATA	CTSB	0	1.05279
GATA	PLEK	0	1.07082
GATA	CYBA	0	1.526
GATA	MAN2B1	0	1.02074
GATA	UBE2G1	0	1.04218
GATA	TLR2	0	1.43873
GATA	NOCT	0	1.36662
GATA	HOXB4	0	1.43081
GATA	MLC1	0	1.0596
GATA	STAC3	0	1.03545
GATA	CDKN2D	0	1.0809
GATA	TXNDC5	0	1.05806
GATA	CD68	0	2.14149
GATA	CEBPA	0	1.59044
GATA	BIK	1	2.09343
GATA	DBI	0	1.17414
GATA	JMJD6	0	1.20859
GATA	S100A1	0	2.27094
GATA	MMP19	0	1.69259
GATA	PLAUR	0	1.81587
GATA	DAZAP2	0	1.0571
GATA	TIPARP	0	2.04824
GATA	HHEX	0	1.29744
GATA	CA2	0	2.72633
GATA	PDIA3	0	1.1149
GATA	AIF1L	0	2.54918
GATA	CD80	0	1.34171
GATA	TFB2M	0	1.36206
GATA	CD33	0	1.04865
GATA	SLFN12L	0	1.19814
GATA	PYROXD1	0	1.22198
GATA	FASTKD5	0	1.45045
GATA	HOXB2	0	1.48831
GATA	LAPTM4A	0	1.23126
GATA	SUCLG2	0	1.56125
GATA	MGST1	0	1.52581

[truncated: 15 more sheets: IKZF, IRF, KLF, MAF, MEIS, MYB, MYC-EBox, NF1, NFIL3, OCT, RUNX, TAL1-EBox, TCF3-EBox, TEAD, WT1]
