# Supplementary material for: Gene regulatory network analysis predicts cooperating transcription factor regulons required for FLT3-ITD+ AML growth
Source: Cell Rep. Author manuscript; Available in PMC 2024 Feb 18. (PMC10874628; doi:10.1016/j.celrep.2023.113568)
Supplement: 6 [file NIHMS1954801-supplement-6.xlsx]

## Sheet: RUNXmoduleConnections
TF Family	Target Gene	#Connected Sites	ITD-PBSC log2FC
AHR	ABHD2	1	1.18514
AHR	ABLIM1	2	-2.60983
AHR	ADAMTS10	1	-2.2647
AHR	ANK3	2	-1.40053
AHR	AOAH	1	-1.59774
AHR	ATP6V0C	1	1.04608
AHR	ATXN1	2	-2.45479
AHR	BASP1	1	-1.21537
AHR	BMP2K	1	-1.78404
AHR	C1orf21	1	-2.00997
AHR	C1QTNF4	1	-1.63551
AHR	CALN1	2	-2.20223
AHR	CAMK2D	1	-1.10512
AHR	CBX4	1	1.11539
AHR	CCM2	1	-1.09588
AHR	CCND3	1	1.27798
AHR	CD96	1	3.13663
AHR	CETN3	1	-1.09492
AHR	CHRM3	2	-3.85214
AHR	CPED1	2	-2.91798
AHR	CSRNP1	1	1.73485
AHR	CTSC	1	1.76904
AHR	CTSD	1	1.36787
AHR	DACH1	1	-2.17973
AHR	DDIT4	2	3.60843
AHR	DLGAP2	1	-1.45412
AHR	DUSP10	1	1.54763
AHR	DUSP5	2	2.57863
AHR	ECHDC3	2	-1.03697
AHR	F2R	1	-1.30582
AHR	F3	1	1.10609
AHR	FOSL2	2	1.03628
AHR	FRAT1	1	1.1159
AHR	GPRIN3	1	-1.28843
AHR	GYPE	1	-1.25712
AHR	HDAC9	1	-1.74654
AHR	IER3	1	2.38165
AHR	IGHMBP2	1	-1.00335
AHR	IKZF2	1	-3.54827
AHR	IL15	1	-1.7286
AHR	IRX3	1	1.19241
AHR	KLF13	4	1.53228
AHR	KLF6	2	1.57889
AHR	LAMP1	2	1.06172
AHR	LIMK2	1	-1.00633
AHR	LMNA	1	1.69306
AHR	MAFF	2	2.46557
AHR	MXI1	2	1.04221
AHR	MYO18A	1	-1.06903
AHR	NAV1	1	-1.80446
AHR	NBL1	2	-2.25528
AHR	NFIL3	2	2.66875
AHR	NKX2-3	1	1.27492
AHR	NRIP1	1	-1.77243
AHR	NT5DC3	1	1.61529
AHR	PCDH9	1	-2.1232
AHR	PHLDA1	1	1.66136
AHR	PLCB1	1	-1.46905
AHR	PLCB4	2	-3.103
AHR	PLSCR4	1	-2.16359
AHR	PRDM8	5	-1.49871
AHR	PTP4A2	1	1.10478
AHR	PTPN13	1	-1.26689
AHR	RAB11FIP1	3	2.07462
AHR	RBM11	1	-1.21226
AHR	RFX8	1	-1.48755
AHR	RGCC	3	2.76428
AHR	RGS12	1	-1.51416
AHR	RGS3	1	-1.12756
AHR	RNF11	1	1.00144
AHR	SEMA3C	1	-1.51149
AHR	SERTAD2	1	1.32703
AHR	SLC1A4	3	-1.10657
AHR	SLC4A7	1	-1.54226
AHR	SMYD3	2	1.47589
AHR	SPRED1	4	-1.0166
AHR	SPRY2	1	1.40795
AHR	STARD9	2	-3.11404
AHR	STK17B	3	2.1469
AHR	STYK1	1	-1.4104
AHR	TANC1	2	-2.00154
AHR	TJP2	2	-1.98822
AHR	TMC8	1	-1.07794
AHR	TRIB1	2	2.98974
AHR	TTI1	1	-1.04541
AHR	TTLL7	1	-1.4603
AHR	VCAN	2	-1.53691
AHR	WDR17	1	-1.48436
AHR	XAF1	1	-1.61136
AHR	XRRA1	1	-1.57731
AHR	YPEL5	1	1.42133
AP1	AADAT	1	-1.74209
AP1	ABHD2	5	1.18514
AP1	ABI3BP	1	-1.08843
AP1	ABLIM1	3	-2.60983
AP1	ADCY2	1	2.11651
AP1	ADCY6	1	-1.09458
AP1	AHR	5	1.08674
AP1	AK4	1	-1.41347
AP1	ANK3	2	-1.40053
AP1	ANKH	2	-1.88552
AP1	ANXA1	6	1.3523
AP1	AOAH	2	-1.59774
AP1	APOL3	1	-1.40758
AP1	AQP3	2	1.74305
AP1	ARHGAP22	2	-1.00404
AP1	ATXN1	13	-2.45479
AP1	BANP	1	-1.25672
AP1	BHLHE40	6	1.45393
AP1	BMP2K	1	-1.78404
AP1	C1orf21	3	-2.00997
AP1	C1QTNF4	1	-1.63551
AP1	C6orf141	2	-2.26935
AP1	CALN1	6	-2.20223
AP1	CAMK2D	3	-1.10512
AP1	CAP1	1	1.01229
AP1	CCM2	2	-1.09588
AP1	CCND3	2	1.27798
AP1	CDV3	2	1.09185
AP1	CETN3	3	-1.09492
AP1	CHMP4C	2	-1.23854
AP1	CHRM3	4	-3.85214
AP1	CHST13	1	-1.05573
AP1	CIITA	2	-1.9052
AP1	COG4	1	-1.07233
AP1	COL5A1	1	-1.999
AP1	CSRNP1	4	1.73485
AP1	CTSD	3	1.36787
AP1	CXCL2	2	2.78223
AP1	CXCL3	7	2.60164
AP1	DACH1	1	-2.17973
AP1	DDIT4	2	3.60843
AP1	DOCK10	1	-2.10402
AP1	DUSP10	8	1.54763
AP1	DUSP5	3	2.57863
AP1	DUSP6	4	2.83876
AP1	DYSF	3	3.00297
AP1	ECHDC3	3	-1.03697
AP1	EGLN3	1	-1.1923
AP1	ENDOD1	1	-1.35097
AP1	EXD3	2	-1.053
AP1	F2R	1	-1.30582
AP1	F3	3	1.10609
AP1	FAM171B	1	-1.35752
AP1	FAM81B	1	1.73965
AP1	FHL2	1	-1.83341
AP1	FOSL2	3	1.03628
AP1	FOXO1	1	-1.64986
AP1	GPR183	1	1.76359
AP1	GPRIN3	1	-1.28843
AP1	GPX1	1	1.43761
AP1	GYPC	1	-2.0136
AP1	HEMGN	2	-3.31538
AP1	IKZF2	1	-3.54827
AP1	IL15	2	-1.7286
AP1	IL1B	1	-2.16682
AP1	IL1RAP	4	1.69329
AP1	IRX3	2	1.19241
AP1	ITGA4	2	-1.20532
AP1	JAG1	1	2.10257
AP1	KLF13	3	1.53228
AP1	KLF2	2	2.02179
AP1	KLF6	18	1.57889
AP1	KLHL3	2	-1.59903
AP1	KYNU	2	1.72292
AP1	LAMP1	1	1.06172
AP1	LIMCH1	3	-1.04272
AP1	LMNA	8	1.69306
AP1	LRIG1	1	-1.14628
AP1	LYRM1	2	1.30133
AP1	MAP1LC3B2	1	-1.38953
AP1	ME3	2	-1.94529
AP1	MECOM	1	-4.64455
AP1	MICAL1	1	-1.645
AP1	MXI1	1	1.04221
AP1	MYCT1	1	-3.241
AP1	MYO18A	2	-1.06903
AP1	MYO1B	2	1.85037
AP1	NAV1	1	-1.80446
AP1	NBEA	1	-1.2543
AP1	NBL1	3	-2.25528
AP1	NFIA	1	-2.50275
AP1	NFIL3	6	2.66875
AP1	NKX2-3	2	1.27492
AP1	NOG	1	-1.88645
AP1	NRIP1	2	-1.77243
AP1	NT5DC3	1	1.61529
AP1	OGG1	1	-1.61476
AP1	ORAI1	2	1.72991
AP1	PADI4	1	1.33741
AP1	PALLD	3	-1.02649
AP1	PCDH9	1	-2.1232
AP1	PHLDA1	5	1.66136
AP1	PLA2G6	2	-1.80042
AP1	PLCB1	7	-1.46905
AP1	PLCG1	1	-1.19147
AP1	PRDM8	5	-1.49871
AP1	PRKD3	1	-2.18123
AP1	PRR15	8	-1.40216
AP1	PRR5	1	-1.19252
AP1	PTP4A2	2	1.10478
AP1	PTPN13	2	-1.26689
AP1	PTPRD	3	-2.11904
AP1	PTPRM	2	-2.76653
AP1	RAB20	1	1.32324
AP1	RBM11	1	-1.21226
AP1	RFX8	2	-1.48755
AP1	RGCC	3	2.76428
AP1	RGS3	3	-1.12756
AP1	RIT1	2	1.01781
AP1	RNF11	2	1.00144
AP1	ROBO1	1	-1.27478
AP1	RTP4	1	-1.30224
AP1	SCML4	1	-2.65045
AP1	SEMA3C	3	-1.51149
AP1	SERPINB9	2	-1.82004
AP1	SERTAD2	1	1.32703
AP1	SESN3	3	-3.34089
AP1	SETBP1	1	-2.45781
AP1	SGMS2	2	1.42966
AP1	SH2B3	2	1.25754
AP1	SLC11A2	1	-1.36048
AP1	SLC1A4	1	-1.10657
AP1	SLC31A2	1	1.13985
AP1	SMOX	1	-1.18014
AP1	SMYD3	1	1.47589
AP1	SNX16	3	-1.03719
AP1	SPEF2	1	-1.8866
AP1	SPRED1	1	-1.0166
AP1	SPRY2	3	1.40795
AP1	STARD9	2	-3.11404
AP1	STK17B	3	2.1469
AP1	STX3	2	-1.23908
AP1	STYK1	3	-1.4104
AP1	TAL1	1	-3.45939
AP1	TANC1	5	-2.00154
AP1	TIMP3	1	-1.09495
AP1	TMC8	1	-1.07794
AP1	TMEM200A	1	-1.02389
AP1	TMTC2	1	1.89815
AP1	TNFSF10	1	-2.47859
AP1	TNIK	5	-1.65485
AP1	TNRC6C	1	-1.5032
AP1	TREM1	2	1.94357
AP1	TRIB1	13	2.98974
AP1	TTI1	2	-1.04541
AP1	TTLL7	5	-1.4603
AP1	UHRF1BP1L	1	1.1067
AP1	USP53	2	-1.06154
AP1	VCAN	2	-1.53691
AP1	VIM	4	1.24124
AP1	WSB1	3	-1.05721
AP1	WT1	1	3.07963
AP1	XAF1	1	-1.61136
AP1	XIRP2	1	-1.10612
AP1	XRRA1	2	-1.57731
AP1	ZFHX3	2	-1.15838
AP1	ZNRF1	2	-1.25631
ATF-CREB	ABHD2	1	1.18514
ATF-CREB	ANKH	2	-1.88552
ATF-CREB	ATP6V0C	1	1.04608
ATF-CREB	ATXN1	2	-2.45479
ATF-CREB	BANP	2	-1.25672
ATF-CREB	BASP1	1	-1.21537
ATF-CREB	CAMK2D	3	-1.10512
ATF-CREB	CDC14B	2	-1.72939
ATF-CREB	CEP152	1	-1.25022
ATF-CREB	CTSD	1	1.36787
ATF-CREB	DUSP10	2	1.54763
ATF-CREB	F3	1	1.10609
ATF-CREB	FOSL2	1	1.03628
ATF-CREB	FOXO1	2	-1.64986
ATF-CREB	FRAT1	2	1.1159
ATF-CREB	GPX1	1	1.43761
ATF-CREB	GYPC	2	-2.0136
ATF-CREB	GYPE	1	-1.25712
ATF-CREB	IER3	1	2.38165
ATF-CREB	IL1B	1	-2.16682
ATF-CREB	IL1RAP	1	1.69329
ATF-CREB	IRX3	1	1.19241
ATF-CREB	KLF13	2	1.53228
ATF-CREB	KLF6	2	1.57889
ATF-CREB	LAMP1	2	1.06172
ATF-CREB	LMNA	1	1.69306
ATF-CREB	LRRC37A3	1	-1.00233
ATF-CREB	MAFF	2	2.46557
ATF-CREB	MXI1	1	1.04221
ATF-CREB	NOG	1	-1.88645
ATF-CREB	NSUN7	1	-1.03078
ATF-CREB	ORAI1	1	1.72991
ATF-CREB	PLCB1	1	-1.46905
ATF-CREB	PLCG1	1	-1.19147
ATF-CREB	PNPLA7	1	-1.43404
ATF-CREB	PTPRM	1	-2.76653
ATF-CREB	RGCC	1	2.76428
ATF-CREB	RGS3	1	-1.12756
ATF-CREB	SLA	1	-2.04121
ATF-CREB	SLC1A4	2	-1.10657
ATF-CREB	SMYD3	1	1.47589
ATF-CREB	SNX16	2	-1.03719
ATF-CREB	SPRED1	1	-1.0166
ATF-CREB	STK17B	1	2.1469
ATF-CREB	STYK1	1	-1.4104
ATF-CREB	TNFSF10	1	-2.47859
ATF-CREB	TPST1	1	-1.12424
ATF-CREB	TREM1	1	1.94357
ATF-CREB	TRIB1	1	2.98974
ATF-CREB	WSB1	3	-1.05721
ATF-CREB	WT1	1	3.07963
ATF-CREB	ZNRF1	1	-1.25631
CEBP	AADAT	3	-1.74209
CEBP	ABHD2	3	1.18514
CEBP	ABLIM1	3	-2.60983
CEBP	ADCY2	1	2.11651
CEBP	ADCY6	1	-1.09458
CEBP	ADGRE1	1	1.77165
CEBP	AHR	3	1.08674
CEBP	AK4	2	-1.41347
CEBP	ANKH	1	-1.88552
CEBP	ANXA1	4	1.3523
CEBP	AOAH	1	-1.59774
CEBP	APOL3	1	-1.40758
CEBP	ARHGAP22	2	-1.00404
CEBP	ARL15	2	-1.79013
CEBP	ATXN1	3	-2.45479
CEBP	BHLHE40	2	1.45393
CEBP	C6orf141	2	-2.26935
CEBP	CAP1	1	1.01229
CEBP	CBX4	1	1.11539
CEBP	CCM2	1	-1.09588
CEBP	CCND3	2	1.27798
CEBP	CD96	1	3.13663
CEBP	CDH26	1	-1.87046
CEBP	CHMP4C	1	-1.23854
CEBP	CIITA	1	-1.9052
CEBP	CLIP4	1	-1.18533
CEBP	COG4	1	-1.07233
CEBP	COL5A1	1	-1.999
CEBP	CTSC	2	1.76904
CEBP	CXCL2	2	2.78223
CEBP	CXCL3	2	2.60164
CEBP	DACH1	2	-2.17973
CEBP	DUSP10	2	1.54763
CEBP	DUSP5	1	2.57863
CEBP	DUSP6	2	2.83876
CEBP	DYSF	1	3.00297
CEBP	ECHDC3	1	-1.03697
CEBP	EFNA1	1	-1.77997
CEBP	EGLN3	2	-1.1923
CEBP	ENDOD1	3	-1.35097
CEBP	F3	3	1.10609
CEBP	FCGRT	2	-1.87591
CEBP	FHL2	1	-1.83341
CEBP	FOSL2	4	1.03628
CEBP	FOXO1	3	-1.64986
CEBP	FRAT1	1	1.1159
CEBP	GPRIN3	1	-1.28843
CEBP	GPX1	1	1.43761
CEBP	HSPA12A	2	-1.133
CEBP	IER3	3	2.38165
CEBP	IKZF2	1	-3.54827
CEBP	IL1B	2	-2.16682
CEBP	IL1RAP	6	1.69329
CEBP	JAG1	1	2.10257
CEBP	JAKMIP2	1	-2.24119
CEBP	KLF13	1	1.53228
CEBP	KLF2	3	2.02179
CEBP	KLF6	6	1.57889
CEBP	KYNU	1	1.72292
CEBP	L3MBTL4	1	-2.46658
CEBP	MECOM	1	-4.64455
CEBP	MXI1	2	1.04221
CEBP	MYB	2	-1.3528
CEBP	MYCT1	2	-3.241
CEBP	NBL1	2	-2.25528
CEBP	NFIL3	5	2.66875
CEBP	NKX2-3	2	1.27492
CEBP	NLRP1	2	-1.50512
CEBP	NT5DC3	4	1.61529
CEBP	PADI4	1	1.33741
CEBP	PALLD	1	-1.02649
CEBP	PLCB1	3	-1.46905
CEBP	PLSCR4	1	-2.16359
CEBP	PRDM8	1	-1.49871
CEBP	PRR15	2	-1.40216
CEBP	PTK2	3	-2.1493
CEBP	PTP4A2	1	1.10478
CEBP	PTPN13	1	-1.26689
CEBP	PTPRM	1	-2.76653
CEBP	RAB11FIP1	3	2.07462
CEBP	RAB20	1	1.32324
CEBP	RFX8	2	-1.48755
CEBP	RGS12	1	-1.51416
CEBP	SCAI	1	-1.15878
CEBP	SEMA3C	2	-1.51149
CEBP	SERTAD2	3	1.32703
CEBP	SESN3	1	-3.34089
CEBP	SH2B3	1	1.25754
CEBP	SLA	2	-2.04121
CEBP	SLC1A4	4	-1.10657
CEBP	SLC41A1	1	-1.16787
CEBP	SLC4A8	3	-1.58544
CEBP	SMOX	1	-1.18014
CEBP	SMYD3	2	1.47589
CEBP	SPRED1	2	-1.0166
CEBP	SPRY2	2	1.40795
CEBP	STK17B	1	2.1469
CEBP	STK38	1	-1.22155
CEBP	STYK1	2	-1.4104
CEBP	TAL1	1	-3.45939
CEBP	TANC1	3	-2.00154
CEBP	TGFB1I1	1	-1.64622
CEBP	TIMP3	1	-1.09495
CEBP	TJP2	1	-1.98822
CEBP	TMEM200A	1	-1.02389
CEBP	TMTC2	1	1.89815
CEBP	TNFSF10	2	-2.47859
CEBP	TNFSF13	1	1.29604
CEBP	TNIK	3	-1.65485
CEBP	TRAF4	2	1.69121
CEBP	TREM1	2	1.94357
CEBP	TRIB1	11	2.98974
CEBP	TTI1	6	-1.04541
CEBP	TTLL7	1	-1.4603
CEBP	UHRF1BP1L	1	1.1067
CEBP	USP53	1	-1.06154
CEBP	VCAN	3	-1.53691
CEBP	WDR17	1	-1.48436
CEBP	WSB1	3	-1.05721
CEBP	WT1	2	3.07963
CEBP	ZFHX3	4	-1.15838
CEBP	ZNF485	1	-1.037
CEBP	ZNF625	1	-1.15151
CEBP	ZNRF1	2	-1.25631
EGR	ABHD2	1	1.18514
EGR	ANKH	1	-1.88552
EGR	ATXN1	1	-2.45479
EGR	BASP1	1	-1.21537
EGR	BHLHE40	1	1.45393
EGR	C6orf141	1	-2.26935
EGR	CCM2	2	-1.09588
EGR	CEP152	1	-1.25022
EGR	CFD	1	3.35102
EGR	CHST12	1	-1.17485
EGR	CLIP4	1	-1.18533
EGR	CTSC	1	1.76904
EGR	ENDOD1	1	-1.35097
EGR	ERICH1	1	-1.35813
EGR	EXD3	3	-1.053
EGR	FCGRT	1	-1.87591
EGR	GPRIN3	1	-1.28843
EGR	IER3	2	2.38165
EGR	IKZF2	2	-3.54827
EGR	KLF13	3	1.53228
EGR	KLF2	3	2.02179
EGR	LMNA	1	1.69306
EGR	LRIG1	1	-1.14628
EGR	LYRM1	1	1.30133
EGR	MAFF	1	2.46557
EGR	MECOM	1	-4.64455
EGR	MED30	1	1.09848
EGR	MXI1	2	1.04221
EGR	MYB	1	-1.3528
EGR	NOG	1	-1.88645
EGR	NT5DC3	1	1.61529
EGR	ORAI1	1	1.72991
EGR	PACS2	1	-1.01721
EGR	PLA2G6	1	-1.80042
EGR	PLCG1	2	-1.19147
EGR	PLSCR4	1	-2.16359
EGR	PRDM8	1	-1.49871
EGR	PTK2	1	-2.1493
EGR	PTP4A2	1	1.10478
EGR	PTPN13	1	-1.26689
EGR	RGCC	2	2.76428
EGR	RGS12	1	-1.51416
EGR	RGS3	1	-1.12756
EGR	SEMA3C	1	-1.51149
EGR	SERPINB9	1	-1.82004
EGR	SERTAD2	1	1.32703
EGR	SGMS2	1	1.42966
EGR	SH2B3	2	1.25754
EGR	SLC11A2	1	-1.36048
EGR	STK17B	1	2.1469
EGR	TMEM9B	1	1.09179
EGR	TMTC2	1	1.89815
EGR	UHRF1BP1L	2	1.1067
EGR	VIM	1	1.24124
ESR1	ADCY6	1	-1.09458
ESR1	ANKH	1	-1.88552
ESR1	ARHGAP22	1	-1.00404
ESR1	ATXN1	1	-2.45479
ESR1	BHLHE40	1	1.45393
ESR1	CAMK2D	1	-1.10512
ESR1	CHMP4C	1	-1.23854
ESR1	CTSD	1	1.36787
ESR1	GPRIN3	1	-1.28843
ESR1	HOOK2	1	-1.00053
ESR1	JAG1	1	2.10257
ESR1	KLF13	1	1.53228
ESR1	LIMCH1	1	-1.04272
ESR1	NFIL3	2	2.66875
ESR1	NKX2-3	1	1.27492
ESR1	OSCAR	1	2.27359
ESR1	OSGIN2	1	1.14786
ESR1	PARP12	1	-1.00863
ESR1	POLE	1	-1.17312
ESR1	PTPN13	2	-1.26689
ESR1	RFX8	1	-1.48755
ESR1	RGS3	1	-1.12756
ESR1	RNF11	1	1.00144
ESR1	SEMA3C	1	-1.51149
ESR1	SERPINB9	1	-1.82004
ESR1	SERTAD2	1	1.32703
ESR1	SMOX	1	-1.18014
ESR1	SMYD3	2	1.47589
ESR1	SPRY2	1	1.40795
ESR1	STYK1	1	-1.4104
ESR1	SZT2	1	-1.11693
ESR1	TIMP3	1	-1.09495
ESR1	TMC8	1	-1.07794
ESR1	TRAF4	1	1.69121
ETS	AADAT	1	-1.74209
ETS	ABHD2	1	1.18514
ETS	ABLIM1	3	-2.60983
ETS	ACTR3C	1	-1.51311
ETS	ADCY2	1	2.11651
ETS	ADGRE1	2	1.77165
ETS	ADPRM	1	-1.0216
ETS	AFAP1L2	1	-1.58509
ETS	AFF3	1	-2.43459
ETS	AHR	7	1.08674
ETS	AK4	1	-1.41347
ETS	ANK3	3	-1.40053
ETS	ANKH	3	-1.88552
ETS	ANXA1	5	1.3523
ETS	AOAH	2	-1.59774
ETS	APBB1	1	-1.24278
ETS	APOL3	3	-1.40758
ETS	AQP3	2	1.74305
ETS	ARHGAP22	4	-1.00404
ETS	ARHGEF17	3	-1.81355
ETS	ATP6V0C	1	1.04608
ETS	ATP6V0E2	2	-1.01016
ETS	ATXN1	9	-2.45479
ETS	BANP	5	-1.25672
ETS	BASP1	1	-1.21537
ETS	BHLHE40	1	1.45393
ETS	BMP2K	1	-1.78404
ETS	C18orf54	1	-1.26499
ETS	C1orf21	1	-2.00997
ETS	C1QTNF4	1	-1.63551
ETS	C6orf141	1	-2.26935
ETS	CALN1	6	-2.20223
ETS	CAMK2D	5	-1.10512
ETS	CAP1	6	1.01229
ETS	CBX4	2	1.11539
ETS	CCDC141	2	-1.09477
ETS	CCM2	3	-1.09588
ETS	CCND3	5	1.27798
ETS	CD48	1	-2.78861
ETS	CD96	3	3.13663
ETS	CDC14B	1	-1.72939
ETS	CDH26	1	-1.87046
ETS	CDV3	1	1.09185
ETS	CEP152	1	-1.25022
ETS	CETN3	2	-1.09492
ETS	CFD	2	3.35102
ETS	CHMP4C	2	-1.23854
ETS	CHRM3	1	-3.85214
ETS	CHST12	2	-1.17485
ETS	CHST13	2	-1.05573
ETS	CIITA	3	-1.9052
ETS	CLIP4	2	-1.18533
ETS	COG4	4	-1.07233
ETS	COL5A1	3	-1.999
ETS	CPED1	1	-2.91798
ETS	CTSC	3	1.76904
ETS	CTSD	2	1.36787
ETS	CXCL2	2	2.78223
ETS	CXCL3	6	2.60164
ETS	CXCL8	2	3.25238
ETS	DACH1	2	-2.17973
ETS	DDIT4	5	3.60843
ETS	DOCK10	7	-2.10402
ETS	DOK2	3	1.7582
ETS	DUSP10	3	1.54763
ETS	DUSP5	4	2.57863
ETS	DUSP6	7	2.83876
ETS	DYSF	1	3.00297
ETS	ECHDC3	3	-1.03697
ETS	EFEMP2	2	-1.17343
ETS	EFNA1	1	-1.77997
ETS	EGLN3	5	-1.1923
ETS	EMB	2	1.14203
ETS	ERICH1	1	-1.35813
ETS	EVC2	1	-1.82862
ETS	EXD3	5	-1.053
ETS	F2R	2	-1.30582
ETS	F3	2	1.10609
ETS	FERMT1	2	-1.60243
ETS	FHL2	2	-1.83341
ETS	FOSL2	4	1.03628
ETS	FOXO1	2	-1.64986
ETS	FRAT1	1	1.1159
ETS	GPRIN3	8	-1.28843
ETS	GYPC	5	-2.0136
ETS	GYPE	5	-1.25712
ETS	HBEGF	3	1.68214
ETS	HDAC9	4	-1.74654
ETS	HEG1	4	-1.12524
ETS	HEMGN	1	-3.31538
ETS	HOXB3	1	1.81333
ETS	HOXB6	1	1.89037
ETS	HSPA12A	3	-1.133
ETS	IER3	5	2.38165
ETS	IFITM1	1	-2.45735
ETS	IGHMBP2	3	-1.00335
ETS	IGSF10	1	2.92729
ETS	IKZF2	1	-3.54827
ETS	IL15	5	-1.7286
ETS	IL16	5	-1.75987
ETS	IL1B	3	-2.16682
ETS	IL1RAP	5	1.69329
ETS	ITGA4	5	-1.20532
ETS	JAKMIP2	4	-2.24119
ETS	KLF13	9	1.53228
ETS	KLF2	6	2.02179
ETS	KLF6	14	1.57889
ETS	KLHL3	2	-1.59903
ETS	KYNU	5	1.72292
ETS	L3MBTL4	1	-2.46658
ETS	LAG3	1	-1.45019
ETS	LAMP1	3	1.06172
ETS	LIMCH1	2	-1.04272
ETS	LMNA	1	1.69306
ETS	LRIG1	1	-1.14628
ETS	LRRC37A3	1	-1.00233
ETS	LYRM1	3	1.30133
ETS	MAFF	3	2.46557
ETS	MAP1LC3B2	1	-1.38953
ETS	MDFI	2	2.50451
ETS	ME3	1	-1.94529
ETS	MECOM	4	-4.64455
ETS	MED30	1	1.09848
ETS	MFGE8	1	-1.44651
ETS	MFSD2B	1	-1.17245
ETS	MICAL1	2	-1.645
ETS	MXI1	6	1.04221
ETS	MYB	3	-1.3528
ETS	MYCT1	3	-3.241
ETS	MYO18A	3	-1.06903
ETS	MYO1B	2	1.85037
ETS	NAPEPLD	1	-1.39739
ETS	NAV1	2	-1.80446
ETS	NBEA	1	-1.2543
ETS	NBL1	3	-2.25528
ETS	NFIA	2	-2.50275
ETS	NFIL3	5	2.66875
ETS	NKX2-3	1	1.27492
ETS	NLRC3	3	-1.16467
ETS	NLRP1	4	-1.50512
ETS	NOG	3	-1.88645
ETS	NRIP1	6	-1.77243
ETS	NT5DC3	2	1.61529
ETS	OGG1	1	-1.61476
ETS	ORAI1	4	1.72991
ETS	OSCAR	2	2.27359
ETS	OSGIN2	1	1.14786
ETS	PACS2	4	-1.01721
ETS	PADI4	2	1.33741
ETS	PALLD	2	-1.02649
ETS	PARP12	1	-1.00863
ETS	PCDH9	4	-2.1232
ETS	PHLDA1	6	1.66136
ETS	PLA2G6	2	-1.80042
ETS	PLCB1	10	-1.46905
ETS	PLCB4	2	-3.103
ETS	PLCG1	1	-1.19147
ETS	PLSCR4	4	-2.16359
ETS	POLE	3	-1.17312
ETS	POU2F2	2	-1.25643
ETS	PRDM8	4	-1.49871
ETS	PREX2	1	-2.07542
ETS	PRKD3	2	-2.18123
ETS	PRR15	2	-1.40216
ETS	PTK2	4	-2.1493
ETS	PTP4A2	3	1.10478
ETS	PTPN13	4	-1.26689
ETS	PTPRD	2	-2.11904
ETS	PTPRM	3	-2.76653
ETS	RAB11FIP1	4	2.07462
ETS	RAB20	2	1.32324
ETS	RBM11	5	-1.21226
ETS	RFX8	3	-1.48755
ETS	RGCC	10	2.76428
ETS	RGS12	4	-1.51416
ETS	RGS3	7	-1.12756
ETS	RIMKLB	2	-1.45388
ETS	RIT1	2	1.01781
ETS	RNF11	1	1.00144
ETS	ROBO1	3	-1.27478
ETS	RSAD2	2	-1.40571
ETS	RTP4	1	-1.30224
ETS	SCD	1	-1.7279
ETS	SCML4	3	-2.65045
ETS	SEMA3C	6	-1.51149
ETS	SERPINB9	2	-1.82004
ETS	SERTAD2	2	1.32703
ETS	SESN3	2	-3.34089
ETS	SETBP1	2	-2.45781
ETS	SFXN1	5	-1.23277
ETS	SGMS2	1	1.42966
ETS	SH2B3	6	1.25754
ETS	SLC11A2	3	-1.36048
ETS	SLC1A4	11	-1.10657
ETS	SLC41A1	1	-1.16787
ETS	SLC4A7	3	-1.54226
ETS	SLC4A8	3	-1.58544
ETS	SLC9A9	1	-1.16919
ETS	SMOX	3	-1.18014
ETS	SMYD3	2	1.47589
ETS	SNX16	2	-1.03719
ETS	SORBS3	3	-1.13392
ETS	SPRED1	4	-1.0166
ETS	SPRY2	4	1.40795
ETS	STARD9	3	-3.11404
ETS	STK17B	8	2.1469
ETS	STK38	1	-1.22155
ETS	STX3	5	-1.23908
ETS	STYK1	6	-1.4104
ETS	SZT2	5	-1.11693
ETS	TAL1	3	-3.45939
ETS	TANC1	6	-2.00154
ETS	TBC1D31	2	-1.24988
ETS	TBC1D4	2	-1.91004
ETS	TGFB1I1	2	-1.64622
ETS	TIMP3	4	-1.09495
ETS	TMC8	4	-1.07794
ETS	TMEM167B	3	1.09533
ETS	TMEM200A	2	-1.02389
ETS	TMTC2	5	1.89815
ETS	TNFRSF4	3	1.50458
ETS	TNFSF10	3	-2.47859
ETS	TNFSF13	2	1.29604
ETS	TNIK	3	-1.65485
ETS	TNRC6C	1	-1.5032
ETS	TRAF4	6	1.69121
ETS	TREM1	2	1.94357
ETS	TRIB1	15	2.98974
ETS	TTI1	4	-1.04541
ETS	TTLL7	4	-1.4603
ETS	TTN	1	-1.22426
ETS	TXNRD3	2	-1.50809
ETS	UAP1L1	1	-1.20767
ETS	UBALD2	3	1.39174
ETS	UGGT2	2	-1.64568
ETS	USP53	1	-1.06154
ETS	VCAN	3	-1.53691
ETS	VIM	4	1.24124
ETS	WDR17	5	-1.48436
ETS	WSB1	5	-1.05721
ETS	WT1	1	3.07963
ETS	XAF1	1	-1.61136
ETS	XRRA1	4	-1.57731
ETS	YPEL5	3	1.42133
ETS	YRDC	3	1.25444
ETS	ZFHX3	2	-1.15838
ETS	ZNF439	1	-1.26175
ETS	ZNF485	4	-1.037
ETS	ZNF83	1	-1.26079
ETS	ZNF862	1	-1.12399
ETS	ZNRF1	9	-1.25631
ETS	ZSCAN12	1	-1.03421
ETS	ZSCAN23	2	-1.8678
FOX	ABI3BP	1	-1.08843
FOX	ABLIM1	1	-2.60983
FOX	ACTR3C	1	-1.51311
FOX	ADAMTS10	1	-2.2647
FOX	ADPRM	1	-1.0216
FOX	AHR	1	1.08674
FOX	AQP3	2	1.74305
FOX	ATXN1	2	-2.45479
FOX	BANP	2	-1.25672
FOX	BHLHE40	4	1.45393
FOX	BMP2K	2	-1.78404
FOX	CCM2	1	-1.09588
FOX	CCND3	1	1.27798
FOX	CD96	1	3.13663
FOX	CHST13	1	-1.05573
FOX	CIITA	1	-1.9052
FOX	CXCL3	1	2.60164
FOX	CXCL8	2	3.25238
FOX	DUSP10	3	1.54763
FOX	DUSP6	1	2.83876
FOX	DYSF	1	3.00297
FOX	EFEMP2	1	-1.17343
FOX	EMB	1	1.14203
FOX	ENDOD1	1	-1.35097
FOX	ERICH1	1	-1.35813
FOX	FAM81B	2	1.73965
FOX	FERMT1	1	-1.60243
FOX	FHL2	1	-1.83341
FOX	FOXO1	1	-1.64986
FOX	FRAT1	1	1.1159
FOX	GPRIN3	1	-1.28843
FOX	GYPC	1	-2.0136
FOX	GYPE	2	-1.25712
FOX	HOXB3	1	1.81333
FOX	HOXB6	1	1.89037
FOX	IKZF2	1	-3.54827
FOX	IL16	1	-1.75987
FOX	IRX3	1	1.19241
FOX	KLF13	3	1.53228
FOX	KLF2	1	2.02179
FOX	KYNU	2	1.72292
FOX	LAG3	1	-1.45019
FOX	LAMP1	1	1.06172
FOX	LIMCH1	1	-1.04272
FOX	LMNA	1	1.69306
FOX	LRIG1	1	-1.14628
FOX	LRRC37A3	2	-1.00233
FOX	LYRM1	1	1.30133
FOX	MDFI	2	2.50451
FOX	MECOM	3	-4.64455
FOX	MED30	1	1.09848
FOX	MFGE8	1	-1.44651
FOX	MICAL1	1	-1.645
FOX	MXI1	1	1.04221
FOX	NLRP1	1	-1.50512
FOX	PHLDA1	1	1.66136
FOX	PLCB4	1	-3.103
FOX	PLCG1	1	-1.19147
FOX	PLSCR4	1	-2.16359
FOX	PNPLA7	1	-1.43404
FOX	PRDM8	2	-1.49871
FOX	RAB11FIP1	1	2.07462
FOX	RBM11	1	-1.21226
FOX	RFX8	1	-1.48755
FOX	RGCC	1	2.76428
FOX	SCAI	1	-1.15878
FOX	SEMA3C	1	-1.51149
FOX	SESN3	1	-3.34089
FOX	SETBP1	1	-2.45781
FOX	SFXN1	1	-1.23277
FOX	SMYD3	2	1.47589
FOX	SNX16	1	-1.03719
FOX	SORBS3	1	-1.13392
FOX	SPEF2	1	-1.8866
FOX	SZT2	1	-1.11693
FOX	TANC1	3	-2.00154
FOX	TBC1D31	1	-1.24988
FOX	TIMP3	1	-1.09495
FOX	TJP2	1	-1.98822
FOX	TMC8	1	-1.07794
FOX	TMTC2	1	1.89815
FOX	TNFSF10	1	-2.47859
FOX	TRAF4	1	1.69121
FOX	TRIB1	5	2.98974
FOX	TTC39B	1	-1.62549
FOX	TTI1	1	-1.04541
FOX	UBALD2	1	1.39174
FOX	VCAN	2	-1.53691
FOX	XAF1	1	-1.61136
FOX	XRRA1	2	-1.57731
FOX	ZFHX3	1	-1.15838
FOX	ZNRF1	3	-1.25631
GATA	AADAT	1	-1.74209
GATA	ABHD2	1	1.18514
GATA	ABLIM1	3	-2.60983
GATA	AFF3	3	-2.43459
GATA	AHR	3	1.08674
GATA	ATXN1	1	-2.45479
GATA	BASP1	2	-1.21537
GATA	BHLHE40	2	1.45393
GATA	C1QTNF4	1	-1.63551
GATA	C6orf141	1	-2.26935
GATA	CALN1	1	-2.20223
GATA	CAMK2D	1	-1.10512
GATA	CAP1	1	1.01229
GATA	CCM2	2	-1.09588
GATA	CCND3	3	1.27798
GATA	CD96	1	3.13663
GATA	CXCL3	3	2.60164
GATA	DDIT4	2	3.60843
GATA	DOCK10	1	-2.10402
GATA	DOK2	1	1.7582
GATA	DUSP10	2	1.54763
GATA	ECHDC3	1	-1.03697
GATA	EGLN3	3	-1.1923
GATA	EMB	2	1.14203
GATA	FAM171B	1	-1.35752
GATA	FOSL2	2	1.03628
GATA	FOXO1	2	-1.64986
GATA	GYPC	2	-2.0136
GATA	GYPE	1	-1.25712
GATA	HDAC9	1	-1.74654
GATA	HEMGN	1	-3.31538
GATA	IER3	1	2.38165
GATA	IKZF2	4	-3.54827
GATA	IL15	3	-1.7286
GATA	IL1RAP	2	1.69329
GATA	IRX3	2	1.19241
GATA	ITGA4	1	-1.20532
GATA	JAG1	1	2.10257
GATA	JAKMIP2	1	-2.24119
GATA	KLF13	1	1.53228
GATA	KLF2	3	2.02179
GATA	KLF6	3	1.57889
GATA	KLHL3	1	-1.59903
GATA	KYNU	1	1.72292
GATA	LIMCH1	1	-1.04272
GATA	LRRC37A3	1	-1.00233
GATA	LYRM1	1	1.30133
GATA	MECOM	2	-4.64455
GATA	MED30	1	1.09848
GATA	MFSD2B	1	-1.17245
GATA	MYB	1	-1.3528
GATA	MYCT1	1	-3.241
GATA	MYO1B	3	1.85037
GATA	NAPEPLD	2	-1.39739
GATA	NBEA	1	-1.2543
GATA	NBL1	1	-2.25528
GATA	NFIA	2	-2.50275
GATA	NFIL3	1	2.66875
GATA	PACS2	1	-1.01721
GATA	PARP12	1	-1.00863
GATA	PCDH9	2	-2.1232
GATA	PLCB1	2	-1.46905
GATA	PLCB4	1	-3.103
GATA	PLCG1	2	-1.19147
GATA	PRKD3	1	-2.18123
GATA	PRR15	1	-1.40216
GATA	PTK2	1	-2.1493
GATA	PTPN13	1	-1.26689
GATA	PTPRD	1	-2.11904
GATA	RAB11FIP1	2	2.07462
GATA	RGCC	3	2.76428
GATA	RGS3	1	-1.12756
GATA	RNF11	2	1.00144
GATA	RTP4	1	-1.30224
GATA	SEMA3C	1	-1.51149
GATA	SERPINB9	1	-1.82004
GATA	SESN3	2	-3.34089
GATA	SFXN1	1	-1.23277
GATA	SLC1A4	1	-1.10657
GATA	SLC4A8	1	-1.58544
GATA	SMIM3	1	1.5195
GATA	SMYD3	1	1.47589
GATA	STARD9	2	-3.11404
GATA	STK17B	4	2.1469
GATA	STX3	1	-1.23908
GATA	STYK1	1	-1.4104
GATA	TAL1	1	-3.45939
GATA	TANC1	4	-2.00154
GATA	TGFB1I1	1	-1.64622
GATA	TIMP3	1	-1.09495
GATA	TMC8	1	-1.07794
GATA	TMEM200A	2	-1.02389
GATA	TNFSF10	3	-2.47859
GATA	TNIK	4	-1.65485
GATA	TPST1	1	-1.12424
GATA	TRAF4	4	1.69121
GATA	TRIB1	1	2.98974
GATA	TTC39B	1	-1.62549
GATA	TTI1	2	-1.04541
GATA	TTLL7	1	-1.4603
GATA	TXNRD3	1	-1.50809
GATA	USP53	1	-1.06154
GATA	VIM	1	1.24124
GATA	WSB1	2	-1.05721
GATA	WT1	1	3.07963
GATA	XAF1	1	-1.61136
GATA	ZNF485	1	-1.037
GATA	ZNRF1	2	-1.25631
IKZF	AADAT	2	-1.74209
IKZF	ABHD2	1	1.18514
IKZF	ACTR3C	2	-1.51311
IKZF	ADAMTS10	1	-2.2647
IKZF	AHR	4	1.08674
IKZF	AOAH	1	-1.59774
IKZF	ARHGAP22	3	-1.00404
IKZF	ARHGEF17	1	-1.81355
IKZF	ATP6V0C	1	1.04608
IKZF	ATXN1	2	-2.45479
IKZF	BHLHE40	1	1.45393
IKZF	BMP2K	1	-1.78404
IKZF	CAMK2D	1	-1.10512
IKZF	CAP1	2	1.01229
IKZF	CCND3	2	1.27798
IKZF	CD48	1	-2.78861
IKZF	CETN3	1	-1.09492
IKZF	CFD	1	3.35102
IKZF	CHMP4C	1	-1.23854
IKZF	CSRNP1	2	1.73485
IKZF	CXCL3	1	2.60164
IKZF	DDIT4	1	3.60843
IKZF	DUSP10	2	1.54763
IKZF	DUSP6	1	2.83876
IKZF	EGLN3	1	-1.1923
IKZF	EMB	1	1.14203
IKZF	EXD3	2	-1.053
IKZF	FAM171B	3	-1.35752
IKZF	FHL2	1	-1.83341
IKZF	FOSL2	5	1.03628
IKZF	FOXO1	1	-1.64986
IKZF	GPRIN3	2	-1.28843
IKZF	GYPC	1	-2.0136
IKZF	GYPE	1	-1.25712
IKZF	HEG1	1	-1.12524
IKZF	HEMGN	1	-3.31538
IKZF	HOOK2	1	-1.00053
IKZF	IKZF2	1	-3.54827
IKZF	IL1RAP	1	1.69329
IKZF	IRX3	1	1.19241
IKZF	KLF13	4	1.53228
IKZF	KLF2	3	2.02179
IKZF	KLF6	1	1.57889
IKZF	KYNU	1	1.72292
IKZF	L3MBTL4	2	-2.46658
IKZF	LAG3	1	-1.45019
IKZF	LIMCH1	1	-1.04272
IKZF	LMNA	1	1.69306
IKZF	LRIG1	1	-1.14628
IKZF	MAFF	1	2.46557
IKZF	MAP1LC3B2	1	-1.38953
IKZF	ME3	1	-1.94529
IKZF	MED30	1	1.09848
IKZF	MFSD2B	1	-1.17245
IKZF	MICAL1	2	-1.645
IKZF	MXI1	2	1.04221
IKZF	MYB	1	-1.3528
IKZF	MYCT1	1	-3.241
IKZF	MYO18A	1	-1.06903
IKZF	MYO1B	1	1.85037
IKZF	NFIA	1	-2.50275
IKZF	NFIL3	1	2.66875
IKZF	NKX2-3	2	1.27492
IKZF	NLRP1	1	-1.50512
IKZF	NOG	1	-1.88645
IKZF	NRIP1	1	-1.77243
IKZF	ORAI1	1	1.72991
IKZF	PALLD	2	-1.02649
IKZF	PARP12	2	-1.00863
IKZF	PLCB1	1	-1.46905
IKZF	PLCB4	1	-3.103
IKZF	PLSCR4	3	-2.16359
IKZF	PREX2	1	-2.07542
IKZF	PRKD3	1	-2.18123
IKZF	PRR15	5	-1.40216
IKZF	PRR5	1	-1.19252
IKZF	PTK2	2	-2.1493
IKZF	PTP4A2	1	1.10478
IKZF	RFX8	3	-1.48755
IKZF	RGS12	2	-1.51416
IKZF	RGS3	2	-1.12756
IKZF	RNF11	1	1.00144
IKZF	ROBO1	1	-1.27478
IKZF	RTP4	1	-1.30224
IKZF	SEMA3C	1	-1.51149
IKZF	SERPINB9	2	-1.82004
IKZF	SERTAD2	1	1.32703
IKZF	SH2B3	5	1.25754
IKZF	SLC11A2	1	-1.36048
IKZF	SLC1A4	2	-1.10657
IKZF	SLC4A8	3	-1.58544
IKZF	SLC9A9	1	-1.16919
IKZF	SNX16	1	-1.03719
IKZF	SORBS3	1	-1.13392
IKZF	SPEF2	1	-1.8866
IKZF	SPRED1	1	-1.0166
IKZF	SPRY2	1	1.40795
IKZF	STYK1	1	-1.4104
IKZF	SZT2	1	-1.11693
IKZF	TAL1	1	-3.45939
IKZF	TANC1	2	-2.00154
IKZF	TBC1D31	1	-1.24988
IKZF	TGFB1I1	1	-1.64622
IKZF	TMC8	1	-1.07794
IKZF	TMEM167B	1	1.09533
IKZF	TMEM200A	1	-1.02389
IKZF	TMTC2	2	1.89815
IKZF	TNFRSF4	2	1.50458
IKZF	TNFSF10	2	-2.47859
IKZF	TNIK	1	-1.65485
IKZF	TNRC6C	1	-1.5032
IKZF	TPST1	1	-1.12424
IKZF	TRAF4	4	1.69121
IKZF	TREM1	2	1.94357
IKZF	TRIB1	6	2.98974
IKZF	TTI1	2	-1.04541
IKZF	TTLL7	1	-1.4603
IKZF	UAP1L1	1	-1.20767
IKZF	VCAN	2	-1.53691
IKZF	VIM	1	1.24124
IKZF	WSB1	2	-1.05721
IKZF	XAF1	1	-1.61136
IKZF	XRRA1	2	-1.57731
IKZF	YPEL5	2	1.42133
IKZF	ZNF485	1	-1.037
IKZF	ZNF625	3	-1.15151
IRF	APOL3	3	-1.40758
IRF	BANP	1	-1.25672
IRF	C1orf21	1	-2.00997
IRF	DUSP5	1	2.57863
IRF	ECHDC3	1	-1.03697
IRF	F3	1	1.10609
IRF	ITGA4	1	-1.20532
IRF	KLF2	1	2.02179
IRF	KLF6	2	1.57889
IRF	MXI1	1	1.04221
IRF	MYB	1	-1.3528
IRF	NFIL3	1	2.66875
IRF	OSGIN2	1	1.14786
IRF	PARP12	1	-1.00863
IRF	PCDH9	1	-2.1232
IRF	PLCB1	1	-1.46905
IRF	PRR15	1	-1.40216
IRF	RAB20	1	1.32324
IRF	RBM11	1	-1.21226
IRF	RFX8	1	-1.48755
IRF	RGS3	1	-1.12756
IRF	RSAD2	1	-1.40571
IRF	RTP4	2	-1.30224
IRF	SERPINB9	1	-1.82004
IRF	SERTAD2	1	1.32703
IRF	SESN3	1	-3.34089
IRF	SETBP1	2	-2.45781
IRF	SNX16	1	-1.03719
IRF	TAL1	1	-3.45939
IRF	TNFSF10	1	-2.47859
IRF	TTLL7	2	-1.4603
IRF	XAF1	1	-1.61136
KLF	ABHD2	2	1.18514
KLF	ADAMTS10	6	-2.2647
KLF	AFAP1L2	1	-1.58509
KLF	AHR	4	1.08674
KLF	AK4	1	-1.41347
KLF	ANXA1	1	1.3523
KLF	APOL3	1	-1.40758
KLF	ARHGAP22	1	-1.00404
KLF	ARHGEF17	3	-1.81355
KLF	ATP6V0C	4	1.04608
KLF	ATXN1	4	-2.45479
KLF	BANP	4	-1.25672
KLF	BASP1	1	-1.21537
KLF	BHLHE40	6	1.45393
KLF	C18orf54	1	-1.26499
KLF	C1orf21	3	-2.00997
KLF	C6orf141	1	-2.26935
KLF	CAMK2D	1	-1.10512
KLF	CAP1	5	1.01229
KLF	CBX4	2	1.11539
KLF	CCM2	6	-1.09588
KLF	CCND3	6	1.27798
KLF	CDC14B	1	-1.72939
KLF	CDV3	2	1.09185
KLF	CEP152	2	-1.25022
KLF	CFD	15	3.35102
KLF	CHMP4C	1	-1.23854
KLF	CHST12	4	-1.17485
KLF	CHST13	1	-1.05573
KLF	CLIP4	1	-1.18533
KLF	COL5A1	1	-1.999
KLF	CPED1	2	-2.91798
KLF	CSRNP1	3	1.73485
KLF	CTSC	1	1.76904
KLF	CTSD	5	1.36787
KLF	CXCL2	1	2.78223
KLF	CXCL3	2	2.60164
KLF	CXCL8	1	3.25238
KLF	DACH1	1	-2.17973
KLF	DDIT4	9	3.60843
KLF	DUSP10	2	1.54763
KLF	DUSP5	4	2.57863
KLF	DYSF	2	3.00297
KLF	ECHDC3	4	-1.03697
KLF	EFEMP2	6	-1.17343
KLF	EGLN3	2	-1.1923
KLF	EMB	1	1.14203
KLF	ENDOD1	3	-1.35097
KLF	EPB41L3	1	-2.11896
KLF	ERICH1	1	-1.35813
KLF	EXD3	4	-1.053
KLF	F3	1	1.10609
KLF	FAM171B	1	-1.35752
KLF	FHL2	1	-1.83341
KLF	FOSL2	4	1.03628
KLF	FOXO1	2	-1.64986
KLF	FRAT1	1	1.1159
KLF	GALT	1	-1.08148
KLF	GYPC	1	-2.0136
KLF	HEMGN	3	-3.31538
KLF	HFM1	2	-1.46083
KLF	HOOK2	1	-1.00053
KLF	HOXB6	1	1.89037
KLF	IER3	3	2.38165
KLF	IFITM1	1	-2.45735
KLF	IGHMBP2	1	-1.00335
KLF	IL15	1	-1.7286
KLF	IL1RAP	1	1.69329
KLF	JAG1	3	2.10257
KLF	JAKMIP2	1	-2.24119
KLF	KLF13	10	1.53228
KLF	KLF2	3	2.02179
KLF	KYNU	1	1.72292
KLF	LAG3	2	-1.45019
KLF	LAMP1	1	1.06172
KLF	LIMK2	4	-1.00633
KLF	LMNA	2	1.69306
KLF	LRIG1	4	-1.14628
KLF	LYRM1	2	1.30133
KLF	MAFF	3	2.46557
KLF	MAP1LC3B2	3	-1.38953
KLF	MECOM	2	-4.64455
KLF	MFGE8	1	-1.44651
KLF	MFSD2B	1	-1.17245
KLF	MICAL1	2	-1.645
KLF	MXI1	9	1.04221
KLF	MYB	5	-1.3528
KLF	MYO18A	6	-1.06903
KLF	MYO1B	1	1.85037
KLF	NAPEPLD	1	-1.39739
KLF	NBEA	1	-1.2543
KLF	NFIA	2	-2.50275
KLF	NFIL3	2	2.66875
KLF	NKX2-3	4	1.27492
KLF	NLRC3	1	-1.16467
KLF	NLRP1	2	-1.50512
KLF	NRIP1	2	-1.77243
KLF	NSUN7	1	-1.03078
KLF	NT5DC3	4	1.61529
KLF	OGG1	1	-1.61476
KLF	ORAI1	1	1.72991
KLF	OSGIN2	4	1.14786
KLF	PACS2	2	-1.01721
KLF	PALLD	6	-1.02649
KLF	PARP12	2	-1.00863
KLF	PCDH9	2	-2.1232
KLF	PHLDA1	1	1.66136
KLF	PLA2G6	2	-1.80042
KLF	PLCG1	8	-1.19147
KLF	PLSCR4	1	-2.16359
KLF	PNPLA7	1	-1.43404
KLF	POLE	5	-1.17312
KLF	PRDM8	2	-1.49871
KLF	PRKD3	1	-2.18123
KLF	PTP4A2	4	1.10478
KLF	PTPN13	4	-1.26689
KLF	RAB11FIP1	8	2.07462
KLF	RAB20	2	1.32324
KLF	RBM11	4	-1.21226
KLF	RGCC	2	2.76428
KLF	RGS12	6	-1.51416
KLF	RGS3	2	-1.12756
KLF	RIT1	3	1.01781
KLF	RNF11	3	1.00144
KLF	SCAI	1	-1.15878
KLF	SCD	3	-1.7279
KLF	SEMA3C	1	-1.51149
KLF	SERPINB9	1	-1.82004
KLF	SERTAD2	6	1.32703
KLF	SESN3	4	-3.34089
KLF	SFXN1	1	-1.23277
KLF	SGMS2	1	1.42966
KLF	SH2B3	8	1.25754
KLF	SLC11A2	1	-1.36048
KLF	SLC1A4	3	-1.10657
KLF	SLC41A1	2	-1.16787
KLF	SLC4A7	4	-1.54226
KLF	SLC4A8	2	-1.58544
KLF	SMIM3	1	1.5195
KLF	SMOX	2	-1.18014
KLF	SMYD3	2	1.47589
KLF	SNX16	1	-1.03719
KLF	SORBS3	1	-1.13392
KLF	SPRY2	1	1.40795
KLF	STARD9	2	-3.11404
KLF	STK17B	3	2.1469
KLF	STK38	2	-1.22155
KLF	STX3	2	-1.23908
KLF	STYK1	1	-1.4104
KLF	SZT2	4	-1.11693
KLF	TANC1	1	-2.00154
KLF	TBC1D31	1	-1.24988
KLF	TGFB1I1	10	-1.64622
KLF	TJP2	1	-1.98822
KLF	TMEM9B	1	1.09179
KLF	TMTC2	2	1.89815
KLF	TNFRSF4	1	1.50458
KLF	TNFSF10	1	-2.47859
KLF	TNFSF13	2	1.29604
KLF	TNIK	3	-1.65485
KLF	TPM2	2	-1.83985
KLF	TPST1	1	-1.12424
KLF	TRAF4	1	1.69121
KLF	TRIB1	2	2.98974
KLF	TTC39B	3	-1.62549
KLF	TTLL7	1	-1.4603
KLF	TXNRD3	2	-1.50809
KLF	UAP1L1	1	-1.20767
KLF	UBALD2	2	1.39174
KLF	UHRF1BP1L	3	1.1067
KLF	USP53	2	-1.06154
KLF	VCAN	1	-1.53691
KLF	VEGFA	1	-1.63628
KLF	VIM	2	1.24124
KLF	WSB1	1	-1.05721
KLF	WT1	1	3.07963
KLF	XRRA1	2	-1.57731
KLF	YPEL5	2	1.42133
KLF	ZFHX3	2	-1.15838
KLF	ZNF300	1	-1.55577
KLF	ZNF439	1	-1.26175
KLF	ZNF625	1	-1.15151
KLF	ZNF83	8	-1.26079
KLF	ZNF862	1	-1.12399
KLF	ZNRF1	3	-1.25631
KLF	ZSCAN12	1	-1.03421
KLF	ZSCAN23	1	-1.8678
MAF	ABI3BP	1	-1.08843
MAF	ABLIM1	3	-2.60983
MAF	ANK3	2	-1.40053
MAF	ANXA1	1	1.3523
MAF	ARHGAP22	1	-1.00404
MAF	ATXN1	3	-2.45479
MAF	BHLHE40	2	1.45393
MAF	C6orf141	1	-2.26935
MAF	CALN1	1	-2.20223
MAF	CAMK2D	1	-1.10512
MAF	CCND3	1	1.27798
MAF	CD96	1	3.13663
MAF	CDV3	1	1.09185
MAF	CHMP4C	1	-1.23854
MAF	CHRM3	1	-3.85214
MAF	CHST13	1	-1.05573
MAF	CIITA	1	-1.9052
MAF	CTSD	2	1.36787
MAF	CXCL2	1	2.78223
MAF	CXCL3	2	2.60164
MAF	DUSP5	1	2.57863
MAF	DYSF	1	3.00297
MAF	ECHDC3	1	-1.03697
MAF	EXD3	1	-1.053
MAF	F3	2	1.10609
MAF	FAM81B	1	1.73965
MAF	FOXO1	1	-1.64986
MAF	GYPC	1	-2.0136
MAF	IL1RAP	1	1.69329
MAF	IRX3	1	1.19241
MAF	KLF2	2	2.02179
MAF	KLF6	5	1.57889
MAF	LAMP1	1	1.06172
MAF	LMNA	1	1.69306
MAF	MAP1LC3B2	1	-1.38953
MAF	ME3	1	-1.94529
MAF	MYCT1	1	-3.241
MAF	MYO1B	1	1.85037
MAF	NBL1	1	-2.25528
MAF	NFIA	1	-2.50275
MAF	OGG1	1	-1.61476
MAF	ORAI1	1	1.72991
MAF	PADI4	1	1.33741
MAF	PALLD	1	-1.02649
MAF	PCDH9	1	-2.1232
MAF	PHLDA1	1	1.66136
MAF	PLA2G6	2	-1.80042
MAF	PLCB1	1	-1.46905
MAF	PLCG1	1	-1.19147
MAF	POU2F2	1	-1.25643
MAF	PRDM8	2	-1.49871
MAF	PRKD3	1	-2.18123
MAF	PRR15	2	-1.40216
MAF	PRR5	1	-1.19252
MAF	PTPRD	1	-2.11904
MAF	RAB11FIP1	1	2.07462
MAF	SERPINB9	1	-1.82004
MAF	SFXN1	1	-1.23277
MAF	SMOX	1	-1.18014
MAF	SPRY2	1	1.40795
MAF	STX3	2	-1.23908
MAF	TANC1	1	-2.00154
MAF	TMEM200A	1	-1.02389
MAF	TMTC2	1	1.89815
MAF	TNIK	3	-1.65485
MAF	TRIB1	3	2.98974
MAF	TTLL7	2	-1.4603
MAF	VCAN	1	-1.53691
MAF	WSB1	1	-1.05721
MAF	XRRA1	2	-1.57731
MAF	ZFHX3	1	-1.15838
MAF	ZNRF1	1	-1.25631
MAF	ZSCAN12	1	-1.03421
MEIS	AADAT	2	-1.74209
MEIS	ABHD2	2	1.18514
MEIS	ABI3BP	1	-1.08843
MEIS	ADGRE1	1	1.77165
MEIS	ADPRM	1	-1.0216
MEIS	AHR	3	1.08674
MEIS	ANK3	1	-1.40053
MEIS	ANKH	1	-1.88552
MEIS	ANXA1	4	1.3523
MEIS	AOAH	2	-1.59774
MEIS	ARHGAP22	1	-1.00404
MEIS	ARHGEF17	1	-1.81355
MEIS	ATP6V0C	1	1.04608
MEIS	ATXN1	5	-2.45479
MEIS	BANP	1	-1.25672
MEIS	BASP1	1	-1.21537
MEIS	BHLHE40	4	1.45393
MEIS	C1orf21	1	-2.00997
MEIS	C1QTNF4	1	-1.63551
MEIS	C6orf141	1	-2.26935
MEIS	CALN1	3	-2.20223
MEIS	CAMK2D	2	-1.10512
MEIS	CAP1	1	1.01229
MEIS	CBX4	1	1.11539
MEIS	CCDC141	1	-1.09477
MEIS	CCND3	5	1.27798
MEIS	CDC14B	2	-1.72939
MEIS	CDV3	2	1.09185
MEIS	CHRM3	1	-3.85214
MEIS	CHST12	2	-1.17485
MEIS	CLIP4	1	-1.18533
MEIS	CTSC	1	1.76904
MEIS	CXCL2	1	2.78223
MEIS	CXCL3	1	2.60164
MEIS	CXCL8	1	3.25238
MEIS	DACH1	2	-2.17973
MEIS	DDIT4	2	3.60843
MEIS	DOCK10	2	-2.10402
MEIS	DUSP10	1	1.54763
MEIS	DUSP5	3	2.57863
MEIS	DUSP6	2	2.83876
MEIS	DYSF	1	3.00297
MEIS	ECHDC3	2	-1.03697
MEIS	EGLN3	1	-1.1923
MEIS	ENDOD1	1	-1.35097
MEIS	EVC2	1	-1.82862
MEIS	EXD3	1	-1.053
MEIS	F2R	1	-1.30582
MEIS	F3	1	1.10609
MEIS	FAM81B	1	1.73965
MEIS	FBN1	1	-1.53158
MEIS	FERMT1	1	-1.60243
MEIS	FOXO1	4	-1.64986
MEIS	GPR183	2	1.76359
MEIS	GPX1	1	1.43761
MEIS	GYPC	3	-2.0136
MEIS	GYPE	2	-1.25712
MEIS	HDAC9	1	-1.74654
MEIS	HEG1	2	-1.12524
MEIS	HEMGN	3	-3.31538
MEIS	IER3	1	2.38165
MEIS	IGSF10	1	2.92729
MEIS	IL15	1	-1.7286
MEIS	IL16	1	-1.75987
MEIS	IL1RAP	1	1.69329
MEIS	IRX3	2	1.19241
MEIS	JAKMIP2	1	-2.24119
MEIS	KLF13	3	1.53228
MEIS	KLF2	3	2.02179
MEIS	KLF6	8	1.57889
MEIS	KYNU	2	1.72292
MEIS	LIMCH1	2	-1.04272
MEIS	LRRC37A3	1	-1.00233
MEIS	LYRM1	2	1.30133
MEIS	MAFF	2	2.46557
MEIS	MAP1LC3B2	2	-1.38953
MEIS	MECOM	4	-4.64455
MEIS	MED30	1	1.09848
MEIS	MFGE8	1	-1.44651
MEIS	MICAL1	1	-1.645
MEIS	MXI1	1	1.04221
MEIS	MYO1B	1	1.85037
MEIS	NAV1	1	-1.80446
MEIS	NBL1	2	-2.25528
MEIS	NFIA	1	-2.50275
MEIS	NFIL3	1	2.66875
MEIS	NKX2-3	4	1.27492
MEIS	NOG	2	-1.88645
MEIS	NRIP1	3	-1.77243
MEIS	NT5DC3	2	1.61529
MEIS	ORAI1	1	1.72991
MEIS	OSGIN2	1	1.14786
MEIS	PACS2	1	-1.01721
MEIS	PALLD	5	-1.02649
MEIS	PARP12	2	-1.00863
MEIS	PCDH9	1	-2.1232
MEIS	PDZD2	1	-1.32628
MEIS	PHLDA1	1	1.66136
MEIS	PLCB1	4	-1.46905
MEIS	PLCG1	1	-1.19147
MEIS	PLSCR4	1	-2.16359
MEIS	PRDM8	2	-1.49871
MEIS	PRR15	1	-1.40216
MEIS	PTPN13	4	-1.26689
MEIS	PTPRD	3	-2.11904
MEIS	RAB11FIP1	3	2.07462
MEIS	RBM11	2	-1.21226
MEIS	RFX8	2	-1.48755
MEIS	RGCC	4	2.76428
MEIS	RGS3	6	-1.12756
MEIS	RIMKLB	1	-1.45388
MEIS	RNF11	1	1.00144
MEIS	SCAI	2	-1.15878
MEIS	SCML4	1	-2.65045
MEIS	SEMA3C	1	-1.51149
MEIS	SERPINB9	3	-1.82004
MEIS	SESN3	2	-3.34089
MEIS	SGMS2	1	1.42966
MEIS	SLC1A4	4	-1.10657
MEIS	SLC41A1	1	-1.16787
MEIS	SLC4A8	2	-1.58544
MEIS	SMOX	1	-1.18014
MEIS	SNX16	3	-1.03719
MEIS	SORBS3	1	-1.13392
MEIS	SPEF2	1	-1.8866
MEIS	STK17B	1	2.1469
MEIS	STX3	1	-1.23908
MEIS	STYK1	2	-1.4104
MEIS	TANC1	1	-2.00154
MEIS	TBC1D4	1	-1.91004
MEIS	TGFB1I1	1	-1.64622
MEIS	TIMP3	3	-1.09495
MEIS	TJP2	2	-1.98822
MEIS	TMEM167B	1	1.09533
MEIS	TMEM200A	1	-1.02389
MEIS	TMTC2	2	1.89815
MEIS	TNFSF10	1	-2.47859
MEIS	TNIK	1	-1.65485
MEIS	TRAF4	3	1.69121
MEIS	TREM1	1	1.94357
MEIS	TRIB1	5	2.98974
MEIS	TTI1	1	-1.04541
MEIS	TTLL7	2	-1.4603
MEIS	TXNRD3	1	-1.50809
MEIS	UBALD2	2	1.39174
MEIS	UGGT2	1	-1.64568
MEIS	VCAN	1	-1.53691
MEIS	WDR17	2	-1.48436
MEIS	WSB1	5	-1.05721
MEIS	WT1	1	3.07963
MEIS	XRRA1	2	-1.57731
MEIS	ZNF439	1	-1.26175
MEIS	ZNF862	2	-1.12399
MEIS	ZNRF1	1	-1.25631
MYB	AADAT	2	-1.74209
MYB	ABHD2	3	1.18514
MYB	ABI3BP	1	-1.08843
MYB	ABLIM1	2	-2.60983
MYB	AFAP1L2	1	-1.58509
MYB	AFF3	1	-2.43459
MYB	AHR	3	1.08674
MYB	ANK3	3	-1.40053
MYB	ANKH	1	-1.88552
MYB	ANXA1	1	1.3523
MYB	APOL3	3	-1.40758
MYB	ARL15	1	-1.79013
MYB	ATP6V0C	1	1.04608
MYB	ATXN1	5	-2.45479
MYB	BASP1	1	-1.21537
MYB	BHLHE40	3	1.45393
MYB	BMP2K	1	-1.78404
MYB	C18orf54	1	-1.26499
MYB	C1orf21	1	-2.00997
MYB	C6orf141	1	-2.26935
MYB	CALN1	4	-2.20223
MYB	CAP1	2	1.01229
MYB	CBX4	1	1.11539
MYB	CCM2	1	-1.09588
MYB	CCND3	1	1.27798
MYB	CD96	4	3.13663
MYB	CHRM3	2	-3.85214
MYB	CHST12	1	-1.17485
MYB	CHST13	2	-1.05573
MYB	CIITA	1	-1.9052
MYB	COG4	1	-1.07233
MYB	CTSD	1	1.36787
MYB	CXCL2	1	2.78223
MYB	CXCL3	3	2.60164
MYB	CXCL8	1	3.25238
MYB	DACH1	3	-2.17973
MYB	DDIT4	2	3.60843
MYB	DOCK10	1	-2.10402
MYB	DUSP10	5	1.54763
MYB	DUSP6	3	2.83876
MYB	DYSF	3	3.00297
MYB	ECHDC3	1	-1.03697
MYB	EFNA1	1	-1.77997
MYB	EMB	1	1.14203
MYB	EXD3	1	-1.053
MYB	F2R	2	-1.30582
MYB	F3	2	1.10609
MYB	FAM81B	1	1.73965
MYB	FCGRT	1	-1.87591
MYB	FERMT1	5	-1.60243
MYB	FHL2	2	-1.83341
MYB	FOSL2	1	1.03628
MYB	FOXO1	2	-1.64986
MYB	GPR183	1	1.76359
MYB	GPRIN3	2	-1.28843
MYB	GPX1	1	1.43761
MYB	GYPC	2	-2.0136
MYB	GYPE	1	-1.25712
MYB	HDAC9	3	-1.74654
MYB	HEMGN	1	-3.31538
MYB	HOXB6	1	1.89037
MYB	HSPA12A	3	-1.133
MYB	IER3	1	2.38165
MYB	IKZF2	2	-3.54827
MYB	IL15	3	-1.7286
MYB	IL1RAP	3	1.69329
MYB	IRX3	2	1.19241
MYB	ITGA4	2	-1.20532
MYB	JAG1	2	2.10257
MYB	JAKMIP2	3	-2.24119
MYB	KLF13	1	1.53228
MYB	KLF2	2	2.02179
MYB	KLF6	6	1.57889
MYB	KLHL3	1	-1.59903
MYB	KYNU	1	1.72292
MYB	L3MBTL4	1	-2.46658
MYB	LAMP1	1	1.06172
MYB	LMNA	1	1.69306
MYB	LRIG1	2	-1.14628
MYB	LRRC37A3	2	-1.00233
MYB	MAFF	1	2.46557
MYB	MAP1LC3B2	2	-1.38953
MYB	MECOM	4	-4.64455
MYB	MED30	3	1.09848
MYB	MFSD2B	1	-1.17245
MYB	MICAL1	2	-1.645
MYB	MYB	1	-1.3528
MYB	MYCT1	1	-3.241
MYB	MYO18A	2	-1.06903
MYB	NAV1	1	-1.80446
MYB	NBL1	4	-2.25528
MYB	NFIA	2	-2.50275
MYB	NFIL3	4	2.66875
MYB	NKX2-3	1	1.27492
MYB	NLRC3	2	-1.16467
MYB	NOG	1	-1.88645
MYB	NRIP1	2	-1.77243
MYB	NSUN7	2	-1.03078
MYB	NT5DC3	3	1.61529
MYB	PALLD	1	-1.02649
MYB	PARP12	1	-1.00863
MYB	PCDH9	3	-2.1232
MYB	PHLDA1	1	1.66136
MYB	PLA2G6	1	-1.80042
MYB	PLCB1	8	-1.46905
MYB	PLCG1	3	-1.19147
MYB	PRDM8	3	-1.49871
MYB	PRKD3	2	-2.18123
MYB	PRR15	1	-1.40216
MYB	PTP4A2	2	1.10478
MYB	PTPN13	1	-1.26689
MYB	PTPRD	3	-2.11904
MYB	PTPRM	1	-2.76653
MYB	RAB11FIP1	1	2.07462
MYB	RAB20	2	1.32324
MYB	RBM11	3	-1.21226
MYB	RFX8	5	-1.48755
MYB	RGCC	4	2.76428
MYB	RGS3	4	-1.12756
MYB	RNF11	1	1.00144
MYB	RSAD2	1	-1.40571
MYB	RTP4	2	-1.30224
MYB	SCD	2	-1.7279
MYB	SEMA3C	1	-1.51149
MYB	SERPINB9	2	-1.82004
MYB	SERTAD2	2	1.32703
MYB	SESN3	1	-3.34089
MYB	SFXN1	1	-1.23277
MYB	SGMS2	2	1.42966
MYB	SH2B3	3	1.25754
MYB	SLC11A2	1	-1.36048
MYB	SLC1A4	2	-1.10657
MYB	SLC31A2	1	1.13985
MYB	SLC4A8	2	-1.58544
MYB	SMYD3	1	1.47589
MYB	SNX16	1	-1.03719
MYB	SPEF2	1	-1.8866
MYB	SPRED1	1	-1.0166
MYB	SPRY2	1	1.40795
MYB	STK17B	3	2.1469
MYB	STK38	1	-1.22155
MYB	STX3	1	-1.23908
MYB	STYK1	4	-1.4104
MYB	TAL1	1	-3.45939
MYB	TANC1	5	-2.00154
MYB	TBC1D31	1	-1.24988
MYB	TBC1D4	2	-1.91004
MYB	TGFB1I1	2	-1.64622
MYB	TIMP3	2	-1.09495
MYB	TMC8	1	-1.07794
MYB	TMEM204	1	-1.51932
MYB	TMTC2	2	1.89815
MYB	TNFRSF4	1	1.50458
MYB	TNFSF10	4	-2.47859
MYB	TNFSF13	1	1.29604
MYB	TNIK	2	-1.65485
MYB	TPST1	2	-1.12424
MYB	TRAF4	1	1.69121
MYB	TRIB1	7	2.98974
MYB	TTI1	2	-1.04541
MYB	TTLL7	2	-1.4603
MYB	UAP1L1	1	-1.20767
MYB	UBALD2	2	1.39174
MYB	UGGT2	1	-1.64568
MYB	UHRF1BP1L	1	1.1067
MYB	USP53	1	-1.06154
MYB	VCAN	3	-1.53691
MYB	WSB1	6	-1.05721
MYB	XAF1	3	-1.61136
MYB	YPEL5	1	1.42133
MYB	ZFHX3	1	-1.15838
MYB	ZNF300	1	-1.55577
MYB	ZNF625	2	-1.15151
MYB	ZNF862	3	-1.12399
MYB	ZNRF1	4	-1.25631
MYB	ZSCAN12	1	-1.03421
MYC-Ebox	ABHD2	1	1.18514
MYC-Ebox	ABLIM1	1	-2.60983
MYC-Ebox	AK4	1	-1.41347
MYC-Ebox	ANK3	1	-1.40053
MYC-Ebox	APOL3	2	-1.40758
MYC-Ebox	ARHGEF17	1	-1.81355
MYC-Ebox	ATXN1	1	-2.45479
MYC-Ebox	BANP	1	-1.25672
MYC-Ebox	C1QTNF4	1	-1.63551
MYC-Ebox	CALN1	1	-2.20223
MYC-Ebox	CDV3	1	1.09185
MYC-Ebox	CETN3	1	-1.09492
MYC-Ebox	CHST12	1	-1.17485
MYC-Ebox	CLIP4	1	-1.18533
MYC-Ebox	COL5A1	1	-1.999
MYC-Ebox	CTSD	2	1.36787
MYC-Ebox	DACH1	4	-2.17973
MYC-Ebox	DDIT4	1	3.60843
MYC-Ebox	DUSP10	1	1.54763
MYC-Ebox	DUSP5	3	2.57863
MYC-Ebox	EFEMP2	1	-1.17343
MYC-Ebox	EMB	1	1.14203
MYC-Ebox	EXD3	1	-1.053
MYC-Ebox	FOSL2	1	1.03628
MYC-Ebox	GPX1	1	1.43761
MYC-Ebox	HBEGF	1	1.68214
MYC-Ebox	HEMGN	1	-3.31538
MYC-Ebox	IER3	1	2.38165
MYC-Ebox	IL16	1	-1.75987
MYC-Ebox	ITGA4	3	-1.20532
MYC-Ebox	JAG1	1	2.10257
MYC-Ebox	KLF13	2	1.53228
MYC-Ebox	L3MBTL4	1	-2.46658
MYC-Ebox	LAMP1	1	1.06172
MYC-Ebox	LMNA	1	1.69306
MYC-Ebox	LYRM1	1	1.30133
MYC-Ebox	MDFI	1	2.50451
MYC-Ebox	ME3	2	-1.94529
MYC-Ebox	MED30	1	1.09848
MYC-Ebox	MXI1	1	1.04221
MYC-Ebox	MYCT1	1	-3.241
MYC-Ebox	MYO1B	1	1.85037
MYC-Ebox	NFIA	1	-2.50275
MYC-Ebox	NT5DC3	2	1.61529
MYC-Ebox	PADI4	1	1.33741
MYC-Ebox	PDZD2	1	-1.32628
MYC-Ebox	PLA2G6	2	-1.80042
MYC-Ebox	PTK2	1	-2.1493
MYC-Ebox	PTPRM	1	-2.76653
MYC-Ebox	RBM11	1	-1.21226
MYC-Ebox	RFX8	1	-1.48755
MYC-Ebox	RGCC	1	2.76428
MYC-Ebox	RTP4	1	-1.30224
MYC-Ebox	SCAI	2	-1.15878
MYC-Ebox	SEMA3C	1	-1.51149
MYC-Ebox	SERTAD2	1	1.32703
MYC-Ebox	SH2B3	2	1.25754
MYC-Ebox	SLC31A2	1	1.13985
MYC-Ebox	SPEF2	1	-1.8866
MYC-Ebox	STK38	1	-1.22155
MYC-Ebox	STYK1	1	-1.4104
MYC-Ebox	SZT2	1	-1.11693
MYC-Ebox	TAL1	1	-3.45939
MYC-Ebox	TMEM9B	1	1.09179
MYC-Ebox	TNFAIP8L2	1	-1.39662
MYC-Ebox	TNFRSF4	1	1.50458
MYC-Ebox	TNIK	2	-1.65485
MYC-Ebox	TREM1	2	1.94357
MYC-Ebox	TRIB1	1	2.98974
MYC-Ebox	TTI1	1	-1.04541
MYC-Ebox	VCAN	1	-1.53691
MYC-Ebox	WSB1	1	-1.05721
MYC-Ebox	XIRP2	1	-1.10612
NF1	AADAT	1	-1.74209
NF1	ABHD2	1	1.18514
NF1	ABLIM1	1	-2.60983
NF1	ADCY2	1	2.11651
NF1	ADCY6	1	-1.09458
NF1	AFAP1L2	1	-1.58509
NF1	AHR	1	1.08674
NF1	AK4	2	-1.41347
NF1	ANXA1	1	1.3523
NF1	APOL3	2	-1.40758
NF1	ARHGAP22	1	-1.00404
NF1	ARHGEF17	1	-1.81355
NF1	ARL15	1	-1.79013
NF1	ATP6V0C	1	1.04608
NF1	ATP6V0E2	1	-1.01016
NF1	ATXN1	2	-2.45479
NF1	BHLHE40	1	1.45393
NF1	C1orf21	2	-2.00997
NF1	C1QTNF4	1	-1.63551
NF1	CALN1	1	-2.20223
NF1	CAMK2D	1	-1.10512
NF1	CAP1	1	1.01229
NF1	CCND3	3	1.27798
NF1	CDV3	1	1.09185
NF1	CHST12	2	-1.17485
NF1	CIITA	3	-1.9052
NF1	CPED1	2	-2.91798
NF1	CSRNP1	1	1.73485
NF1	CTSC	1	1.76904
NF1	CTSD	1	1.36787
NF1	CXCL8	3	3.25238
NF1	DUSP10	1	1.54763
NF1	DUSP5	2	2.57863
NF1	DUSP6	1	2.83876
NF1	DYSF	1	3.00297
NF1	ECHDC3	2	-1.03697
NF1	F3	1	1.10609
NF1	FERMT1	1	-1.60243
NF1	FHL2	2	-1.83341
NF1	FOSL2	1	1.03628
NF1	FOXO1	2	-1.64986
NF1	GALT	1	-1.08148
NF1	GPRIN3	1	-1.28843
NF1	GYPE	1	-1.25712
NF1	HDAC9	1	-1.74654
NF1	HFM1	1	-1.46083
NF1	HSPA12A	1	-1.133
NF1	IER3	2	2.38165
NF1	IL15	1	-1.7286
NF1	IL1B	1	-2.16682
NF1	IL1RAP	1	1.69329
NF1	ITGA4	2	-1.20532
NF1	KLF13	3	1.53228
NF1	KLF2	2	2.02179
NF1	KLF6	2	1.57889
NF1	KYNU	1	1.72292
NF1	LIMCH1	1	-1.04272
NF1	LMNA	4	1.69306
NF1	LRIG1	1	-1.14628
NF1	LYRM1	1	1.30133
NF1	MAFF	2	2.46557
NF1	MDFI	3	2.50451
NF1	ME3	1	-1.94529
NF1	MECOM	1	-4.64455
NF1	NBL1	1	-2.25528
NF1	NFIA	1	-2.50275
NF1	NFIL3	1	2.66875
NF1	NKX2-3	2	1.27492
NF1	NOG	2	-1.88645
NF1	NT5DC3	1	1.61529
NF1	PARP12	1	-1.00863
NF1	PHLDA1	1	1.66136
NF1	PLA2G6	1	-1.80042
NF1	PLCB1	1	-1.46905
NF1	PLCG1	1	-1.19147
NF1	PLSCR4	1	-2.16359
NF1	PRDM8	1	-1.49871
NF1	PREX2	1	-2.07542
NF1	PRR15	1	-1.40216
NF1	PTP4A2	1	1.10478
NF1	PTPN13	1	-1.26689
NF1	PTPRD	2	-2.11904
NF1	RAB20	1	1.32324
NF1	RFX8	3	-1.48755
NF1	RGCC	1	2.76428
NF1	RGS3	1	-1.12756
NF1	RNF11	3	1.00144
NF1	RSAD2	1	-1.40571
NF1	RTP4	1	-1.30224
NF1	SESN3	1	-3.34089
NF1	SFXN1	1	-1.23277
NF1	SGMS2	1	1.42966
NF1	SH2B3	4	1.25754
NF1	SMIM3	1	1.5195
NF1	SMOX	3	-1.18014
NF1	SNX16	1	-1.03719
NF1	SORBS3	1	-1.13392
NF1	SPEF2	1	-1.8866
NF1	STK17B	1	2.1469
NF1	SZT2	1	-1.11693
NF1	TAL1	1	-3.45939
NF1	TANC1	3	-2.00154
NF1	TBC1D31	1	-1.24988
NF1	TGFB1I1	2	-1.64622
NF1	TMC8	1	-1.07794
NF1	TMEM167B	1	1.09533
NF1	TMTC2	1	1.89815
NF1	TNFSF10	1	-2.47859
NF1	TNFSF13	1	1.29604
NF1	TNRC6C	1	-1.5032
NF1	TRAF4	3	1.69121
NF1	TREM1	1	1.94357
NF1	VIM	2	1.24124
NF1	WSB1	1	-1.05721
NF1	WT1	1	3.07963
NF1	XAF1	1	-1.61136
NF1	YPEL5	1	1.42133
NF1	ZNF439	1	-1.26175
NF1	ZNF485	2	-1.037
NF1	ZNF625	1	-1.15151
NF1	ZNF862	1	-1.12399
NF1	ZNRF1	3	-1.25631
NF1	ZSCAN23	1	-1.8678
NFIL3	ABHD2	2	1.18514
NFIL3	ABLIM1	3	-2.60983
NFIL3	ACTR3C	1	-1.51311
NFIL3	ADCY2	1	2.11651
NFIL3	AHR	3	1.08674
NFIL3	ANK3	2	-1.40053
NFIL3	ANXA1	4	1.3523
NFIL3	APOL3	3	-1.40758
NFIL3	ARL15	4	-1.79013
NFIL3	ATXN1	7	-2.45479
NFIL3	BANP	1	-1.25672
NFIL3	BHLHE40	2	1.45393
NFIL3	C6orf141	2	-2.26935
NFIL3	CAMK2D	3	-1.10512
NFIL3	CAP1	2	1.01229
NFIL3	CDC14B	2	-1.72939
NFIL3	CDH26	2	-1.87046
NFIL3	CETN3	1	-1.09492
NFIL3	CHST13	1	-1.05573
NFIL3	CIITA	2	-1.9052
NFIL3	COG4	6	-1.07233
NFIL3	CTSC	1	1.76904
NFIL3	CXCL2	4	2.78223
NFIL3	CXCL3	2	2.60164
NFIL3	CXCL8	2	3.25238
NFIL3	DACH1	6	-2.17973
NFIL3	DUSP10	8	1.54763
NFIL3	DUSP6	2	2.83876
NFIL3	EMB	1	1.14203
NFIL3	ERICH1	2	-1.35813
NFIL3	EXD3	4	-1.053
NFIL3	F3	4	1.10609
NFIL3	FAM171B	1	-1.35752
NFIL3	FBN1	2	-1.53158
NFIL3	FCGRT	2	-1.87591
NFIL3	FHL2	2	-1.83341
NFIL3	FOSL2	4	1.03628
NFIL3	FOXO1	2	-1.64986
NFIL3	FRAT1	4	1.1159
NFIL3	GPRIN3	6	-1.28843
NFIL3	GPX1	4	1.43761
NFIL3	IER3	2	2.38165
NFIL3	IL1B	4	-2.16682
NFIL3	IL1RAP	5	1.69329
NFIL3	ITGA4	6	-1.20532
NFIL3	JAKMIP2	2	-2.24119
NFIL3	KLF13	4	1.53228
NFIL3	KLF2	2	2.02179
NFIL3	KLF6	6	1.57889
NFIL3	L3MBTL4	4	-2.46658
NFIL3	LRRC37A3	1	-1.00233
NFIL3	MAFF	2	2.46557
NFIL3	ME3	2	-1.94529
NFIL3	MECOM	3	-4.64455
NFIL3	MED30	2	1.09848
NFIL3	MFSD2B	2	-1.17245
NFIL3	MXI1	3	1.04221
NFIL3	MYB	2	-1.3528
NFIL3	MYCT1	4	-3.241
NFIL3	NBL1	2	-2.25528
NFIL3	NFIL3	14	2.66875
NFIL3	NKX2-3	1	1.27492
NFIL3	NLRP1	3	-1.50512
NFIL3	NOG	4	-1.88645
NFIL3	NRIP1	2	-1.77243
NFIL3	NT5DC3	4	1.61529
NFIL3	ORAI1	1	1.72991
NFIL3	OSGIN2	2	1.14786
NFIL3	PADI4	4	1.33741
NFIL3	PHLDA1	2	1.66136
NFIL3	PLA2G6	1	-1.80042
NFIL3	PLCB1	10	-1.46905
NFIL3	PLSCR4	2	-2.16359
NFIL3	PRDM8	2	-1.49871
NFIL3	PRR15	2	-1.40216
NFIL3	PTK2	4	-2.1493
NFIL3	PTPN13	4	-1.26689
NFIL3	PTPRD	5	-2.11904
NFIL3	PTPRM	2	-2.76653
NFIL3	RAB11FIP1	4	2.07462
[truncated: 722 more rows]
