# Supplementary material for: Gene regulatory network analysis predicts cooperating transcription factor regulons required for FLT3-ITD+ AML growth
Source: Cell Rep. Author manuscript; Available in PMC 2024 Feb 18. (PMC10874628; doi:10.1016/j.celrep.2023.113568)
Supplement: 7 [file NIHMS1954801-supplement-7.xlsx]

## Sheet: shRUNX1 vs. shNFIX
shRUNX1 vs. shNFIX
ensID	geneID	shNFIX	shRUNX1	Group
ENSG00000153234	NR4A2	1.00014	1.19399	Group1
ENSG00000172167	MTBP	1.44369	1.08901	Group1
ENSG00000130684	ZNF337	1.091	1.03343	Group1
ENSG00000237440	ZNF737	1.45951	1.28954	Group1
ENSG00000188396	DYNLT4	1.44497	1.42717	Group1
ENSG00000121406	ZNF549	1.00791	0.721182	Group2
ENSG00000153140	CETN3	1.04521	0.849867	Group2
ENSG00000147124	ZNF41	1.00455	0.627431	Group2
ENSG00000115946	PNO1	1.16263	0.245149	Group2
ENSG00000112699	GMDS	1.29531	0.801734	Group2
ENSG00000090104	RGS1	1.12456	0.683466	Group2
ENSG00000115607	IL18RAP	1.06909	0.695712	Group2
ENSG00000168685	IL7R	1.18428	0.366222	Group2
ENSG00000086548	CEACAM6	1.16953	0.689856	Group2
ENSG00000154309	DISP1	1.05516	-0.0796431	Group2
ENSG00000184178	SCFD2	1.08793	0.440779	Group2
ENSG00000183578	TNFAIP8L3	1.25191	-0.605107	Group2
ENSG00000188211	NCR3LG1	1.07743	0.374438	Group2
ENSG00000276600	RAB7B	1.69873	-0.586001	Group2
ENSG00000100427	MLC1	0.473635	1.43507	Group3
ENSG00000030419	IKZF2	0.330462	1.46689	Group3
ENSG00000134184	GSTM1	0.19751	1.03796	Group3
ENSG00000111696	NT5DC3	0.144076	1.08389	Group3
ENSG00000138829	FBN2	0.339207	1.09219	Group3
ENSG00000104369	JPH1	0.223719	1.02751	Group3
ENSG00000134489	HRH4	0.182327	1.53985	Group3
ENSG00000135426	TESPA1	-0.0162591	1.13859	Group3
ENSG00000161905	ALOX15	-0.36481	1.06309	Group3
ENSG00000152926	ZNF117	0.908366	1.13136	Group3
ENSG00000182141	ZNF708	0.7459	1.2402	Group3
ENSG00000159618	ADGRG5	-0.221895	1.20272	Group3
ENSG00000005187	ACSM3	0.545839	1.04757	Group3
ENSG00000166803	PCLAF	0.275969	1.28651	Group3
ENSG00000166024	R3HCC1L	0.361888	1.03884	Group3
ENSG00000174718	RESF1	0.392912	1.09505	Group3
ENSG00000134201	GSTM5	0.234936	1.69238	Group3
ENSG00000121053	EPX	0.281384	1.18011	Group3
ENSG00000120337	TNFSF18	2.81975	-1.1282	Group4
ENSG00000135914	HTR2B	1.05687	-1.66829	Group4
ENSG00000167601	AXL	1.09302	-1.64208	Group4
ENSG00000133800	LYVE1	1.07498	-1.73067	Group4
ENSG00000136960	ENPP2	1.01783	-1.74964	Group4
ENSG00000154122	ANKH	1.14568	-1.82987	Group4
ENSG00000169313	P2RY12	1.0142	-1.41114	Group4
ENSG00000074410	CA12	1.03069	-1.0738	Group4
ENSG00000175445	LPL	1.30288	-1.29562	Group4
ENSG00000169604	ANTXR1	0.808682	-1.67623	Group6
ENSG00000134028	ADAMDEC1	0.77834	-1.64384	Group6
ENSG00000156011	PSD3	0.854662	-1.01898	Group6
ENSG00000254858	MPV17L2	0.244359	-1.46596	Group6
ENSG00000092068	SLC7A8	0.303582	-1.22127	Group6
ENSG00000141753	IGFBP4	0.212668	-1.64834	Group6
ENSG00000114251	WNT5A	0.0194182	-1.76733	Group6
ENSG00000141540	TTYH2	-0.431296	-1.10729	Group6
ENSG00000102575	ACP5	0.365089	-1.24542	Group6
ENSG00000156711	MAPK13	0.332392	-1.42217	Group6
ENSG00000064989	CALCRL	0.877675	-1.41755	Group6
ENSG00000167291	TBC1D16	0.141419	-1.61566	Group6
ENSG00000186318	BACE1	0.492621	-1.4358	Group6
ENSG00000152689	RASGRP3	0.327957	-1.57959	Group6
ENSG00000115825	PRKD3	-0.0975263	-1.00909	Group6
ENSG00000162745	OLFML2B	0.471007	-1.70491	Group6
ENSG00000197635	DPP4	0.762221	-1.88997	Group6
ENSG00000119865	CNRIP1	0.799271	-1.72641	Group6
ENSG00000108846	ABCC3	-0.0750534	-1.02401	Group6
ENSG00000165637	VDAC2	0.327909	-1.21181	Group6
ENSG00000181804	SLC9A9	0.490072	-1.54478	Group6
ENSG00000157150	TIMP4	0.157656	-1.01842	Group6
ENSG00000103855	CD276	0.443266	-1.10881	Group6
ENSG00000187474	FPR3	0.811768	-1.66408	Group6
ENSG00000164684	ZNF704	0.497624	-1.40526	Group6
ENSG00000126243	LRFN3	-0.753929	-1.91163	Group6
ENSG00000197629	MPEG1	0.453754	-1.52733	Group6
ENSG00000177575	CD163	0.590649	-1.39641	Group6
ENSG00000179630	LACC1	0.376358	-1.03769	Group6
ENSG00000165752	STK32C	-0.383403	-1.52325	Group6
ENSG00000144649	GASK1A	-0.280625	-4.12613	Group6
ENSG00000075275	CELSR1	0.128552	-1.66762	Group6
ENSG00000162496	DHRS3	0.959761	-2.4768	Group6
ENSG00000253910	PCDHGB2	-0.448882	-1.01822	Group6
ENSG00000131203	IDO1	-0.781604	-1.88112	Group6
ENSG00000117643	MAN1C1	-0.0864674	-1.46704	Group6
ENSG00000158186	MRAS	0.346957	-2.1333	Group6
ENSG00000019169	MARCO	-0.68909	-2.13828	Group6
ENSG00000120896	SORBS3	0.209861	-2.18982	Group6
ENSG00000184988	TMEM106A	0.500931	-1.12577	Group6
ENSG00000182578	CSF1R	0.635825	-1.57517	Group6
ENSG00000178573	MAF	0.32815	-1.33627	Group6
ENSG00000082781	ITGB5	0.67334	-2.10668	Group6
ENSG00000106066	CPVL	0.429158	-1.36815	Group6
ENSG00000172380	GNG12	0.159349	-1.70398	Group6
ENSG00000168994	PXDC1	0.0840442	-1.94993	Group6
ENSG00000165949	IFI27	0.578463	-1.00474	Group6
ENSG00000146192	FGD2	0.282104	-1.77377	Group6
ENSG00000114013	CD86	0.462031	-1.04577	Group6
ENSG00000170873	MTSS1	0.125261	-1.39285	Group6
ENSG00000109436	TBC1D9	0.384774	-1.45315	Group6
ENSG00000100379	KCTD17	-0.0309971	-1.496	Group6
ENSG00000203747	FCGR3A	0.836108	-1.20066	Group6
ENSG00000151746	BICD1	-0.720281	-1.13475	Group6
ENSG00000142156	COL6A1	0.329224	-1.78082	Group6
ENSG00000180340	FZD2	-0.00498766	-1.62445	Group6
ENSG00000085063	CD59	0.373076	-1.1185	Group6
ENSG00000178226	PRSS36	-0.0593727	-1.32296	Group6
ENSG00000174600	CMKLR1	0.452309	-2.14367	Group6
ENSG00000108960	MMD	0.339717	-1.21024	Group6
ENSG00000105928	GSDME	0.230418	-1.72887	Group6
ENSG00000140968	IRF8	0.448608	-1.19436	Group6
ENSG00000135540	NHSL1	0.0181257	-1.02643	Group6
ENSG00000168938	PPIC	0.231399	-1.42009	Group6
ENSG00000167600	CYP2S1	0.208288	-1.95719	Group6
ENSG00000163251	FZD5	0.459914	-1.07142	Group6
ENSG00000176046	NUPR1	-0.30624	-1.87409	Group6
ENSG00000177675	CD163L1	0.205617	-1.4899	Group6
ENSG00000196935	SRGAP1	-0.233575	-2.03044	Group6
ENSG00000106211	HSPB1	0.162992	-1.03987	Group6
ENSG00000240184	PCDHGC3	0.283356	-1.80581	Group6
ENSG00000120457	KCNJ5	-0.296304	-2.35316	Group6
ENSG00000157985	AGAP1	-0.145738	-1.34634	Group6
ENSG00000123213	NLN	0.566054	-1.03956	Group6
ENSG00000186818	LILRB4	0.164933	-1.90922	Group6
ENSG00000165338	HECTD2	0.236233	-1.53758	Group6
ENSG00000157227	MMP14	0.0511856	-1.16711	Group6
ENSG00000166278	C2	0.522693	-1.64943	Group6
ENSG00000179163	FUCA1	0.238742	-1.33369	Group6
ENSG00000110042	DTX4	-0.296841	-1.991	Group6
ENSG00000173210	ABLIM3	0.355686	-1.71038	Group6
ENSG00000002587	HS3ST1	0.204224	-1.4391	Group6
ENSG00000214063	TSPAN4	0.094695	-1.06134	Group6
ENSG00000275385	CCL18	-0.0190682	-1.90232	Group6
ENSG00000167994	RAB3IL1	0.102621	-1.544	Group6
ENSG00000004799	PDK4	0.678424	-1.49417	Group6
ENSG00000087116	ADAMTS2	0.451328	-1.34336	Group6
ENSG00000109452	INPP4B	0.0385337	-1.17417	Group6
ENSG00000149257	SERPINH1	0.517522	-1.03473	Group6
ENSG00000135931	ARMC9	0.475199	-1.83634	Group6
ENSG00000250722	SELENOP	0.28489	-1.76753	Group6
ENSG00000087842	PIR	0.405357	-1.72353	Group6
ENSG00000087077	TRIP6	0.38073	-1.57077	Group6
ENSG00000156535	CD109	0.669091	-1.67537	Group6
ENSG00000082397	EPB41L3	0.450279	-1.64071	Group6
ENSG00000123989	CHPF	-0.0629051	-1.12951	Group6
ENSG00000197632	SERPINB2	0.239241	-1.50351	Group6
ENSG00000136235	GPNMB	0.39777	-1.86198	Group6
ENSG00000131015	ULBP2	-0.117409	-4.20878	Group6
ENSG00000138080	EMILIN1	-0.138837	-1.75933	Group6
ENSG00000103966	EHD4	0.0806639	-1.1353	Group6
ENSG00000173599	PC	-0.107959	-1.2224	Group6
ENSG00000159640	ACE	0.636761	-1.60009	Group6
ENSG00000090659	CD209	0.611476	-1.80332	Group6
ENSG00000162894	FCMR	-0.0432724	-1.48788	Group6
ENSG00000155659	VSIG4	0.451523	-1.24937	Group6
ENSG00000168268	NT5DC2	-0.0204304	-1.64855	Group6
ENSG00000172037	LAMB2	0.601607	-1.25098	Group6
ENSG00000146409	SLC18B1	0.490565	-1.7266	Group6
ENSG00000175899	A2M	0.913529	-2.05886	Group6
ENSG00000110079	MS4A4A	0.477968	-1.93571	Group6
ENSG00000133561	GIMAP6	0.641746	-1.29204	Group6
ENSG00000153208	MERTK	0.360514	-1.59196	Group6
ENSG00000010327	STAB1	0.207444	-1.907	Group6
ENSG00000168275	COA6	-0.0204288	-1.69569	Group6
ENSG00000152767	FARP1	-0.0632087	-2.04679	Group6
ENSG00000050767	COL23A1	-0.38015	-1.19715	Group6
ENSG00000166927	MS4A7	0.254316	-1.71647	Group6
ENSG00000118596	SLC16A7	-0.285636	-1.16697	Group6
ENSG00000038945	MSR1	0.675004	-1.41999	Group6
ENSG00000169908	TM4SF1	-0.759262	-2.68167	Group6
ENSG00000149418	ST14	0.1781	-1.11922	Group6
ENSG00000173369	C1QB	0.498293	-2.16925	Group6
ENSG00000184719	RNLS	-0.142206	-1.2329	Group6
ENSG00000169439	SDC2	0.618107	-1.67715	Group6
ENSG00000129422	MTUS1	0.456608	-2.20667	Group6
ENSG00000049130	KITLG	0.575868	-1.82339	Group6
ENSG00000100600	LGMN	0.365036	-2.14806	Group6
ENSG00000267534	S1PR2	0.578468	-1.62423	Group6
ENSG00000074416	MGLL	0.488645	-1.55026	Group6
ENSG00000135929	CYP27A1	0.356305	-1.26143	Group6
ENSG00000132514	CLEC10A	0.1906	-1.47602	Group6
ENSG00000139926	FRMD6	-0.85404	-4.50934	Group6
ENSG00000133216	EPHB2	0.47762	-1.32511	Group6
ENSG00000178718	RPP25	-0.185156	-1.25723	Group6
ENSG00000112874	NUDT12	-0.0968479	-1.41283	Group6
ENSG00000117245	KIF17	0.443472	-1.72572	Group6
ENSG00000173372	C1QA	0.485183	-2.07816	Group6
ENSG00000198682	PAPSS2	0.486193	-1.64665	Group6
ENSG00000133574	GIMAP4	0.861474	-1.39084	Group6
ENSG00000155254	MARVELD1	0.47755	-1.00006	Group6
ENSG00000124491	F13A1	0.528253	-1.57229	Group6
ENSG00000170293	CMTM8	-0.525223	-1.44438	Group6
ENSG00000163528	CHCHD4	0.351352	-1.07161	Group6
ENSG00000151117	TMEM86A	0.115836	-1.20785	Group6
ENSG00000143369	ECM1	-0.314495	-1.77701	Group6
ENSG00000103184	SEC14L5	0.787383	-1.18506	Group6
ENSG00000183087	GAS6	0.291055	-1.66358	Group6
ENSG00000188042	ARL4C	0.1984	-2.24174	Group6
ENSG00000116649	SRM	0.258395	-1.12104	Group6
ENSG00000137491	SLCO2B1	0.269336	-1.75874	Group6
ENSG00000180061	TMEM150B	0.125558	-1.43831	Group6
ENSG00000198121	LPAR1	0.630643	-1.05529	Group6
ENSG00000134853	PDGFRA	-0.811583	-2.28219	Group6
ENSG00000181019	NQO1	0.312082	-1.66832	Group6
ENSG00000113140	SPARC	0.616932	-1.70133	Group6
ENSG00000197077	KIAA1671	0.510761	-1.34884	Group6
ENSG00000129538	RNASE1	0.257405	-1.94649	Group6
ENSG00000157483	MYO1E	0.943144	-1.56415	Group6
ENSG00000076351	SLC46A1	0.0114245	-2.126	Group6
ENSG00000013016	EHD3	0.139344	-1.3298	Group6
ENSG00000101000	PROCR	-0.158241	-1.64971	Group6
ENSG00000088827	SIGLEC1	0.321926	-1.12625	Group6
ENSG00000158714	SLAMF8	0.363989	-1.81278	Group6
ENSG00000146070	PLA2G7	0.36167	-1.594	Group6
ENSG00000205726	ITSN1	0.312366	-1.15377	Group6
ENSG00000186815	TPCN1	0.0051755	-1.0967	Group6
ENSG00000108679	LGALS3BP	0.384899	-1.03188	Group6
ENSG00000134247	PTGFRN	0.465432	-1.4349	Group6
ENSG00000184060	ADAP2	0.664971	-1.02619	Group6
ENSG00000095970	TREM2	0.705557	-1.91292	Group6
ENSG00000171631	P2RY6	0.316856	-1.33569	Group6
ENSG00000130203	APOE	0.0958507	-4.21951	Group6
ENSG00000106366	SERPINE1	0.342194	-1.41649	Group6
ENSG00000178562	CD28	0.340959	-3.9585	Group6
ENSG00000038427	VCAN	0.822523	-1.03225	Group6
ENSG00000132669	RIN2	0.446581	-1.04969	Group6
ENSG00000006704	GTF2IRD1	-0.508363	-3.47854	Group6
ENSG00000105609	LILRB5	0.024926	-1.64023	Group6
ENSG00000118292	C1orf54	0.684905	-2.60979	Group6
ENSG00000162512	SDC3	0.435413	-1.30762	Group6
ENSG00000112394	SLC16A10	0.55528	-1.4617	Group6
ENSG00000071242	RPS6KA2	0.247147	-1.42894	Group6
ENSG00000119457	SLC46A2	-0.77592	-3.44624	Group6
ENSG00000118785	SPP1	0.825735	-2.28305	Group6
ENSG00000158270	COLEC12	-0.00958853	-1.72911	Group6
ENSG00000173068	BNC2	-0.243004	-1.82539	Group6
ENSG00000134531	EMP1	0.286476	-1.31268	Group6
ENSG00000105711	SCN1B	0.315551	-1.71822	Group6
ENSG00000079215	SLC1A3	0.473191	-1.88778	Group6
ENSG00000146072	TNFRSF21	0.206557	-1.18234	Group6
ENSG00000162494	LRRC38	-0.528594	-3.32331	Group6
ENSG00000107798	LIPA	0.554729	-1.14629	Group6
ENSG00000066855	MTFR1	-0.0606712	-1.01503	Group6
ENSG00000108700	CCL8	0.677945	-1.4722	Group6
ENSG00000164125	GASK1B	0.788854	-1.68731	Group6
ENSG00000119681	LTBP2	-0.70911	-1.6298	Group6
ENSG00000100979	PLTP	0.0962821	-2.19754	Group6
ENSG00000118257	NRP2	0.633872	-1.5241	Group6
ENSG00000151491	EPS8	0.667752	-1.24201	Group6
ENSG00000100985	MMP9	0.0339125	-1.46944	Group6
ENSG00000188060	RAB42	0.165667	-2.01635	Group6
ENSG00000153071	DAB2	0.245893	-1.01374	Group6
ENSG00000118200	CAMSAP2	0.886914	-1.29362	Group6
ENSG00000110077	MS4A6A	0.622362	-1.39665	Group6
ENSG00000007264	MATK	-0.032212	-1.23671	Group6
ENSG00000159403	C1R	-0.409827	-2.04762	Group6
ENSG00000142173	COL6A2	-0.161771	-2.32905	Group6
ENSG00000120708	TGFBI	0.229858	-1.11241	Group6
ENSG00000187098	MITF	0.728238	-1.0421	Group6
ENSG00000074964	ARHGEF10L	0.0765537	-2.2836	Group6
ENSG00000171659	GPR34	0.256118	-1.15755	Group6
ENSG00000099250	NRP1	0.480777	-1.41251	Group6
ENSG00000142549	IGLON5	-0.460815	-2.67931	Group6
ENSG00000166068	SPRED1	0.590125	-1.66775	Group6
ENSG00000108691	CCL2	0.284597	-1.39441	Group6
ENSG00000183963	SMTN	-0.752472	-1.38034	Group6
ENSG00000173166	RAPH1	0.176817	-1.87383	Group6
ENSG00000109501	WFS1	0.402087	-1.50387	Group6
ENSG00000132481	TRIM47	0.315148	-2.44022	Group6
ENSG00000117318	ID3	0.0756353	-1.3466	Group6
ENSG00000159189	C1QC	0.48367	-2.09016	Group6
ENSG00000119714	GPR68	0.647201	-1.75861	Group6
ENSG00000135047	CTSL	0.4266	-1.69706	Group6
ENSG00000130513	GDF15	-0.0456858	-1.25984	Group6
ENSG00000079308	TNS1	0.377622	-1.00153	Group6
ENSG00000141655	TNFRSF11A	0.681078	-1.24529	Group6
ENSG00000106991	ENG	0.314412	-1.04765	Group6
ENSG00000182326	C1S	0.813815	-1.4623	Group6
ENSG00000171227	TMEM37	0.1843	-1.87338	Group6
ENSG00000180998	GPR137C	-5.16208	-0.958948	Group7
ENSG00000114107	CEP70	-1.03347	-0.810195	Group7
ENSG00000136895	GARNL3	-3.42777	-0.32554	Group7
ENSG00000161036	LRWD1	-1.10275	-0.434767	Group7
ENSG00000256660	CLEC12B	-4.62937	-0.306891	Group7
ENSG00000160191	PDE9A	-1.23641	0.281982	Group7
ENSG00000134285	FKBP11	-2.61102	-0.565673	Group7
ENSG00000136531	SCN2A	-1.21693	0.147675	Group7
ENSG00000196440	ARMCX4	-3.47592	-0.838917	Group7
ENSG00000196358	NTNG2	-1.92721	-0.123301	Group7
ENSG00000149212	SESN3	-1.02598	0.310529	Group7
ENSG00000196154	S100A4	-1.07043	0.0966047	Group7
ENSG00000204947	ZNF425	-2.82797	-0.81529	Group7
ENSG00000135951	TSGA10	-1.25567	0.231516	Group7
ENSG00000198089	SFI1	-1.04456	-0.461748	Group7
ENSG00000108387	SEPTIN4	-2.49913	-0.586924	Group7
ENSG00000124920	MYRF	-1.45195	-0.337934	Group7
ENSG00000084636	COL16A1	-4.08173	-0.901436	Group7
ENSG00000119862	LGALSL	-4.36673	-0.71927	Group7
ENSG00000177732	SOX12	-1.32518	-0.277262	Group7
ENSG00000136371	MTHFS	-1.19883	-0.393982	Group7
ENSG00000158023	CFAP251	-4.40872	-0.796181	Group7
ENSG00000184221	OLIG1	-1.02723	0.206274	Group7
ENSG00000102057	KCND1	-5.20088	-0.512625	Group7
ENSG00000174080	CTSF	-1.37145	-0.429303	Group7
ENSG00000050438	SLC4A8	-1.00829	-0.220221	Group7
ENSG00000074047	GLI2	-1.31852	0.131843	Group7
ENSG00000073350	LLGL2	-1.12812	-0.852999	Group7
ENSG00000122966	CIT	-1.00278	-0.111489	Group7
ENSG00000117602	RCAN3	-1.12206	-0.112061	Group7
ENSG00000271425	NBPF10	-1.43957	-0.452808	Group7
ENSG00000142798	HSPG2	-1.5224	-0.762394	Group7
ENSG00000147168	IL2RG	-1.24685	-0.891196	Group7
ENSG00000215440	NPEPL1	-1.1045	-0.40858	Group7
ENSG00000110665	C11orf21	-1.07793	-0.231561	Group7
ENSG00000206561	COLQ	-4.26647	-0.159497	Group7
ENSG00000150471	ADGRL3	-1.10425	0.557143	Group7
ENSG00000103260	METRN	-1.21564	-0.593184	Group7
ENSG00000164885	CDK5	-1.03287	-0.527581	Group7
ENSG00000163554	SPTA1	-4.57635	-0.457514	Group7
ENSG00000168004	PLAAT5	-3.01099	-0.53419	Group7
ENSG00000198673	TAFA2	-1.06283	0.2704	Group7
ENSG00000168826	ZBTB49	-1.43767	-0.499449	Group7
ENSG00000155657	TTN	-1.69926	-0.931418	Group7
ENSG00000182534	MXRA7	-1.14304	-0.716589	Group7
ENSG00000107611	CUBN	-1.6242	-0.0638829	Group7
ENSG00000276180	H4C9	-1.41127	0.347229	Group7
ENSG00000164398	ACSL6	-4.5817	-0.758707	Group7
ENSG00000175294	CATSPER1	-1.39957	-0.547905	Group7
ENSG00000144406	UNC80	-2.25895	-0.913969	Group7
ENSG00000197121	PGAP1	-1.31123	-0.0433622	Group7
ENSG00000127954	STEAP4	-1.32152	-0.358421	Group7
ENSG00000108984	MAP2K6	-1.6298	-0.0144887	Group7
ENSG00000114270	COL7A1	-2.47174	-0.672058	Group7
ENSG00000118113	MMP8	-1.56598	0.202819	Group7
ENSG00000129244	ATP1B2	-2.37446	-1.66476	Group8
ENSG00000134539	KLRD1	-1.43631	-4.12613	Group8
ENSG00000125787	GNRH2	-4.49329	-4.39809	Group8
ENSG00000105278	ZFR2	-6.13889	-2.43165	Group8
ENSG00000162618	ADGRL4	-3.3539	-2.50931	Group8
ENSG00000007372	PAX6	-2.6708	-1.74657	Group8
ENSG00000196998	WDR45	-1.52546	-1.19897	Group8
ENSG00000163157	TMOD4	-4.52285	-1.15496	Group8
ENSG00000164270	HTR4	-4.47464	-3.28678	Group8
ENSG00000196091	MYBPC1	-4.67554	-1.80468	Group8
ENSG00000131095	GFAP	-2.60377	-3.05597	Group8
ENSG00000159263	SIM2	-5.03187	-2.5355	Group8
ENSG00000150760	DOCK1	-4.3102	-1.07398	Group8
ENSG00000185532	PRKG1	-1.40412	-3.21336	Group8
ENSG00000172752	COL6A5	-4.5296	-1.55529	Group8
ENSG00000073464	CLCN4	-2.15709	-3.19374	Group8
ENSG00000170927	PKHD1	-1.86693	-3.65794	Group8
ENSG00000182463	TSHZ2	-4.06742	-2.18034	Group8
ENSG00000198691	ABCA4	-5.60787	-1.99067	Group8
ENSG00000180155	LYNX1	-3.19716	-3.54246	Group8
ENSG00000170469	SPATA24	-1.66523	-1.61523	Group8
ENSG00000134532	SOX5	-5.68708	-2.39066	Group8
ENSG00000177807	KCNJ10	-3.26381	-4.08559	Group8
ENSG00000146216	TTBK1	-4.3102	-2.41074	Group8
ENSG00000169255	B3GALNT1	-2.89564	-3.62931	Group8
ENSG00000086570	FAT2	-4.26449	-2.01318	Group8
ENSG00000037280	FLT4	-3.02143	-2.83146	Group8
ENSG00000198840	MT-ND3	-1.41018	-1.50886	Group8
ENSG00000110723	EXPH5	-6.95859	-1.54722	Group8
ENSG00000244734	HBB	-5.04416	-6.11699	Group8
ENSG00000162526	TSSK3	-4.54021	-2.96959	Group8
ENSG00000273079	GRIN2B	-4.76496	-2.96979	Group8
ENSG00000174844	DNAH12	-4.39006	-1.72614	Group8
ENSG00000140323	DISP2	-5.2121	-1.07233	Group8
ENSG00000100767	PAPLN	-1.8782	-1.07011	Group8
ENSG00000171094	ALK	-1.07831	-2.59658	Group8
ENSG00000049759	NEDD4L	-1.42572	-1.16026	Group8
ENSG00000142279	WTIP	-1.43452	-3.82284	Group8
ENSG00000140398	NEIL1	-2.41999	-1.27679	Group8
ENSG00000154556	SORBS2	-4.20187	-1.29398	Group8
ENSG00000001626	CFTR	-3.42017	-2.51498	Group8
ENSG00000162105	SHANK2	-1.98497	-2.49129	Group8
ENSG00000151150	ANK3	-4.54967	-1.40073	Group8
ENSG00000127990	SGCE	-3.94096	-2.02633	Group8
ENSG00000105479	ODAD1	-4.27061	-1.33249	Group8
ENSG00000137766	UNC13C	-4.41434	-2.14157	Group8
ENSG00000082126	MPP4	-4.70581	-1.18031	Group8
ENSG00000162461	SLC25A34	-1.02181	-4.13284	Group8
ENSG00000143850	PLEKHA6	-4.58115	-1.64544	Group8
ENSG00000140092	FBLN5	-1.04623	-3.05369	Group8
ENSG00000164199	ADGRV1	-4.81681	-1.26933	Group8
ENSG00000082175	PGR	-4.56021	-2.19972	Group8
ENSG00000186827	TNFRSF4	-1.40951	-3.70746	Group8
ENSG00000130477	UNC13A	-4.88764	-1.87195	Group8
ENSG00000187553	CYP26C1	-4.63485	-2.49621	Group8
ENSG00000004846	ABCB5	-3.76539	-4.31873	Group8
ENSG00000159216	RUNX1	-1.72636	-1.21457	Group8

## Sheet: shNFIX vs. dnCEBP
shNFIX vs. dnCEBP
ensID	geneID	shNFIX	dnCEBP	Group
ENSG00000151632	AKR1C2	1.1377	1.32226	Group1
ENSG00000074410	CA12	1.03069	0.644331	Group1
ENSG00000164172	MOCS2	1.01862	0.85791	Group1
ENSG00000136982	DSCC1	1.40224	0.635795	Group1
ENSG00000129951	PLPPR3	1.10298	0.73747	Group1
ENSG00000143786	CNIH3	1.27762	1.17274	Group1
ENSG00000154309	DISP1	1.05516	-0.229141	Group2
ENSG00000147124	ZNF41	1.00455	-0.27615	Group2
ENSG00000090104	RGS1	1.12456	-0.212663	Group2
ENSG00000276600	RAB7B	1.69873	-0.289996	Group2
ENSG00000184178	SCFD2	1.08793	0.0713553	Group2
ENSG00000136960	ENPP2	1.01783	-0.286397	Group2
ENSG00000172167	MTBP	1.44369	-0.375301	Group2
ENSG00000130684	ZNF337	1.091	0.112299	Group2
ENSG00000188211	NCR3LG1	1.07743	-0.27562	Group2
ENSG00000169313	P2RY12	1.0142	0.577876	Group2
ENSG00000175445	LPL	1.30288	-0.355559	Group2
ENSG00000115946	PNO1	1.16263	-0.306529	Group2
ENSG00000112699	GMDS	1.29531	-0.178362	Group2
ENSG00000121406	ZNF549	1.00791	-0.311803	Group2
ENSG00000237440	ZNF737	1.45951	0.44401	Group2
ENSG00000188396	DYNLT4	1.44497	-0.437957	Group2
ENSG00000154122	ANKH	1.14568	-0.50541	Group2
ENSG00000115607	IL18RAP	1.06909	-0.0738097	Group2
ENSG00000153234	NR4A2	1.00014	0.221176	Group2
ENSG00000168685	IL7R	1.18428	0.324365	Group2
ENSG00000086548	CEACAM6	1.16953	0.00537202	Group2
ENSG00000153140	CETN3	1.04521	0.0994602	Group2
ENSG00000133800	LYVE1	1.07498	0.0559395	Group2
ENSG00000167601	AXL	1.09302	-0.156223	Group2
ENSG00000174136	RGMB	0	0.853002	Group3
ENSG00000108688	CCL7	0	0.84393	Group3
ENSG00000189157	FAM47E	0	0.622272	Group3
ENSG00000150275	PCDH15	0	1.46579	Group3
ENSG00000158715	SLC45A3	-0.954866	0.926079	Group3
ENSG00000100448	CTSG	0.5743	1.17056	Group3
ENSG00000162733	DDR2	0.315573	0.827893	Group3
ENSG00000101412	E2F1	0.615881	0.759803	Group3
ENSG00000112210	RAB23	0.283938	0.592708	Group3
ENSG00000166192	SENP8	-0.294153	0.647206	Group3
ENSG00000102452	NALCN	0	0.876307	Group3
ENSG00000172572	PDE3A	0	0.99312	Group3
ENSG00000243716	NPIPB5	0	0.613734	Group3
ENSG00000187994	RINL	0.26198	0.824202	Group3
ENSG00000156500	PABIR3	-0.406537	0.64477	Group3
ENSG00000137133	HINT2	0	0.792772	Group3
ENSG00000183484	GPR132	0.0248987	0.724459	Group3
ENSG00000178425	NT5DC1	-0.0208813	0.588357	Group3
ENSG00000165804	ZNF219	-0.608015	0.722094	Group3
ENSG00000105492	SIGLEC6	-0.140478	0.903548	Group3
ENSG00000079337	RAPGEF3	-0.498503	1.04484	Group3
ENSG00000175063	UBE2C	-0.0789524	0.85607	Group3
ENSG00000105122	RASAL3	-0.241401	0.640837	Group3
ENSG00000197457	STMN3	-0.0942999	1.2132	Group3
ENSG00000186907	RTN4RL2	-0.910719	0.942695	Group3
ENSG00000010803	SCMH1	-0.574542	0.79693	Group3
ENSG00000197417	SHPK	0.503408	1.05097	Group3
ENSG00000198225	FKBP1C	0	0.632686	Group3
ENSG00000123485	HJURP	0.276632	0.888935	Group3
ENSG00000186185	KIF18B	-0.0722166	1.17274	Group3
ENSG00000243678	NME2	0	0.601237	Group3
ENSG00000168612	ZSWIM1	-0.820344	0.608014	Group3
ENSG00000215883	CYB5RL	-0.0764723	0.770403	Group3
ENSG00000145014	TMEM44	-0.668557	0.604056	Group3
ENSG00000180543	TSPYL5	0	0.918784	Group3
ENSG00000256525	POLG2	0.417944	0.688924	Group3
ENSG00000169105	CHST14	-0.789507	0.691923	Group3
ENSG00000185885	IFITM1	-0.143068	0.638635	Group3
ENSG00000248483	POU5F2	0	0.762414	Group3
ENSG00000116544	DLGAP3	0	1.30797	Group3
ENSG00000163736	PPBP	0	1.70821	Group3
ENSG00000133454	MYO18B	0	1.29608	Group3
ENSG00000100416	TRMU	0.109503	0.95668	Group3
ENSG00000185838	GNB1L	0.259902	0.893976	Group3
ENSG00000164038	SLC9B2	0.593679	0.630721	Group3
ENSG00000133030	MPRIP	-0.0758107	0.634656	Group3
ENSG00000148702	HABP2	0	1.30065	Group3
ENSG00000131386	GALNT15	0.458304	0.921322	Group3
ENSG00000160447	PKN3	0.551005	0.645984	Group3
ENSG00000144278	GALNT13	0	1.31698	Group3
ENSG00000180871	CXCR2	0.183752	0.860465	Group3
ENSG00000172748	ZNF596	-0.0681346	0.907976	Group3
ENSG00000164066	INTU	-0.159825	0.71043	Group3
ENSG00000186642	PDE2A	-0.622421	0.667763	Group3
ENSG00000154016	GRAP	0.383908	0.633632	Group3
ENSG00000106952	TNFSF8	0	0.681995	Group3
ENSG00000119866	BCL11A	-0.0826002	0.61843	Group3
ENSG00000162458	FBLIM1	0	0.593819	Group3
ENSG00000142046	TMEM91	-0.247939	0.590388	Group3
ENSG00000081985	IL12RB2	0	1.18113	Group3
ENSG00000111057	KRT18	0	0.622726	Group3
ENSG00000196335	STK31	0	0.631999	Group3
ENSG00000243364	EFNA4	-0.217966	0.670514	Group3
ENSG00000008277	ADAM22	-0.800106	0.635403	Group3
ENSG00000196415	PRTN3	0.794899	1.15304	Group3
ENSG00000121053	EPX	0.281384	0.682927	Group3
ENSG00000137094	DNAJB5	-0.490733	0.747645	Group3
ENSG00000136379	ABHD17C	0.108256	0.625225	Group3
ENSG00000163737	PF4	0	1.29608	Group3
ENSG00000182240	BACE2	0.411291	0.639985	Group3
ENSG00000125910	S1PR4	0.00730304	0.712522	Group3
ENSG00000118922	KLF12	0	1.35659	Group3
ENSG00000068489	PRR11	-0.388443	0.969299	Group3
ENSG00000183853	KIRREL1	-0.514006	1.25352	Group3
ENSG00000164663	USP49	-0.400144	0.706367	Group3
ENSG00000159433	STARD9	-0.435186	1.04555	Group3
ENSG00000099338	CATSPERG	-0.845872	0.739804	Group3
ENSG00000141756	FKBP10	0	0.751469	Group3
ENSG00000197380	DACT3	0	0.769454	Group3
ENSG00000174371	EXO1	0.783936	0.742422	Group3
ENSG00000125266	EFNB2	-0.816253	0.818861	Group3
ENSG00000155761	SPAG17	0	1.26006	Group3
ENSG00000096433	ITPR3	-0.253997	0.693645	Group3
ENSG00000096093	EFHC1	0.654731	0.739955	Group3
ENSG00000131711	MAP1B	0.480374	0.959916	Group3
ENSG00000182050	MGAT4C	-0.769296	0.918771	Group3
ENSG00000139190	VAMP1	-0.937671	1.05332	Group3
ENSG00000107890	ANKRD26	0.3004	0.649841	Group3
ENSG00000106328	FSCN3	0	1.32423	Group3
ENSG00000186891	TNFRSF18	0	0.602542	Group3
ENSG00000145284	SCD5	0.699894	0.828465	Group3
ENSG00000167711	SERPINF2	0	0.604861	Group3
ENSG00000100918	REC8	-0.285054	0.60711	Group3
ENSG00000083720	OXCT1	-0.0399953	0.640619	Group3
ENSG00000141519	CCDC40	0.945588	0.689017	Group3
ENSG00000204427	ABHD16A	-0.0614631	0.840652	Group3
ENSG00000140284	SLC27A2	-0.413135	0.779203	Group3
ENSG00000121621	KIF18A	-0.190644	0.832333	Group3
ENSG00000173535	TNFRSF10C	-0.162641	0.715145	Group3
ENSG00000266173	STRADA	-0.541193	0.819829	Group3
ENSG00000255298	OR8G5	0	1.26251	Group3
ENSG00000114853	ZBTB47	0.0465976	0.587342	Group3
ENSG00000166341	DCHS1	-0.867044	0.70306	Group3
ENSG00000102743	SLC25A15	0.0702063	0.69602	Group3
ENSG00000196267	ZNF836	-0.493033	0.602756	Group3
ENSG00000005381	MPO	0.4043	0.978092	Group3
ENSG00000130702	LAMA5	-0.695614	0.599061	Group3
ENSG00000169071	ROR2	0	0.69491	Group3
ENSG00000109846	CRYAB	0	0.614127	Group3
ENSG00000257704	INAFM1	-0.561895	0.888935	Group3
ENSG00000005961	ITGA2B	-0.505066	1.30246	Group3
ENSG00000138778	CENPE	-0.324062	0.808104	Group3
ENSG00000123892	RAB38	0.246245	0.644438	Group3
ENSG00000188674	C2orf80	0	0.716077	Group3
ENSG00000167748	KLK1	0	1.02314	Group3
ENSG00000196411	EPHB4	0	0.686882	Group3
ENSG00000204681	GABBR1	-0.0102223	1.11955	Group3
ENSG00000182557	SPNS3	0.671876	1.00651	Group3
ENSG00000138395	CDK15	-0.298372	0.995672	Group3
ENSG00000111671	SPSB2	-0.56139	0.737527	Group3
ENSG00000168702	LRP1B	-0.275753	1.20286	Group3
ENSG00000184185	KCNJ12	0	1.29055	Group3
ENSG00000114735	HEMK1	-0.140654	0.676175	Group3
ENSG00000073605	GSDMB	0.146235	1.37971	Group3
ENSG00000100234	TIMP3	0	0.723361	Group3
ENSG00000041982	TNC	0	1.60342	Group3
ENSG00000145386	CCNA2	0.601164	0.603053	Group3
ENSG00000142549	IGLON5	-0.460815	0.873184	Group3
ENSG00000135916	ITM2C	-0.249966	0.711252	Group3
ENSG00000076555	ACACB	0.0191758	0.596955	Group3
ENSG00000103202	NME4	0.162154	0.636449	Group3
ENSG00000138336	TET1	-0.0768422	0.983377	Group3
ENSG00000165474	GJB2	0.884004	0.784577	Group3
ENSG00000123096	SSPN	-0.553216	0.665713	Group3
ENSG00000164251	F2RL1	-0.285918	0.602684	Group3
ENSG00000162551	ALPL	-0.63292	0.745002	Group3
ENSG00000167968	DNASE1L2	0	0.915953	Group3
ENSG00000272899	ATP6V1FNB	0	1.0452	Group3
ENSG00000136378	ADAMTS7	0	1.36185	Group3
ENSG00000171476	HOPX	-0.974273	1.07656	Group3
ENSG00000157613	CREB3L1	-0.401524	0.715987	Group3
ENSG00000169397	RNASE3	-0.680316	1.22902	Group3
ENSG00000104177	MYEF2	-0.0760782	0.598341	Group3
ENSG00000132561	MATN2	0	1.06281	Group3
ENSG00000134321	RSAD2	0.47745	0.705047	Group3
ENSG00000049540	ELN	0	0.601224	Group3
ENSG00000166670	MMP10	0	1.15619	Group3
ENSG00000179750	APOBEC3B	0.283147	1.32132	Group3
ENSG00000132005	RFX1	-0.0734403	0.60895	Group3
ENSG00000067798	NAV3	0.000677223	0.639985	Group3
ENSG00000141576	RNF157	-0.0220398	0.855513	Group3
ENSG00000251322	SHANK3	0	1.09546	Group3
ENSG00000222011	FAM185A	-0.374613	0.856319	Group3
ENSG00000166963	MAP1A	-0.727279	1.01024	Group3
ENSG00000104723	TUSC3	0	0.672219	Group3
ENSG00000275183	LENG9	0.190872	0.787068	Group3
ENSG00000165113	GKAP1	0.363442	0.649249	Group3
ENSG00000132763	MMACHC	-0.00541285	0.801026	Group3
ENSG00000166165	CKB	-0.320418	0.792227	Group3
ENSG00000143412	ANXA9	0	1.46965	Group3
ENSG00000070371	CLTCL1	-0.259085	0.651148	Group3
ENSG00000140682	TGFB1I1	0	0.681239	Group3
ENSG00000172824	CES4A	0	1.27091	Group3
ENSG00000145936	KCNMB1	0	0.758376	Group3
ENSG00000126759	CFP	-0.214331	0.636436	Group3
ENSG00000130762	ARHGEF16	0	1.30498	Group3
ENSG00000163751	CPA3	-0.414364	0.691173	Group3
ENSG00000105464	GRIN2D	-0.554676	0.883376	Group3
ENSG00000136193	SCRN1	0	0.63657	Group3
ENSG00000171848	RRM2	0.0662065	0.594562	Group3
ENSG00000213889	PPM1N	0	0.732976	Group3
ENSG00000075223	SEMA3C	0	0.631999	Group3
ENSG00000139160	ETFBKMT	0.0953961	0.658278	Group3
ENSG00000115641	FHL2	0	0.835359	Group3
ENSG00000163453	IGFBP7	0.0775963	0.727159	Group3
ENSG00000179348	GATA2	-0.863713	0.762074	Group3
ENSG00000149948	HMGA2	0	0.592633	Group3
ENSG00000149564	ESAM	0	0.936786	Group3
ENSG00000248487	ABHD14A	0	0.827233	Group3
ENSG00000135637	CCDC142	-0.933433	0.638004	Group3
ENSG00000078098	FAP	0	0.782737	Group3
ENSG00000269313	MAGIX	-0.106574	0.888051	Group3
ENSG00000214595	EML6	0	1.04544	Group3
ENSG00000168528	SERINC2	-0.529519	0.610096	Group3
ENSG00000168081	PNOC	0	0.623318	Group3
ENSG00000176809	LRRC37A3	0.0340159	0.695453	Group3
ENSG00000139626	ITGB7	-0.0793025	0.878015	Group3
ENSG00000137265	IRF4	0	0.725127	Group3
ENSG00000154654	NCAM2	-0.420163	0.643596	Group3
ENSG00000197283	SYNGAP1	0.509556	0.623343	Group3
ENSG00000177283	FZD8	0.405557	0.721104	Group3
ENSG00000174885	NLRP6	-0.00950699	0.687006	Group3
ENSG00000184271	POU6F1	0	1.25569	Group3
ENSG00000167895	TMC8	-0.306388	0.617731	Group3
ENSG00000144893	MED12L	0.589335	0.893533	Group3
ENSG00000187720	THSD4	0	0.687633	Group3
ENSG00000101335	MYL9	-0.900316	0.710355	Group3
ENSG00000087586	AURKA	-0.317144	0.613658	Group3
ENSG00000176973	FAM89B	0.252766	0.69968	Group3
ENSG00000167967	E4F1	0.0836085	0.813072	Group3
ENSG00000196684	HSH2D	-0.443024	0.713338	Group3
ENSG00000131067	GGT7	0.211825	0.694935	Group3
ENSG00000105610	KLF1	0	0.620655	Group3
ENSG00000001617	SEMA3F	0	1.07667	Group3
ENSG00000198948	MFAP3L	-0.259845	0.906808	Group3
ENSG00000168916	ZNF608	-0.586409	0.674784	Group3
ENSG00000079931	MOXD1	0	0.748287	Group3
ENSG00000182359	KBTBD3	-0.284229	0.647701	Group3
ENSG00000105204	DYRK1B	-0.331288	0.827787	Group3
ENSG00000133250	ZNF414	-0.301645	0.619281	Group3
ENSG00000110799	VWF	-0.67683	0.650538	Group3
ENSG00000117114	ADGRL2	0.811345	0.696426	Group3
ENSG00000259207	ITGB3	0.217592	0.636183	Group3
ENSG00000138411	HECW2	0.521304	1.02745	Group3
ENSG00000239779	WBP1	-0.25758	0.597473	Group3
ENSG00000160972	PPP1R16A	-0.395128	0.603057	Group3
ENSG00000184489	PTP4A3	-0.579592	0.733302	Group3
ENSG00000166166	TRMT61A	0.74873	0.706431	Group3
ENSG00000177602	HASPIN	0.108365	0.867414	Group3
ENSG00000102796	DHRS12	-0.12386	0.66711	Group3
ENSG00000179331	RAB39A	0.378363	0.674765	Group3
ENSG00000167653	PSCA	0	0.618616	Group3
ENSG00000122224	LY9	-0.523581	0.671419	Group3
ENSG00000197497	ZNF665	0	1.28302	Group3
ENSG00000118507	AKAP7	0.372688	0.607011	Group3
ENSG00000174951	FUT1	0	0.91302	Group3
ENSG00000064989	CALCRL	0.877675	0.607358	Group3
ENSG00000141744	PNMT	0	0.918771	Group3
ENSG00000185561	TLCD2	0	0.715241	Group3
ENSG00000174501	ANKRD36C	-0.199966	0.798524	Group3
ENSG00000182378	PLCXD1	0.0788355	0.601891	Group3
ENSG00000164114	MAP9	0	0.646876	Group3
ENSG00000128805	ARHGAP22	-0.214165	0.752355	Group3
ENSG00000187266	EPOR	-0.840973	0.690559	Group3
ENSG00000197982	C1orf122	-0.477204	0.657356	Group3
ENSG00000164691	TAGAP	-0.00483115	0.610613	Group3
ENSG00000183208	GDPGP1	-0.547316	0.654714	Group3
ENSG00000178999	AURKB	0.530799	0.73176	Group3
ENSG00000126262	FFAR2	-0.170495	0.694537	Group3
ENSG00000065618	COL17A1	-0.631669	1.06152	Group3
ENSG00000107518	ATRNL1	0	1.55621	Group3
ENSG00000148655	LRMDA	-0.169019	0.604861	Group3
ENSG00000047578	KATNIP	-0.166527	0.597651	Group3
ENSG00000159307	SCUBE1	0.0899901	1.02224	Group3
ENSG00000131153	GINS2	-0.455735	0.665246	Group3
ENSG00000110811	P3H3	0	0.590576	Group3
ENSG00000152582	SPEF2	-0.660348	0.94846	Group3
ENSG00000150667	FSIP1	0	1.16652	Group3
ENSG00000198932	GPRASP1	0	0.679214	Group3
ENSG00000143367	TUFT1	-0.540995	0.606195	Group3
ENSG00000143409	MINDY1	-0.28304	0.762332	Group3
ENSG00000134668	SPOCD1	0	0.799844	Group3
ENSG00000075218	GTSE1	-0.680032	0.9205	Group3
ENSG00000106571	GLI3	0.336436	0.593211	Group3
ENSG00000145708	CRHBP	-0.0239093	0.858553	Group3
ENSG00000133392	MYH11	0	1.32655	Group3
ENSG00000058091	CDK14	0.392145	0.634836	Group3
ENSG00000085872	CHERP	-0.0324642	0.590131	Group3
ENSG00000107485	GATA3	0	0.728861	Group3
ENSG00000188171	ZNF626	0.473632	0.663444	Group3
ENSG00000161179	YDJC	0.28873	0.730797	Group3
ENSG00000181029	TRAPPC5	-0.762245	0.887545	Group3
ENSG00000172183	ISG20	0.517906	0.734225	Group3
ENSG00000077984	CST7	-0.0223127	0.852646	Group3
ENSG00000054690	PLEKHH1	0	0.981225	Group3
ENSG00000157456	CCNB2	-0.291938	1.22243	Group3
ENSG00000151651	ADAM8	-0.580879	0.628638	Group3
ENSG00000151136	ABTB3	0	0.690002	Group3
ENSG00000125510	OPRL1	-0.797372	0.755327	Group3
ENSG00000127415	IDUA	-0.79569	0.817352	Group3
ENSG00000101871	MID1	0	1.42435	Group3
ENSG00000049192	ADAMTS6	-0.398085	0.755776	Group3
ENSG00000186792	HYAL3	0.258571	1.15869	Group3
ENSG00000184786	DYNLT2	0.488265	0.883884	Group3
ENSG00000131944	FAAP24	-0.307436	0.620754	Group3
ENSG00000141068	KSR1	-0.579673	0.622232	Group3
ENSG00000175946	KLHL38	0	0.903514	Group3
ENSG00000262576	PCDHGA4	0	1.06444	Group3
ENSG00000152413	HOMER1	-0.68659	0.875775	Group3
ENSG00000158234	FAIM	0	0.776291	Group3
ENSG00000136449	MYCBPAP	0	1.49323	Group3
ENSG00000187860	CCDC157	0	1.2683	Group3
ENSG00000070731	ST6GALNAC2	-0.802464	0.643132	Group3
ENSG00000111445	RFC5	-0.583835	0.661244	Group3
ENSG00000159147	DONSON	0.115902	0.781767	Group3
ENSG00000105352	CEACAM4	-0.116362	0.604063	Group3
ENSG00000181035	SLC25A42	-0.143216	0.616704	Group3
ENSG00000166803	PCLAF	0.275969	0.681995	Group3
ENSG00000164008	C1orf50	0.469493	0.614828	Group3
ENSG00000163735	CXCL5	0.748522	0.998485	Group3
ENSG00000132514	CLEC10A	0.1906	0.731975	Group3
ENSG00000082438	COBLL1	-0.739739	0.622482	Group3
ENSG00000221852	KRTAP1-5	0	0.825703	Group3
ENSG00000164086	DUSP7	-0.16182	0.614836	Group3
ENSG00000185585	OLFML2A	0	0.767146	Group3
ENSG00000238083	LRRC37A2	-0.230288	0.608541	Group3
ENSG00000128165	ADM2	0	0.667786	Group3
ENSG00000162396	PARS2	-0.517456	0.695473	Group3
ENSG00000197561	ELANE	0.635493	0.717785	Group3
ENSG00000105737	GRIK5	0	0.963567	Group3
ENSG00000157734	SNX22	0	1.03396	Group3
ENSG00000104067	TJP1	0	0.844449	Group3
ENSG00000122223	CD244	-0.226443	1.031	Group3
ENSG00000188312	CENPP	0.351666	0.837084	Group3
ENSG00000006652	IFRD1	-0.516217	0.697634	Group3
ENSG00000196653	ZNF502	0	1.28586	Group3
ENSG00000172602	RND1	0	0.621156	Group3
ENSG00000102683	SGCG	0	0.626313	Group3
ENSG00000101400	SNTA1	-0.997113	0.65045	Group3
ENSG00000135114	OASL	0.0794739	0.790792	Group3
ENSG00000185347	TEDC1	0.0165079	1.07806	Group3
ENSG00000171121	KCNMB3	-0.181322	0.675997	Group3
ENSG00000126215	XRCC3	-0.404813	0.956144	Group3
ENSG00000187486	KCNJ11	0.51688	0.977126	Group3
ENSG00000127533	F2RL3	-0.55697	0.853713	Group3
ENSG00000115598	IL1RL2	0	0.602684	Group3
ENSG00000112425	EPM2A	-0.0215797	0.777823	Group3
ENSG00000154265	ABCA5	0.502775	0.891356	Group3
ENSG00000176401	EID2B	0.171317	0.660292	Group3
ENSG00000157554	ERG	-0.232622	0.643407	Group3
ENSG00000130487	KLHDC7B	-0.571709	0.866804	Group3
ENSG00000170956	CEACAM3	0.363622	0.631999	Group3
ENSG00000204396	VWA7	0	1.31129	Group3
ENSG00000124334	IL9R	-0.601008	1.34304	Group3
ENSG00000137877	SPTBN5	-0.421684	0.624892	Group3
ENSG00000134146	DPH6	-0.627776	0.873414	Group3
ENSG00000204564	C6orf136	0.160926	1.14279	Group3
ENSG00000178342	KCNG2	-0.733123	0.938724	Group3
ENSG00000115602	IL1RL1	-0.154981	0.672013	Group3
ENSG00000180481	GLIPR1L2	0	0.775243	Group3
ENSG00000231887	PRH1	-0.606229	0.691883	Group3
ENSG00000154957	ZNF18	0.310569	0.586342	Group3
ENSG00000107562	CXCL12	0.607988	0.724814	Group3
ENSG00000102359	SRPX2	0	0.708451	Group3
ENSG00000112541	PDE10A	-0.931784	1.21973	Group3
ENSG00000174099	MSRB3	-0.274292	0.600738	Group3
ENSG00000138623	SEMA7A	-0.474166	0.842701	Group3
ENSG00000177721	ANXA2R	0.93566	0.738675	Group3
ENSG00000174564	IL20RB	0	0.898526	Group3
ENSG00000155755	TMEM237	-0.379215	0.657356	Group3
ENSG00000188807	TMEM201	-0.387091	0.586944	Group3
ENSG00000182809	CRIP2	0	0.928209	Group3
ENSG00000108515	ENO3	0.383654	0.670163	Group3
ENSG00000185614	INKA1	-0.754769	0.761076	Group3
ENSG00000196159	FAT4	0	0.667438	Group3
ENSG00000170961	HAS2	0	1.20941	Group3
ENSG00000125900	SIRPD	-0.365714	1.29055	Group3
ENSG00000213316	LTC4S	-0.664589	1.01827	Group3
ENSG00000164087	POC1A	-0.296403	0.713317	Group3
ENSG00000108700	CCL8	0.677945	0.614051	Group3
ENSG00000162300	ZFPL1	-0.0879578	0.781486	Group3
ENSG00000166033	HTRA1	0	0.685137	Group3
ENSG00000174944	P2RY14	-0.0534472	0.819642	Group3
ENSG00000105948	TTC26	0.284959	0.812245	Group3
ENSG00000120949	TNFRSF8	0.0216029	0.612659	Group3
ENSG00000185567	AHNAK2	-0.72733	0.890062	Group3
ENSG00000197603	CPLANE1	0.454155	0.628701	Group3
ENSG00000184937	WT1	0.374888	1.34166	Group3
ENSG00000271383	NBPF19	0.247681	0.769926	Group3
ENSG00000100336	APOL4	-0.341713	0.636243	Group3
ENSG00000143847	PPFIA4	0	0.764846	Group3
ENSG00000180758	GPR157	-0.309501	0.60033	Group3
ENSG00000169385	RNASE2	-0.33284	0.896364	Group3
ENSG00000051341	POLQ	-0.351961	0.835518	Group3
ENSG00000161653	NAGS	0	0.769926	Group3
ENSG00000144395	CCDC150	-0.152923	0.669889	Group3
ENSG00000100351	GRAP2	0.424752	1.32524	Group3
ENSG00000188522	FAM83G	-0.428174	0.703832	Group3
ENSG00000168874	ATOH8	-0.392929	0.703054	Group3
ENSG00000183066	WBP2NL	-0.95329	0.865137	Group3
ENSG00000008226	DLEC1	0	0.777011	Group3
ENSG00000250510	GPR162	-0.553989	0.623109	Group3
ENSG00000185019	UBOX5	0.307914	0.602751	Group3
ENSG00000167850	CD300C	-0.566306	0.679983	Group3
ENSG00000187775	DNAH17	0.0235896	1.34403	Group3
ENSG00000115461	IGFBP5	0	0.942484	Group3
ENSG00000120539	MASTL	0.11102	0.601761	Group3
ENSG00000240891	PLCXD2	0.550583	0.950331	Group3
ENSG00000162804	SNED1	0	0.603098	Group3
ENSG00000149573	MPZL2	0.155247	0.808136	Group3
ENSG00000137070	IL11RA	-0.41391	0.585825	Group3
ENSG00000101187	SLCO4A1	0.175721	0.729195	Group3
ENSG00000196456	ZNF775	0.283918	0.944084	Group3
ENSG00000133246	PRAM1	-0.453714	0.694877	Group3
ENSG00000157168	NRG1	-0.189921	1.24469	Group3
ENSG00000185100	ADSS1	-0.248417	0.989264	Group3
ENSG00000214954	LRRC69	0.0560723	0.8729	Group3
ENSG00000183134	PTGDR2	-0.0986483	0.844185	Group3
ENSG00000090238	YPEL3	-0.497044	0.641438	Group3
ENSG00000166173	LARP6	0	0.639898	Group3
ENSG00000125388	GRK4	-0.458903	0.592497	Group3
ENSG00000167619	TMEM145	0	0.754757	Group3
ENSG00000116151	MORN1	-0.197432	0.684722	Group3
ENSG00000054598	FOXC1	-0.657566	0.614348	Group3
ENSG00000169245	CXCL10	0.0086934	1.40241	Group3
ENSG00000071575	TRIB2	0.620849	1.01272	Group3
ENSG00000109881	CCDC34	-0.192021	0.669724	Group3
ENSG00000005189	REXO5	0.330367	0.702363	Group3
ENSG00000163491	NEK10	0	0.692787	Group3
ENSG00000196605	ZNF846	-0.469562	0.80802	Group3
ENSG00000001460	STPG1	-0.699098	0.717875	Group3
ENSG00000161944	ASGR2	-0.062243	0.878966	Group3
ENSG00000243477	NAA80	-0.110393	0.63863	Group3
ENSG00000079841	RIMS1	0	1.34413	Group3
ENSG00000120262	CCDC170	-0.169962	0.69384	Group3
ENSG00000145107	TM4SF19	-0.835636	0.932897	Group3
ENSG00000144045	DQX1	0	0.621156	Group3
ENSG00000165973	NELL1	0	1.02988	Group3
ENSG00000167034	NKX3-1	-0.576947	1.50191	Group3
ENSG00000115112	TFCP2L1	-0.478546	0.642786	Group3
ENSG00000185291	IL3RA	-0.251663	0.796939	Group3
ENSG00000121152	NCAPH	0.423573	0.975822	Group3
ENSG00000204390	HSPA1L	0.106935	0.687577	Group3
ENSG00000021300	PLEKHB1	0	0.787118	Group3
ENSG00000099364	FBXL19	-0.387814	0.615063	Group3
ENSG00000099365	STX1B	-0.951775	1.13907	Group3
ENSG00000239857	GET4	0.386796	0.75963	Group3
ENSG00000172232	AZU1	0.133852	1.42266	Group3
ENSG00000105136	ZNF419	0.270755	0.609747	Group3
ENSG00000269556	TMEM185A	-0.0745136	0.776198	Group3
ENSG00000184156	KCNQ3	0	0.743072	Group3
ENSG00000166348	USP54	-0.032692	0.715413	Group3
ENSG00000172638	EFEMP2	-0.840867	0.766821	Group3
ENSG00000182218	HHIPL1	0	0.62761	Group3
ENSG00000185070	FLRT2	-0.407929	0.667239	Group3
ENSG00000129173	E2F8	0.749209	0.869702	Group3
ENSG00000184232	OAF	0.891282	0.622294	Group3
ENSG00000172985	SH3RF3	0.187457	0.814065	Group3
ENSG00000186487	MYT1L	-0.463667	0.739167	Group3
ENSG00000147100	SLC16A2	0	0.771052	Group3
ENSG00000160813	PPP1R35	-0.508993	0.713149	Group3
ENSG00000156886	ITGAD	0	1.31129	Group3
ENSG00000137757	CASP5	0.675766	0.895989	Group3
ENSG00000154358	OBSCN	-0.557451	0.815682	Group3
ENSG00000188649	CC2D2B	-0.882219	1.07817	Group3
ENSG00000168026	TTC21A	-0.0391755	0.612355	Group3
ENSG00000255587	RAB44	0.26496	0.767546	Group3
ENSG00000134291	TMEM106C	-0.0421231	0.664402	Group3
ENSG00000131773	KHDRBS3	0	0.627844	Group3
ENSG00000125618	PAX8	-0.262266	0.65509	Group3
ENSG00000159915	ZNF233	0	0.744061	Group3
ENSG00000100321	SYNGR1	-0.846615	0.669053	Group3
ENSG00000112139	MDGA1	0	0.951185	Group3
ENSG00000172273	HINFP	-0.310585	0.593455	Group3
ENSG00000163577	EIF5A2	0	1.25288	Group3
ENSG00000138641	HERC3	0	1.15255	Group3
ENSG00000184307	ZDHHC23	0.278631	0.659557	Group3
ENSG00000177238	TRIM72	-0.450176	0.730342	Group3
ENSG00000132470	ITGB4	-0.842983	0.661382	Group3
ENSG00000120337	TNFSF18	2.81975	-1.55128	Group4
ENSG00000135914	HTR2B	1.05687	-0.651088	Group4
ENSG00000183578	TNFAIP8L3	1.25191	-1.18806	Group4
ENSG00000166171	DPCD	1.39287	-0.736304	Group4
ENSG00000144724	PTPRG	-2.30432	0.61453	Group5
ENSG00000107611	CUBN	-1.6242	0.715774	Group5
ENSG00000174844	DNAH12	-4.39006	0.808396	Group5
ENSG00000198695	MT-ND6	-1.04571	0.898526	Group5
ENSG00000159216	RUNX1	-1.72636	0.874449	Group5
ENSG00000115457	IGFBP2	-1.35678	0.74833	Group5
ENSG00000164199	ADGRV1	-4.81681	0.800176	Group5
ENSG00000103260	METRN	-1.21564	0.881142	Group5
ENSG00000117016	RIMS3	-1.42601	1.23318	Group5
ENSG00000138606	SHF	-1.56989	0.726207	Group5
ENSG00000198691	ABCA4	-5.60787	0.726207	Group5
ENSG00000132330	SCLY	-1.01713	0.74682	Group5
ENSG00000197653	DNAH10	-1.04114	1.40052	Group5
ENSG00000239264	TXNDC5	-1.22315	1.26843	Group5
ENSG00000169855	ROBO1	-3.67893	0.728951	Group5
ENSG00000008441	NFIX	-1.37415	0.599061	Group5
ENSG00000105976	MET	-1.12874	0.643103	Group5
ENSG00000107736	CDH23	-1.46839	1.37986	Group5
ENSG00000170049	KCNAB3	-2.69644	0.967668	Group5
ENSG00000148848	ADAM12	-1.1304	1.1293	Group5
ENSG00000198838	RYR3	-4.16091	1.31698	Group5
ENSG00000144406	UNC80	-2.25895	0.686561	Group5
ENSG00000167550	RHEBL1	-2.19244	0.673104	Group5
ENSG00000018408	WWTR1	-1.66621	0.801268	Group5
ENSG00000058335	RASGRF1	-1.24758	0.714919	Group5
ENSG00000205038	PKHD1L1	-1.09302	1.07817	Group5
ENSG00000155657	TTN	-1.69926	1.42264	Group5
ENSG00000157388	CACNA1D	-1.92269	0.637863	Group5
ENSG00000124256	ZBP1	-1.6061	0.906808	Group5
ENSG00000150760	DOCK1	-4.3102	0.859577	Group5
ENSG00000213366	GSTM2	-1.23117	0.690592	Group5
ENSG00000160145	KALRN	-1.28752	1.11132	Group5
ENSG00000129244	ATP1B2	-2.37446	0.621156	Group5
ENSG00000114315	HES1	-1.22738	0.907832	Group5
ENSG00000105877	DNAH11	-2.04621	0.965944	Group5
ENSG00000196218	RYR1	-1.4543	0.918791	Group5
ENSG00000100767	PAPLN	-1.8782	1.18178	Group5
ENSG00000162591	MEGF6	-1.19803	1.06473	Group5
ENSG00000083067	TRPM3	-1.65871	1.32079	Group5
ENSG00000163531	NFASC	-1.28097	0.66102	Group5
ENSG00000182389	CACNB4	-1.51743	0.925196	Group5
ENSG00000185499	MUC1	-1.88216	0.63104	Group5
ENSG00000221866	PLXNA4	-1.18971	1.12513	Group5
ENSG00000131459	GFPT2	-3.94239	0.842404	Group5
ENSG00000184619	KRBA2	-3.10859	0.818861	Group5
ENSG00000239382	ALKBH6	-1.02793	0.996077	Group5
ENSG00000142303	ADAMTS10	-1.25021	1.27242	Group5
ENSG00000119862	LGALSL	-4.36673	1.48128	Group5
ENSG00000138162	TACC2	-1.46973	0.767873	Group5
ENSG00000172006	ZNF554	-1.1044	0.643213	Group5
ENSG00000168785	TSPAN5	-1.15733	1.0816	Group5
ENSG00000100276	RASL10A	-1.53007	0.793542	Group5
ENSG00000138316	ADAMTS14	-1.04163	1.52036	Group5
ENSG00000162105	SHANK2	-1.98497	0.775243	Group5
ENSG00000140092	FBLN5	-1.04623	1.12979	Group5
ENSG00000065534	MYLK	-1.15508	1.17189	Group5
ENSG00000184381	PLA2G6	-1.24258	0.77563	Group5
ENSG00000244734	HBB	-5.04416	0.737805	Group5
ENSG00000139044	B4GALNT3	-1.50663	0.761076	Group5
ENSG00000006071	ABCC8	-2.7311	0.909974	Group5
ENSG00000109339	MAPK10	-1.86288	0.868389	Group5
ENSG00000125520	SLC2A4RG	-0.548409	-0.670014	Group6
ENSG00000125124	BBS2	0.336884	-0.615895	Group6
ENSG00000187790	FANCM	0.146517	-0.72525	Group6
ENSG00000227268	KLLN	-0.886475	-0.696035	Group6
ENSG00000105131	EPHX3	0	-0.745968	Group6
ENSG00000155846	PPARGC1B	0.679473	-0.626321	Group6
ENSG00000158806	NPM2	0	-0.844079	Group6
ENSG00000196526	AFAP1	0.714206	-0.884291	Group6
ENSG00000158473	CD1D	0.113119	-0.993286	Group6
ENSG00000158691	ZSCAN12	0.380022	-0.644917	Group6
ENSG00000091844	RGS17	0	-0.616757	Group6
ENSG00000145569	OTULINL	0.422694	-1.0669	Group6
ENSG00000171984	SHLD1	-0.195648	-0.749048	Group6
ENSG00000143387	CTSK	-0.546409	-0.972767	Group6
ENSG00000141013	GAS8	-0.760825	-0.672049	Group6
ENSG00000168899	VAMP5	-0.256135	-1.07101	Group6
ENSG00000186814	ZSCAN30	0.371159	-0.644024	Group6
ENSG00000154359	LONRF1	0.26982	-0.66029	Group6
ENSG00000152661	GJA1	0	-0.789534	Group6
ENSG00000181649	PHLDA2	0.169516	-0.731415	Group6
ENSG00000213203	GIMAP1	-0.0575455	-0.678249	Group6
ENSG00000111186	WNT5B	0.591851	-0.864378	Group6
ENSG00000174109	C16orf91	-0.155256	-0.69648	Group6
ENSG00000241685	ARPC1A	-0.338795	-0.64659	Group6
ENSG00000144649	GASK1A	-0.280625	-0.598219	Group6
ENSG00000162851	TFB2M	0.704356	-0.632487	Group6
ENSG00000070961	ATP2B1	0.498989	-0.628423	Group6
ENSG00000160050	CCDC28B	0	-0.804406	Group6
ENSG00000184083	FAM120C	0.69676	-0.805708	Group6
ENSG00000122035	RASL11A	0.870031	-0.962108	Group6
ENSG00000100288	CHKB	0	-0.688894	Group6
ENSG00000183873	SCN5A	-0.0157908	-0.736458	Group6
ENSG00000106992	AK1	0	-0.889635	Group6
ENSG00000162614	NEXN	0	-0.750704	Group6
ENSG00000120457	KCNJ5	-0.296304	-1.48551	Group6
ENSG00000050820	BCAR1	0.459194	-1.14585	Group6
ENSG00000101955	SRPX	0	-0.827924	Group6
ENSG00000071246	VASH1	0.155786	-0.680109	Group6
ENSG00000113522	RAD50	0.132137	-0.900887	Group6
ENSG00000111199	TRPV4	-0.118779	-0.919776	Group6
ENSG00000049769	PPP1R3F	-0.155055	-0.692686	Group6
ENSG00000155380	SLC16A1	0.996891	-0.614127	Group6
ENSG00000169570	DTWD2	0.092428	-0.719672	Group6
ENSG00000273542	H4C12	-0.561546	-0.976406	Group6
ENSG00000197061	H4C3	-0.891107	-0.963194	Group6
ENSG00000196878	LAMB3	0.238772	-0.594467	Group6
ENSG00000133169	BEX1	-0.551562	-1.3936	Group6
ENSG00000185480	PARPBP	-0.385662	-0.753513	Group6
ENSG00000178127	NDUFV2	-0.248595	-0.720123	Group6
ENSG00000137809	ITGA11	0	-1.20808	Group6
ENSG00000118523	CCN2	0.0778004	-0.763691	Group6
ENSG00000076258	FMO4	-0.330222	-0.898068	Group6
ENSG00000077152	UBE2T	-0.103278	-0.650238	Group6
ENSG00000140043	PTGR2	-0.121119	-0.609632	Group6
ENSG00000147535	PLPP5	-0.162715	-0.654533	Group6
ENSG00000185716	MOSMO	-0.0278951	-0.668652	Group6
ENSG00000161911	TREML1	0	-1.28701	Group6
ENSG00000187498	COL4A1	-0.301237	-1.0629	Group6
ENSG00000046647	GEMIN8	0.501027	-0.63169	Group6
ENSG00000075131	TIPIN	0.268943	-0.837729	Group6
ENSG00000166664	CHRFAM7A	0.573565	-1.18593	Group6
ENSG00000118520	ARG1	-0.233659	-0.828551	Group6
ENSG00000168779	SHOX2	0	-0.653541	Group6
ENSG00000074935	TUBE1	0.332433	-0.675749	Group6
ENSG00000182224	CYB5D1	0.51604	-0.681263	Group6
ENSG00000015479	MATR3	-0.64798	-0.738873	Group6
ENSG00000163155	LYSMD1	0	-1.28182	Group6
ENSG00000155970	MICU3	0.043934	-0.824143	Group6
ENSG00000118849	RARRES1	0.423671	-0.685759	Group6
ENSG00000249709	ZNF564	-0.96802	-0.961277	Group6
ENSG00000151876	FBXO4	0.110014	-0.899624	Group6
ENSG00000172878	METAP1D	0.584704	-0.594299	Group6
ENSG00000145908	ZNF300	0.503874	-0.638067	Group6
ENSG00000153531	ADPRHL1	0.709244	-0.80777	Group6
ENSG00000142396	ERVK3-1	-0.512639	-0.589691	Group6
ENSG00000138678	GPAT3	0.0810318	-1.18134	Group6
ENSG00000131368	MRPS25	0.934549	-0.622826	Group6
ENSG00000159335	PTMS	-0.364428	-0.63444	Group6
ENSG00000128591	FLNC	0	-1.25237	Group6
ENSG00000278540	ACACA	-0.0130925	-0.645675	Group6
ENSG00000278129	ZNF8	0.297886	-0.731332	Group6
ENSG00000095970	TREM2	0.705557	-0.593873	Group6
ENSG00000123213	NLN	0.566054	-0.594284	Group6
ENSG00000165424	ZCCHC24	-0.0151957	-0.589694	Group6
ENSG00000113966	ARL6	-0.5061	-0.625707	Group6
ENSG00000196263	ZNF471	0.346452	-0.634442	Group6
ENSG00000153037	SRP19	0.481204	-0.5934	Group6
ENSG00000139187	KLRG1	-0.628808	-0.765091	Group6
ENSG00000196497	IPO4	0	-0.631405	Group6
ENSG00000133256	PDE6B	-0.412221	-0.66716	Group6
ENSG00000057468	MSH4	-0.910445	-0.796242	Group6
ENSG00000165891	E2F7	0.401867	-0.754684	Group6
ENSG00000086848	ALG9	0.13996	-0.676364	Group6
ENSG00000087995	METTL2A	-0.358433	-0.867164	Group6
ENSG00000095585	BLNK	0.509492	-1.01008	Group6
ENSG00000166529	ZSCAN21	-0.0824699	-1.04493	Group6
ENSG00000125821	DTD1	-0.233039	-0.599403	Group6
ENSG00000274618	H4C6	-0.728841	-0.635265	Group6
ENSG00000121769	FABP3	0	-1.10098	Group6
ENSG00000146197	SCUBE3	-0.278535	-0.953354	Group6
ENSG00000010818	HIVEP2	-0.0987154	-0.622002	Group6
ENSG00000050344	NFE2L3	0.550026	-0.755435	Group6
ENSG00000170113	NIPA1	0.0796336	-0.841464	Group6
ENSG00000277161	PIGW	-0.43135	-0.769182	Group6
ENSG00000137502	RAB30	0.480897	-1.02562	Group6
ENSG00000198246	SLC29A3	-0.579699	-0.664948	Group6
ENSG00000180801	ARSJ	0	-0.809666	Group6
ENSG00000175048	ZDHHC14	-0.117566	-0.846552	Group6
ENSG00000164465	DCBLD1	0	-0.714333	Group6
ENSG00000099194	SCD	0.453541	-0.6584	Group6
ENSG00000175643	RMI2	0.61885	-0.716587	Group6
ENSG00000166073	GPR176	0	-0.827924	Group6
ENSG00000228696	ARL17B	0.339366	-0.772437	Group6
ENSG00000135338	LCA5	0.0603261	-0.792525	Group6
ENSG00000115657	ABCB6	0	-0.742866	Group6
ENSG00000147586	MRPS28	0.291823	-0.606935	Group6
ENSG00000109674	NEIL3	-0.412654	-0.828551	Group6
ENSG00000135929	CYP27A1	0.356305	-1.11972	Group6
ENSG00000105875	WDR91	0.343288	-0.95302	Group6
ENSG00000244242	IFITM10	0	-0.716356	Group6
ENSG00000088766	CRLS1	-0.187498	-1.12642	Group6
ENSG00000173960	UBXN2A	-0.0316799	-0.777993	Group6
ENSG00000064199	SPA17	0.438005	-0.77272	Group6
ENSG00000163710	PCOLCE2	0	-0.770001	Group6
ENSG00000118690	ARMC2	0.248351	-0.701968	Group6
ENSG00000163935	SFMBT1	-0.212597	-0.627075	Group6
ENSG00000143776	CDC42BPA	0	-0.8511	Group6
ENSG00000138119	MYOF	-0.727654	-0.703412	Group6
ENSG00000102802	MEDAG	0	-0.990926	Group6
ENSG00000130208	APOC1	0.207384	-0.925883	Group6
ENSG00000161929	SCIMP	0.314669	-0.679016	Group6
ENSG00000166349	RAG1	-0.986036	-0.601328	Group6
ENSG00000115884	SDC1	0	-0.609329	Group6
ENSG00000187098	MITF	0.728238	-0.680255	Group6
ENSG00000151650	VENTX	0.301949	-0.717758	Group6
ENSG00000102024	PLS3	0	-0.629524	Group6
ENSG00000151470	C4orf33	-0.203083	-0.63149	Group6
ENSG00000023171	GRAMD1B	-0.0898972	-0.691008	Group6
ENSG00000118418	HMGN3	-0.0633875	-0.769991	Group6
ENSG00000156795	NTAQ1	0.345359	-0.649774	Group6
ENSG00000166971	AKTIP	-0.874979	-0.825987	Group6
ENSG00000118785	SPP1	0.825735	-0.823712	Group6
ENSG00000165092	ALDH1A1	0.953561	-1.79441	Group6
ENSG00000162496	DHRS3	0.959761	-0.659937	Group6
ENSG00000226742	HSBP1L1	0.586472	-0.663541	Group6
ENSG00000102043	MTMR8	-0.0136748	-0.807581	Group6
ENSG00000198056	PRIM1	0.447393	-0.995812	Group6
ENSG00000160229	ZNF66	0.746377	-0.632924	Group6
ENSG00000276085	CCL3L1	0.178152	-0.956643	Group6
ENSG00000091490	SEL1L3	-0.327285	-0.797042	Group6
ENSG00000124019	FAM124B	0.21458	-0.650238	Group6
ENSG00000117525	F3	0.356661	-0.758543	Group6
ENSG00000204228	HSD17B8	-0.81734	-0.717806	Group6
ENSG00000117543	DPH5	0.173124	-0.808007	Group6
ENSG00000005469	CROT	-0.597753	-0.913563	Group6
ENSG00000147408	CSGALNACT1	0.568239	-0.589412	Group6
ENSG00000255398	HCAR3	0.0305216	-0.918203	Group6
ENSG00000111266	DUSP16	0.119417	-0.631786	Group6
ENSG00000114473	IQCG	0.126027	-0.849825	Group6
ENSG00000129048	ACKR4	0	-0.781691	Group6
ENSG00000165507	DEPP1	-0.842943	-0.590509	Group6
ENSG00000103485	QPRT	-0.375666	-0.643941	Group6
ENSG00000166896	ATP23	0.0639238	-0.711208	Group6
ENSG00000140937	CDH11	0	-0.779049	Group6
ENSG00000173517	PEAK1	0.283401	-0.780543	Group6
ENSG00000136098	NEK3	-0.0906533	-0.64486	Group6
ENSG00000143256	PFDN2	0.154883	-0.726989	Group6
ENSG00000171174	RBKS	-0.416335	-0.712272	Group6
ENSG00000132970	WASF3	-0.309396	-0.847363	Group6
ENSG00000136235	GPNMB	0.39777	-0.650809	Group6
ENSG00000112159	MDN1	0.0269442	-0.78998	Group6
ENSG00000205544	TMEM256	-0.396434	-0.738177	Group6
ENSG00000275385	CCL18	-0.0190682	-0.639939	Group6
ENSG00000175106	TVP23C	0.649119	-0.67499	Group6
ENSG00000188234	AGAP4	0	-0.680558	Group6
ENSG00000125814	NAPB	-0.330522	-0.654501	Group6
ENSG00000278705	H4C2	-0.601974	-0.731778	Group6
ENSG00000116667	C1orf21	0.0299292	-0.757784	Group6
ENSG00000144369	FAM171B	0.598863	-0.675674	Group6
ENSG00000075336	TIMM21	0.130834	-0.624942	Group6
ENSG00000105366	SIGLEC8	-0.810688	-1.09532	Group6
ENSG00000276966	H4C5	-0.474858	-0.752964	Group6
ENSG00000085840	ORC1	0.260079	-0.779263	Group6
ENSG00000136153	LMO7	-0.603493	-0.628499	Group6
ENSG00000198734	F5	-0.59606	-0.640837	Group6
ENSG00000066651	TRMT11	-0.0332079	-0.729629	Group6
ENSG00000125351	UPF3B	-0.511486	-0.694079	Group6
ENSG00000121690	DEPDC7	-0.541493	-0.660716	Group6
ENSG00000035141	FAM136A	0.236191	-0.587655	Group6
ENSG00000178878	APOLD1	-0.921406	-0.667335	Group6
ENSG00000205323	SARNP	-0.419181	-0.702017	Group6
ENSG00000101916	TLR8	0.140283	-0.799327	Group6
ENSG00000110536	PTPMT1	-0.0897138	-0.870086	Group6
ENSG00000198729	PPP1R14C	0.00737932	-0.863526	Group6
ENSG00000164674	SYTL3	0.300516	-1.14182	Group6
ENSG00000125648	SLC25A23	-0.260503	-0.840603	Group6
ENSG00000082512	TRAF5	-0.240219	-0.846358	Group6
ENSG00000154511	DIPK1A	-0.0237279	-0.659444	Group6
ENSG00000160781	PAQR6	0	-1.09497	Group6
ENSG00000186787	SPIN2B	0	-0.968731	Group6
ENSG00000162645	GBP2	-0.283949	-0.725181	Group6
ENSG00000083544	TDRD3	0.317023	-0.692675	Group6
ENSG00000112394	SLC16A10	0.55528	-0.585992	Group6
ENSG00000175463	TBC1D10C	-0.513532	-1.01816	Group6
ENSG00000136848	DAB2IP	0.171171	-0.85107	Group6
ENSG00000083807	SLC27A5	0.887813	-1.0523	Group6
ENSG00000100479	POLE2	-0.762988	-0.646577	Group6
ENSG00000167670	CHAF1A	-0.507279	-0.660856	Group6
ENSG00000143333	RGS16	0.820251	-0.7016	Group6
ENSG00000117461	PIK3R3	-0.695129	-0.651469	Group6
ENSG00000143178	TBX19	-0.0776626	-0.675389	Group6
ENSG00000015568	RGPD5	0	-0.66707	Group6
ENSG00000150637	CD226	0.776285	-0.879146	Group6
ENSG00000147996	ZNG1E	-0.0437722	-0.596362	Group6
ENSG00000138772	ANXA3	-0.0658518	-0.701513	Group6
ENSG00000083857	FAT1	0	-1.1177	Group6
ENSG00000135185	TMEM243	0.124317	-0.690448	Group6
ENSG00000035499	DEPDC1B	-0.0863424	-0.901595	Group6
ENSG00000054219	LY75	0.558963	-0.660146	Group6
ENSG00000137869	CYP19A1	0.756668	-0.701192	Group6
ENSG00000135249	RINT1	-0.110342	-0.696591	Group6
ENSG00000052126	PLEKHA5	-0.808603	-0.645689	Group6
ENSG00000143153	ATP1B1	0.724758	-0.774397	Group6
ENSG00000024526	DEPDC1	-0.548602	-0.707027	Group6
ENSG00000205927	OLIG2	-0.255418	-1.01442	Group6
ENSG00000106853	PTGR1	0.198992	-0.662761	Group6
ENSG00000196275	GTF2IRD2	-0.0134768	-0.755828	Group6
ENSG00000110881	ASIC1	0	-0.732894	Group6
ENSG00000125885	MCM8	-0.254694	-0.697079	Group6
ENSG00000101638	ST8SIA5	-0.379931	-0.63114	Group6
ENSG00000175764	TTLL11	0.0828675	-0.849373	Group6
ENSG00000174177	CTU2	0.857398	-0.648604	Group6
ENSG00000196074	SYCP2	-0.735478	-0.721127	Group6
ENSG00000143891	GALM	0.224513	-1.23707	Group6
ENSG00000150938	CRIM1	0.385098	-0.654761	Group6
ENSG00000151881	TMEM267	-0.395846	-0.7177	Group6
ENSG00000237651	C2orf74	0	-0.74435	Group6
ENSG00000105371	ICAM4	-0.557748	-0.925058	Group6
ENSG00000242498	ARPIN	0.0721184	-0.588772	Group6
ENSG00000163818	LZTFL1	-0.109582	-0.85115	Group6
ENSG00000125246	CLYBL	0.285393	-1.16197	Group6
ENSG00000130203	APOE	0.0958507	-1.69866	Group6
ENSG00000166147	FBN1	-0.738481	-0.975341	Group6
ENSG00000134897	BIVM	0.608723	-0.760048	Group6
ENSG00000132394	EEFSEC	0.159789	-0.862563	Group6
ENSG00000129484	PARP2	-0.41306	-0.63556	Group6
ENSG00000163359	COL6A3	0.296901	-0.588471	Group6
ENSG00000104936	DMPK	0	-0.724365	Group6
ENSG00000198648	STK39	-0.990722	-0.83657	Group6
ENSG00000256229	ZNF486	0.305592	-0.687842	Group6
ENSG00000182810	DDX28	0.501577	-0.613046	Group6
ENSG00000162825	NBPF20	0	-1.08203	Group6
ENSG00000182704	TSKU	0	-0.886406	Group6
ENSG00000162836	ACP6	0.636035	-0.666592	Group6
ENSG00000054793	ATP9A	-0.00831279	-0.63276	Group6
ENSG00000100522	GNPNAT1	0.379447	-0.604157	Group6
ENSG00000117174	ZNHIT6	0.756266	-0.813013	Group6
ENSG00000196998	WDR45	-1.52546	0.174643	Group7
ENSG00000175294	CATSPER1	-1.39957	0.00578211	Group7
ENSG00000160191	PDE9A	-1.23641	-0.0949291	Group7
ENSG00000206561	COLQ	-4.26647	0	Group7
ENSG00000102057	KCND1	-5.20088	0	Group7
ENSG00000136531	SCN2A	-1.21693	0	Group7
ENSG00000187553	CYP26C1	-4.63485	0	Group7
ENSG00000110665	C11orf21	-1.07793	0.186355	Group7
ENSG00000162526	TSSK3	-4.54021	0	Group7
ENSG00000163554	SPTA1	-4.57635	0	Group7
ENSG00000084636	COL16A1	-4.08173	0	Group7
ENSG00000127990	SGCE	-3.94096	0	Group7
ENSG00000197121	PGAP1	-1.31123	0.412558	Group7
ENSG00000177807	KCNJ10	-3.26381	0	Group7
ENSG00000135951	TSGA10	-1.25567	0.48263	Group7
ENSG00000204947	ZNF425	-2.82797	0	Group7
ENSG00000184221	OLIG1	-1.02723	-0.127258	Group7
ENSG00000105278	ZFR2	-6.13889	0	Group7
ENSG00000108984	MAP2K6	-1.6298	-0.15547	Group7
ENSG00000196154	S100A4	-1.07043	-0.0880629	Group7
ENSG00000168826	ZBTB49	-1.43767	-0.523863	Group7
ENSG00000001626	CFTR	-3.42017	0	Group7
ENSG00000196440	ARMCX4	-3.47592	0.275588	Group7
ENSG00000140323	DISP2	-5.2121	0	Group7
ENSG00000180998	GPR137C	-5.16208	0	Group7
ENSG00000130477	UNC13A	-4.88764	0	Group7
ENSG00000086570	FAT2	-4.26449	0	Group7
ENSG00000050438	SLC4A8	-1.00829	0.113891	Group7
ENSG00000074047	GLI2	-1.31852	-0.530818	Group7
ENSG00000150471	ADGRL3	-1.10425	-0.442971	Group7
ENSG00000134532	SOX5	-5.68708	0	Group7
ENSG00000273079	GRIN2B	-4.76496	0	Group7
ENSG00000198089	SFI1	-1.04456	0.230788	Group7
ENSG00000122966	CIT	-1.00278	0.251074	Group7
ENSG00000198673	TAFA2	-1.06283	0.292254	Group7
ENSG00000149212	SESN3	-1.02598	-0.164849	Group7
ENSG00000196091	MYBPC1	-4.67554	0	Group7
ENSG00000154556	SORBS2	-4.20187	0.358003	Group7
ENSG00000073350	LLGL2	-1.12812	0.0676135	Group7
ENSG00000049759	NEDD4L	-1.42572	0.468972	Group7
ENSG00000136371	MTHFS	-1.19883	0.443494	Group7
ENSG00000162618	ADGRL4	-3.3539	0	Group7
ENSG00000108387	SEPTIN4	-2.49913	0	Group7
ENSG00000117602	RCAN3	-1.12206	-0.159771	Group7
ENSG00000159263	SIM2	-5.03187	0	Group7
ENSG00000007372	PAX6	-2.6708	0	Group7
ENSG00000105479	ODAD1	-4.27061	0	Group7
ENSG00000140398	NEIL1	-2.41999	0.0820852	Group7
ENSG00000158023	CFAP251	-4.40872	0	Group7
ENSG00000082175	PGR	-4.56021	0	Group7
ENSG00000276180	H4C9	-1.41127	-0.567735	Group7
ENSG00000161036	LRWD1	-1.10275	-0.211395	Group7
ENSG00000147168	IL2RG	-1.24685	0.300598	Group7
ENSG00000136895	GARNL3	-3.42777	0	Group7
ENSG00000177732	SOX12	-1.32518	0.398765	Group7
ENSG00000196358	NTNG2	-1.92721	0.190324	Group7
ENSG00000114270	COL7A1	-2.47174	0	Group7
ENSG00000256660	CLEC12B	-4.62937	0	Group7
ENSG00000164270	HTR4	-4.47464	0	Group7
ENSG00000163157	TMOD4	-4.52285	0	Group7
ENSG00000182463	TSHZ2	-4.06742	0	Group7
ENSG00000110723	EXPH5	-6.95859	0	Group7
ENSG00000142798	HSPG2	-1.5224	-0.0810956	Group7
ENSG00000172752	COL6A5	-4.5296	0	Group7
ENSG00000137766	UNC13C	-4.41434	0	Group7
ENSG00000151150	ANK3	-4.54967	0	Group7
ENSG00000114107	CEP70	-1.03347	-0.536519	Group7
ENSG00000168004	PLAAT5	-3.01099	0	Group7
ENSG00000125787	GNRH2	-4.49329	0	Group7
ENSG00000164885	CDK5	-1.03287	0.489906	Group7
ENSG00000143850	PLEKHA6	-4.58115	0	Group7
ENSG00000271425	NBPF10	-1.43957	-0.00182959	Group7
ENSG00000134285	FKBP11	-2.61102	0.538534	Group7
ENSG00000215440	NPEPL1	-1.1045	-0.274036	Group7
ENSG00000164398	ACSL6	-4.5817	0	Group7
ENSG00000170469	SPATA24	-1.66523	-0.537247	Group7
ENSG00000182534	MXRA7	-1.14304	0.149088	Group7
ENSG00000146216	TTBK1	-4.3102	0	Group7
ENSG00000124920	MYRF	-1.45195	0.108962	Group7
ENSG00000082126	MPP4	-4.70581	0	Group7
ENSG00000174080	CTSF	-1.37145	0.319842	Group7
ENSG00000180155	LYNX1	-3.19716	-0.612926	Group8
ENSG00000164930	FZD6	-1.46486	-0.599972	Group8
ENSG00000111799	COL12A1	-1.46641	-1.58462	Group8
ENSG00000182621	PLCB1	-1.08291	-0.624762	Group8
ENSG00000035115	SH3YL1	-1.02993	-0.630588	Group8
ENSG00000133739	LRRCC1	-1.24031	-0.606645	Group8
ENSG00000073464	CLCN4	-2.15709	-0.94911	Group8
ENSG00000127954	STEAP4	-1.32152	-0.641791	Group8
ENSG00000154856	APCDD1	-1.01739	-1.1788	Group8
ENSG00000173320	STOX2	-1.5069	-0.631405	Group8
ENSG00000128581	IFT22	-1.38682	-0.916184	Group8
ENSG00000132004	FBXW9	-1.01233	-0.887901	Group8
ENSG00000145949	MYLK4	-2.29726	-1.10188	Group8
ENSG00000118113	MMP8	-1.56598	-0.969966	Group8
ENSG00000112294	ALDH5A1	-1.46047	-1.44954	Group8
ENSG00000124802	EEF1E1	-1.49658	-0.870105	Group8
ENSG00000164935	DCSTAMP	-1.13109	-1.08045	Group8

## Sheet: shNFIX vs. dnFOS
shNFIX vs. dnFOS
ensID	geneID	shNFIX	dnFOS	Group
ENSG00000239839	DEFA3	3.38958	0.836714	Group1
ENSG00000100362	PVALB	3.31487	0.591121	Group1
ENSG00000151632	AKR1C2	1.1377	1.11745	Group1
ENSG00000187068	C3orf70	1.6533	0.833684	Group1
ENSG00000143786	CNIH3	1.27762	0.739902	Group1
ENSG00000185818	NAT8L	1.72412	1.03688	Group1
ENSG00000129951	PLPPR3	1.10298	1.10142	Group1
ENSG00000167601	AXL	1.09302	-0.365528	Group2
ENSG00000086548	CEACAM6	1.16953	-0.492163	Group2
ENSG00000276600	RAB7B	1.69873	-0.071784	Group2
ENSG00000074410	CA12	1.03069	0.216785	Group2
ENSG00000184178	SCFD2	1.08793	0.335564	Group2
ENSG00000121406	ZNF549	1.00791	-0.100406	Group2
ENSG00000188211	NCR3LG1	1.07743	-0.0406252	Group2
ENSG00000183578	TNFAIP8L3	1.25191	0.00874046	Group2
ENSG00000172167	MTBP	1.44369	0.0690835	Group2
ENSG00000188396	DYNLT4	1.44497	-0.55009	Group2
ENSG00000133800	LYVE1	1.07498	0.305456	Group2
ENSG00000153140	CETN3	1.04521	-0.0466026	Group2
ENSG00000154309	DISP1	1.05516	-0.0803799	Group2
ENSG00000130684	ZNF337	1.091	0.079605	Group2
ENSG00000147124	ZNF41	1.00455	-0.464867	Group2
ENSG00000154122	ANKH	1.14568	0.200487	Group2
ENSG00000169313	P2RY12	1.0142	-0.432879	Group2
ENSG00000090104	RGS1	1.12456	0.46386	Group2
ENSG00000120337	TNFSF18	2.81975	0.452808	Group2
ENSG00000112699	GMDS	1.29531	-0.030379	Group2
ENSG00000175445	LPL	1.30288	-0.299653	Group2
ENSG00000115607	IL18RAP	1.06909	0.404676	Group2
ENSG00000168685	IL7R	1.18428	-0.0753042	Group2
ENSG00000153234	NR4A2	1.00014	-0.179282	Group2
ENSG00000237440	ZNF737	1.45951	0.137813	Group2
ENSG00000136960	ENPP2	1.01783	0.262936	Group2
ENSG00000115946	PNO1	1.16263	-0.217364	Group2
ENSG00000135914	HTR2B	1.05687	-0.376757	Group2
ENSG00000070814	TCOF1	0.0164587	0.600833	Group3
ENSG00000011426	ANLN	-0.0448754	0.660304	Group3
ENSG00000144677	CTDSPL	0.054906	0.808679	Group3
ENSG00000146350	TBC1D32	-0.0574602	0.88861	Group3
ENSG00000161996	WDR90	-0.722698	0.756341	Group3
ENSG00000131355	ADGRE3	-0.0517022	0.861232	Group3
ENSG00000179698	WDR97	-0.104641	0.914547	Group3
ENSG00000080031	PTPRH	0	0.592052	Group3
ENSG00000167034	NKX3-1	-0.576947	0.987594	Group3
ENSG00000132763	MMACHC	-0.00541285	0.647404	Group3
ENSG00000145708	CRHBP	-0.0239093	0.646521	Group3
ENSG00000198203	SULT1C2	0	0.656375	Group3
ENSG00000254093	PINX1	0.183738	0.764007	Group3
ENSG00000075218	GTSE1	-0.680032	0.863322	Group3
ENSG00000143797	MBOAT2	-0.462067	0.621685	Group3
ENSG00000169857	AVEN	0.921679	0.671421	Group3
ENSG00000093009	CDC45	0.623207	0.643578	Group3
ENSG00000213316	LTC4S	-0.664589	0.795469	Group3
ENSG00000153283	CD96	-0.228101	0.728967	Group3
ENSG00000182557	SPNS3	0.671876	0.833602	Group3
ENSG00000189171	S100A13	0	0.837254	Group3
ENSG00000166348	USP54	-0.032692	1.01993	Group3
ENSG00000217930	PAM16	0	0.765268	Group3
ENSG00000067113	PLPP1	0.385741	0.600788	Group3
ENSG00000121895	TMEM156	0.0172673	0.83731	Group3
ENSG00000155542	SETD9	0.614871	0.62182	Group3
ENSG00000099365	STX1B	-0.951775	0.993918	Group3
ENSG00000114841	DNAH1	-0.379908	0.676043	Group3
ENSG00000186792	HYAL3	0.258571	0.632811	Group3
ENSG00000138778	CENPE	-0.324062	0.617399	Group3
ENSG00000148773	MKI67	-0.621069	0.735886	Group3
ENSG00000127993	RBM48	0.290874	0.844878	Group3
ENSG00000168612	ZSWIM1	-0.820344	0.920396	Group3
ENSG00000109943	CRTAM	0	0.856979	Group3
ENSG00000149516	MS4A3	0.597065	0.710477	Group3
ENSG00000183066	WBP2NL	-0.95329	1.2156	Group3
ENSG00000131747	TOP2A	-0.121705	0.833177	Group3
ENSG00000231256	CFAP97D1	0	0.600163	Group3
ENSG00000047634	SCML1	-0.469509	0.601447	Group3
ENSG00000258315	C17orf49	0	0.642167	Group3
ENSG00000148655	LRMDA	-0.169019	0.753242	Group3
ENSG00000089505	CMTM1	-0.787648	0.923634	Group3
ENSG00000142235	LMTK3	-0.353209	0.644361	Group3
ENSG00000169607	CKAP2L	0.12053	0.826138	Group3
ENSG00000065328	MCM10	-0.26676	0.592669	Group3
ENSG00000143443	C1orf56	0	0.695334	Group3
ENSG00000286522	H3C2	-0.158547	0.617613	Group3
ENSG00000179331	RAB39A	0.378363	0.667543	Group3
ENSG00000100167	SEPTIN3	-0.0651867	0.780698	Group3
ENSG00000142731	PLK4	-0.315479	0.858823	Group3
ENSG00000179388	EGR3	0.767004	1.01603	Group3
ENSG00000139055	ERP27	0.420362	0.743461	Group3
ENSG00000172613	RAD9A	-0.125827	0.61563	Group3
ENSG00000007968	E2F2	0.26264	0.674827	Group3
ENSG00000138336	TET1	-0.0768422	1.13757	Group3
ENSG00000273703	H2BC14	-0.670321	0.766171	Group3
ENSG00000145362	ANK2	0	0.658629	Group3
ENSG00000278558	TMEM191B	0	0.65686	Group3
ENSG00000135220	UGT2A3	-0.990417	0.655871	Group3
ENSG00000105552	BCAT2	0.181447	0.617963	Group3
ENSG00000131979	GCH1	-0.378207	0.686113	Group3
ENSG00000173930	SLCO4C1	-0.150924	0.751238	Group3
ENSG00000186185	KIF18B	-0.0722166	1.63378	Group3
ENSG00000183208	GDPGP1	-0.547316	0.730978	Group3
ENSG00000140090	SLC24A4	-0.573777	0.710746	Group3
ENSG00000146858	ZC3HAV1L	0	1.03457	Group3
ENSG00000105708	ZNF14	0.629264	0.601131	Group3
ENSG00000178999	AURKB	0.530799	0.683837	Group3
ENSG00000068489	PRR11	-0.388443	0.859443	Group3
ENSG00000160345	PIERCE1	0	0.775821	Group3
ENSG00000071575	TRIB2	0.620849	0.905558	Group3
ENSG00000139971	ARMH4	0	0.906897	Group3
ENSG00000139160	ETFBKMT	0.0953961	0.614686	Group3
ENSG00000122188	LAX1	0.111367	0.745332	Group3
ENSG00000164485	IL22RA2	-0.741207	0.640819	Group3
ENSG00000145794	MEGF10	0	0.963002	Group3
ENSG00000068976	PYGM	0	1.01439	Group3
ENSG00000162676	GFI1	0.0593178	0.912536	Group3
ENSG00000148356	LRSAM1	-0.41331	0.630713	Group3
ENSG00000134690	CDCA8	0.467387	0.70041	Group3
ENSG00000153165	RGPD3	0	0.672588	Group3
ENSG00000115163	CENPA	-0.682316	0.800626	Group3
ENSG00000164106	SCRG1	0	0.669987	Group3
ENSG00000132196	HSD17B7	-0.576881	0.947211	Group3
ENSG00000164066	INTU	-0.159825	1.09095	Group3
ENSG00000187266	EPOR	-0.840973	0.611076	Group3
ENSG00000111206	FOXM1	0.12722	0.66796	Group3
ENSG00000182240	BACE2	0.411291	0.704185	Group3
ENSG00000257594	GALNT4	-0.223866	0.603488	Group3
ENSG00000122687	MRM2	0	0.851303	Group3
ENSG00000120329	SLC25A2	0	0.889925	Group3
ENSG00000003147	ICA1	-0.398825	0.642484	Group3
ENSG00000054392	HHAT	0	0.616453	Group3
ENSG00000143847	PPFIA4	0	0.762258	Group3
ENSG00000146426	TIAM2	-0.445371	0.845523	Group3
ENSG00000139190	VAMP1	-0.937671	0.612831	Group3
ENSG00000158234	FAIM	0	1.08467	Group3
ENSG00000099994	SUSD2	0	1.18997	Group3
ENSG00000135437	RDH5	0	0.629857	Group3
ENSG00000183979	NPB	0	0.615718	Group3
ENSG00000266338	NBPF15	-0.00900127	0.862016	Group3
ENSG00000120949	TNFRSF8	0.0216029	0.686437	Group3
ENSG00000266173	STRADA	-0.541193	0.590956	Group3
ENSG00000197124	ZNF682	0	0.640099	Group3
ENSG00000164008	C1orf50	0.469493	0.763817	Group3
ENSG00000138617	PARP16	-0.497082	0.596394	Group3
ENSG00000206559	ZCWPW2	0.855988	0.683837	Group3
ENSG00000131203	IDO1	-0.781604	1.353	Group3
ENSG00000170667	RASA4B	0	0.789261	Group3
ENSG00000115461	IGFBP5	0	0.654083	Group3
ENSG00000240303	ACAD11	-0.854203	0.662969	Group3
ENSG00000005249	PRKAR2B	0	0.613737	Group3
ENSG00000161888	SPC24	-0.0281298	0.950534	Group3
ENSG00000137962	ARHGAP29	0	1.29661	Group3
ENSG00000178386	ZNF223	0	0.8345	Group3
ENSG00000172232	AZU1	0.133852	0.848947	Group3
ENSG00000204852	TCTN1	-0.283608	0.676167	Group3
ENSG00000188610	FAM72B	0	0.839799	Group3
ENSG00000166436	TRIM66	0.137043	0.688701	Group3
ENSG00000196208	GREB1	0.540201	0.666278	Group3
ENSG00000273983	H3C8	-0.387302	1.05277	Group3
ENSG00000232593	KANTR	-0.0990696	1.01864	Group3
ENSG00000198795	ZNF521	0	1.07522	Group3
ENSG00000178150	ZNF114	0	0.98465	Group3
ENSG00000253958	CLDN23	-0.240188	0.588474	Group3
ENSG00000161929	SCIMP	0.314669	0.824159	Group3
ENSG00000166582	CENPV	-0.214319	0.743731	Group3
ENSG00000130702	LAMA5	-0.695614	0.628825	Group3
ENSG00000135476	ESPL1	-0.214575	1.05738	Group3
ENSG00000176809	LRRC37A3	0.0340159	0.618961	Group3
ENSG00000074966	TXK	-0.700129	0.641596	Group3
ENSG00000010219	DYRK4	0.175669	0.648657	Group3
ENSG00000051341	POLQ	-0.351961	1.22878	Group3
ENSG00000137070	IL11RA	-0.41391	1.0217	Group3
ENSG00000105137	SYDE1	0	0.646935	Group3
ENSG00000123485	HJURP	0.276632	0.802624	Group3
ENSG00000149554	CHEK1	0.0950652	0.851617	Group3
ENSG00000109846	CRYAB	0	0.764881	Group3
ENSG00000102683	SGCG	0	0.607625	Group3
ENSG00000100448	CTSG	0.5743	1.32195	Group3
ENSG00000175063	UBE2C	-0.0789524	0.814886	Group3
ENSG00000169245	CXCL10	0.0086934	1.2964	Group3
ENSG00000134146	DPH6	-0.627776	0.616417	Group3
ENSG00000105376	ICAM5	-0.1129	0.682855	Group3
ENSG00000070371	CLTCL1	-0.259085	0.634966	Group3
ENSG00000107890	ANKRD26	0.3004	0.716635	Group3
ENSG00000005381	MPO	0.4043	1.22871	Group3
ENSG00000171408	PDE7B	0.36958	0.653285	Group3
ENSG00000037757	MRI1	-0.69568	0.675451	Group3
ENSG00000179750	APOBEC3B	0.283147	1.37345	Group3
ENSG00000172159	FRMD3	0.211274	1.08045	Group3
ENSG00000023839	ABCC2	-0.0625163	0.905696	Group3
ENSG00000163535	SGO2	-0.226219	0.691123	Group3
ENSG00000121310	ECHDC2	-0.813913	0.841331	Group3
ENSG00000100092	SH3BP1	-0.751557	0.603246	Group3
ENSG00000119725	ZNF410	-0.131202	0.673062	Group3
ENSG00000198435	NRARP	0	0.613324	Group3
ENSG00000265817	FSBP	0	0.618332	Group3
ENSG00000169248	CXCL11	-0.649136	0.921631	Group3
ENSG00000134594	RAB33A	0.288279	0.646935	Group3
ENSG00000196562	SULF2	0.021867	0.69043	Group3
ENSG00000180549	FUT7	0.135209	1.18919	Group3
ENSG00000133627	ACTR3B	0.93818	0.661758	Group3
ENSG00000150782	IL18	-0.0821347	0.717429	Group3
ENSG00000125266	EFNB2	-0.816253	0.760833	Group3
ENSG00000101057	MYBL2	0.0991257	0.610687	Group3
ENSG00000128274	A4GALT	0	0.691847	Group3
ENSG00000232629	HLA-DQB2	0.164595	0.672771	Group3
ENSG00000100918	REC8	-0.285054	0.689303	Group3
ENSG00000090889	KIF4A	-0.934453	0.909964	Group3
ENSG00000158528	PPP1R9A	0	1.06585	Group3
ENSG00000196605	ZNF846	-0.469562	0.640052	Group3
ENSG00000175164	ABO	0.612311	0.767638	Group3
ENSG00000186314	PRELID2	0.229252	0.852626	Group3
ENSG00000214954	LRRC69	0.0560723	0.709237	Group3
ENSG00000137807	KIF23	-0.30891	1.00916	Group3
ENSG00000101194	SLC17A9	0.528096	0.741306	Group3
ENSG00000129295	DNAAF11	-0.471732	0.585734	Group3
ENSG00000120051	CFAP58	0	0.879342	Group3
ENSG00000204316	MRPL38	0	0.597202	Group3
ENSG00000122223	CD244	-0.226443	1.36242	Group3
ENSG00000082438	COBLL1	-0.739739	0.746837	Group3
ENSG00000119508	NR4A3	-0.368953	0.634828	Group3
ENSG00000159496	RGL4	0.362351	0.659032	Group3
ENSG00000171848	RRM2	0.0662065	0.614037	Group3
ENSG00000163482	STK36	0.347558	0.819326	Group3
ENSG00000186193	SAPCD2	-0.455092	0.660267	Group3
ENSG00000101412	E2F1	0.615881	0.737264	Group3
ENSG00000263961	RHEX	-0.252702	0.92178	Group3
ENSG00000145287	PLAC8	0.0596369	0.696688	Group3
ENSG00000188394	GPR21	0	0.636454	Group3
ENSG00000145386	CCNA2	0.601164	0.713252	Group3
ENSG00000163704	PRRT3	0	0.649179	Group3
ENSG00000179859	RNF227	0.507725	0.847291	Group3
ENSG00000213221	DNLZ	0	0.604791	Group3
ENSG00000111981	ULBP1	0	0.964972	Group3
ENSG00000143367	TUFT1	-0.540995	0.666531	Group3
ENSG00000112984	KIF20A	0.378647	0.605484	Group3
ENSG00000142583	SLC2A5	0.663844	0.777562	Group3
ENSG00000111671	SPSB2	-0.56139	0.672883	Group3
ENSG00000173068	BNC2	-0.243004	0.936478	Group3
ENSG00000197603	CPLANE1	0.454155	0.846631	Group3
ENSG00000119397	CNTRL	0.319528	1.01154	Group3
ENSG00000189337	KAZN	0	0.793742	Group3
ENSG00000155034	FBXL18	0.0614298	0.601773	Group3
ENSG00000100359	SGSM3	0	0.76103	Group3
ENSG00000196415	PRTN3	0.794899	1.25736	Group3
ENSG00000197417	SHPK	0.503408	0.998953	Group3
ENSG00000213714	FAM209B	0	1.09048	Group3
ENSG00000131089	ARHGEF9	-0.236696	0.613867	Group3
ENSG00000125459	MSTO1	-0.325258	0.701523	Group3
ENSG00000177688	SUMO4	0	0.851209	Group3
ENSG00000159588	CCDC17	0	0.629754	Group3
ENSG00000204228	HSD17B8	-0.81734	0.748604	Group3
ENSG00000103995	CEP152	-0.129783	0.865873	Group3
ENSG00000133246	PRAM1	-0.453714	0.816764	Group3
ENSG00000196476	C20orf96	-0.925667	0.796724	Group3
ENSG00000171621	SPSB1	0.375619	0.72215	Group3
ENSG00000174137	FAM53A	0	1.10789	Group3
ENSG00000235272	RAMACL	0	0.635944	Group3
ENSG00000156970	BUB1B	-0.160455	0.783701	Group3
ENSG00000162551	ALPL	-0.63292	1.41013	Group3
ENSG00000144182	LIPT1	0.296844	0.85675	Group3
ENSG00000100234	TIMP3	0	0.671708	Group3
ENSG00000118849	RARRES1	0.423671	0.862617	Group3
ENSG00000088325	TPX2	-0.0147281	0.672859	Group3
ENSG00000164176	EDIL3	0	0.780505	Group3
ENSG00000205978	NYNRIN	0	0.819309	Group3
ENSG00000123405	NFE2	-0.387434	0.658253	Group3
ENSG00000174951	FUT1	0	0.709722	Group3
ENSG00000254505	CHMP4A	0	0.863052	Group3
ENSG00000197561	ELANE	0.635493	1.10024	Group3
ENSG00000035664	DAPK2	0.114107	0.675611	Group3
ENSG00000070404	FSTL3	0.131886	0.95236	Group3
ENSG00000128918	ALDH1A2	-0.644792	0.969685	Group3
ENSG00000173480	ZNF417	0.486755	0.741142	Group3
ENSG00000154358	OBSCN	-0.557451	0.588332	Group3
ENSG00000150667	FSIP1	0	0.630523	Group3
ENSG00000132613	MTSS2	-0.595063	0.649179	Group3
ENSG00000115602	IL1RL1	-0.154981	0.674635	Group3
ENSG00000196684	HSH2D	-0.443024	0.648005	Group3
ENSG00000129173	E2F8	0.749209	1.04383	Group3
ENSG00000137098	SPAG8	0	0.910189	Group3
ENSG00000126215	XRCC3	-0.404813	0.613301	Group3
ENSG00000168243	GNG4	0	0.840054	Group3
ENSG00000255374	TAS2R43	0	0.958971	Group3
ENSG00000151687	ANKAR	-0.479349	0.854562	Group3
ENSG00000176222	ZNF404	-0.119838	0.603923	Group3
ENSG00000149573	MPZL2	0.155247	0.594355	Group3
ENSG00000165092	ALDH1A1	0.953561	0.661507	Group3
ENSG00000174371	EXO1	0.783936	1.29462	Group3
ENSG00000088970	KIZ	0.0419081	0.590598	Group3
ENSG00000172062	SMN1	0.61007	0.742603	Group3
ENSG00000178127	NDUFV2	-0.248595	0.645907	Group3
ENSG00000005187	ACSM3	0.545839	1.06884	Group3
ENSG00000176681	LRRC37A	0	0.992434	Group3
ENSG00000123219	CENPK	0.535031	0.672297	Group3
ENSG00000180938	ZNF572	0.060631	0.783406	Group3
ENSG00000196456	ZNF775	0.283918	1.14116	Group3
ENSG00000175161	CADM2	0	0.728967	Group3
ENSG00000161643	SIGLEC16	-0.105774	0.790081	Group3
ENSG00000176401	EID2B	0.171317	0.897393	Group3
ENSG00000147174	GCNA	0	0.858484	Group3
ENSG00000072571	HMMR	-0.160058	0.635076	Group3
ENSG00000175946	KLHL38	0	0.670661	Group3
ENSG00000139734	DIAPH3	0.148447	0.648428	Group3
ENSG00000180871	CXCR2	0.183752	0.893763	Group3
ENSG00000140511	HAPLN3	0.161664	1.10731	Group3
ENSG00000140287	HDC	-0.376622	0.646935	Group3
ENSG00000100490	CDKL1	0.461519	0.675982	Group3
ENSG00000174446	SNAPC5	0.0434227	0.618084	Group3
ENSG00000162804	SNED1	0	1.10509	Group3
ENSG00000177238	TRIM72	-0.450176	0.684002	Group3
ENSG00000081923	ATP8B1	0	1.09552	Group3
ENSG00000183048	SLC25A10	-0.341175	1.08868	Group3
ENSG00000047410	TPR	-0.335234	0.628293	Group3
ENSG00000138449	SLC40A1	-0.888386	1.20294	Group3
ENSG00000104267	CA2	-0.901174	1.72694	Group3
ENSG00000145014	TMEM44	-0.668557	0.665132	Group3
ENSG00000196976	LAGE3	0.0078159	0.712799	Group3
ENSG00000188649	CC2D2B	-0.882219	1.02669	Group3
ENSG00000184937	WT1	0.374888	0.94674	Group3
ENSG00000176208	ATAD5	-0.635432	0.636823	Group3
ENSG00000162437	RAVER2	-0.206582	0.722318	Group3
ENSG00000162747	FCGR3B	0.849327	1.03965	Group3
ENSG00000065923	SLC9A7	-0.277874	0.671438	Group3
ENSG00000073605	GSDMB	0.146235	1.23571	Group3
ENSG00000198785	GRIN3A	-0.218465	0.762745	Group3
ENSG00000198520	ARMH1	-0.788299	1.23839	Group3
ENSG00000171992	SYNPO	0	0.726761	Group3
ENSG00000177602	HASPIN	0.108365	1.00771	Group3
ENSG00000213906	LTB4R2	0.109731	0.84649	Group3
ENSG00000177692	DNAJC28	-0.421307	0.585701	Group3
ENSG00000007312	CD79B	0	0.736732	Group3
ENSG00000188191	PRKAR1B	0.113581	0.974973	Group3
ENSG00000172731	LRRC20	0	1.39452	Group3
ENSG00000177225	GATD1	0.260886	0.674875	Group3
ENSG00000222011	FAM185A	-0.374613	0.733607	Group3
ENSG00000078018	MAP2	0	0.87652	Group3
ENSG00000186010	NDUFA13	-0.518265	0.936699	Group3
ENSG00000183763	TRAIP	-0.306231	0.590011	Group3
ENSG00000178665	ZNF713	0	1.18528	Group3
ENSG00000126217	MCF2L	0	0.777845	Group3
ENSG00000146205	ANO7	-0.758703	0.895375	Group3
ENSG00000112425	EPM2A	-0.0215797	0.953374	Group3
ENSG00000273136	NBPF26	-0.472445	0.911941	Group3
ENSG00000141577	CEP131	-0.391503	0.669532	Group3
ENSG00000107331	ABCA2	-0.914335	0.590777	Group3
ENSG00000165474	GJB2	0.884004	1.26194	Group3
ENSG00000005189	REXO5	0.330367	0.58503	Group3
ENSG00000152380	FAM151B	-0.241475	0.795655	Group3
ENSG00000169495	HTRA4	0	0.751026	Group3
ENSG00000108622	ICAM2	1.04466	-0.963657	Group4
ENSG00000164342	TLR3	1.29335	-1.12994	Group4
ENSG00000113083	LOX	1.12333	-0.911063	Group4
ENSG00000106034	CPED1	1.40906	-1.19564	Group4
ENSG00000137720	C11orf1	1.3346	-0.731988	Group4
ENSG00000179431	FJX1	1.01725	-0.659623	Group4
ENSG00000116157	GPX7	1.12605	-0.604492	Group4
ENSG00000205084	TMEM231	2.11368	-0.686856	Group4
ENSG00000150636	CCDC102B	1.05396	-1.00864	Group4
ENSG00000159216	RUNX1	-1.72636	0.69337	Group5
ENSG00000167524	RSKR	-1.24689	1.20536	Group5
ENSG00000239382	ALKBH6	-1.02793	1.19276	Group5
ENSG00000115457	IGFBP2	-1.35678	0.745133	Group5
ENSG00000172575	RASGRP1	-1.00444	0.78823	Group5
ENSG00000126016	AMOT	-1.34447	1.08228	Group5
ENSG00000167550	RHEBL1	-2.19244	0.768764	Group5
ENSG00000067191	CACNB1	-1.18684	0.683933	Group5
ENSG00000160145	KALRN	-1.28752	0.887916	Group5
ENSG00000018408	WWTR1	-1.66621	0.717345	Group5
ENSG00000157680	DGKI	-1.99525	0.715011	Group5
ENSG00000131480	AOC2	-1.03474	0.733007	Group5
ENSG00000186952	TMEM232	-1.54858	0.879342	Group5
ENSG00000158023	CFAP251	-4.40872	0.955457	Group5
ENSG00000107736	CDH23	-1.46839	0.988087	Group5
ENSG00000142303	ADAMTS10	-1.25021	0.697291	Group5
ENSG00000182389	CACNB4	-1.51743	0.886039	Group5
ENSG00000214456	PLIN5	-1.37056	0.738806	Group5
ENSG00000136531	SCN2A	-1.21693	0.994708	Group5
ENSG00000184619	KRBA2	-3.10859	0.710225	Group5
ENSG00000106404	CLDN15	-2.12671	0.60686	Group5
ENSG00000198089	SFI1	-1.04456	0.67337	Group5
ENSG00000198673	TAFA2	-1.06283	0.645376	Group5
ENSG00000116885	OSCP1	-2.12455	0.694722	Group5
ENSG00000143452	HORMAD1	-1.34989	0.693179	Group5
ENSG00000100767	PAPLN	-1.8782	1.33636	Group5
ENSG00000161914	ZNF653	-1.13078	0.660968	Group5
ENSG00000025772	TOMM34	-0.00531992	-0.746611	Group6
ENSG00000095066	HOOK2	-0.525547	-0.608635	Group6
ENSG00000169184	MN1	0	-0.644937	Group6
ENSG00000157404	KIT	0	-0.589194	Group6
ENSG00000002330	BAD	-0.50369	-0.684016	Group6
ENSG00000059145	UNKL	-0.283967	-0.591557	Group6
ENSG00000096433	ITPR3	-0.253997	-0.64148	Group6
ENSG00000115414	FN1	-0.316084	-1.15124	Group6
ENSG00000167302	TEPSIN	-0.1529	-0.776222	Group6
ENSG00000124257	NEURL2	-0.666069	-1.09581	Group6
ENSG00000130770	ATP5IF1	-0.335493	-0.594638	Group6
ENSG00000118690	ARMC2	0.248351	-0.635771	Group6
ENSG00000117411	B4GALT2	0.0621233	-0.960919	Group6
ENSG00000144524	COPS7B	0.332704	-0.693151	Group6
ENSG00000056558	TRAF1	0.57399	-0.592156	Group6
ENSG00000151093	OXSM	0.662158	-0.944166	Group6
ENSG00000154734	ADAMTS1	0	-1.0685	Group6
ENSG00000104783	KCNN4	-0.356796	-0.624088	Group6
ENSG00000133641	C12orf29	0.359895	-0.621581	Group6
ENSG00000244242	IFITM10	0	-0.763601	Group6
ENSG00000187498	COL4A1	-0.301237	-1.35228	Group6
ENSG00000103248	MTHFSD	0.209521	-0.609214	Group6
ENSG00000065675	PRKCQ	-0.20208	-0.796702	Group6
ENSG00000172687	ZNF738	0.452089	-0.665898	Group6
ENSG00000170298	LGALS9B	0	-0.687421	Group6
ENSG00000112667	DNPH1	-0.222428	-0.679095	Group6
ENSG00000174307	PHLDA3	-0.158828	-0.67306	Group6
ENSG00000144810	COL8A1	0	-1.07034	Group6
ENSG00000185567	AHNAK2	-0.72733	-0.711436	Group6
ENSG00000113600	C9	0	-0.908736	Group6
ENSG00000143776	CDC42BPA	0	-1.02815	Group6
ENSG00000164077	MON1A	0.520001	-0.747775	Group6
ENSG00000132970	WASF3	-0.309396	-0.711766	Group6
ENSG00000165949	IFI27	0.578463	-0.597569	Group6
ENSG00000125901	MRPS26	-0.545517	-0.668036	Group6
ENSG00000177842	ZNF620	-0.284582	-0.642642	Group6
ENSG00000254122	PCDHGB7	0.416277	-0.651115	Group6
ENSG00000196507	TCEAL3	0.38742	-1.14247	Group6
ENSG00000170260	ZNF212	-0.72997	-0.631645	Group6
ENSG00000158806	NPM2	0	-0.852067	Group6
ENSG00000284770	TBCE	0.318635	-0.709897	Group6
ENSG00000141736	ERBB2	-0.331714	-0.769481	Group6
ENSG00000183579	ZNRF3	0.27902	-0.892272	Group6
ENSG00000129355	CDKN2D	-0.700238	-0.630553	Group6
ENSG00000163935	SFMBT1	-0.212597	-0.646998	Group6
ENSG00000215845	TSTD1	-0.639664	-0.839013	Group6
ENSG00000107485	GATA3	0	-0.700007	Group6
ENSG00000221955	SLC12A8	0	-0.604119	Group6
ENSG00000122786	CALD1	-0.960436	-0.696594	Group6
ENSG00000068885	IFT80	-0.947389	-0.70819	Group6
ENSG00000148677	ANKRD1	0	-1.06545	Group6
ENSG00000050730	TNIP3	0	-0.601059	Group6
ENSG00000204428	LY6G5C	0.745367	-0.710495	Group6
ENSG00000166920	C15orf48	-0.437333	-0.597342	Group6
ENSG00000138685	FGF2	0	-0.843509	Group6
ENSG00000154175	ABI3BP	0	-0.632156	Group6
ENSG00000176749	CDK5R1	0.914947	-0.802046	Group6
ENSG00000175505	CLCF1	0	-0.736373	Group6
ENSG00000166349	RAG1	-0.986036	-1.16656	Group6
ENSG00000133256	PDE6B	-0.412221	-0.740891	Group6
ENSG00000167487	KLHL26	0.258717	-0.59521	Group6
ENSG00000197253	TPSB2	-0.401474	-0.735253	Group6
ENSG00000002822	MAD1L1	0.649202	-0.601448	Group6
ENSG00000175198	PCCA	0.926822	-0.836074	Group6
ENSG00000163661	PTX3	-0.00600659	-0.647183	Group6
ENSG00000168152	THAP9	-0.0233979	-0.768197	Group6
ENSG00000198734	F5	-0.59606	-1.01285	Group6
ENSG00000187626	ZKSCAN4	0.280434	-0.685597	Group6
ENSG00000140939	NOL3	0.0496831	-0.663392	Group6
ENSG00000197429	IPP	-0.240022	-0.846885	Group6
ENSG00000101935	AMMECR1	0.290203	-0.667559	Group6
ENSG00000146410	MTFR2	0.114711	-1.006	Group6
ENSG00000035720	STAP1	-0.113095	-0.647318	Group6
ENSG00000116455	WDR77	0.19503	-0.591612	Group6
ENSG00000182871	COL18A1	-0.592844	-0.668071	Group6
ENSG00000150687	PRSS23	-0.675861	-1.21403	Group6
ENSG00000118523	CCN2	0.0778004	-1.3596	Group6
ENSG00000153044	CENPH	-0.167051	-0.591227	Group6
ENSG00000181666	ZNF875	0.379642	-0.676772	Group6
ENSG00000100814	CCNB1IP1	0.235621	-0.894411	Group6
ENSG00000112651	MRPL2	-0.239782	-0.60378	Group6
ENSG00000183011	NAA38	-0.389379	-0.679673	Group6
ENSG00000164683	HEY1	0	-0.665598	Group6
ENSG00000160226	CFAP410	-0.0385481	-0.805479	Group6
ENSG00000198899	MT-ATP6	-0.893459	-0.820173	Group6
ENSG00000137078	SIT1	0	-0.844738	Group6
ENSG00000152463	OLAH	-0.0342401	-0.736512	Group6
ENSG00000105327	BBC3	0.0189506	-0.620421	Group6
ENSG00000147804	SLC39A4	0.0890303	-0.937322	Group6
ENSG00000269858	EGLN2	0.0808313	-0.768629	Group6
ENSG00000108423	TUBD1	-0.210972	-0.602857	Group6
ENSG00000152952	PLOD2	0.064971	-0.698996	Group6
ENSG00000091844	RGS17	0	-0.946815	Group6
ENSG00000101004	NINL	0	-1.10025	Group6
ENSG00000113594	LIFR	-0.320856	-0.630871	Group6
ENSG00000163536	SERPINI1	0.33939	-0.677999	Group6
ENSG00000134897	BIVM	0.608723	-1.06923	Group6
ENSG00000163069	SGCB	0	-1.41229	Group6
ENSG00000147144	CCDC120	-0.260869	-1.11964	Group6
ENSG00000169991	IFFO2	0.0186429	-0.614043	Group6
ENSG00000151881	TMEM267	-0.395846	-0.756554	Group6
ENSG00000179909	ZNF154	0	-0.685067	Group6
ENSG00000183891	TTC32	-0.0710023	-0.893881	Group6
ENSG00000017483	SLC38A5	0.800244	-0.875141	Group6
ENSG00000168939	SPRY3	-0.10415	-0.785506	Group6
ENSG00000171174	RBKS	-0.416335	-0.672337	Group6
ENSG00000188674	C2orf80	0	-1.22476	Group6
ENSG00000256269	HMBS	0.0356859	-0.640307	Group6
ENSG00000119574	ZBTB45	0.0532919	-0.639692	Group6
ENSG00000114446	IFT57	-0.314561	-0.652384	Group6
ENSG00000160229	ZNF66	0.746377	-0.634094	Group6
ENSG00000182749	PAQR7	-0.528949	-0.668685	Group6
ENSG00000160886	LY6K	0.378067	-1.03964	Group6
ENSG00000124614	RPS10	-0.810249	-0.686856	Group6
ENSG00000117543	DPH5	0.173124	-0.627553	Group6
ENSG00000143878	RHOB	0.382622	-0.643888	Group6
ENSG00000180801	ARSJ	0	-1.14609	Group6
ENSG00000141665	FBXO15	0	-0.591917	Group6
ENSG00000181649	PHLDA2	0.169516	-0.926901	Group6
ENSG00000131591	C1orf159	-0.519831	-1.00077	Group6
ENSG00000214756	CSKMT	-0.992012	-0.6632	Group6
ENSG00000205927	OLIG2	-0.255418	-0.937732	Group6
ENSG00000125843	AP5S1	-0.0851375	-0.712548	Group6
ENSG00000166681	BEX3	0	-0.673172	Group6
ENSG00000099800	TIMM13	0.0972548	-0.72012	Group6
ENSG00000124104	SNX21	-0.19375	-0.609198	Group6
ENSG00000249709	ZNF564	-0.96802	-0.846326	Group6
ENSG00000157152	SYN2	-0.267679	-0.798538	Group6
ENSG00000139187	KLRG1	-0.628808	-0.879102	Group6
ENSG00000226314	ZKSCAN8P1	0	-1.11257	Group6
ENSG00000182853	VMO1	0.444466	-0.998849	Group6
ENSG00000151413	NUBPL	0.412687	-0.650853	Group6
ENSG00000147044	CASK	0.276082	-1.27	Group6
ENSG00000171451	DSEL	-0.539509	-0.594323	Group6
ENSG00000122641	INHBA	-0.262887	-0.761183	Group6
ENSG00000185261	KIAA0825	-0.150824	-0.64148	Group6
ENSG00000168758	SEMA4C	0.292547	-0.756713	Group6
ENSG00000206538	VGLL3	-0.953849	-0.773268	Group6
ENSG00000099204	ABLIM1	0	-0.93275	Group6
ENSG00000130766	SESN2	-0.199154	-0.596021	Group6
ENSG00000166192	SENP8	-0.294153	-0.663741	Group6
ENSG00000167113	COQ4	-0.484547	-0.621049	Group6
ENSG00000126368	NR1D1	0.362938	-0.65747	Group6
ENSG00000170425	ADORA2B	-0.0521305	-0.643606	Group6
ENSG00000135622	SEMA4F	-0.17385	-0.666395	Group6
ENSG00000163735	CXCL5	0.748522	-1.26392	Group6
ENSG00000235173	HGH1	0.198398	-0.638997	Group6
ENSG00000241360	PDXP	0	-0.609361	Group6
ENSG00000253626	EIF5AL1	0.184132	-0.796318	Group6
ENSG00000143570	SLC39A1	0	-0.93376	Group6
ENSG00000159259	CHAF1B	0.0474245	-0.641722	Group6
ENSG00000205476	CCDC85C	-0.827535	-0.653979	Group6
ENSG00000154359	LONRF1	0.26982	-0.59255	Group6
ENSG00000139926	FRMD6	-0.85404	-0.856709	Group6
ENSG00000057019	DCBLD2	0.511686	-0.704233	Group6
ENSG00000164758	MED30	0.036488	-0.593297	Group6
ENSG00000115963	RND3	0	-0.68958	Group6
ENSG00000111305	GSG1	0	-1.10721	Group6
ENSG00000198105	ZNF248	-0.0549399	-0.606233	Group6
ENSG00000112378	PERP	0	-0.821121	Group6
ENSG00000076554	TPD52	0	-1.27465	Group6
ENSG00000151500	THYN1	-0.0935297	-0.66444	Group6
ENSG00000184156	KCNQ3	0	-0.585254	Group6
ENSG00000108821	COL1A1	-0.0461946	-1.25234	Group6
ENSG00000145244	CORIN	-0.163713	-0.737006	Group6
ENSG00000178814	OPLAH	-0.512173	-0.818145	Group6
ENSG00000143147	GPR161	0.0912368	-1.76724	Group6
ENSG00000019144	PHLDB1	-0.655034	-0.652818	Group6
ENSG00000123685	BATF3	-0.149381	-0.762157	Group6
ENSG00000166147	FBN1	-0.738481	-1.19158	Group6
ENSG00000163430	FSTL1	0.106582	-0.652959	Group6
ENSG00000101188	NTSR1	0.0497678	-0.678762	Group6
ENSG00000240972	MIF	0.0373002	-1.21625	Group6
ENSG00000161692	DBF4B	-0.344747	-0.849351	Group6
ENSG00000140043	PTGR2	-0.121119	-0.662075	Group6
ENSG00000160256	SLX9	0.0710546	-0.588514	Group6
ENSG00000204262	COL5A2	-0.647724	-0.804072	Group6
ENSG00000229833	PET100	0.0466861	-0.598851	Group6
ENSG00000168542	COL3A1	-0.614264	-1.16926	Group6
ENSG00000050820	BCAR1	0.459194	-1.35422	Group6
ENSG00000105825	TFPI2	0	-1.19502	Group6
ENSG00000185829	ARL17A	0	-0.909115	Group6
ENSG00000066651	TRMT11	-0.0332079	-0.949809	Group6
ENSG00000135835	KIAA1614	-0.126066	-0.804704	Group6
ENSG00000155719	OTOA	-0.0185362	-0.619397	Group6
ENSG00000213638	ADAT3	0.0597994	-0.65747	Group6
ENSG00000029153	BMAL2	-0.0529192	-0.68741	Group6
ENSG00000101546	RBFA	0.475502	-0.634592	Group6
ENSG00000198885	ITPRIPL1	0	-1.07855	Group6
ENSG00000172780	RAB43	-0.390522	-0.796052	Group6
ENSG00000187091	PLCD1	-0.520171	-0.713981	Group6
ENSG00000185163	DDX51	0.0309992	-0.675628	Group6
ENSG00000162836	ACP6	0.636035	-0.65183	Group6
ENSG00000129028	THAP10	0	-1.10275	Group6
ENSG00000170175	CHRNB1	-0.282765	-0.89058	Group6
ENSG00000006283	CACNA1G	0	-0.736664	Group6
ENSG00000204099	NEU4	0	-1.22626	Group6
ENSG00000179965	ZNF771	-0.832717	-0.657656	Group6
ENSG00000163359	COL6A3	0.296901	-0.928185	Group6
ENSG00000049089	COL9A2	-0.206314	-1.26371	Group6
ENSG00000167740	CYB5D2	0.0568567	-0.650482	Group6
ENSG00000187678	SPRY4	0.354794	-0.690229	Group6
ENSG00000196878	LAMB3	0.238772	-0.591928	Group6
ENSG00000116133	DHCR24	0	-0.872322	Group6
ENSG00000237651	C2orf74	0	-0.974966	Group6
ENSG00000142224	IL19	0	-0.719622	Group6
ENSG00000156172	CFAP418	-0.0924698	-0.809587	Group6
ENSG00000198959	TGM2	0.450719	-0.704575	Group6
ENSG00000086848	ALG9	0.13996	-0.771262	Group6
ENSG00000131398	KCNC3	0	-0.851809	Group6
ENSG00000139329	LUM	0	-1.33139	Group6
ENSG00000152661	GJA1	0	-1.78619	Group6
ENSG00000165891	E2F7	0.401867	-0.963429	Group6
ENSG00000182752	PAPPA	0	-0.791932	Group6
ENSG00000140876	NUDT7	0.463286	-0.809453	Group6
ENSG00000082512	TRAF5	-0.240219	-0.665854	Group6
ENSG00000176182	MYPOP	-0.248151	-0.895761	Group6
ENSG00000205323	SARNP	-0.419181	-1.69168	Group6
ENSG00000159714	ZDHHC1	-0.0151087	-0.645679	Group6
ENSG00000183655	KLHL25	-0.554653	-1.06621	Group6
ENSG00000146197	SCUBE3	-0.278535	-1.06059	Group6
ENSG00000132661	NXT1	0.0529604	-0.610161	Group6
ENSG00000203950	RTL8A	-0.365441	-0.586865	Group6
ENSG00000108239	TBC1D12	0.265807	-0.619773	Group6
ENSG00000196526	AFAP1	0.714206	-0.623007	Group6
ENSG00000204291	COL15A1	0	-0.61591	Group6
ENSG00000270170	NCBP2AS2	0.114421	-0.669981	Group6
ENSG00000095585	BLNK	0.509492	-0.816449	Group6
ENSG00000100916	BRMS1L	0.0888369	-1.1798	Group6
ENSG00000135299	ANKRD6	-0.168212	-0.631518	Group6
ENSG00000024422	EHD2	0	-0.65747	Group6
ENSG00000167772	ANGPTL4	0.701835	-0.900047	Group6
ENSG00000130270	ATP8B3	-0.0847065	-0.781014	Group6
ENSG00000243414	TICAM2	-0.239486	-0.621358	Group6
ENSG00000136848	DAB2IP	0.171171	-1.00331	Group6
ENSG00000152990	ADGRA3	0.658309	-0.728522	Group6
ENSG00000166398	GARRE1	-0.179176	-0.607659	Group6
ENSG00000197980	LEKR1	-0.18441	-0.840978	Group6
ENSG00000121236	TRIM6	0.424856	-0.590861	Group6
ENSG00000065989	PDE4A	-0.26543	-0.625646	Group6
ENSG00000006118	TMEM132A	0	-0.680974	Group6
ENSG00000117519	CNN3	0	-0.944329	Group6
ENSG00000130222	GADD45G	-0.719557	-0.819982	Group6
ENSG00000000971	CFH	0.387705	-0.629335	Group6
ENSG00000181544	FANCB	-0.572183	-0.618118	Group6
ENSG00000196639	HRH1	0.00969507	-0.945259	Group6
ENSG00000083857	FAT1	0	-1.75328	Group6
ENSG00000196549	MME	0	-0.74484	Group6
ENSG00000186787	SPIN2B	0	-0.887042	Group6
ENSG00000104883	PEX11G	0.133638	-0.738722	Group6
ENSG00000180425	C11orf71	0.0502507	-0.701992	Group6
ENSG00000084731	KIF3C	-0.705449	-0.600663	Group6
ENSG00000169908	TM4SF1	-0.759262	-0.992456	Group6
ENSG00000196544	BORCS6	-0.336984	-0.638599	Group6
ENSG00000113758	DBN1	-0.232462	-0.882927	Group6
ENSG00000049769	PPP1R3F	-0.155055	-0.625724	Group6
ENSG00000034693	PEX3	-0.0682133	-0.895534	Group6
ENSG00000125971	DYNLRB1	-0.844252	-0.643076	Group6
ENSG00000176055	MBLAC2	-0.171481	-0.818246	Group6
ENSG00000167264	DUS2	0.349111	-0.701217	Group6
ENSG00000105649	RAB3A	-0.323636	-0.776089	Group6
ENSG00000145908	ZNF300	0.503874	-0.930328	Group6
ENSG00000197808	ZNF461	0.385769	-0.688727	Group6
ENSG00000136010	ALDH1L2	-0.100846	-0.612179	Group6
ENSG00000122432	SPATA1	-0.153083	-0.916971	Group6
ENSG00000168061	SAC3D1	0.265888	-0.847096	Group6
ENSG00000170604	IRF2BP1	-0.301022	-0.586456	Group6
ENSG00000198298	ZNF485	0.536298	-0.855109	Group6
ENSG00000167670	CHAF1A	-0.507279	-0.632913	Group6
ENSG00000244165	P2RY11	0.919204	-0.607567	Group6
ENSG00000041353	RAB27B	0	-0.933648	Group6
ENSG00000172572	PDE3A	0	-0.715768	Group6
ENSG00000198276	UCKL1	0.31639	-0.846735	Group6
ENSG00000130508	PXDN	0	-1.50174	Group6
ENSG00000107242	PIP5K1B	-0.382409	-0.620158	Group6
ENSG00000151164	RAD9B	0	-0.671022	Group6
ENSG00000188549	CCDC9B	-0.311633	-0.605051	Group6
ENSG00000012660	ELOVL5	-0.383258	-0.618118	Group6
ENSG00000165731	RET	-0.290602	-0.844165	Group6
ENSG00000042317	SPATA7	0.271722	-1.05152	Group6
ENSG00000062282	DGAT2	-0.0275434	-0.715153	Group6
ENSG00000163093	BBS5	0.19778	-0.835712	Group6
ENSG00000163710	PCOLCE2	0	-1.01851	Group6
ENSG00000125520	SLC2A4RG	-0.548409	-0.593178	Group6
ENSG00000180257	ZNF816	0.206364	-0.64352	Group6
ENSG00000093217	XYLB	0.263063	-0.816143	Group6
ENSG00000100084	HIRA	0.458304	-0.773007	Group6
ENSG00000198467	TPM2	0.369008	-0.679508	Group6
ENSG00000158301	GPRASP2	0	-1.3	Group6
ENSG00000237172	B3GNT9	0.522702	-0.816987	Group6
ENSG00000144369	FAM171B	0.598863	-0.610547	Group6
ENSG00000102962	CCL22	0	-1.37723	Group6
ENSG00000090097	PCBP4	0	-0.915004	Group6
ENSG00000102802	MEDAG	0	-1.52154	Group6
ENSG00000140937	CDH11	0	-0.774075	Group6
ENSG00000166250	CLMP	0	-0.937551	Group6
ENSG00000164692	COL1A2	-0.523984	-1.09602	Group6
ENSG00000226742	HSBP1L1	0.586472	-0.602062	Group6
ENSG00000284753	EEF1AKMT4	-0.32543	-0.794273	Group6
ENSG00000122035	RASL11A	0.870031	-0.80924	Group6
ENSG00000162825	NBPF20	0	-0.804793	Group6
ENSG00000176641	RNF152	0	-1.07289	Group6
ENSG00000146674	IGFBP3	0	-0.910534	Group6
ENSG00000133169	BEX1	-0.551562	-0.912804	Group6
ENSG00000128591	FLNC	0	-1.28134	Group6
ENSG00000131386	GALNT15	0.458304	-0.828537	Group6
ENSG00000022267	FHL1	0.638947	-0.590316	Group6
ENSG00000182492	BGN	0	-1.18538	Group6
ENSG00000117152	RGS4	0	-0.61255	Group6
ENSG00000153904	DDAH1	0	-1.24898	Group6
ENSG00000185669	SNAI3	0.067692	-0.664285	Group6
ENSG00000101955	SRPX	0	-1.06184	Group6
ENSG00000104835	SARS2	0	-1.22642	Group6
ENSG00000105559	PLEKHA4	-0.83238	-0.95277	Group6
ENSG00000221821	C6orf226	-0.78677	-0.654098	Group6
ENSG00000170558	CDH2	0	-1.31625	Group6
ENSG00000119969	HELLS	-0.343966	-1.05078	Group6
ENSG00000196497	IPO4	0	-0.924529	Group6
ENSG00000131634	TMEM204	0	-1.16288	Group6
ENSG00000175294	CATSPER1	-1.39957	-0.0351742	Group7
ENSG00000107611	CUBN	-1.6242	0	Group7
ENSG00000149212	SESN3	-1.02598	0.147931	Group7
ENSG00000198691	ABCA4	-5.60787	0	Group7
ENSG00000108387	SEPTIN4	-2.49913	0	Group7
ENSG00000187553	CYP26C1	-4.63485	0	Group7
ENSG00000150471	ADGRL3	-1.10425	0.0284534	Group7
ENSG00000130477	UNC13A	-4.88764	0	Group7
ENSG00000137766	UNC13C	-4.41434	0	Group7
ENSG00000007372	PAX6	-2.6708	0	Group7
ENSG00000164398	ACSL6	-4.5817	0	Group7
ENSG00000084636	COL16A1	-4.08173	0	Group7
ENSG00000160191	PDE9A	-1.23641	-0.340258	Group7
ENSG00000114107	CEP70	-1.03347	-0.246213	Group7
ENSG00000119862	LGALSL	-4.36673	0	Group7
ENSG00000204947	ZNF425	-2.82797	0	Group7
ENSG00000184221	OLIG1	-1.02723	-0.227926	Group7
ENSG00000140323	DISP2	-5.2121	0	Group7
ENSG00000124920	MYRF	-1.45195	0.261195	Group7
ENSG00000134285	FKBP11	-2.61102	0.0479477	Group7
ENSG00000162526	TSSK3	-4.54021	0	Group7
ENSG00000273079	GRIN2B	-4.76496	0	Group7
ENSG00000215440	NPEPL1	-1.1045	0.52967	Group7
ENSG00000159263	SIM2	-5.03187	0	Group7
ENSG00000140398	NEIL1	-2.41999	-0.28109	Group7
ENSG00000170469	SPATA24	-1.66523	0.120967	Group7
ENSG00000073350	LLGL2	-1.12812	-0.276367	Group7
ENSG00000049759	NEDD4L	-1.42572	-0.244504	Group7
ENSG00000105278	ZFR2	-6.13889	0	Group7
ENSG00000164270	HTR4	-4.47464	0	Group7
ENSG00000105479	ODAD1	-4.27061	0	Group7
ENSG00000155657	TTN	-1.69926	0.462997	Group7
ENSG00000134532	SOX5	-5.68708	0	Group7
ENSG00000161036	LRWD1	-1.10275	0.219409	Group7
ENSG00000196091	MYBPC1	-4.67554	0	Group7
ENSG00000164199	ADGRV1	-4.81681	0	Group7
ENSG00000196998	WDR45	-1.52546	1.96183e-06	Group7
ENSG00000108984	MAP2K6	-1.6298	-0.529938	Group7
ENSG00000164885	CDK5	-1.03287	-0.0498742	Group7
ENSG00000110665	C11orf21	-1.07793	0.400352	Group7
ENSG00000102057	KCND1	-5.20088	0	Group7
ENSG00000271425	NBPF10	-1.43957	0.416585	Group7
ENSG00000110723	EXPH5	-6.95859	0	Group7
ENSG00000177807	KCNJ10	-3.26381	0	Group7
ENSG00000206561	COLQ	-4.26647	0	Group7
ENSG00000103260	METRN	-1.21564	0.302483	Group7
ENSG00000196358	NTNG2	-1.92721	0.0192113	Group7
ENSG00000150760	DOCK1	-4.3102	0	Group7
ENSG00000196154	S100A4	-1.07043	-0.393972	Group7
ENSG00000135951	TSGA10	-1.25567	-0.170816	Group7
ENSG00000154556	SORBS2	-4.20187	0	Group7
ENSG00000122966	CIT	-1.00278	0.401662	Group7
ENSG00000082126	MPP4	-4.70581	0	Group7
ENSG00000182534	MXRA7	-1.14304	0.122932	Group7
ENSG00000168004	PLAAT5	-3.01099	0	Group7
ENSG00000276180	H4C9	-1.41127	0.283322	Group7
ENSG00000163157	TMOD4	-4.52285	0	Group7
ENSG00000151150	ANK3	-4.54967	0	Group7
ENSG00000125787	GNRH2	-4.49329	0	Group7
ENSG00000174844	DNAH12	-4.39006	0	Group7
ENSG00000147168	IL2RG	-1.24685	0.50499	Group7
ENSG00000162618	ADGRL4	-3.3539	0	Group7
ENSG00000001626	CFTR	-3.42017	0	Group7
ENSG00000117602	RCAN3	-1.12206	0.284654	Group7
ENSG00000256660	CLEC12B	-4.62937	0	Group7
ENSG00000143850	PLEKHA6	-4.58115	0	Group7
ENSG00000163554	SPTA1	-4.57635	0	Group7
ENSG00000146216	TTBK1	-4.3102	0	Group7
ENSG00000182463	TSHZ2	-4.06742	0	Group7
ENSG00000196440	ARMCX4	-3.47592	0.535065	Group7
ENSG00000197121	PGAP1	-1.31123	0.328602	Group7
ENSG00000074047	GLI2	-1.31852	0.229258	Group7
ENSG00000136371	MTHFS	-1.19883	0.0641924	Group7
ENSG00000180998	GPR137C	-5.16208	0	Group7
ENSG00000127954	STEAP4	-1.32152	-0.0930236	Group7
ENSG00000172752	COL6A5	-4.5296	0	Group7
ENSG00000174080	CTSF	-1.37145	0.1903	Group7
ENSG00000129244	ATP1B2	-2.37446	0	Group7
ENSG00000144406	UNC80	-2.25895	0	Group7
ENSG00000127990	SGCE	-3.94096	0	Group7
ENSG00000136895	GARNL3	-3.42777	0	Group7
ENSG00000114270	COL7A1	-2.47174	0.549141	Group7
ENSG00000086570	FAT2	-4.26449	0	Group7
ENSG00000082175	PGR	-4.56021	0	Group7
ENSG00000050438	SLC4A8	-1.00829	-0.0652262	Group7
ENSG00000008441	NFIX	-1.37415	-0.845303	Group8
ENSG00000165272	AQP3	-1.22685	-0.789002	Group8
ENSG00000187122	SLIT1	-1.64651	-0.634792	Group8
ENSG00000073464	CLCN4	-2.15709	-0.709063	Group8
ENSG00000119943	PYROXD2	-1.74047	-0.820165	Group8
ENSG00000133739	LRRCC1	-1.24031	-0.728522	Group8
ENSG00000188747	NOXA1	-1.11397	-0.622987	Group8
ENSG00000111799	COL12A1	-1.46641	-1.34751	Group8
ENSG00000180155	LYNX1	-3.19716	-0.828236	Group8
ENSG00000166123	GPT2	-1.61801	-0.87786	Group8
ENSG00000142798	HSPG2	-1.5224	-0.624388	Group8
ENSG00000105976	MET	-1.12874	-0.650001	Group8
ENSG00000041880	PARP3	-1.32574	-0.725786	Group8
ENSG00000132004	FBXW9	-1.01233	-1.15923	Group8
ENSG00000130635	COL5A1	-1.07055	-0.689828	Group8
ENSG00000110237	ARHGEF17	-1.44281	-0.739233	Group8
ENSG00000243725	TTC4	-2.00157	-0.704639	Group8
ENSG00000163739	CXCL1	-1.19041	-0.685967	Group8
ENSG00000168826	ZBTB49	-1.43767	-0.921951	Group8
ENSG00000145623	OSMR	-1.76616	-0.805614	Group8
ENSG00000244734	HBB	-5.04416	-0.932398	Group8
ENSG00000162599	NFIA	-1.04559	-0.751491	Group8
ENSG00000164935	DCSTAMP	-1.13109	-0.644732	Group8
ENSG00000118113	MMP8	-1.56598	-1.28427	Group8
ENSG00000129038	LOXL1	-1.4053	-0.689212	Group8
ENSG00000177732	SOX12	-1.32518	-1.19528	Group8
ENSG00000112769	LAMA4	-1.76022	-1.07487	Group8
ENSG00000008517	IL32	-1.46456	-0.622433	Group8
ENSG00000198840	MT-ND3	-1.41018	-0.966322	Group8
ENSG00000273820	USP27X	-1.0957	-0.934843	Group8
ENSG00000145949	MYLK4	-2.29726	-1.04912	Group8

## Sheet: shRUNX1 vs. dnCEBP
shRUNX1 vs. dnCEBP
ensID	geneID	shRUNX1	dnCEBP	Group
ENSG00000138641	HERC3	1.66758	1.15255	Group1
ENSG00000213316	LTC4S	1.0292	1.01827	Group1
ENSG00000167034	NKX3-1	1.18856	1.50191	Group1
ENSG00000121053	EPX	1.18011	0.682927	Group1
ENSG00000136982	DSCC1	1.63222	0.635795	Group1
ENSG00000101412	E2F1	1.02237	0.759803	Group1
ENSG00000166803	PCLAF	1.28651	0.681995	Group1
ENSG00000129951	PLPPR3	1.39932	0.73747	Group1
ENSG00000129173	E2F8	1.16852	0.869702	Group1
ENSG00000167711	SERPINF2	1.32219	0.604861	Group1
ENSG00000188396	DYNLT4	1.42717	-0.437957	Group2
ENSG00000130684	ZNF337	1.03343	0.112299	Group2
ENSG00000104369	JPH1	1.02751	-0.0902744	Group2
ENSG00000237440	ZNF737	1.28954	0.44401	Group2
ENSG00000134184	GSTM1	1.03796	0.401665	Group2
ENSG00000159618	ADGRG5	1.20272	0	Group2
ENSG00000174718	RESF1	1.09505	0.0806112	Group2
ENSG00000005187	ACSM3	1.04757	0.0624442	Group2
ENSG00000153234	NR4A2	1.19399	0.221176	Group2
ENSG00000030419	IKZF2	1.46689	-0.304988	Group2
ENSG00000152926	ZNF117	1.13136	0.462868	Group2
ENSG00000138829	FBN2	1.09219	0.492944	Group2
ENSG00000134489	HRH4	1.53985	0	Group2
ENSG00000100427	MLC1	1.43507	0	Group2
ENSG00000134201	GSTM5	1.69238	0.445563	Group2
ENSG00000135426	TESPA1	1.13859	-0.0926684	Group2
ENSG00000166024	R3HCC1L	1.03884	-0.0499422	Group2
ENSG00000182141	ZNF708	1.2402	0.0274337	Group2
ENSG00000161905	ALOX15	1.06309	0.473932	Group2
ENSG00000111696	NT5DC3	1.08389	-0.191297	Group2
ENSG00000067798	NAV3	0.637552	0.639985	Group3
ENSG00000164008	C1orf50	0.430003	0.614828	Group3
ENSG00000180481	GLIPR1L2	0	0.775243	Group3
ENSG00000151651	ADAM8	-0.101872	0.628638	Group3
ENSG00000096093	EFHC1	0.671616	0.739955	Group3
ENSG00000145014	TMEM44	0.866367	0.604056	Group3
ENSG00000001617	SEMA3F	0	1.07667	Group3
ENSG00000149564	ESAM	0	0.936786	Group3
ENSG00000106571	GLI3	0.104111	0.593211	Group3
ENSG00000142046	TMEM91	0.100151	0.590388	Group3
ENSG00000008226	DLEC1	0	0.777011	Group3
ENSG00000184786	DYNLT2	0	0.883884	Group3
ENSG00000132470	ITGB4	-0.254381	0.661382	Group3
ENSG00000151632	AKR1C2	0	1.32226	Group3
ENSG00000165973	NELL1	0	1.02988	Group3
ENSG00000139626	ITGB7	-0.105017	0.878015	Group3
ENSG00000136193	SCRN1	0	0.63657	Group3
ENSG00000222011	FAM185A	0.340125	0.856319	Group3
ENSG00000133250	ZNF414	-0.114788	0.619281	Group3
ENSG00000079931	MOXD1	0	0.748287	Group3
ENSG00000172273	HINFP	-0.0706041	0.593455	Group3
ENSG00000131944	FAAP24	-0.0895959	0.620754	Group3
ENSG00000184489	PTP4A3	0.691476	0.733302	Group3
ENSG00000070731	ST6GALNAC2	-0.111173	0.643132	Group3
ENSG00000165474	GJB2	0.962099	0.784577	Group3
ENSG00000122223	CD244	0.577204	1.031	Group3
ENSG00000131153	GINS2	0.0988003	0.665246	Group3
ENSG00000041982	TNC	0	1.60342	Group3
ENSG00000169071	ROR2	0	0.69491	Group3
ENSG00000054690	PLEKHH1	0	0.981225	Group3
ENSG00000123096	SSPN	-0.252125	0.665713	Group3
ENSG00000134146	DPH6	-0.592229	0.873414	Group3
ENSG00000107890	ANKRD26	0.48366	0.649841	Group3
ENSG00000143786	CNIH3	0	1.17274	Group3
ENSG00000167850	CD300C	-0.195591	0.679983	Group3
ENSG00000187775	DNAH17	0.0984424	1.34403	Group3
ENSG00000124256	ZBP1	-0.652307	0.906808	Group3
ENSG00000185838	GNB1L	0.201192	0.893976	Group3
ENSG00000125910	S1PR4	0.326202	0.712522	Group3
ENSG00000157734	SNX22	0	1.03396	Group3
ENSG00000076555	ACACB	0.575002	0.596955	Group3
ENSG00000155761	SPAG17	0	1.26006	Group3
ENSG00000162458	FBLIM1	0	0.593819	Group3
ENSG00000183484	GPR132	0.330417	0.724459	Group3
ENSG00000214954	LRRC69	-0.0241372	0.8729	Group3
ENSG00000164114	MAP9	0	0.646876	Group3
ENSG00000135916	ITM2C	0.121228	0.711252	Group3
ENSG00000141576	RNF157	0.494785	0.855513	Group3
ENSG00000176809	LRRC37A3	0.219018	0.695453	Group3
ENSG00000121152	NCAPH	0.439499	0.975822	Group3
ENSG00000107611	CUBN	-0.0638829	0.715774	Group3
ENSG00000139160	ETFBKMT	0.659673	0.658278	Group3
ENSG00000198932	GPRASP1	0	0.679214	Group3
ENSG00000010803	SCMH1	0.349779	0.79693	Group3
ENSG00000105352	CEACAM4	0.384021	0.604063	Group3
ENSG00000255298	OR8G5	0	1.26251	Group3
ENSG00000138316	ADAMTS14	-0.602102	1.52036	Group3
ENSG00000238083	LRRC37A2	-0.135681	0.608541	Group3
ENSG00000049192	ADAMTS6	0.108835	0.755776	Group3
ENSG00000157554	ERG	0.427058	0.643407	Group3
ENSG00000101400	SNTA1	-0.0318476	0.65045	Group3
ENSG00000140682	TGFB1I1	0	0.681239	Group3
ENSG00000133454	MYO18B	0	1.29608	Group3
ENSG00000133030	MPRIP	0.1324	0.634656	Group3
ENSG00000116151	MORN1	-0.263706	0.684722	Group3
ENSG00000162300	ZFPL1	0.0445735	0.781486	Group3
ENSG00000135114	OASL	0.339184	0.790792	Group3
ENSG00000160972	PPP1R16A	-0.495458	0.603057	Group3
ENSG00000161179	YDJC	0.256542	0.730797	Group3
ENSG00000021300	PLEKHB1	0	0.787118	Group3
ENSG00000184937	WT1	-0.216447	1.34166	Group3
ENSG00000168702	LRP1B	0.290997	1.20286	Group3
ENSG00000143409	MINDY1	0.126034	0.762332	Group3
ENSG00000204564	C6orf136	0.252168	1.14279	Group3
ENSG00000196456	ZNF775	0.642932	0.944084	Group3
ENSG00000160447	PKN3	0.743843	0.645984	Group3
ENSG00000105492	SIGLEC6	0.820366	0.903548	Group3
ENSG00000185019	UBOX5	0.140548	0.602751	Group3
ENSG00000165113	GKAP1	0.674254	0.649249	Group3
ENSG00000184271	POU6F1	0	1.25569	Group3
ENSG00000197380	DACT3	0	0.769454	Group3
ENSG00000164172	MOCS2	0	0.85791	Group3
ENSG00000104723	TUSC3	0	0.672219	Group3
ENSG00000231887	PRH1	-0.621781	0.691883	Group3
ENSG00000196335	STK31	0	0.631999	Group3
ENSG00000068489	PRR11	-0.289111	0.969299	Group3
ENSG00000198695	MT-ND6	-0.490823	0.898526	Group3
ENSG00000110799	VWF	-0.987644	0.650538	Group3
ENSG00000184381	PLA2G6	-0.195524	0.77563	Group3
ENSG00000159433	STARD9	-0.514079	1.04555	Group3
ENSG00000107562	CXCL12	0	0.724814	Group3
ENSG00000137877	SPTBN5	-0.916721	0.624892	Group3
ENSG00000065618	COL17A1	0.0733136	1.06152	Group3
ENSG00000155755	TMEM237	-0.247038	0.657356	Group3
ENSG00000243364	EFNA4	-0.0885521	0.670514	Group3
ENSG00000188807	TMEM201	-0.499215	0.586944	Group3
ENSG00000166166	TRMT61A	0.153742	0.706431	Group3
ENSG00000006652	IFRD1	0.394544	0.697634	Group3
ENSG00000168612	ZSWIM1	-0.025061	0.608014	Group3
ENSG00000105737	GRIK5	0.761676	0.963567	Group3
ENSG00000120949	TNFRSF8	0.364172	0.612659	Group3
ENSG00000148848	ADAM12	-0.862932	1.1293	Group3
ENSG00000127415	IDUA	-0.692007	0.817352	Group3
ENSG00000143847	PPFIA4	0	0.764846	Group3
ENSG00000126759	CFP	-0.115412	0.636436	Group3
ENSG00000182050	MGAT4C	-0.616763	0.918771	Group3
ENSG00000150275	PCDH15	0	1.46579	Group3
ENSG00000171848	RRM2	0.714165	0.594562	Group3
ENSG00000125618	PAX8	-0.77314	0.65509	Group3
ENSG00000133392	MYH11	0	1.32655	Group3
ENSG00000100336	APOL4	0.756695	0.636243	Group3
ENSG00000112210	RAB23	-0.743031	0.592708	Group3
ENSG00000154265	ABCA5	0.92505	0.891356	Group3
ENSG00000105877	DNAH11	-0.846528	0.965944	Group3
ENSG00000182809	CRIP2	0	0.928209	Group3
ENSG00000106952	TNFSF8	0	0.681995	Group3
ENSG00000125266	EFNB2	-0.030451	0.818861	Group3
ENSG00000166348	USP54	-0.262167	0.715413	Group3
ENSG00000143412	ANXA9	0	1.46965	Group3
ENSG00000141068	KSR1	0.345395	0.622232	Group3
ENSG00000163736	PPBP	0	1.70821	Group3
ENSG00000197417	SHPK	0.73137	1.05097	Group3
ENSG00000166670	MMP10	0	1.15619	Group3
ENSG00000197497	ZNF665	0	1.28302	Group3
ENSG00000168874	ATOH8	-0.393565	0.703054	Group3
ENSG00000269556	TMEM185A	0.199031	0.776198	Group3
ENSG00000105122	RASAL3	0.0625173	0.640837	Group3
ENSG00000106328	FSCN3	0	1.32423	Group3
ENSG00000140284	SLC27A2	0.137187	0.779203	Group3
ENSG00000138395	CDK15	0.542817	0.995672	Group3
ENSG00000163453	IGFBP7	0.343255	0.727159	Group3
ENSG00000131711	MAP1B	-0.0123042	0.959916	Group3
ENSG00000167748	KLK1	0	1.02314	Group3
ENSG00000137133	HINT2	0	0.792772	Group3
ENSG00000054598	FOXC1	0.0234788	0.614348	Group3
ENSG00000105204	DYRK1B	0.13475	0.827787	Group3
ENSG00000115641	FHL2	0	0.835359	Group3
ENSG00000109881	CCDC34	0.100363	0.669724	Group3
ENSG00000100416	TRMU	0.209426	0.95668	Group3
ENSG00000102796	DHRS12	-0.319705	0.66711	Group3
ENSG00000197603	CPLANE1	0.103571	0.628701	Group3
ENSG00000118922	KLF12	0	1.35659	Group3
ENSG00000169397	RNASE3	0.550797	1.22902	Group3
ENSG00000171121	KCNMB3	-0.0209423	0.675997	Group3
ENSG00000123485	HJURP	0.644736	0.888935	Group3
ENSG00000087586	AURKA	0.21033	0.613658	Group3
ENSG00000128165	ADM2	0	0.667786	Group3
ENSG00000251322	SHANK3	0	1.09546	Group3
ENSG00000172232	AZU1	0.381636	1.42266	Group3
ENSG00000163491	NEK10	0	0.692787	Group3
ENSG00000132005	RFX1	-0.130738	0.60895	Group3
ENSG00000179750	APOBEC3B	0.585808	1.32132	Group3
ENSG00000138336	TET1	0.838597	0.983377	Group3
ENSG00000167619	TMEM145	0	0.754757	Group3
ENSG00000275183	LENG9	0.390346	0.787068	Group3
ENSG00000169385	RNASE2	0.64321	0.896364	Group3
ENSG00000125510	OPRL1	0.0198136	0.755327	Group3
ENSG00000051341	POLQ	0.190582	0.835518	Group3
ENSG00000131386	GALNT15	0	0.921322	Group3
ENSG00000187720	THSD4	0	0.687633	Group3
ENSG00000145386	CCNA2	0.974845	0.603053	Group3
ENSG00000102743	SLC25A15	-0.278549	0.69602	Group3
ENSG00000188171	ZNF626	0.0367253	0.663444	Group3
ENSG00000255587	RAB44	0.673003	0.767546	Group3
ENSG00000145936	KCNMB1	0	0.758376	Group3
ENSG00000143367	TUFT1	-0.494802	0.606195	Group3
ENSG00000172985	SH3RF3	-0.451184	0.814065	Group3
ENSG00000170049	KCNAB3	-0.254574	0.967668	Group3
ENSG00000163735	CXCL5	-0.781954	0.998485	Group3
ENSG00000130702	LAMA5	0.0268814	0.599061	Group3
ENSG00000005381	MPO	0.526647	0.978092	Group3
ENSG00000131067	GGT7	0.115395	0.694935	Group3
ENSG00000156500	PABIR3	-0.0681913	0.64477	Group3
ENSG00000174136	RGMB	0	0.853002	Group3
ENSG00000138623	SEMA7A	0.662488	0.842701	Group3
ENSG00000157613	CREB3L1	-0.393871	0.715987	Group3
ENSG00000175946	KLHL38	0	0.903514	Group3
ENSG00000167968	DNASE1L2	0	0.915953	Group3
ENSG00000110811	P3H3	0	0.590576	Group3
ENSG00000168026	TTC21A	-0.687252	0.612355	Group3
ENSG00000162396	PARS2	-0.43827	0.695473	Group3
ENSG00000257704	INAFM1	-0.284913	0.888935	Group3
ENSG00000105610	KLF1	0	0.620655	Group3
ENSG00000168916	ZNF608	-0.0325647	0.674784	Group3
ENSG00000070371	CLTCL1	0.441119	0.651148	Group3
ENSG00000157388	CACNA1D	-0.469303	0.637863	Group3
ENSG00000099365	STX1B	-0.262432	1.13907	Group3
ENSG00000174371	EXO1	0.959147	0.742422	Group3
ENSG00000134291	TMEM106C	0.078036	0.664402	Group3
ENSG00000112139	MDGA1	0	0.951185	Group3
ENSG00000196605	ZNF846	-0.280397	0.80802	Group3
ENSG00000158234	FAIM	0	0.776291	Group3
ENSG00000118507	AKAP7	0.632412	0.607011	Group3
ENSG00000271383	NBPF19	0.121235	0.769926	Group3
ENSG00000196415	PRTN3	0.87736	1.15304	Group3
ENSG00000127533	F2RL3	-0.499228	0.853713	Group3
ENSG00000172602	RND1	0	0.621156	Group3
ENSG00000082438	COBLL1	-0.0225311	0.622482	Group3
ENSG00000148655	LRMDA	0.245004	0.604861	Group3
ENSG00000164066	INTU	-0.364438	0.71043	Group3
ENSG00000136449	MYCBPAP	0	1.49323	Group3
ENSG00000132330	SCLY	0.0426536	0.74682	Group3
ENSG00000154358	OBSCN	-0.253658	0.815682	Group3
ENSG00000177283	FZD8	-0.354003	0.721104	Group3
ENSG00000184619	KRBA2	-0.586554	0.818861	Group3
ENSG00000239857	GET4	0.268658	0.75963	Group3
ENSG00000167967	E4F1	-0.305273	0.813072	Group3
ENSG00000119866	BCL11A	0.479028	0.61843	Group3
ENSG00000188649	CC2D2B	-0.782083	1.07817	Group3
ENSG00000126262	FFAR2	0.481372	0.694537	Group3
ENSG00000159915	ZNF233	0	0.744061	Group3
ENSG00000148702	HABP2	0	1.30065	Group3
ENSG00000166033	HTRA1	0	0.685137	Group3
ENSG00000166165	CKB	0.853459	0.792227	Group3
ENSG00000121621	KIF18A	0.315265	0.832333	Group3
ENSG00000187994	RINL	0.533202	0.824202	Group3
ENSG00000144406	UNC80	-0.913969	0.686561	Group3
ENSG00000161653	NAGS	0	0.769926	Group3
ENSG00000111057	KRT18	0	0.622726	Group3
ENSG00000166963	MAP1A	0.231282	1.01024	Group3
ENSG00000144893	MED12L	-0.337229	0.893533	Group3
ENSG00000175063	UBE2C	0.462863	0.85607	Group3
ENSG00000197457	STMN3	-0.739494	1.2132	Group3
ENSG00000174099	MSRB3	0.606542	0.600738	Group3
ENSG00000157168	NRG1	-0.582469	1.24469	Group3
ENSG00000183208	GDPGP1	-0.333988	0.654714	Group3
ENSG00000090238	YPEL3	0.284285	0.641438	Group3
ENSG00000079337	RAPGEF3	-0.246766	1.04484	Group3
ENSG00000198225	FKBP1C	0	0.632686	Group3
ENSG00000172006	ZNF554	-0.449771	0.643213	Group3
ENSG00000196653	ZNF502	0	1.28586	Group3
ENSG00000269313	MAGIX	-0.16214	0.888051	Group3
ENSG00000198948	MFAP3L	0.775788	0.906808	Group3
ENSG00000107736	CDH23	-0.396795	1.37986	Group3
ENSG00000105136	ZNF419	0.631386	0.609747	Group3
ENSG00000187860	CCDC157	0	1.2683	Group3
ENSG00000114853	ZBTB47	-0.084336	0.587342	Group3
ENSG00000180758	GPR157	-0.616645	0.60033	Group3
ENSG00000239779	WBP1	-0.542664	0.597473	Group3
ENSG00000158715	SLC45A3	0.341801	0.926079	Group3
ENSG00000204681	GABBR1	0.00683388	1.11955	Group3
ENSG00000184232	OAF	0.329857	0.622294	Group3
ENSG00000186642	PDE2A	-0.23546	0.667763	Group3
ENSG00000177602	HASPIN	0.23019	0.867414	Group3
ENSG00000176401	EID2B	0.0195382	0.660292	Group3
ENSG00000077984	CST7	0.504169	0.852646	Group3
ENSG00000137070	IL11RA	0.0984282	0.585825	Group3
ENSG00000125388	GRK4	0.295869	0.592497	Group3
ENSG00000109846	CRYAB	0	0.614127	Group3
ENSG00000136379	ABHD17C	0	0.625225	Group3
ENSG00000137757	CASP5	0	0.895989	Group3
ENSG00000185885	IFITM1	0.418743	0.638635	Group3
ENSG00000131773	KHDRBS3	0	0.627844	Group3
ENSG00000154957	ZNF18	0.711695	0.586342	Group3
ENSG00000171476	HOPX	0.0304732	1.07656	Group3
ENSG00000132763	MMACHC	-0.598997	0.801026	Group3
ENSG00000198838	RYR3	-0.428202	1.31698	Group3
ENSG00000145284	SCD5	-0.991687	0.828465	Group3
ENSG00000164663	USP49	-0.173853	0.706367	Group3
ENSG00000185585	OLFML2A	0	0.767146	Group3
ENSG00000144278	GALNT13	0	1.31698	Group3
ENSG00000101871	MID1	0	1.42435	Group3
ENSG00000151136	ABTB3	0	0.690002	Group3
ENSG00000167550	RHEBL1	-0.157376	0.673104	Group3
ENSG00000165804	ZNF219	-0.791128	0.722094	Group3
ENSG00000196159	FAT4	0	0.667438	Group3
ENSG00000144395	CCDC150	0.232206	0.669889	Group3
ENSG00000139190	VAMP1	-0.315005	1.05332	Group3
ENSG00000182240	BACE2	0.847839	0.639985	Group3
ENSG00000162551	ALPL	-0.731101	0.745002	Group3
ENSG00000196684	HSH2D	0.642838	0.713338	Group3
ENSG00000173535	TNFRSF10C	0.292753	0.715145	Group3
ENSG00000166341	DCHS1	-0.00782179	0.70306	Group3
ENSG00000124334	IL9R	0.653938	1.34304	Group3
ENSG00000213889	PPM1N	0	0.732976	Group3
ENSG00000150667	FSIP1	0	1.16652	Group3
ENSG00000169105	CHST14	-0.416549	0.691923	Group3
ENSG00000174885	NLRP6	0.288053	0.687006	Group3
ENSG00000108515	ENO3	0.478488	0.670163	Group3
ENSG00000172824	CES4A	0	1.27091	Group3
ENSG00000135637	CCDC142	-0.354414	0.638004	Group3
ENSG00000108688	CCL7	0	0.84393	Group3
ENSG00000167895	TMC8	-0.0720716	0.617731	Group3
ENSG00000134668	SPOCD1	0	0.799844	Group3
ENSG00000182389	CACNB4	-0.981184	0.925196	Group3
ENSG00000164086	DUSP7	-0.444695	0.614836	Group3
ENSG00000105948	TTC26	0.24853	0.812245	Group3
ENSG00000102452	NALCN	0	0.876307	Group3
ENSG00000243678	NME2	0.887595	0.601237	Group3
ENSG00000137265	IRF4	0	0.725127	Group3
ENSG00000164251	F2RL1	-0.651018	0.602684	Group3
ENSG00000196218	RYR1	-0.401989	0.918791	Group3
ENSG00000107518	ATRNL1	0	1.55621	Group3
ENSG00000266173	STRADA	-0.379583	0.819829	Group3
ENSG00000167653	PSCA	0	0.618616	Group3
ENSG00000204427	ABHD16A	0.170913	0.840652	Group3
ENSG00000182378	PLCXD1	-0.280477	0.601891	Group3
ENSG00000111445	RFC5	0.0585732	0.661244	Group3
ENSG00000103260	METRN	-0.593184	0.881142	Group3
ENSG00000139044	B4GALNT3	-0.381448	0.761076	Group3
ENSG00000138411	HECW2	0.196323	1.02745	Group3
ENSG00000239264	TXNDC5	-0.0893037	1.26843	Group3
ENSG00000152582	SPEF2	0.296143	0.94846	Group3
ENSG00000132561	MATN2	0	1.06281	Group3
ENSG00000180871	CXCR2	0.223393	0.860465	Group3
ENSG00000180543	TSPYL5	0	0.918784	Group3
ENSG00000134321	RSAD2	0.20715	0.705047	Group3
ENSG00000058091	CDK14	0.452869	0.634836	Group3
ENSG00000096433	ITPR3	-0.253389	0.693645	Group3
ENSG00000182218	HHIPL1	0	0.62761	Group3
ENSG00000243477	NAA80	-0.293634	0.63863	Group3
ENSG00000243716	NPIPB5	0	0.613734	Group3
ENSG00000141756	FKBP10	0	0.751469	Group3
ENSG00000239382	ALKBH6	-0.564044	0.996077	Group3
ENSG00000163737	PF4	0	1.29608	Group3
ENSG00000185291	IL3RA	0.219195	0.796939	Group3
ENSG00000215883	CYB5RL	0.203797	0.770403	Group3
ENSG00000181035	SLC25A42	-0.164903	0.616704	Group3
ENSG00000250510	GPR162	-0.183386	0.623109	Group3
ENSG00000174951	FUT1	0	0.91302	Group3
ENSG00000155657	TTN	-0.931418	1.42264	Group3
ENSG00000168081	PNOC	0	0.623318	Group3
ENSG00000159307	SCUBE1	0.647218	1.02224	Group3
ENSG00000162591	MEGF6	-0.383244	1.06473	Group3
ENSG00000204390	HSPA1L	0.438141	0.687577	Group3
ENSG00000184185	KCNJ12	0	1.29055	Group3
ENSG00000141744	PNMT	0	0.918771	Group3
ENSG00000185614	INKA1	0.194374	0.761076	Group3
ENSG00000157456	CCNB2	0.325266	1.22243	Group3
ENSG00000149948	HMGA2	0	0.592633	Group3
ENSG00000186792	HYAL3	0.690159	1.15869	Group3
ENSG00000197561	ELANE	0.742307	0.717785	Group3
ENSG00000152413	HOMER1	-0.985794	0.875775	Group3
ENSG00000162804	SNED1	0	0.603098	Group3
ENSG00000168785	TSPAN5	0.213735	1.0816	Group3
ENSG00000248483	POU5F2	0	0.762414	Group3
ENSG00000188522	FAM83G	-0.640208	0.703832	Group3
ENSG00000159147	DONSON	0.24843	0.781767	Group3
ENSG00000120539	MASTL	0.296283	0.601761	Group3
ENSG00000172183	ISG20	0.718044	0.734225	Group3
ENSG00000126215	XRCC3	-0.712668	0.956144	Group3
ENSG00000071575	TRIB2	-0.8667	1.01272	Group3
ENSG00000184156	KCNQ3	0	0.743072	Group3
ENSG00000162733	DDR2	-0.614112	0.827893	Group3
ENSG00000262576	PCDHGA4	0	1.06444	Group3
ENSG00000116544	DLGAP3	0	1.30797	Group3
ENSG00000104067	TJP1	0	0.844449	Group3
ENSG00000100234	TIMP3	0	0.723361	Group3
ENSG00000156886	ITGAD	0	1.31129	Group3
ENSG00000105976	MET	-0.71131	0.643103	Group3
ENSG00000075218	GTSE1	-0.383821	0.9205	Group3
ENSG00000149573	MPZL2	0.377485	0.808136	Group3
ENSG00000100918	REC8	-0.321298	0.60711	Group3
ENSG00000183066	WBP2NL	-0.358811	0.865137	Group3
ENSG00000166173	LARP6	0	0.639898	Group3
ENSG00000083720	OXCT1	0.507994	0.640619	Group3
ENSG00000186487	MYT1L	-0.784148	0.739167	Group3
ENSG00000179348	GATA2	0.288195	0.762074	Group3
ENSG00000154654	NCAM2	-0.837378	0.643596	Group3
ENSG00000119862	LGALSL	-0.71927	1.48128	Group3
ENSG00000008277	ADAM22	-0.299912	0.635403	Group3
ENSG00000078098	FAP	0	0.782737	Group3
ENSG00000185561	TLCD2	0	0.715241	Group3
ENSG00000240891	PLCXD2	-0.362565	0.950331	Group3
ENSG00000188312	CENPP	0.0996788	0.837084	Group3
ENSG00000081985	IL12RB2	0	1.18113	Group3
ENSG00000197283	SYNGAP1	0.590259	0.623343	Group3
ENSG00000174564	IL20RB	0	0.898526	Group3
ENSG00000102683	SGCG	0	0.626313	Group3
ENSG00000161944	ASGR2	-0.226451	0.878966	Group3
ENSG00000189157	FAM47E	0	0.622272	Group3
ENSG00000047578	KATNIP	0.34353	0.597651	Group3
ENSG00000099364	FBXL19	-0.0797518	0.615063	Group3
ENSG00000112425	EPM2A	0.262836	0.777823	Group3
ENSG00000174501	ANKRD36C	0.140073	0.798524	Group3
ENSG00000272899	ATP6V1FNB	0	1.0452	Group3
ENSG00000109339	MAPK10	-0.95561	0.868389	Group3
ENSG00000204396	VWA7	0	1.31129	Group3
ENSG00000136378	ADAMTS7	0	1.36185	Group3
ENSG00000196267	ZNF836	-0.041714	0.602756	Group3
ENSG00000154016	GRAP	0.507375	0.633632	Group3
ENSG00000182557	SPNS3	0.849957	1.00651	Group3
ENSG00000170961	HAS2	0	1.20941	Group3
ENSG00000172572	PDE3A	0	0.99312	Group3
ENSG00000185347	TEDC1	-0.338428	1.07806	Group3
ENSG00000075223	SEMA3C	0	0.631999	Group3
ENSG00000168528	SERINC2	-0.335273	0.610096	Group3
ENSG00000214595	EML6	0	1.04544	Group3
ENSG00000221852	KRTAP1-5	0	0.825703	Group3
ENSG00000221866	PLXNA4	-0.573938	1.12513	Group3
ENSG00000101187	SLCO4A1	-0.664577	0.729195	Group3
ENSG00000104177	MYEF2	-0.00709593	0.598341	Group3
ENSG00000163751	CPA3	0.634176	0.691173	Group3
ENSG00000115457	IGFBP2	0.164808	0.74833	Group3
ENSG00000163577	EIF5A2	0	1.25288	Group3
ENSG00000160813	PPP1R35	-0.0896432	0.713149	Group3
ENSG00000115602	IL1RL1	0.629938	0.672013	Group3
ENSG00000186185	KIF18B	0.513434	1.17274	Group3
ENSG00000115598	IL1RL2	0	0.602684	Group3
ENSG00000182359	KBTBD3	0.176283	0.647701	Group3
ENSG00000183134	PTGDR2	0.695738	0.844185	Group3
ENSG00000005961	ITGA2B	0.455778	1.30246	Group3
ENSG00000184307	ZDHHC23	-0.740614	0.659557	Group3
ENSG00000256525	POLG2	0.394177	0.688924	Group3
ENSG00000185100	ADSS1	-0.597344	0.989264	Group3
ENSG00000176973	FAM89B	-0.288396	0.69968	Group3
ENSG00000073605	GSDMB	0	1.37971	Group3
ENSG00000178342	KCNG2	-0.173536	0.938724	Group3
ENSG00000147100	SLC16A2	0	0.771052	Group3
ENSG00000133246	PRAM1	0.275714	0.694877	Group3
ENSG00000177721	ANXA2R	0.584469	0.738675	Group3
ENSG00000130762	ARHGEF16	0	1.30498	Group3
ENSG00000005189	REXO5	0.587257	0.702363	Group3
ENSG00000188674	C2orf80	0	0.716077	Group3
ENSG00000166192	SENP8	-0.216494	0.647206	Group3
ENSG00000079841	RIMS1	0	1.34413	Group3
ENSG00000130487	KLHDC7B	0.187984	0.866804	Group3
ENSG00000248487	ABHD14A	0	0.827233	Group3
ENSG00000115461	IGFBP5	0	0.942484	Group3
ENSG00000196411	EPHB4	0.570899	0.686882	Group3
ENSG00000107485	GATA3	0	0.728861	Group3
ENSG00000103202	NME4	0.0337482	0.636449	Group3
ENSG00000164087	POC1A	-0.0241571	0.713317	Group3
ENSG00000186891	TNFRSF18	0	0.602542	Group3
ENSG00000178425	NT5DC1	0.162468	0.588357	Group3
ENSG00000178999	AURKB	0.412083	0.73176	Group3
ENSG00000008441	NFIX	-0.370262	0.599061	Group3
ENSG00000187266	EPOR	-0.584674	0.690559	Group3
ENSG00000099338	CATSPERG	-0.487338	0.739804	Group3
ENSG00000102359	SRPX2	0	0.708451	Group3
ENSG00000138778	CENPE	0.273486	0.808104	Group3
ENSG00000114315	HES1	-0.349666	0.907832	Group3
ENSG00000170956	CEACAM3	-0.111662	0.631999	Group3
ENSG00000085872	CHERP	-0.0685952	0.590131	Group3
ENSG00000164691	TAGAP	0.521302	0.610613	Group3
ENSG00000164038	SLC9B2	0.258644	0.630721	Group3
ENSG00000172748	ZNF596	0.30169	0.907976	Group3
ENSG00000001460	STPG1	-0.0685623	0.717875	Group3
ENSG00000174944	P2RY14	0.730375	0.819642	Group3
ENSG00000120262	CCDC170	0.625265	0.69384	Group3
ENSG00000049540	ELN	0	0.601224	Group3
ENSG00000144045	DQX1	0	0.621156	Group3
ENSG00000100321	SYNGR1	0.0527316	0.669053	Group3
ENSG00000114735	HEMK1	0.114908	0.676175	Group3
ENSG00000197982	C1orf122	-0.556673	0.657356	Group3
ENSG00000111671	SPSB2	-0.694843	0.737527	Group3
ENSG00000100448	CTSG	0.908919	1.17056	Group3
ENSG00000117114	ADGRL2	-0.717556	0.696426	Group3
ENSG00000100351	GRAP2	0.357829	1.32524	Group3
ENSG00000160229	ZNF66	1.54297	-0.632924	Group4
ENSG00000117461	PIK3R3	1.03963	-0.651469	Group4
ENSG00000143333	RGS16	1.11312	-0.7016	Group4
ENSG00000160050	CCDC28B	1.26361	-0.804406	Group4
ENSG00000188234	AGAP4	1.02606	-0.680558	Group4
ENSG00000160781	PAQR6	1.09194	-1.09497	Group4
ENSG00000124019	FAM124B	1.15087	-0.650238	Group4
ENSG00000122035	RASL11A	1.33952	-0.962108	Group4
ENSG00000187486	KCNJ11	-2.13969	0.977126	Group5
ENSG00000142303	ADAMTS10	-2.13522	1.27242	Group5
ENSG00000174844	DNAH12	-1.72614	0.808396	Group5
ENSG00000137094	DNAJB5	-1.16656	0.747645	Group5
ENSG00000138606	SHF	-1.00506	0.726207	Group5
ENSG00000179331	RAB39A	-1.16095	0.674765	Group5
ENSG00000132514	CLEC10A	-1.47602	0.731975	Group5
ENSG00000108700	CCL8	-1.4722	0.614051	Group5
ENSG00000125900	SIRPD	-3.57781	1.29055	Group5
ENSG00000162105	SHANK2	-2.49129	0.775243	Group5
ENSG00000141519	CCDC40	-1.1876	0.689017	Group5
ENSG00000145107	TM4SF19	-1.51126	0.932897	Group5
ENSG00000205038	PKHD1L1	-1.384	1.07817	Group5
ENSG00000186907	RTN4RL2	-1.01506	0.942695	Group5
ENSG00000163531	NFASC	-1.0731	0.66102	Group5
ENSG00000213366	GSTM2	-1.05728	0.690592	Group5
ENSG00000117016	RIMS3	-1.25097	1.23318	Group5
ENSG00000058335	RASGRF1	-1.72495	0.714919	Group5
ENSG00000105464	GRIN2D	-1.2463	0.883376	Group5
ENSG00000122224	LY9	-1.68045	0.671419	Group5
ENSG00000112541	PDE10A	-2.00477	1.21973	Group5
ENSG00000083067	TRPM3	-1.37091	1.32079	Group5
ENSG00000131459	GFPT2	-1.4205	0.842404	Group5
ENSG00000172638	EFEMP2	-1.10064	0.766821	Group5
ENSG00000144724	PTPRG	-1.65934	0.61453	Group5
ENSG00000115112	TFCP2L1	-1.25313	0.642786	Group5
ENSG00000129244	ATP1B2	-1.66476	0.621156	Group5
ENSG00000183853	KIRREL1	-1.16786	1.25352	Group5
ENSG00000065534	MYLK	-1.54962	1.17189	Group5
ENSG00000169855	ROBO1	-1.48925	0.728951	Group5
ENSG00000006071	ABCC8	-2.90081	0.909974	Group5
ENSG00000169245	CXCL10	-1.08791	1.40241	Group5
ENSG00000164199	ADGRV1	-1.26933	0.800176	Group5
ENSG00000074410	CA12	-1.0738	0.644331	Group5
ENSG00000138162	TACC2	-1.39274	0.767873	Group5
ENSG00000185499	MUC1	-1.49998	0.63104	Group5
ENSG00000100767	PAPLN	-1.07011	1.18178	Group5
ENSG00000142549	IGLON5	-2.67931	0.873184	Group5
ENSG00000259207	ITGB3	-1.72862	0.636183	Group5
ENSG00000064989	CALCRL	-1.41755	0.607358	Group5
ENSG00000101335	MYL9	-1.68302	0.710355	Group5
ENSG00000145708	CRHBP	-2.71081	0.858553	Group5
ENSG00000244734	HBB	-6.11699	0.737805	Group5
ENSG00000100276	RASL10A	-1.25397	0.793542	Group5
ENSG00000018408	WWTR1	-1.00136	0.801268	Group5
ENSG00000185567	AHNAK2	-1.17676	0.890062	Group5
ENSG00000123892	RAB38	-1.12241	0.644438	Group5
ENSG00000128805	ARHGAP22	-1.3083	0.752355	Group5
ENSG00000177238	TRIM72	-1.52554	0.730342	Group5
ENSG00000159216	RUNX1	-1.21457	0.874449	Group5
ENSG00000197653	DNAH10	-1.06604	1.40052	Group5
ENSG00000198691	ABCA4	-1.99067	0.726207	Group5
ENSG00000150760	DOCK1	-1.07398	0.859577	Group5
ENSG00000181029	TRAPPC5	-1.16563	0.887545	Group5
ENSG00000160145	KALRN	-1.63442	1.11132	Group5
ENSG00000140092	FBLN5	-3.05369	1.12979	Group5
ENSG00000185070	FLRT2	-1.29426	0.667239	Group5
ENSG00000166664	CHRFAM7A	-0.0874338	-1.18593	Group6
ENSG00000128581	IFT22	-0.699193	-0.916184	Group6
ENSG00000242498	ARPIN	-0.705382	-0.588772	Group6
ENSG00000166971	AKTIP	0.115636	-0.825987	Group6
ENSG00000138119	MYOF	0.325509	-0.703412	Group6
ENSG00000071246	VASH1	-0.521935	-0.680109	Group6
ENSG00000143387	CTSK	-0.17303	-0.972767	Group6
ENSG00000083544	TDRD3	-0.248725	-0.692675	Group6
ENSG00000276966	H4C5	0.316431	-0.752964	Group6
ENSG00000077152	UBE2T	0.597058	-0.650238	Group6
ENSG00000091490	SEL1L3	-0.234084	-0.797042	Group6
ENSG00000226742	HSBP1L1	0.63687	-0.663541	Group6
ENSG00000198729	PPP1R14C	-0.588685	-0.863526	Group6
ENSG00000124802	EEF1E1	-0.445826	-0.870105	Group6
ENSG00000050820	BCAR1	0.496882	-1.14585	Group6
ENSG00000130208	APOC1	0	-0.925883	Group6
ENSG00000113966	ARL6	-0.338069	-0.625707	Group6
ENSG00000140937	CDH11	0	-0.779049	Group6
ENSG00000110536	PTPMT1	-0.358671	-0.870086	Group6
ENSG00000187790	FANCM	0.240308	-0.72525	Group6
ENSG00000136848	DAB2IP	0.0858486	-0.85107	Group6
ENSG00000070961	ATP2B1	0.144961	-0.628423	Group6
ENSG00000111266	DUSP16	-0.0898482	-0.631786	Group6
ENSG00000143891	GALM	0.0401731	-1.23707	Group6
ENSG00000125814	NAPB	0.0788774	-0.654501	Group6
ENSG00000137502	RAB30	-0.445792	-1.02562	Group6
ENSG00000205927	OLIG2	0.834681	-1.01442	Group6
ENSG00000278540	ACACA	-0.0294401	-0.645675	Group6
ENSG00000141013	GAS8	-0.379753	-0.672049	Group6
ENSG00000278705	H4C2	0.24637	-0.731778	Group6
ENSG00000196526	AFAP1	0.186277	-0.884291	Group6
ENSG00000118418	HMGN3	0.0396252	-0.769991	Group6
ENSG00000136153	LMO7	0.135882	-0.628499	Group6
ENSG00000113522	RAD50	0.142349	-0.900887	Group6
ENSG00000137809	ITGA11	0	-1.20808	Group6
ENSG00000150637	CD226	-0.990593	-0.879146	Group6
ENSG00000153037	SRP19	0.628415	-0.5934	Group6
ENSG00000115657	ABCB6	0	-0.742866	Group6
ENSG00000143776	CDC42BPA	0	-0.8511	Group6
ENSG00000083807	SLC27A5	0.658281	-1.0523	Group6
ENSG00000106992	AK1	0	-0.889635	Group6
ENSG00000083857	FAT1	0	-1.1177	Group6
ENSG00000244242	IFITM10	0	-0.716356	Group6
ENSG00000183873	SCN5A	0.58032	-0.736458	Group6
ENSG00000159335	PTMS	-0.555459	-0.63444	Group6
ENSG00000114473	IQCG	0.0377974	-0.849825	Group6
ENSG00000164930	FZD6	0.540551	-0.599972	Group6
ENSG00000276085	CCL3L1	-0.189539	-0.956643	Group6
ENSG00000104936	DMPK	0	-0.724365	Group6
ENSG00000166073	GPR176	0	-0.827924	Group6
ENSG00000256229	ZNF486	0.599039	-0.687842	Group6
ENSG00000166147	FBN1	-0.0822164	-0.975341	Group6
ENSG00000023171	GRAMD1B	0.364824	-0.691008	Group6
ENSG00000249709	ZNF564	-0.514341	-0.961277	Group6
ENSG00000125885	MCM8	0.0671667	-0.697079	Group6
ENSG00000204228	HSD17B8	-0.706308	-0.717806	Group6
ENSG00000125124	BBS2	0.459749	-0.615895	Group6
ENSG00000074935	TUBE1	0.352435	-0.675749	Group6
ENSG00000118690	ARMC2	0.57287	-0.701968	Group6
ENSG00000166349	RAG1	-0.52219	-0.601328	Group6
ENSG00000151650	VENTX	0.47459	-0.717758	Group6
ENSG00000010818	HIVEP2	-0.570507	-0.622002	Group6
ENSG00000125351	UPF3B	0.197053	-0.694079	Group6
ENSG00000005469	CROT	-0.859729	-0.913563	Group6
ENSG00000147586	MRPS28	-0.0971256	-0.606935	Group6
ENSG00000125821	DTD1	-0.481088	-0.599403	Group6
ENSG00000139187	KLRG1	-0.236948	-0.765091	Group6
ENSG00000082512	TRAF5	-0.918497	-0.846358	Group6
ENSG00000103485	QPRT	-0.3116	-0.643941	Group6
ENSG00000133169	BEX1	0.541325	-1.3936	Group6
ENSG00000277161	PIGW	-0.714328	-0.769182	Group6
ENSG00000105875	WDR91	0.223369	-0.95302	Group6
ENSG00000175643	RMI2	0.841495	-0.716587	Group6
ENSG00000099194	SCD	0.0452062	-0.6584	Group6
ENSG00000205544	TMEM256	-0.226718	-0.738177	Group6
ENSG00000185716	MOSMO	0.0976473	-0.668652	Group6
ENSG00000125246	CLYBL	-0.816167	-1.16197	Group6
ENSG00000015568	RGPD5	0	-0.66707	Group6
ENSG00000180801	ARSJ	0	-0.809666	Group6
ENSG00000175048	ZDHHC14	-0.456643	-0.846552	Group6
ENSG00000255398	HCAR3	-0.0990043	-0.918203	Group6
ENSG00000128591	FLNC	0	-1.25237	Group6
ENSG00000155846	PPARGC1B	-0.168072	-0.626321	Group6
ENSG00000186814	ZSCAN30	0.723615	-0.644024	Group6
ENSG00000165424	ZCCHC24	0.180293	-0.589694	Group6
ENSG00000198734	F5	-0.367569	-0.640837	Group6
ENSG00000169570	DTWD2	0.444259	-0.719672	Group6
ENSG00000091844	RGS17	0	-0.616757	Group6
ENSG00000102802	MEDAG	0	-0.990926	Group6
ENSG00000154856	APCDD1	-0.51891	-1.1788	Group6
ENSG00000109674	NEIL3	0.0033083	-0.828551	Group6
ENSG00000165891	E2F7	-0.419192	-0.754684	Group6
ENSG00000173320	STOX2	-0.830913	-0.631405	Group6
ENSG00000186787	SPIN2B	0	-0.968731	Group6
ENSG00000196275	GTF2IRD2	0.236461	-0.755828	Group6
ENSG00000237651	C2orf74	0	-0.74435	Group6
ENSG00000184083	FAM120C	-0.0475812	-0.805708	Group6
ENSG00000129484	PARP2	-0.453398	-0.63556	Group6
ENSG00000095585	BLNK	-0.764388	-1.01008	Group6
ENSG00000105371	ICAM4	0.079257	-0.925058	Group6
ENSG00000213203	GIMAP1	-0.329783	-0.678249	Group6
ENSG00000115884	SDC1	0	-0.609329	Group6
ENSG00000187498	COL4A1	-0.029425	-1.0629	Group6
ENSG00000085840	ORC1	0.634534	-0.779263	Group6
ENSG00000178878	APOLD1	0.170333	-0.667335	Group6
ENSG00000166529	ZSCAN21	-0.614369	-1.04493	Group6
ENSG00000162851	TFB2M	0.716967	-0.632487	Group6
ENSG00000198648	STK39	-0.207451	-0.83657	Group6
ENSG00000143256	PFDN2	0.0149307	-0.726989	Group6
ENSG00000168779	SHOX2	0	-0.653541	Group6
ENSG00000131368	MRPS25	0.517629	-0.622826	Group6
ENSG00000155380	SLC16A1	0.531408	-0.614127	Group6
ENSG00000278129	ZNF8	0.400961	-0.731332	Group6
ENSG00000196263	ZNF471	-0.41378	-0.634442	Group6
ENSG00000158473	CD1D	0.110973	-0.993286	Group6
ENSG00000150938	CRIM1	-0.285923	-0.654761	Group6
ENSG00000163710	PCOLCE2	0	-0.770001	Group6
ENSG00000105131	EPHX3	0	-0.745968	Group6
ENSG00000164674	SYTL3	-0.389481	-1.14182	Group6
ENSG00000154511	DIPK1A	-0.358276	-0.659444	Group6
ENSG00000273542	H4C12	0.113483	-0.976406	Group6
ENSG00000066651	TRMT11	-0.207793	-0.729629	Group6
ENSG00000125520	SLC2A4RG	0.119473	-0.670014	Group6
ENSG00000274618	H4C6	0.278678	-0.635265	Group6
ENSG00000054793	ATP9A	0.0409153	-0.63276	Group6
ENSG00000121769	FABP3	0	-1.10098	Group6
ENSG00000046647	GEMIN8	0.171445	-0.63169	Group6
ENSG00000197061	H4C3	0.232545	-0.963194	Group6
ENSG00000162645	GBP2	-0.0385439	-0.725181	Group6
ENSG00000138678	GPAT3	0.590871	-1.18134	Group6
ENSG00000133256	PDE6B	-0.946279	-0.66716	Group6
ENSG00000173517	PEAK1	0.116658	-0.780543	Group6
ENSG00000076258	FMO4	-0.792534	-0.898068	Group6
ENSG00000143153	ATP1B1	-0.812021	-0.774397	Group6
ENSG00000052126	PLEKHA5	-0.541818	-0.645689	Group6
ENSG00000166896	ATP23	0.259594	-0.711208	Group6
ENSG00000163818	LZTFL1	0.236919	-0.85115	Group6
ENSG00000145569	OTULINL	0.0176804	-1.0669	Group6
ENSG00000158691	ZSCAN12	0.0705293	-0.644917	Group6
ENSG00000075131	TIPIN	0.238113	-0.837729	Group6
ENSG00000135249	RINT1	-0.517317	-0.696591	Group6
ENSG00000151470	C4orf33	-0.0977337	-0.63149	Group6
ENSG00000227268	KLLN	-0.860837	-0.696035	Group6
ENSG00000154359	LONRF1	0.14974	-0.66029	Group6
ENSG00000102043	MTMR8	0.116139	-0.807581	Group6
ENSG00000205323	SARNP	0.246446	-0.702017	Group6
ENSG00000152661	GJA1	0	-0.789534	Group6
ENSG00000086848	ALG9	-0.311328	-0.676364	Group6
ENSG00000178127	NDUFV2	0.47676	-0.720123	Group6
ENSG00000075336	TIMM21	-0.679389	-0.624942	Group6
ENSG00000163935	SFMBT1	-0.0216383	-0.627075	Group6
ENSG00000151881	TMEM267	-0.542013	-0.7177	Group6
ENSG00000175764	TTLL11	-0.375426	-0.849373	Group6
ENSG00000100288	CHKB	0	-0.688894	Group6
ENSG00000035115	SH3YL1	-0.467592	-0.630588	Group6
ENSG00000117174	ZNHIT6	0.0526641	-0.813013	Group6
ENSG00000175106	TVP23C	0.821201	-0.67499	Group6
ENSG00000174109	C16orf91	0.00855043	-0.69648	Group6
ENSG00000140043	PTGR2	-0.328518	-0.609632	Group6
ENSG00000137869	CYP19A1	-0.57633	-0.701192	Group6
ENSG00000182621	PLCB1	-0.488733	-0.624762	Group6
ENSG00000162825	NBPF20	0	-1.08203	Group6
ENSG00000166171	DPCD	0	-0.736304	Group6
ENSG00000105366	SIGLEC8	0.682068	-1.09532	Group6
ENSG00000101916	TLR8	0.220057	-0.799327	Group6
ENSG00000106853	PTGR1	-0.0744501	-0.662761	Group6
ENSG00000151876	FBXO4	-0.240134	-0.899624	Group6
ENSG00000196497	IPO4	0	-0.631405	Group6
ENSG00000024526	DEPDC1	0.285095	-0.707027	Group6
ENSG00000162836	ACP6	0.427954	-0.666592	Group6
ENSG00000125648	SLC25A23	-0.5882	-0.840603	Group6
ENSG00000241685	ARPC1A	0.318598	-0.64659	Group6
ENSG00000118113	MMP8	0.202819	-0.969966	Group6
ENSG00000185480	PARPBP	0.0653944	-0.753513	Group6
ENSG00000049769	PPP1R3F	-0.0999961	-0.692686	Group6
ENSG00000228696	ARL17B	0.0609996	-0.772437	Group6
ENSG00000153531	ADPRHL1	0.155321	-0.80777	Group6
ENSG00000196074	SYCP2	0.418552	-0.721127	Group6
ENSG00000155970	MICU3	0.143069	-0.824143	Group6
ENSG00000110881	ASIC1	0	-0.732894	Group6
ENSG00000161911	TREML1	0	-1.28701	Group6
ENSG00000064199	SPA17	0.714291	-0.77272	Group6
ENSG00000182224	CYB5D1	-0.166584	-0.681263	Group6
ENSG00000015479	MATR3	-0.0846053	-0.738873	Group6
ENSG00000035141	FAM136A	-0.00323427	-0.587655	Group6
ENSG00000168899	VAMP5	-0.264596	-1.07101	Group6
ENSG00000182810	DDX28	0.328711	-0.613046	Group6
ENSG00000133739	LRRCC1	-0.404223	-0.606645	Group6
ENSG00000138772	ANXA3	0.577931	-0.701513	Group6
ENSG00000147996	ZNG1E	-0.576727	-0.596362	Group6
ENSG00000101955	SRPX	0	-0.827924	Group6
ENSG00000035499	DEPDC1B	0.705713	-0.901595	Group6
ENSG00000129048	ACKR4	0	-0.781691	Group6
ENSG00000118520	ARG1	0.141424	-0.828551	Group6
ENSG00000162614	NEXN	0	-0.750704	Group6
ENSG00000170113	NIPA1	-0.753108	-0.841464	Group6
ENSG00000111186	WNT5B	0	-0.864378	Group6
ENSG00000198056	PRIM1	0.688641	-0.995812	Group6
ENSG00000147408	CSGALNACT1	-0.0941368	-0.589412	Group6
ENSG00000173960	UBXN2A	0.192606	-0.777993	Group6
ENSG00000171174	RBKS	0.546917	-0.712272	Group6
ENSG00000135185	TMEM243	0.0929639	-0.690448	Group6
ENSG00000167670	CHAF1A	-0.0697951	-0.660856	Group6
ENSG00000100479	POLE2	0.338529	-0.646577	Group6
ENSG00000146197	SCUBE3	-0.537628	-0.953354	Group6
ENSG00000161929	SCIMP	-0.889886	-0.679016	Group6
ENSG00000183578	TNFAIP8L3	-0.605107	-1.18806	Group6
ENSG00000163155	LYSMD1	0	-1.28182	Group6
ENSG00000127954	STEAP4	-0.358421	-0.641791	Group6
ENSG00000132394	EEFSEC	-0.386574	-0.862563	Group6
ENSG00000144369	FAM171B	0.15385	-0.675674	Group6
ENSG00000171984	SHLD1	0.423689	-0.749048	Group6
ENSG00000054219	LY75	0.711971	-0.660146	Group6
ENSG00000136098	NEK3	-0.223736	-0.64486	Group6
ENSG00000164465	DCBLD1	0	-0.714333	Group6
ENSG00000117543	DPH5	-0.409457	-0.808007	Group6
ENSG00000112159	MDN1	0.462884	-0.78998	Group6
ENSG00000175463	TBC1D10C	0.184818	-1.01816	Group6
ENSG00000132004	FBXW9	-0.748251	-0.887901	Group6
ENSG00000087995	METTL2A	-0.10242	-0.867164	Group6
ENSG00000163359	COL6A3	-0.220481	-0.588471	Group6
ENSG00000112294	ALDH5A1	-0.55428	-1.44954	Group6
ENSG00000165507	DEPP1	-0.0920395	-0.590509	Group6
ENSG00000156795	NTAQ1	-0.137712	-0.649774	Group6
ENSG00000174177	CTU2	-0.0566483	-0.648604	Group6
ENSG00000088766	CRLS1	-0.45887	-1.12642	Group6
ENSG00000198246	SLC29A3	0.0842763	-0.664948	Group6
ENSG00000134897	BIVM	0.487437	-0.760048	Group6
ENSG00000181649	PHLDA2	-0.554441	-0.731415	Group6
ENSG00000143178	TBX19	-0.296146	-0.675389	Group6
ENSG00000142396	ERVK3-1	0.361985	-0.589691	Group6
ENSG00000100522	GNPNAT1	-0.288476	-0.604157	Group6
ENSG00000158806	NPM2	0	-0.844079	Group6
ENSG00000182704	TSKU	0	-0.886406	Group6
ENSG00000147535	PLPP5	-0.325916	-0.654533	Group6
ENSG00000135338	LCA5	0.332906	-0.792525	Group6
ENSG00000101638	ST8SIA5	-0.490473	-0.63114	Group6
ENSG00000102024	PLS3	0	-0.629524	Group6
ENSG00000145908	ZNF300	0.530195	-0.638067	Group6
ENSG00000172878	METAP1D	-0.787797	-0.594299	Group6
ENSG00000119714	GPR68	-1.75861	0.542634	Group7
ENSG00000175445	LPL	-1.29562	-0.355559	Group7
ENSG00000146409	SLC18B1	-1.7266	-0.54025	Group7
ENSG00000183087	GAS6	-1.66358	0.22234	Group7
ENSG00000214063	TSPAN4	-1.06134	0.216285	Group7
ENSG00000114013	CD86	-1.04577	-0.177475	Group7
ENSG00000169908	TM4SF1	-2.68167	0.0838848	Group7
ENSG00000050767	COL23A1	-1.19715	0.249824	Group7
ENSG00000106991	ENG	-1.04765	0.338649	Group7
ENSG00000173372	C1QA	-2.07816	0.0226245	Group7
ENSG00000156011	PSD3	-1.01898	0.0835214	Group7
ENSG00000108679	LGALS3BP	-1.03188	0.430768	Group7
ENSG00000173369	C1QB	-2.16925	-0.0181895	Group7
ENSG00000158270	COLEC12	-1.72911	0.471086	Group7
ENSG00000177807	KCNJ10	-4.08559	0	Group7
ENSG00000183963	SMTN	-1.38034	-0.477724	Group7
ENSG00000173599	PC	-1.2224	-0.261706	Group7
ENSG00000186815	TPCN1	-1.0967	0.00727989	Group7
ENSG00000173068	BNC2	-1.82539	0.0113896	Group7
ENSG00000176046	NUPR1	-1.87409	0.091911	Group7
ENSG00000142279	WTIP	-3.82284	0	Group7
ENSG00000112874	NUDT12	-1.41283	0.00921676	Group7
ENSG00000179163	FUCA1	-1.33369	0.0114582	Group7
ENSG00000114251	WNT5A	-1.76733	-0.1137	Group7
ENSG00000157150	TIMP4	-1.01842	0.291304	Group7
ENSG00000188060	RAB42	-2.01635	0.0604685	Group7
ENSG00000173166	RAPH1	-1.87383	-0.41579	Group7
ENSG00000151491	EPS8	-1.24201	-0.19565	Group7
ENSG00000079308	TNS1	-1.00153	0.0328359	Group7
ENSG00000006704	GTF2IRD1	-3.47854	-0.0291292	Group7
ENSG00000158186	MRAS	-2.1333	-0.438288	Group7
ENSG00000120896	SORBS3	-2.18982	-0.0389724	Group7
ENSG00000157483	MYO1E	-1.56415	-0.118874	Group7
ENSG00000142173	COL6A2	-2.32905	0.262344	Group7
ENSG00000103184	SEC14L5	-1.18506	0.0983074	Group7
ENSG00000100985	MMP9	-1.46944	0.355769	Group7
ENSG00000166927	MS4A7	-1.71647	0.0274979	Group7
ENSG00000087116	ADAMTS2	-1.34336	0.0325963	Group7
ENSG00000179630	LACC1	-1.03769	0.111835	Group7
ENSG00000167291	TBC1D16	-1.61566	0.360938	Group7
ENSG00000188042	ARL4C	-2.24174	-0.0905473	Group7
ENSG00000168268	NT5DC2	-1.64855	0.252028	Group7
ENSG00000115825	PRKD3	-1.00909	-0.365991	Group7
ENSG00000240184	PCDHGC3	-1.80581	0.180401	Group7
ENSG00000172380	GNG12	-1.70398	-0.0552963	Group7
ENSG00000129422	MTUS1	-2.20667	-0.262591	Group7
ENSG00000170873	MTSS1	-1.39285	0.447194	Group7
ENSG00000105711	SCN1B	-1.71822	0.294668	Group7
ENSG00000074416	MGLL	-1.55026	-0.144104	Group7
ENSG00000107798	LIPA	-1.14629	-0.423415	Group7
ENSG00000131203	IDO1	-1.88112	0	Group7
ENSG00000171659	GPR34	-1.15755	-0.247926	Group7
ENSG00000075275	CELSR1	-1.66762	0.136854	Group7
ENSG00000197077	KIAA1671	-1.34884	0.4409	Group7
ENSG00000146192	FGD2	-1.77377	-0.128923	Group7
ENSG00000142156	COL6A1	-1.78082	0.161047	Group7
ENSG00000136960	ENPP2	-1.74964	-0.286397	Group7
ENSG00000113140	SPARC	-1.70133	-0.223541	Group7
ENSG00000092068	SLC7A8	-1.22127	0.15234	Group7
ENSG00000174600	CMKLR1	-2.14367	-0.0971834	Group7
ENSG00000105609	LILRB5	-1.64023	0.237436	Group7
ENSG00000146070	PLA2G7	-1.594	-0.197621	Group7
ENSG00000166068	SPRED1	-1.66775	-0.0171079	Group7
ENSG00000125787	GNRH2	-4.39809	0	Group7
ENSG00000165637	VDAC2	-1.21181	0.016286	Group7
ENSG00000178226	PRSS36	-1.32296	0.197626	Group7
ENSG00000007264	MATK	-1.23671	0.035075	Group7
ENSG00000140968	IRF8	-1.19436	-0.291556	Group7
ENSG00000187474	FPR3	-1.66408	-0.00779294	Group7
ENSG00000010327	STAB1	-1.907	0.373575	Group7
ENSG00000110077	MS4A6A	-1.39665	0.140905	Group7
ENSG00000172037	LAMB2	-1.25098	0.20175	Group7
ENSG00000134853	PDGFRA	-2.28219	0.124048	Group7
ENSG00000178573	MAF	-1.33627	0.114204	Group7
ENSG00000134539	KLRD1	-4.12613	0	Group7
ENSG00000157227	MMP14	-1.16711	0.409317	Group7
ENSG00000079215	SLC1A3	-1.88778	-0.156641	Group7
ENSG00000151746	BICD1	-1.13475	0.297258	Group7
ENSG00000198682	PAPSS2	-1.64665	0.221406	Group7
ENSG00000124491	F13A1	-1.57229	0.265963	Group7
ENSG00000100379	KCTD17	-1.496	-0.18153	Group7
ENSG00000163528	CHCHD4	-1.07161	0.0197253	Group7
ENSG00000175899	A2M	-2.05886	-0.540878	Group7
ENSG00000004846	ABCB5	-4.31873	0	Group7
ENSG00000181019	NQO1	-1.66832	-0.214811	Group7
ENSG00000109501	WFS1	-1.50387	0.0797016	Group7
ENSG00000141655	TNFRSF11A	-1.24529	0.0234692	Group7
ENSG00000198121	LPAR1	-1.05529	-0.406449	Group7
ENSG00000167994	RAB3IL1	-1.544	0.279954	Group7
ENSG00000133561	GIMAP6	-1.29204	0.148084	Group7
ENSG00000146072	TNFRSF21	-1.18234	0.467854	Group7
ENSG00000082397	EPB41L3	-1.64071	-0.0604152	Group7
ENSG00000171227	TMEM37	-1.87338	-0.110811	Group7
ENSG00000108846	ABCC3	-1.02401	0.0712274	Group7
ENSG00000108691	CCL2	-1.39441	0.203156	Group7
ENSG00000159403	C1R	-2.04762	-0.355121	Group7
ENSG00000090659	CD209	-1.80332	0.248901	Group7
ENSG00000152767	FARP1	-2.04679	0.323956	Group7
ENSG00000076351	SLC46A1	-2.126	0.199596	Group7
ENSG00000186827	TNFRSF4	-3.70746	-0.133161	Group7
ENSG00000066855	MTFR1	-1.01503	0.355762	Group7
ENSG00000099250	NRP1	-1.41251	0.0295686	Group7
ENSG00000153071	DAB2	-1.01374	0.161516	Group7
ENSG00000119865	CNRIP1	-1.72641	0.114345	Group7
ENSG00000135047	CTSL	-1.69706	0.260336	Group7
ENSG00000165752	STK32C	-1.52325	0.00945243	Group7
ENSG00000165949	IFI27	-1.00474	-0.148047	Group7
ENSG00000088827	SIGLEC1	-1.12625	0.475453	Group7
ENSG00000186318	BACE1	-1.4358	-0.0911576	Group7
ENSG00000168938	PPIC	-1.42009	-0.381825	Group7
ENSG00000167600	CYP2S1	-1.95719	0.183991	Group7
ENSG00000168275	COA6	-1.69569	-0.1722	Group7
ENSG00000102575	ACP5	-1.24542	-0.162974	Group7
ENSG00000103855	CD276	-1.10881	-0.156624	Group7
ENSG00000135540	NHSL1	-1.02643	0.163029	Group7
ENSG00000197632	SERPINB2	-1.50351	0.429022	Group7
ENSG00000196998	WDR45	-1.19897	0.174643	Group7
ENSG00000184988	TMEM106A	-1.12577	0.132372	Group7
ENSG00000173210	ABLIM3	-1.71038	0.347126	Group7
ENSG00000085063	CD59	-1.1185	-0.142886	Group7
ENSG00000165338	HECTD2	-1.53758	-0.51929	Group7
ENSG00000184060	ADAP2	-1.02619	0.192037	Group7
ENSG00000002587	HS3ST1	-1.4391	0.384565	Group7
ENSG00000130513	GDF15	-1.25984	0.343686	Group7
ENSG00000103966	EHD4	-1.1353	0.14396	Group7
ENSG00000110079	MS4A4A	-1.93571	0.0833075	Group7
ENSG00000197629	MPEG1	-1.52733	-0.0545699	Group7
ENSG00000151117	TMEM86A	-1.20785	-0.0839851	Group7
ENSG00000250722	SELENOP	-1.76753	0.191954	Group7
ENSG00000038945	MSR1	-1.41999	0.0759264	Group7
ENSG00000126243	LRFN3	-1.91163	-0.173489	Group7
ENSG00000170469	SPATA24	-1.61523	-0.537247	Group7
ENSG00000267534	S1PR2	-1.62423	0.237042	Group7
ENSG00000139926	FRMD6	-4.50934	-0.188131	Group7
ENSG00000198840	MT-ND3	-1.50886	0.031123	Group7
ENSG00000134531	EMP1	-1.31268	0.312236	Group7
ENSG00000178562	CD28	-3.9585	-0.437866	Group7
ENSG00000106211	HSPB1	-1.03987	-0.0143474	Group7
ENSG00000087842	PIR	-1.72353	-0.483591	Group7
ENSG00000158714	SLAMF8	-1.81278	0.0227106	Group7
ENSG00000118200	CAMSAP2	-1.29362	0.0217417	Group7
ENSG00000137491	SLCO2B1	-1.75874	0.244421	Group7
ENSG00000123989	CHPF	-1.12951	-0.0178543	Group7
ENSG00000163251	FZD5	-1.07142	-0.00834088	Group7
ENSG00000170293	CMTM8	-1.44438	-0.207826	Group7
ENSG00000171094	ALK	-2.59658	-0.407788	Group7
ENSG00000037280	FLT4	-2.83146	0	Group7
ENSG00000038427	VCAN	-1.03225	0.0187535	Group7
ENSG00000100979	PLTP	-2.19754	0.456285	Group7
ENSG00000141540	TTYH2	-1.10729	-0.0630194	Group7
ENSG00000133800	LYVE1	-1.73067	0.0559395	Group7
ENSG00000117245	KIF17	-1.72572	0.110316	Group7
ENSG00000118292	C1orf54	-2.60979	-0.554295	Group7
ENSG00000167601	AXL	-1.64208	-0.156223	Group7
ENSG00000082781	ITGB5	-2.10668	-0.0248831	Group7
ENSG00000101000	PROCR	-1.64971	0.213642	Group7
ENSG00000197635	DPP4	-1.88997	-0.488746	Group7
ENSG00000117643	MAN1C1	-1.46704	0.458283	Group7
ENSG00000178718	RPP25	-1.25723	0.296935	Group7
ENSG00000087077	TRIP6	-1.57077	-0.0104059	Group7
ENSG00000134247	PTGFRN	-1.4349	-0.317348	Group7
ENSG00000106066	CPVL	-1.36815	-0.193499	Group7
ENSG00000162745	OLFML2B	-1.70491	0.465753	Group7
ENSG00000133574	GIMAP4	-1.39084	0.135129	Group7
ENSG00000166278	C2	-1.64943	0.555549	Group7
ENSG00000109436	TBC1D9	-1.45315	-0.0865595	Group7
ENSG00000205726	ITSN1	-1.15377	0.0123394	Group7
ENSG00000133216	EPHB2	-1.32511	0.041199	Group7
ENSG00000170927	PKHD1	-3.65794	0	Group7
ENSG00000177575	CD163	-1.39641	-0.0435767	Group7
ENSG00000254858	MPV17L2	-1.46596	0.469143	Group7
ENSG00000108960	MMD	-1.21024	-0.0894407	Group7
ENSG00000185532	PRKG1	-3.21336	0	Group7
ENSG00000149418	ST14	-1.11922	-0.125404	Group7
ENSG00000196935	SRGAP1	-2.03044	0.409015	Group7
ENSG00000132481	TRIM47	-2.44022	0.179138	Group7
ENSG00000013016	EHD3	-1.3298	0.286083	Group7
ENSG00000131015	ULBP2	-4.20878	0.159017	Group7
ENSG00000180340	FZD2	-1.62445	-0.0875	Group7
ENSG00000156535	CD109	-1.67537	-0.29669	Group7
ENSG00000155254	MARVELD1	-1.00006	-0.0667264	Group7
ENSG00000106366	SERPINE1	-1.41649	0.0416258	Group7
ENSG00000203747	FCGR3A	-1.20066	0.0845196	Group7
ENSG00000117318	ID3	-1.3466	0.209045	Group7
ENSG00000169313	P2RY12	-1.41114	0.577876	Group7
ENSG00000135931	ARMC9	-1.83634	-0.28136	Group7
ENSG00000155659	VSIG4	-1.24937	0.201541	Group7
ENSG00000169439	SDC2	-1.67715	-0.24036	Group7
ENSG00000132669	RIN2	-1.04969	0.12132	Group7
ENSG00000119681	LTBP2	-1.6298	0.011525	Group7
ENSG00000004799	PDK4	-1.49417	-0.158355	Group7
ENSG00000110042	DTX4	-1.991	-0.16168	Group7
ENSG00000149257	SERPINH1	-1.03473	0.121157	Group7
ENSG00000120708	TGFBI	-1.11241	0.200746	Group7
ENSG00000074964	ARHGEF10L	-2.2836	0.175653	Group7
ENSG00000159189	C1QC	-2.09016	0.0468793	Group7
ENSG00000071242	RPS6KA2	-1.42894	0.115857	Group7
ENSG00000109452	INPP4B	-1.17417	0.501947	Group7
ENSG00000019169	MARCO	-2.13828	0.439909	Group7
ENSG00000141753	IGFBP4	-1.64834	0.360128	Group7
ENSG00000169604	ANTXR1	-1.67623	0.234054	Group7
ENSG00000162512	SDC3	-1.30762	0.287326	Group7
ENSG00000100600	LGMN	-2.14806	-0.100282	Group7
ENSG00000049130	KITLG	-1.82339	-0.0854795	Group7
ENSG00000164125	GASK1B	-1.68731	-0.486767	Group7
ENSG00000134028	ADAMDEC1	-1.64384	0.130753	Group7
ENSG00000186818	LILRB4	-1.90922	0.17743	Group7
ENSG00000105928	GSDME	-1.72887	-0.0312838	Group7
ENSG00000171631	P2RY6	-1.33569	-0.149633	Group7
ENSG00000131095	GFAP	-3.05597	0	Group7
ENSG00000253910	PCDHGB2	-1.01822	-0.0969786	Group7
ENSG00000157985	AGAP1	-1.34634	-0.118511	Group7
ENSG00000138080	EMILIN1	-1.75933	0.0864683	Group7
ENSG00000159640	ACE	-1.60009	0.183075	Group7
ENSG00000156711	MAPK13	-1.42217	0.117422	Group7
ENSG00000177675	CD163L1	-1.4899	-0.0199151	Group7
ENSG00000162894	FCMR	-1.48788	0.280506	Group7
ENSG00000164684	ZNF704	-1.40526	-0.134089	Group7
ENSG00000154122	ANKH	-1.82987	-0.50541	Group7
ENSG00000119457	SLC46A2	-3.44624	0.464529	Group7
ENSG00000162494	LRRC38	-3.32331	0	Group7
ENSG00000129538	RNASE1	-1.94649	0.362341	Group7
ENSG00000180061	TMEM150B	-1.43831	0.534914	Group7
ENSG00000152689	RASGRP3	-1.57959	-0.201854	Group7
ENSG00000184719	RNLS	-1.2329	-0.159291	Group7
ENSG00000181804	SLC9A9	-1.54478	0.0110504	Group7
ENSG00000168994	PXDC1	-1.94993	-0.156965	Group7
ENSG00000118596	SLC16A7	-1.16697	0.296647	Group7
ENSG00000162461	SLC25A34	-4.13284	0.0589105	Group7
ENSG00000182326	C1S	-1.4623	-0.499814	Group7
ENSG00000169255	B3GALNT1	-3.62931	0.0850498	Group7
ENSG00000118257	NRP2	-1.5241	-0.141702	Group7
ENSG00000153208	MERTK	-1.59196	0.302885	Group7
ENSG00000182578	CSF1R	-1.57517	0.121465	Group7
ENSG00000143369	ECM1	-1.77701	0.415424	Group7
ENSG00000116649	SRM	-1.12104	0.0121432	Group7
ENSG00000132970	WASF3	-1.03592	-0.847363	Group8
ENSG00000111199	TRPV4	-1.20956	-0.919776	Group8
ENSG00000118849	RARRES1	-1.94029	-0.685759	Group8
ENSG00000275385	CCL18	-1.90232	-0.639939	Group8
ENSG00000073464	CLCN4	-3.19374	-0.94911	Group8
ENSG00000187098	MITF	-1.0421	-0.680255	Group8
ENSG00000120457	KCNJ5	-2.35316	-1.48551	Group8
ENSG00000116667	C1orf21	-1.38159	-0.757784	Group8
ENSG00000118785	SPP1	-2.28305	-0.823712	Group8
ENSG00000118523	CCN2	-3.93932	-0.763691	Group8
ENSG00000112394	SLC16A10	-1.4617	-0.585992	Group8
ENSG00000162496	DHRS3	-2.4768	-0.659937	Group8
ENSG00000144649	GASK1A	-4.12613	-0.598219	Group8
ENSG00000164935	DCSTAMP	-1.76476	-1.08045	Group8
ENSG00000123213	NLN	-1.03956	-0.594284	Group8
ENSG00000120337	TNFSF18	-1.1282	-1.55128	Group8
ENSG00000057468	MSH4	-1.38243	-0.796242	Group8
ENSG00000136235	GPNMB	-1.86198	-0.650809	Group8
ENSG00000050344	NFE2L3	-1.12029	-0.755435	Group8
ENSG00000165092	ALDH1A1	-1.24356	-1.79441	Group8
ENSG00000130203	APOE	-4.21951	-1.69866	Group8
ENSG00000135914	HTR2B	-1.66829	-0.651088	Group8
ENSG00000111799	COL12A1	-1.79724	-1.58462	Group8
ENSG00000117525	F3	-1.03268	-0.758543	Group8
ENSG00000196878	LAMB3	-1.64071	-0.594467	Group8
ENSG00000135929	CYP27A1	-1.26143	-1.11972	Group8
ENSG00000095970	TREM2	-1.91292	-0.593873	Group8
ENSG00000180155	LYNX1	-3.54246	-0.612926	Group8
ENSG00000121690	DEPDC7	-1.36014	-0.660716	Group8
ENSG00000145949	MYLK4	-1.48869	-1.10188	Group8

## Sheet: shRUNX1 vs. dnFOS
shRUNX1 vs. dnFOS
ensID	geneID	shRUNX1	dnFOS	Group
ENSG00000213316	LTC4S	1.0292	0.795469	Group1
ENSG00000133627	ACTR3B	1.02293	0.661758	Group1
ENSG00000168243	GNG4	1.47399	0.840054	Group1
ENSG00000005187	ACSM3	1.04757	1.06884	Group1
ENSG00000167034	NKX3-1	1.18856	0.987594	Group1
ENSG00000188610	FAM72B	1.28194	0.839799	Group1
ENSG00000129951	PLPPR3	1.39932	1.10142	Group1
ENSG00000179859	RNF227	1.08727	0.847291	Group1
ENSG00000129173	E2F8	1.16852	1.04383	Group1
ENSG00000093009	CDC45	1.10698	0.643578	Group1
ENSG00000198520	ARMH1	1.11756	1.23839	Group1
ENSG00000121895	TMEM156	1.24584	0.83731	Group1
ENSG00000134594	RAB33A	1.0682	0.646935	Group1
ENSG00000179388	EGR3	1.0828	1.01603	Group1
ENSG00000101412	E2F1	1.02237	0.737264	Group1
ENSG00000161905	ALOX15	1.06309	-0.495921	Group2
ENSG00000237440	ZNF737	1.28954	0.137813	Group2
ENSG00000134184	GSTM1	1.03796	-0.0856315	Group2
ENSG00000030419	IKZF2	1.46689	-0.354171	Group2
ENSG00000166024	R3HCC1L	1.03884	-0.055227	Group2
ENSG00000182141	ZNF708	1.2402	-0.38752	Group2
ENSG00000135426	TESPA1	1.13859	-0.385857	Group2
ENSG00000138829	FBN2	1.09219	0.248126	Group2
ENSG00000104369	JPH1	1.02751	-0.127235	Group2
ENSG00000188396	DYNLT4	1.42717	-0.55009	Group2
ENSG00000134201	GSTM5	1.69238	0.410226	Group2
ENSG00000159618	ADGRG5	1.20272	0.477662	Group2
ENSG00000166803	PCLAF	1.28651	0.247228	Group2
ENSG00000100427	MLC1	1.43507	0.17611	Group2
ENSG00000130684	ZNF337	1.03343	0.079605	Group2
ENSG00000111696	NT5DC3	1.08389	-0.480632	Group2
ENSG00000152926	ZNF117	1.13136	-0.0693239	Group2
ENSG00000134489	HRH4	1.53985	0	Group2
ENSG00000121053	EPX	1.18011	0.549857	Group2
ENSG00000153234	NR4A2	1.19399	-0.179282	Group2
ENSG00000174718	RESF1	1.09505	0.049928	Group2
ENSG00000054392	HHAT	0	0.616453	Group3
ENSG00000143367	TUFT1	-0.494802	0.666531	Group3
ENSG00000169607	CKAP2L	0.229309	0.826138	Group3
ENSG00000100362	PVALB	0	0.591121	Group3
ENSG00000143797	MBOAT2	-0.777786	0.621685	Group3
ENSG00000145386	CCNA2	0.974845	0.713252	Group3
ENSG00000122188	LAX1	0.90325	0.745332	Group3
ENSG00000164106	SCRG1	0	0.669987	Group3
ENSG00000169857	AVEN	0.255733	0.671421	Group3
ENSG00000198785	GRIN3A	0.310879	0.762745	Group3
ENSG00000257594	GALNT4	0.230375	0.603488	Group3
ENSG00000150782	IL18	0.440346	0.717429	Group3
ENSG00000175063	UBE2C	0.462863	0.814886	Group3
ENSG00000072571	HMMR	0.411679	0.635076	Group3
ENSG00000196605	ZNF846	-0.280397	0.640052	Group3
ENSG00000184619	KRBA2	-0.586554	0.710225	Group3
ENSG00000214954	LRRC69	-0.0241372	0.709237	Group3
ENSG00000217930	PAM16	0	0.765268	Group3
ENSG00000080031	PTPRH	0	0.592052	Group3
ENSG00000100918	REC8	-0.321298	0.689303	Group3
ENSG00000174951	FUT1	0	0.709722	Group3
ENSG00000198089	SFI1	-0.461748	0.67337	Group3
ENSG00000205978	NYNRIN	0	0.819309	Group3
ENSG00000137962	ARHGAP29	0	1.29661	Group3
ENSG00000100092	SH3BP1	0.125618	0.603246	Group3
ENSG00000106404	CLDN15	-0.861841	0.60686	Group3
ENSG00000119508	NR4A3	0.540026	0.634828	Group3
ENSG00000142583	SLC2A5	0.426122	0.777562	Group3
ENSG00000157680	DGKI	-0.935606	0.715011	Group3
ENSG00000178150	ZNF114	0	0.98465	Group3
ENSG00000162747	FCGR3B	-0.894662	1.03965	Group3
ENSG00000149516	MS4A3	0.552679	0.710477	Group3
ENSG00000156970	BUB1B	0.26172	0.783701	Group3
ENSG00000121310	ECHDC2	-0.531028	0.841331	Group3
ENSG00000188394	GPR21	0	0.636454	Group3
ENSG00000145362	ANK2	0	0.658629	Group3
ENSG00000266173	STRADA	-0.379583	0.590956	Group3
ENSG00000023839	ABCC2	-0.383549	0.905696	Group3
ENSG00000144182	LIPT1	0.173167	0.85675	Group3
ENSG00000232593	KANTR	-0.0406711	1.01864	Group3
ENSG00000005249	PRKAR2B	0	0.613737	Group3
ENSG00000164176	EDIL3	0	0.780505	Group3
ENSG00000135476	ESPL1	0.244089	1.05738	Group3
ENSG00000007968	E2F2	0.562446	0.674827	Group3
ENSG00000128918	ALDH1A2	0.354705	0.969685	Group3
ENSG00000143786	CNIH3	0	0.739902	Group3
ENSG00000164066	INTU	-0.364438	1.09095	Group3
ENSG00000258315	C17orf49	0	0.642167	Group3
ENSG00000186185	KIF18B	0.513434	1.63378	Group3
ENSG00000166348	USP54	-0.262167	1.01993	Group3
ENSG00000263961	RHEX	0.848892	0.92178	Group3
ENSG00000102683	SGCG	0	0.607625	Group3
ENSG00000278558	TMEM191B	0	0.65686	Group3
ENSG00000088970	KIZ	-0.0314921	0.590598	Group3
ENSG00000047634	SCML1	0.193619	0.601447	Group3
ENSG00000115457	IGFBP2	0.164808	0.745133	Group3
ENSG00000159496	RGL4	0.760013	0.659032	Group3
ENSG00000067113	PLPP1	0.470436	0.600788	Group3
ENSG00000148773	MKI67	-0.367277	0.735886	Group3
ENSG00000182557	SPNS3	0.849957	0.833602	Group3
ENSG00000164485	IL22RA2	0.751267	0.640819	Group3
ENSG00000115602	IL1RL1	0.629938	0.674635	Group3
ENSG00000180871	CXCR2	0.223393	0.893763	Group3
ENSG00000183048	SLC25A10	0.000829192	1.08868	Group3
ENSG00000131747	TOP2A	0.471145	0.833177	Group3
ENSG00000176401	EID2B	0.0195382	0.897393	Group3
ENSG00000186314	PRELID2	0.161657	0.852626	Group3
ENSG00000174371	EXO1	0.959147	1.29462	Group3
ENSG00000172062	SMN1	-0.0397397	0.742603	Group3
ENSG00000171408	PDE7B	-0.41912	0.653285	Group3
ENSG00000128274	A4GALT	0	0.691847	Group3
ENSG00000182240	BACE2	0.847839	0.704185	Group3
ENSG00000074966	TXK	0.715645	0.641596	Group3
ENSG00000137807	KIF23	0.288228	1.00916	Group3
ENSG00000175946	KLHL38	0	0.670661	Group3
ENSG00000213906	LTB4R2	0.059239	0.84649	Group3
ENSG00000070814	TCOF1	-0.422111	0.600833	Group3
ENSG00000137098	SPAG8	0	0.910189	Group3
ENSG00000112425	EPM2A	0.262836	0.953374	Group3
ENSG00000167524	RSKR	-0.602414	1.20536	Group3
ENSG00000180938	ZNF572	0.111458	0.783406	Group3
ENSG00000126016	AMOT	0.0885402	1.08228	Group3
ENSG00000142731	PLK4	0.561603	0.858823	Group3
ENSG00000075218	GTSE1	-0.383821	0.863322	Group3
ENSG00000111671	SPSB2	-0.694843	0.672883	Group3
ENSG00000239382	ALKBH6	-0.564044	1.19276	Group3
ENSG00000232629	HLA-DQB2	-0.409688	0.672771	Group3
ENSG00000134690	CDCA8	0.23838	0.70041	Group3
ENSG00000109846	CRYAB	0	0.764881	Group3
ENSG00000222011	FAM185A	0.340125	0.733607	Group3
ENSG00000235272	RAMACL	0	0.635944	Group3
ENSG00000187266	EPOR	-0.584674	0.611076	Group3
ENSG00000078018	MAP2	0	0.87652	Group3
ENSG00000150667	FSIP1	0	0.630523	Group3
ENSG00000115461	IGFBP5	0	0.654083	Group3
ENSG00000105708	ZNF14	0.37874	0.601131	Group3
ENSG00000172575	RASGRP1	-0.11986	0.78823	Group3
ENSG00000172159	FRMD3	0.213216	1.08045	Group3
ENSG00000139734	DIAPH3	0.280978	0.648428	Group3
ENSG00000005381	MPO	0.526647	1.22871	Group3
ENSG00000177692	DNAJC28	0.140413	0.585701	Group3
ENSG00000166436	TRIM66	0.698421	0.688701	Group3
ENSG00000254505	CHMP4A	0	0.863052	Group3
ENSG00000123405	NFE2	0.259837	0.658253	Group3
ENSG00000073605	GSDMB	0	1.23571	Group3
ENSG00000176681	LRRC37A	0	0.992434	Group3
ENSG00000176222	ZNF404	-0.419206	0.603923	Group3
ENSG00000172731	LRRC20	0	1.39452	Group3
ENSG00000198203	SULT1C2	0	0.656375	Group3
ENSG00000101057	MYBL2	0.52119	0.610687	Group3
ENSG00000011426	ANLN	0.623253	0.660304	Group3
ENSG00000158234	FAIM	0	1.08467	Group3
ENSG00000047410	TPR	-0.0218868	0.628293	Group3
ENSG00000149573	MPZL2	0.377485	0.594355	Group3
ENSG00000161643	SIGLEC16	-0.820125	0.790081	Group3
ENSG00000231256	CFAP97D1	0	0.600163	Group3
ENSG00000065923	SLC9A7	0.349633	0.671438	Group3
ENSG00000100490	CDKL1	0.454465	0.675982	Group3
ENSG00000178665	ZNF713	0	1.18528	Group3
ENSG00000197603	CPLANE1	0.103571	0.846631	Group3
ENSG00000197561	ELANE	0.742307	1.10024	Group3
ENSG00000161888	SPC24	0.206593	0.950534	Group3
ENSG00000169495	HTRA4	0	0.751026	Group3
ENSG00000162676	GFI1	0.703212	0.912536	Group3
ENSG00000123219	CENPK	0.953128	0.672297	Group3
ENSG00000143847	PPFIA4	0	0.762258	Group3
ENSG00000183763	TRAIP	0.210622	0.590011	Group3
ENSG00000254093	PINX1	0.264828	0.764007	Group3
ENSG00000153165	RGPD3	0	0.672588	Group3
ENSG00000175164	ABO	-0.0506796	0.767638	Group3
ENSG00000109943	CRTAM	0	0.856979	Group3
ENSG00000100234	TIMP3	0	0.671708	Group3
ENSG00000082438	COBLL1	-0.0225311	0.746837	Group3
ENSG00000158023	CFAP251	-0.796181	0.955457	Group3
ENSG00000126215	XRCC3	-0.712668	0.613301	Group3
ENSG00000162437	RAVER2	0.141304	0.722318	Group3
ENSG00000131355	ADGRE3	0.342391	0.861232	Group3
ENSG00000152380	FAM151B	0.293329	0.795655	Group3
ENSG00000171992	SYNPO	0	0.726761	Group3
ENSG00000148356	LRSAM1	-0.407446	0.630713	Group3
ENSG00000138336	TET1	0.838597	1.13757	Group3
ENSG00000005189	REXO5	0.587257	0.58503	Group3
ENSG00000273136	NBPF26	-0.39711	0.911941	Group3
ENSG00000171621	SPSB1	0.314542	0.72215	Group3
ENSG00000196562	SULF2	-0.113175	0.69043	Group3
ENSG00000143443	C1orf56	0	0.695334	Group3
ENSG00000051341	POLQ	0.190582	1.22878	Group3
ENSG00000132613	MTSS2	-0.12372	0.649179	Group3
ENSG00000213221	DNLZ	0	0.604791	Group3
ENSG00000154358	OBSCN	-0.253658	0.588332	Group3
ENSG00000140090	SLC24A4	-0.654852	0.710746	Group3
ENSG00000089505	CMTM1	-0.00791613	0.923634	Group3
ENSG00000286522	H3C2	0.666526	0.617613	Group3
ENSG00000141577	CEP131	-0.127945	0.669532	Group3
ENSG00000104267	CA2	-0.422271	1.72694	Group3
ENSG00000151687	ANKAR	-0.2698	0.854562	Group3
ENSG00000266338	NBPF15	0.286182	0.862016	Group3
ENSG00000183979	NPB	0	0.615718	Group3
ENSG00000144677	CTDSPL	0.258619	0.808679	Group3
ENSG00000196415	PRTN3	0.87736	1.25736	Group3
ENSG00000178386	ZNF223	0	0.8345	Group3
ENSG00000071575	TRIB2	-0.8667	0.905558	Group3
ENSG00000176809	LRRC37A3	0.219018	0.618961	Group3
ENSG00000273703	H2BC14	0.581378	0.766171	Group3
ENSG00000115163	CENPA	0.335885	0.800626	Group3
ENSG00000178127	NDUFV2	0.47676	0.645907	Group3
ENSG00000162551	ALPL	-0.731101	1.41013	Group3
ENSG00000003147	ICA1	-0.209376	0.642484	Group3
ENSG00000088325	TPX2	0.499945	0.672859	Group3
ENSG00000196476	C20orf96	-0.790954	0.796724	Group3
ENSG00000161914	ZNF653	-0.291927	0.660968	Group3
ENSG00000179750	APOBEC3B	0.585808	1.37345	Group3
ENSG00000189171	S100A13	0	0.837254	Group3
ENSG00000196456	ZNF775	0.642932	1.14116	Group3
ENSG00000162804	SNED1	0	1.10509	Group3
ENSG00000145014	TMEM44	0.866367	0.665132	Group3
ENSG00000163482	STK36	0.593836	0.819326	Group3
ENSG00000037757	MRI1	-0.696206	0.675451	Group3
ENSG00000159588	CCDC17	0	0.629754	Group3
ENSG00000146426	TIAM2	-0.242261	0.845523	Group3
ENSG00000166582	CENPV	0.180049	0.743731	Group3
ENSG00000174137	FAM53A	0	1.10789	Group3
ENSG00000099994	SUSD2	0	1.18997	Group3
ENSG00000148655	LRMDA	0.245004	0.753242	Group3
ENSG00000065328	MCM10	-0.00407127	0.592669	Group3
ENSG00000147174	GCNA	0	0.858484	Group3
ENSG00000185818	NAT8L	0	1.03688	Group3
ENSG00000161929	SCIMP	-0.889886	0.824159	Group3
ENSG00000129295	DNAAF11	-0.737424	0.585734	Group3
ENSG00000132763	MMACHC	-0.598997	0.647404	Group3
ENSG00000151632	AKR1C2	0	1.11745	Group3
ENSG00000131979	GCH1	-0.235182	0.686113	Group3
ENSG00000122687	MRM2	0	0.851303	Group3
ENSG00000163535	SGO2	0.261316	0.691123	Group3
ENSG00000131480	AOC2	-0.810624	0.733007	Group3
ENSG00000198795	ZNF521	0	1.07522	Group3
ENSG00000123485	HJURP	0.644736	0.802624	Group3
ENSG00000099365	STX1B	-0.262432	0.993918	Group3
ENSG00000134146	DPH6	-0.592229	0.616417	Group3
ENSG00000112984	KIF20A	0.632159	0.605484	Group3
ENSG00000161996	WDR90	-0.424381	0.756341	Group3
ENSG00000105552	BCAT2	-0.359426	0.617963	Group3
ENSG00000186792	HYAL3	0.690159	0.632811	Group3
ENSG00000107890	ANKRD26	0.48366	0.716635	Group3
ENSG00000007312	CD79B	0	0.736732	Group3
ENSG00000171848	RRM2	0.714165	0.614037	Group3
ENSG00000153283	CD96	0.433378	0.728967	Group3
ENSG00000182389	CACNB4	-0.981184	0.886039	Group3
ENSG00000136531	SCN2A	0.147675	0.994708	Group3
ENSG00000068489	PRR11	-0.289111	0.859443	Group3
ENSG00000139160	ETFBKMT	0.659673	0.614686	Group3
ENSG00000139971	ARMH4	0	0.906897	Group3
ENSG00000090889	KIF4A	0.030495	0.909964	Group3
ENSG00000107736	CDH23	-0.396795	0.988087	Group3
ENSG00000130702	LAMA5	0.0268814	0.628825	Group3
ENSG00000187068	C3orf70	0.820786	0.833684	Group3
ENSG00000168612	ZSWIM1	-0.025061	0.920396	Group3
ENSG00000186952	TMEM232	-0.488623	0.879342	Group3
ENSG00000010219	DYRK4	-0.0974588	0.648657	Group3
ENSG00000255374	TAS2R43	0	0.958971	Group3
ENSG00000177225	GATD1	-0.253516	0.674875	Group3
ENSG00000126217	MCF2L	0	0.777845	Group3
ENSG00000103995	CEP152	0.352742	0.865873	Group3
ENSG00000198435	NRARP	0	0.613324	Group3
ENSG00000139190	VAMP1	-0.315005	0.612831	Group3
ENSG00000145794	MEGF10	0	0.963002	Group3
ENSG00000133246	PRAM1	0.275714	0.816764	Group3
ENSG00000186193	SAPCD2	-0.37018	0.660267	Group3
ENSG00000165474	GJB2	0.962099	1.26194	Group3
ENSG00000107331	ABCA2	-0.834358	0.590777	Group3
ENSG00000135437	RDH5	0	0.629857	Group3
ENSG00000177602	HASPIN	0.23019	1.00771	Group3
ENSG00000169248	CXCL11	-0.738218	0.921631	Group3
ENSG00000068976	PYGM	0	1.01439	Group3
ENSG00000188191	PRKAR1B	-0.27355	0.974973	Group3
ENSG00000196208	GREB1	-0.892192	0.666278	Group3
ENSG00000145287	PLAC8	0.421527	0.696688	Group3
ENSG00000105137	SYDE1	0	0.646935	Group3
ENSG00000143452	HORMAD1	-0.483611	0.693179	Group3
ENSG00000119725	ZNF410	0.230467	0.673062	Group3
ENSG00000177688	SUMO4	0	0.851209	Group3
ENSG00000184937	WT1	-0.216447	0.94674	Group3
ENSG00000172613	RAD9A	-0.345607	0.61563	Group3
ENSG00000239839	DEFA3	0	0.836714	Group3
ENSG00000138617	PARP16	-0.294021	0.596394	Group3
ENSG00000146350	TBC1D32	-0.0352376	0.88861	Group3
ENSG00000173480	ZNF417	0.39943	0.741142	Group3
ENSG00000111981	ULBP1	0	0.964972	Group3
ENSG00000158528	PPP1R9A	0	1.06585	Group3
ENSG00000125266	EFNB2	-0.030451	0.760833	Group3
ENSG00000273983	H3C8	0.58862	1.05277	Group3
ENSG00000081923	ATP8B1	0	1.09552	Group3
ENSG00000178999	AURKB	0.412083	0.683837	Group3
ENSG00000114841	DNAH1	0.109172	0.676043	Group3
ENSG00000196684	HSH2D	0.642838	0.648005	Group3
ENSG00000135220	UGT2A3	0.273149	0.655871	Group3
ENSG00000197124	ZNF682	0	0.640099	Group3
ENSG00000160345	PIERCE1	0	0.775821	Group3
ENSG00000035664	DAPK2	0.0921181	0.675611	Group3
ENSG00000197417	SHPK	0.73137	0.998953	Group3
ENSG00000146858	ZC3HAV1L	0	1.03457	Group3
ENSG00000120329	SLC25A2	0	0.889925	Group3
ENSG00000196976	LAGE3	-0.330787	0.712799	Group3
ENSG00000139055	ERP27	0.483037	0.743461	Group3
ENSG00000180549	FUT7	0.329688	1.18919	Group3
ENSG00000176208	ATAD5	0.0427639	0.636823	Group3
ENSG00000116885	OSCP1	-0.311504	0.694722	Group3
ENSG00000140287	HDC	-0.86715	0.646935	Group3
ENSG00000189337	KAZN	0	0.793742	Group3
ENSG00000100359	SGSM3	0	0.76103	Group3
ENSG00000167550	RHEBL1	-0.157376	0.768764	Group3
ENSG00000164008	C1orf50	0.430003	0.763817	Group3
ENSG00000173930	SLCO4C1	0.539325	0.751238	Group3
ENSG00000122223	CD244	0.577204	1.36242	Group3
ENSG00000146205	ANO7	-0.294291	0.895375	Group3
ENSG00000101194	SLC17A9	-0.67701	0.741306	Group3
ENSG00000204316	MRPL38	0	0.597202	Group3
ENSG00000119397	CNTRL	0.552838	1.01154	Group3
ENSG00000174446	SNAPC5	-0.00358979	0.618084	Group3
ENSG00000138449	SLC40A1	0.738358	1.20294	Group3
ENSG00000206559	ZCWPW2	0.991109	0.683837	Group3
ENSG00000213714	FAM209B	0	1.09048	Group3
ENSG00000172232	AZU1	0.381636	0.848947	Group3
ENSG00000204852	TCTN1	0.0710688	0.676167	Group3
ENSG00000132196	HSD17B7	-0.504532	0.947211	Group3
ENSG00000127993	RBM48	-0.00261743	0.844878	Group3
ENSG00000070371	CLTCL1	0.441119	0.634966	Group3
ENSG00000111206	FOXM1	0.356725	0.66796	Group3
ENSG00000120949	TNFRSF8	0.364172	0.686437	Group3
ENSG00000125459	MSTO1	-0.097009	0.701523	Group3
ENSG00000183208	GDPGP1	-0.333988	0.730978	Group3
ENSG00000142235	LMTK3	-0.0349342	0.644361	Group3
ENSG00000120051	CFAP58	0	0.879342	Group3
ENSG00000183066	WBP2NL	-0.358811	1.2156	Group3
ENSG00000179698	WDR97	-0.265609	0.914547	Group3
ENSG00000131089	ARHGEF9	-0.137837	0.613867	Group3
ENSG00000175161	CADM2	0	0.728967	Group3
ENSG00000163704	PRRT3	0	0.649179	Group3
ENSG00000137070	IL11RA	0.0984282	1.0217	Group3
ENSG00000186010	NDUFA13	-0.442005	0.936699	Group3
ENSG00000170667	RASA4B	0	0.789261	Group3
ENSG00000265817	FSBP	0	0.618332	Group3
ENSG00000198673	TAFA2	0.2704	0.645376	Group3
ENSG00000138778	CENPE	0.273486	0.617399	Group3
ENSG00000155034	FBXL18	0.250568	0.601773	Group3
ENSG00000188649	CC2D2B	-0.782083	1.02669	Group3
ENSG00000155542	SETD9	0.289373	0.62182	Group3
ENSG00000070404	FSTL3	0.447492	0.95236	Group3
ENSG00000105376	ICAM5	-0.898429	0.682855	Group3
ENSG00000149554	CHEK1	0.27023	0.851617	Group3
ENSG00000204228	HSD17B8	-0.706308	0.748604	Group3
ENSG00000100448	CTSG	0.908919	1.32195	Group3
ENSG00000122035	RASL11A	1.33952	-0.80924	Group4
ENSG00000137720	C11orf1	1.28447	-0.731988	Group4
ENSG00000160229	ZNF66	1.54297	-0.634094	Group4
ENSG00000160145	KALRN	-1.63442	0.887916	Group5
ENSG00000253958	CLDN23	-1.67064	0.588474	Group5
ENSG00000067191	CACNB1	-1.33541	0.683933	Group5
ENSG00000018408	WWTR1	-1.00136	0.717345	Group5
ENSG00000240303	ACAD11	-1.15632	0.662969	Group5
ENSG00000173068	BNC2	-1.82539	0.936478	Group5
ENSG00000214456	PLIN5	-1.00003	0.738806	Group5
ENSG00000100767	PAPLN	-1.07011	1.33636	Group5
ENSG00000100167	SEPTIN3	-1.09354	0.780698	Group5
ENSG00000131203	IDO1	-1.88112	1.353	Group5
ENSG00000145708	CRHBP	-2.71081	0.646521	Group5
ENSG00000159216	RUNX1	-1.21457	0.69337	Group5
ENSG00000165092	ALDH1A1	-1.24356	0.661507	Group5
ENSG00000142303	ADAMTS10	-2.13522	0.697291	Group5
ENSG00000140511	HAPLN3	-1.12081	1.10731	Group5
ENSG00000179331	RAB39A	-1.16095	0.667543	Group5
ENSG00000118849	RARRES1	-1.94029	0.862617	Group5
ENSG00000177238	TRIM72	-1.52554	0.684002	Group5
ENSG00000169245	CXCL10	-1.08791	1.2964	Group5
ENSG00000163710	PCOLCE2	0	-1.01851	Group6
ENSG00000143570	SLC39A1	0	-0.93376	Group6
ENSG00000205927	OLIG2	0.834681	-0.937732	Group6
ENSG00000187626	ZKSCAN4	0.327661	-0.685597	Group6
ENSG00000172780	RAB43	-0.0560929	-0.796052	Group6
ENSG00000170558	CDH2	0	-1.31625	Group6
ENSG00000105327	BBC3	-0.353788	-0.620421	Group6
ENSG00000056558	TRAF1	0.818083	-0.592156	Group6
ENSG00000152463	OLAH	-0.120543	-0.736512	Group6
ENSG00000204291	COL15A1	0	-0.61591	Group6
ENSG00000196507	TCEAL3	0.0567026	-1.14247	Group6
ENSG00000167487	KLHL26	0.150173	-0.59521	Group6
ENSG00000226314	ZKSCAN8P1	0	-1.11257	Group6
ENSG00000118690	ARMC2	0.57287	-0.635771	Group6
ENSG00000164683	HEY1	0	-0.665598	Group6
ENSG00000197980	LEKR1	0.00393742	-0.840978	Group6
ENSG00000101188	NTSR1	-0.0883101	-0.678762	Group6
ENSG00000185163	DDX51	-0.282849	-0.675628	Group6
ENSG00000167670	CHAF1A	-0.0697951	-0.632913	Group6
ENSG00000256269	HMBS	-0.385076	-0.640307	Group6
ENSG00000119943	PYROXD2	-0.451075	-0.820165	Group6
ENSG00000114446	IFT57	0.283587	-0.652384	Group6
ENSG00000204262	COL5A2	-0.970462	-0.804072	Group6
ENSG00000121236	TRIM6	-0.70782	-0.590861	Group6
ENSG00000166250	CLMP	0	-0.937551	Group6
ENSG00000174307	PHLDA3	-0.497244	-0.67306	Group6
ENSG00000157152	SYN2	0.439073	-0.798538	Group6
ENSG00000095066	HOOK2	0.0907503	-0.608635	Group6
ENSG00000154359	LONRF1	0.14974	-0.59255	Group6
ENSG00000101004	NINL	0	-1.10025	Group6
ENSG00000167772	ANGPTL4	-0.808338	-0.900047	Group6
ENSG00000138685	FGF2	0	-0.843509	Group6
ENSG00000162836	ACP6	0.427954	-0.65183	Group6
ENSG00000019144	PHLDB1	-0.804356	-0.652818	Group6
ENSG00000106034	CPED1	0	-1.19564	Group6
ENSG00000284753	EEF1AKMT4	-0.0488273	-0.794273	Group6
ENSG00000104783	KCNN4	-0.144289	-0.624088	Group6
ENSG00000042317	SPATA7	0.760916	-1.05152	Group6
ENSG00000108821	COL1A1	0.115902	-1.25234	Group6
ENSG00000170425	ADORA2B	-0.0997203	-0.643606	Group6
ENSG00000241360	PDXP	0	-0.609361	Group6
ENSG00000240972	MIF	0.183916	-1.21625	Group6
ENSG00000141665	FBXO15	0	-0.591917	Group6
ENSG00000198276	UCKL1	-0.027451	-0.846735	Group6
ENSG00000008441	NFIX	-0.370262	-0.845303	Group6
ENSG00000157404	KIT	0	-0.589194	Group6
ENSG00000151093	OXSM	0.624006	-0.944166	Group6
ENSG00000111305	GSG1	0	-1.10721	Group6
ENSG00000122786	CALD1	-0.566056	-0.696594	Group6
ENSG00000090097	PCBP4	0.84237	-0.915004	Group6
ENSG00000150687	PRSS23	-0.863103	-1.21403	Group6
ENSG00000188674	C2orf80	0	-1.22476	Group6
ENSG00000102802	MEDAG	0	-1.52154	Group6
ENSG00000131386	GALNT15	0	-0.828537	Group6
ENSG00000176055	MBLAC2	0.244069	-0.818246	Group6
ENSG00000113083	LOX	-0.724508	-0.911063	Group6
ENSG00000168061	SAC3D1	0.380736	-0.847096	Group6
ENSG00000108622	ICAM2	-0.364999	-0.963657	Group6
ENSG00000024422	EHD2	0	-0.65747	Group6
ENSG00000125843	AP5S1	0.0458149	-0.712548	Group6
ENSG00000107485	GATA3	0	-0.700007	Group6
ENSG00000076554	TPD52	0	-1.27465	Group6
ENSG00000130508	PXDN	0	-1.50174	Group6
ENSG00000041880	PARP3	-0.888778	-0.725786	Group6
ENSG00000082512	TRAF5	-0.918497	-0.665854	Group6
ENSG00000163735	CXCL5	-0.781954	-1.26392	Group6
ENSG00000182752	PAPPA	0	-0.791932	Group6
ENSG00000235173	HGH1	-0.127898	-0.638997	Group6
ENSG00000166681	BEX3	0	-0.673172	Group6
ENSG00000139329	LUM	0	-1.33139	Group6
ENSG00000166920	C15orf48	-0.33206	-0.597342	Group6
ENSG00000180801	ARSJ	0	-1.14609	Group6
ENSG00000182749	PAQR7	-0.15384	-0.668685	Group6
ENSG00000139187	KLRG1	-0.236948	-0.879102	Group6
ENSG00000100814	CCNB1IP1	0.248989	-0.894411	Group6
ENSG00000146410	MTFR2	0.158467	-1.006	Group6
ENSG00000206538	VGLL3	0.481161	-0.773268	Group6
ENSG00000125901	MRPS26	-0.0548133	-0.668036	Group6
ENSG00000151164	RAD9B	0	-0.671022	Group6
ENSG00000182492	BGN	0	-1.18538	Group6
ENSG00000187498	COL4A1	-0.029425	-1.35228	Group6
ENSG00000181544	FANCB	0.582164	-0.618118	Group6
ENSG00000164077	MON1A	-0.0843022	-0.747775	Group6
ENSG00000270170	NCBP2AS2	0.318918	-0.669981	Group6
ENSG00000152952	PLOD2	-0.19787	-0.698996	Group6
ENSG00000140876	NUDT7	0.219766	-0.809453	Group6
ENSG00000171174	RBKS	0.546917	-0.672337	Group6
ENSG00000122432	SPATA1	-0.0440329	-0.916971	Group6
ENSG00000135835	KIAA1614	-0.928611	-0.804704	Group6
ENSG00000155719	OTOA	0.496157	-0.619397	Group6
ENSG00000129355	CDKN2D	-0.163807	-0.630553	Group6
ENSG00000158806	NPM2	0	-0.852067	Group6
ENSG00000154734	ADAMTS1	0	-1.0685	Group6
ENSG00000002330	BAD	-0.0776873	-0.684016	Group6
ENSG00000165731	RET	0.75796	-0.844165	Group6
ENSG00000176749	CDK5R1	0	-0.802046	Group6
ENSG00000083857	FAT1	0	-1.75328	Group6
ENSG00000167740	CYB5D2	-0.126472	-0.650482	Group6
ENSG00000117543	DPH5	-0.409457	-0.627553	Group6
ENSG00000151500	THYN1	0.18177	-0.66444	Group6
ENSG00000131398	KCNC3	0	-0.851809	Group6
ENSG00000158301	GPRASP2	0	-1.3	Group6
ENSG00000152990	ADGRA3	0	-0.728522	Group6
ENSG00000165272	AQP3	-0.523243	-0.789002	Group6
ENSG00000168542	COL3A1	-0.322991	-1.16926	Group6
ENSG00000172572	PDE3A	0	-0.715768	Group6
ENSG00000168758	SEMA4C	-0.149026	-0.756713	Group6
ENSG00000136848	DAB2IP	0.0858486	-1.00331	Group6
ENSG00000029153	BMAL2	0.0745657	-0.68741	Group6
ENSG00000160226	CFAP410	0.504093	-0.805479	Group6
ENSG00000205084	TMEM231	0	-0.686856	Group6
ENSG00000099204	ABLIM1	0	-0.93275	Group6
ENSG00000101955	SRPX	0	-1.06184	Group6
ENSG00000170604	IRF2BP1	-0.279367	-0.586456	Group6
ENSG00000117152	RGS4	0	-0.61255	Group6
ENSG00000150636	CCDC102B	0	-1.00864	Group6
ENSG00000035720	STAP1	0.705497	-0.647318	Group6
ENSG00000197808	ZNF461	0.560737	-0.688727	Group6
ENSG00000249709	ZNF564	-0.514341	-0.846326	Group6
ENSG00000115963	RND3	0	-0.68958	Group6
ENSG00000129028	THAP10	0	-1.10275	Group6
ENSG00000182871	COL18A1	0.0559877	-0.668071	Group6
ENSG00000183579	ZNRF3	0.399898	-0.892272	Group6
ENSG00000103248	MTHFSD	-0.189046	-0.609214	Group6
ENSG00000146674	IGFBP3	0	-0.910534	Group6
ENSG00000050730	TNIP3	0	-0.601059	Group6
ENSG00000112667	DNPH1	-0.664597	-0.679095	Group6
ENSG00000002822	MAD1L1	-0.3208	-0.601448	Group6
ENSG00000113594	LIFR	0.678566	-0.630871	Group6
ENSG00000188747	NOXA1	-0.185801	-0.622987	Group6
ENSG00000133256	PDE6B	-0.946279	-0.740891	Group6
ENSG00000182853	VMO1	-0.987835	-0.998849	Group6
ENSG00000122641	INHBA	0.346369	-0.761183	Group6
ENSG00000213638	ADAT3	0.033808	-0.65747	Group6
ENSG00000269858	EGLN2	0.354003	-0.768629	Group6
ENSG00000181649	PHLDA2	-0.554441	-0.926901	Group6
ENSG00000100916	BRMS1L	-0.219783	-1.1798	Group6
ENSG00000161692	DBF4B	0.0348352	-0.849351	Group6
ENSG00000017483	SLC38A5	-0.237308	-0.875141	Group6
ENSG00000131591	C1orf159	-0.35695	-1.00077	Group6
ENSG00000187091	PLCD1	0.0177959	-0.713981	Group6
ENSG00000215845	TSTD1	0.933089	-0.839013	Group6
ENSG00000107242	PIP5K1B	0.691196	-0.620158	Group6
ENSG00000126368	NR1D1	0.509417	-0.65747	Group6
ENSG00000253626	EIF5AL1	-0.422132	-0.796318	Group6
ENSG00000057019	DCBLD2	-0.00162476	-0.704233	Group6
ENSG00000183655	KLHL25	-0.294321	-1.06621	Group6
ENSG00000102962	CCL22	0	-1.37723	Group6
ENSG00000153044	CENPH	0.16327	-0.591227	Group6
ENSG00000132661	NXT1	-0.476001	-0.610161	Group6
ENSG00000170260	ZNF212	0.353096	-0.631645	Group6
ENSG00000172687	ZNF738	0.194861	-0.665898	Group6
ENSG00000167302	TEPSIN	-0.0204173	-0.776222	Group6
ENSG00000128591	FLNC	0	-1.28134	Group6
ENSG00000162825	NBPF20	0	-0.804793	Group6
ENSG00000203950	RTL8A	-0.0728977	-0.586865	Group6
ENSG00000133169	BEX1	0.541325	-0.912804	Group6
ENSG00000104883	PEX11G	-0.062278	-0.738722	Group6
ENSG00000151881	TMEM267	-0.542013	-0.756554	Group6
ENSG00000204428	LY6G5C	0.16638	-0.710495	Group6
ENSG00000163739	CXCL1	-0.242778	-0.685967	Group6
ENSG00000197429	IPP	-0.861834	-0.846885	Group6
ENSG00000185669	SNAI3	0.865355	-0.664285	Group6
ENSG00000177732	SOX12	-0.277262	-1.19528	Group6
ENSG00000117519	CNN3	0	-0.944329	Group6
ENSG00000113600	C9	0	-0.908736	Group6
ENSG00000062282	DGAT2	-0.0989365	-0.715153	Group6
ENSG00000125971	DYNLRB1	-0.4315	-0.643076	Group6
ENSG00000164692	COL1A2	-0.728724	-1.09602	Group6
ENSG00000175198	PCCA	-0.752692	-0.836074	Group6
ENSG00000196639	HRH1	-0.597889	-0.945259	Group6
ENSG00000059145	UNKL	0.11534	-0.591557	Group6
ENSG00000160886	LY6K	-0.842899	-1.03964	Group6
ENSG00000012660	ELOVL5	0.455556	-0.618118	Group6
ENSG00000154175	ABI3BP	0	-0.632156	Group6
ENSG00000176641	RNF152	0	-1.07289	Group6
ENSG00000105825	TFPI2	0	-1.19502	Group6
ENSG00000163935	SFMBT1	-0.0216383	-0.646998	Group6
ENSG00000198899	MT-ATP6	-0.328513	-0.820173	Group6
ENSG00000124614	RPS10	-0.42198	-0.686856	Group6
ENSG00000105559	PLEKHA4	-0.463105	-0.95277	Group6
ENSG00000162599	NFIA	-0.340338	-0.751491	Group6
ENSG00000147044	CASK	-0.589927	-1.27	Group6
ENSG00000185829	ARL17A	0	-0.909115	Group6
ENSG00000163536	SERPINI1	0.889053	-0.677999	Group6
ENSG00000167264	DUS2	0.101339	-0.701217	Group6
ENSG00000119969	HELLS	0.380582	-1.05078	Group6
ENSG00000167113	COQ4	-0.349121	-0.621049	Group6
ENSG00000204099	NEU4	0	-1.22626	Group6
ENSG00000125520	SLC2A4RG	0.119473	-0.593178	Group6
ENSG00000226742	HSBP1L1	0.63687	-0.602062	Group6
ENSG00000166147	FBN1	-0.0822164	-1.19158	Group6
ENSG00000041353	RAB27B	0	-0.933648	Group6
ENSG00000152661	GJA1	0	-1.78619	Group6
ENSG00000214756	CSKMT	-0.596122	-0.6632	Group6
ENSG00000006283	CACNA1G	0	-0.736664	Group6
ENSG00000147144	CCDC120	-0.76434	-1.11964	Group6
ENSG00000105649	RAB3A	-0.179358	-0.776089	Group6
ENSG00000100084	HIRA	0.488428	-0.773007	Group6
ENSG00000156172	CFAP418	-0.402533	-0.809587	Group6
ENSG00000148677	ANKRD1	0	-1.06545	Group6
ENSG00000181666	ZNF875	0.343731	-0.676772	Group6
ENSG00000034693	PEX3	0.383511	-0.895534	Group6
ENSG00000086848	ALG9	-0.311328	-0.771262	Group6
ENSG00000112651	MRPL2	-0.0980479	-0.60378	Group6
ENSG00000153904	DDAH1	0	-1.24898	Group6
ENSG00000084731	KIF3C	-0.242898	-0.600663	Group6
ENSG00000068885	IFT80	-0.0557268	-0.70819	Group6
ENSG00000180257	ZNF816	0.368384	-0.64352	Group6
ENSG00000143776	CDC42BPA	0	-1.02815	Group6
ENSG00000163430	FSTL1	-0.39595	-0.652959	Group6
ENSG00000184156	KCNQ3	0	-0.585254	Group6
ENSG00000101546	RBFA	0.430893	-0.634592	Group6
ENSG00000166192	SENP8	-0.216494	-0.663741	Group6
ENSG00000179431	FJX1	-0.764636	-0.659623	Group6
ENSG00000169991	IFFO2	-0.429807	-0.614043	Group6
ENSG00000165891	E2F7	-0.419192	-0.963429	Group6
ENSG00000141736	ERBB2	-0.660193	-0.769481	Group6
ENSG00000163661	PTX3	-0.172369	-0.647183	Group6
ENSG00000095585	BLNK	-0.764388	-0.816449	Group6
ENSG00000163069	SGCB	0	-1.41229	Group6
ENSG00000130270	ATP8B3	0.100927	-0.781014	Group6
ENSG00000166398	GARRE1	-0.054825	-0.607659	Group6
ENSG00000022267	FHL1	0.0761439	-0.590316	Group6
ENSG00000198467	TPM2	0	-0.679508	Group6
ENSG00000244165	P2RY11	0	-0.607567	Group6
ENSG00000243414	TICAM2	-0.372845	-0.621358	Group6
ENSG00000049769	PPP1R3F	-0.0999961	-0.625724	Group6
ENSG00000177842	ZNF620	0.24081	-0.642642	Group6
ENSG00000132004	FBXW9	-0.748251	-1.15923	Group6
ENSG00000133641	C12orf29	-0.148311	-0.621581	Group6
ENSG00000196526	AFAP1	0.186277	-0.623007	Group6
ENSG00000101935	AMMECR1	0.384449	-0.667559	Group6
ENSG00000160256	SLX9	-0.20949	-0.588514	Group6
ENSG00000135622	SEMA4F	-0.00280469	-0.666395	Group6
ENSG00000159714	ZDHHC1	-0.367184	-0.645679	Group6
ENSG00000180425	C11orf71	-0.0678416	-0.701992	Group6
ENSG00000179965	ZNF771	-0.173758	-0.657656	Group6
ENSG00000124104	SNX21	-0.389826	-0.609198	Group6
ENSG00000116455	WDR77	-0.413813	-0.591612	Group6
ENSG00000135299	ANKRD6	0.337429	-0.631518	Group6
ENSG00000143878	RHOB	0.180701	-0.643888	Group6
ENSG00000188549	CCDC9B	-0.111459	-0.605051	Group6
ENSG00000112378	PERP	0	-0.821121	Group6
ENSG00000198298	ZNF485	-0.278525	-0.855109	Group6
ENSG00000140939	NOL3	-0.951398	-0.663392	Group6
ENSG00000008517	IL32	-0.304028	-0.622433	Group6
ENSG00000176182	MYPOP	-0.0896924	-0.895761	Group6
ENSG00000175505	CLCF1	0.498742	-0.736373	Group6
ENSG00000196497	IPO4	0	-0.924529	Group6
ENSG00000187122	SLIT1	-0.619428	-0.634792	Group6
ENSG00000134897	BIVM	0.487437	-1.06923	Group6
ENSG00000273820	USP27X	-0.379928	-0.934843	Group6
ENSG00000133739	LRRCC1	-0.404223	-0.728522	Group6
ENSG00000140043	PTGR2	-0.328518	-0.662075	Group6
ENSG00000130770	ATP5IF1	0.0122957	-0.594638	Group6
ENSG00000145244	CORIN	-0.501315	-0.737006	Group6
ENSG00000144810	COL8A1	0	-1.07034	Group6
ENSG00000131634	TMEM204	0	-1.16288	Group6
ENSG00000168826	ZBTB49	-0.499449	-0.921951	Group6
ENSG00000144524	COPS7B	0.408039	-0.693151	Group6
ENSG00000196549	MME	0	-0.74484	Group6
ENSG00000164758	MED30	-0.392215	-0.593297	Group6
ENSG00000183011	NAA38	-0.140674	-0.679673	Group6
ENSG00000168939	SPRY3	0.262145	-0.785506	Group6
ENSG00000196544	BORCS6	0.0738077	-0.638599	Group6
ENSG00000140937	CDH11	0	-0.774075	Group6
ENSG00000099800	TIMM13	-0.219529	-0.72012	Group6
ENSG00000178814	OPLAH	-0.331646	-0.818145	Group6
ENSG00000205323	SARNP	0.246446	-1.69168	Group6
ENSG00000183891	TTC32	0.742547	-0.893881	Group6
ENSG00000168152	THAP9	0.207008	-0.768197	Group6
ENSG00000000971	CFH	0.386134	-0.629335	Group6
ENSG00000091844	RGS17	0	-0.946815	Group6
ENSG00000237651	C2orf74	0	-0.974966	Group6
ENSG00000169184	MN1	0	-0.644937	Group6
ENSG00000130222	GADD45G	-0.0187595	-0.819982	Group6
ENSG00000146197	SCUBE3	-0.537628	-1.06059	Group6
ENSG00000123685	BATF3	0	-0.762157	Group6
ENSG00000159259	CHAF1B	0.380036	-0.641722	Group6
ENSG00000137078	SIT1	0	-0.844738	Group6
ENSG00000065989	PDE4A	-0.303011	-0.625646	Group6
ENSG00000096433	ITPR3	-0.253389	-0.64148	Group6
ENSG00000066651	TRMT11	-0.207793	-0.949809	Group6
ENSG00000170298	LGALS9B	0	-0.687421	Group6
ENSG00000144369	FAM171B	0.15385	-0.610547	Group6
ENSG00000221955	SLC12A8	0	-0.604119	Group6
ENSG00000186787	SPIN2B	0	-0.887042	Group6
ENSG00000147804	SLC39A4	0.0260881	-0.937322	Group6
ENSG00000115414	FN1	-0.861134	-1.15124	Group6
ENSG00000118113	MMP8	0.202819	-1.28427	Group6
ENSG00000142798	HSPG2	-0.762394	-0.624388	Group6
ENSG00000104835	SARS2	0	-1.22642	Group6
ENSG00000163359	COL6A3	-0.220481	-0.928185	Group6
ENSG00000113758	DBN1	0.144227	-0.882927	Group6
ENSG00000130766	SESN2	0.0899465	-0.596021	Group6
ENSG00000151413	NUBPL	-0.0463695	-0.650853	Group6
ENSG00000179909	ZNF154	0	-0.685067	Group6
ENSG00000129038	LOXL1	-0.341237	-0.689212	Group6
ENSG00000205476	CCDC85C	-0.0148534	-0.653979	Group6
ENSG00000050820	BCAR1	0.496882	-1.35422	Group6
ENSG00000105976	MET	-0.71131	-0.650001	Group6
ENSG00000198105	ZNF248	0.0979272	-0.606233	Group6
ENSG00000284770	TBCE	0.542955	-0.709897	Group6
ENSG00000166349	RAG1	-0.52219	-1.16656	Group6
ENSG00000025772	TOMM34	0.393066	-0.746611	Group6
ENSG00000221821	C6orf226	-0.556729	-0.654098	Group6
ENSG00000197253	TPSB2	0.393942	-0.735253	Group6
ENSG00000142224	IL19	0	-0.719622	Group6
ENSG00000198734	F5	-0.367569	-1.01285	Group6
ENSG00000254122	PCDHGB7	-0.2588	-0.651115	Group6
ENSG00000124257	NEURL2	-0.969263	-1.09581	Group6
ENSG00000145908	ZNF300	0.530195	-0.930328	Group6
ENSG00000185261	KIAA0825	0.115943	-0.64148	Group6
ENSG00000229833	PET100	0.199282	-0.598851	Group6
ENSG00000198959	TGM2	-0.260976	-0.704575	Group6
ENSG00000108423	TUBD1	0.166988	-0.602857	Group6
ENSG00000170175	CHRNB1	-0.321779	-0.89058	Group6
ENSG00000116133	DHCR24	0	-0.872322	Group6
ENSG00000198885	ITPRIPL1	0	-1.07855	Group6
ENSG00000065675	PRKCQ	-0.443002	-0.796702	Group6
ENSG00000006118	TMEM132A	0	-0.680974	Group6
ENSG00000049089	COL9A2	0.364942	-1.26371	Group6
ENSG00000116157	GPX7	0.86766	-0.604492	Group6
ENSG00000244242	IFITM10	0	-0.763601	Group6
ENSG00000119574	ZBTB45	0.141012	-0.639692	Group6
ENSG00000156711	MAPK13	-1.42217	-0.18855	Group7
ENSG00000162461	SLC25A34	-4.13284	0.31411	Group7
ENSG00000135931	ARMC9	-1.83634	-0.121639	Group7
ENSG00000187474	FPR3	-1.66408	0.0599106	Group7
ENSG00000155659	VSIG4	-1.24937	-0.0381271	Group7
ENSG00000179163	FUCA1	-1.33369	0.239772	Group7
ENSG00000103184	SEC14L5	-1.18506	0.0141367	Group7
ENSG00000109436	TBC1D9	-1.45315	-0.132953	Group7
ENSG00000105928	GSDME	-1.72887	0.0971834	Group7
ENSG00000119714	GPR68	-1.75861	0.047206	Group7
ENSG00000132669	RIN2	-1.04969	-0.171459	Group7
ENSG00000205726	ITSN1	-1.15377	-0.26459	Group7
ENSG00000131015	ULBP2	-4.20878	0.123012	Group7
ENSG00000129422	MTUS1	-2.20667	0.363098	Group7
ENSG00000118200	CAMSAP2	-1.29362	0.0893823	Group7
ENSG00000177675	CD163L1	-1.4899	0.212742	Group7
ENSG00000185532	PRKG1	-3.21336	0	Group7
ENSG00000146072	TNFRSF21	-1.18234	-0.106059	Group7
ENSG00000197077	KIAA1671	-1.34884	-0.170153	Group7
ENSG00000140968	IRF8	-1.19436	0.0420117	Group7
ENSG00000175445	LPL	-1.29562	-0.299653	Group7
ENSG00000156011	PSD3	-1.01898	-0.219056	Group7
ENSG00000100979	PLTP	-2.19754	-0.207029	Group7
ENSG00000136235	GPNMB	-1.86198	0.296261	Group7
ENSG00000119457	SLC46A2	-3.44624	0.0742197	Group7
ENSG00000120708	TGFBI	-1.11241	0.0417091	Group7
ENSG00000158714	SLAMF8	-1.81278	-0.0118573	Group7
ENSG00000133561	GIMAP6	-1.29204	-0.186372	Group7
ENSG00000144649	GASK1A	-4.12613	0.068691	Group7
ENSG00000168268	NT5DC2	-1.64855	0.0503412	Group7
ENSG00000157227	MMP14	-1.16711	0.102289	Group7
ENSG00000113140	SPARC	-1.70133	0.161464	Group7
ENSG00000130513	GDF15	-1.25984	-0.364717	Group7
ENSG00000167291	TBC1D16	-1.61566	-0.0276919	Group7
ENSG00000134853	PDGFRA	-2.28219	-0.159303	Group7
ENSG00000142156	COL6A1	-1.78082	0.124844	Group7
ENSG00000167600	CYP2S1	-1.95719	0.0518826	Group7
ENSG00000197635	DPP4	-1.88997	0.188059	Group7
ENSG00000100600	LGMN	-2.14806	0.260674	Group7
ENSG00000103855	CD276	-1.10881	-0.0562911	Group7
ENSG00000117318	ID3	-1.3466	-0.230718	Group7
ENSG00000038945	MSR1	-1.41999	0.0164434	Group7
ENSG00000165338	HECTD2	-1.53758	-0.110899	Group7
ENSG00000184060	ADAP2	-1.02619	0.0653221	Group7
ENSG00000107798	LIPA	-1.14629	0.304602	Group7
ENSG00000158186	MRAS	-2.1333	0.0877893	Group7
ENSG00000124491	F13A1	-1.57229	0.231237	Group7
ENSG00000170293	CMTM8	-1.44438	0.134985	Group7
ENSG00000082397	EPB41L3	-1.64071	0.103159	Group7
ENSG00000163528	CHCHD4	-1.07161	0.431693	Group7
ENSG00000166927	MS4A7	-1.71647	0.0792361	Group7
ENSG00000168994	PXDC1	-1.94993	-0.17321	Group7
ENSG00000114013	CD86	-1.04577	0.224812	Group7
ENSG00000151491	EPS8	-1.24201	-0.094204	Group7
ENSG00000037280	FLT4	-2.83146	0	Group7
ENSG00000173369	C1QB	-2.16925	-0.146093	Group7
ENSG00000106211	HSPB1	-1.03987	-0.328577	Group7
ENSG00000178573	MAF	-1.33627	0.128698	Group7
ENSG00000177575	CD163	-1.39641	0.0457864	Group7
ENSG00000079215	SLC1A3	-1.88778	0.180505	Group7
ENSG00000112874	NUDT12	-1.41283	0.0574099	Group7
ENSG00000198682	PAPSS2	-1.64665	0.0988332	Group7
ENSG00000105711	SCN1B	-1.71822	-0.290774	Group7
ENSG00000173372	C1QA	-2.07816	-0.145014	Group7
ENSG00000118257	NRP2	-1.5241	-0.00803257	Group7
ENSG00000116649	SRM	-1.12104	0.0235044	Group7
ENSG00000013016	EHD3	-1.3298	-0.104489	Group7
ENSG00000188042	ARL4C	-2.24174	-0.53035	Group7
ENSG00000152767	FARP1	-2.04679	0.119246	Group7
ENSG00000176046	NUPR1	-1.87409	0.289128	Group7
ENSG00000138080	EMILIN1	-1.75933	0.0753355	Group7
ENSG00000157150	TIMP4	-1.01842	-0.102342	Group7
ENSG00000071242	RPS6KA2	-1.42894	0.0970858	Group7
ENSG00000167994	RAB3IL1	-1.544	-0.0585876	Group7
ENSG00000106991	ENG	-1.04765	-0.090312	Group7
ENSG00000135929	CYP27A1	-1.26143	0.188841	Group7
ENSG00000002587	HS3ST1	-1.4391	-0.066564	Group7
ENSG00000162745	OLFML2B	-1.70491	-0.00158146	Group7
ENSG00000149418	ST14	-1.11922	-0.16711	Group7
ENSG00000153071	DAB2	-1.01374	0.0167632	Group7
ENSG00000173599	PC	-1.2224	-0.135887	Group7
ENSG00000141753	IGFBP4	-1.64834	-0.150128	Group7
ENSG00000133800	LYVE1	-1.73067	0.305456	Group7
ENSG00000157985	AGAP1	-1.34634	0.00286083	Group7
ENSG00000186318	BACE1	-1.4358	-0.420759	Group7
ENSG00000079308	TNS1	-1.00153	0.0126657	Group7
ENSG00000162512	SDC3	-1.30762	-0.298896	Group7
ENSG00000066855	MTFR1	-1.01503	0.166203	Group7
ENSG00000095970	TREM2	-1.91292	0.0766268	Group7
ENSG00000100379	KCTD17	-1.496	-0.0871949	Group7
ENSG00000082781	ITGB5	-2.10668	-0.0572177	Group7
ENSG00000085063	CD59	-1.1185	0.0133662	Group7
ENSG00000254858	MPV17L2	-1.46596	0.00989099	Group7
ENSG00000106366	SERPINE1	-1.41649	-0.458362	Group7
ENSG00000152689	RASGRP3	-1.57959	0.059491	Group7
ENSG00000075275	CELSR1	-1.66762	0.368823	Group7
ENSG00000010327	STAB1	-1.907	0.503472	Group7
ENSG00000134531	EMP1	-1.31268	-0.229627	Group7
ENSG00000135914	HTR2B	-1.66829	-0.376757	Group7
ENSG00000108691	CCL2	-1.39441	-0.0874909	Group7
ENSG00000007264	MATK	-1.23671	0.0489457	Group7
ENSG00000170873	MTSS1	-1.39285	-0.227907	Group7
ENSG00000178562	CD28	-3.9585	0.233138	Group7
ENSG00000135540	NHSL1	-1.02643	-0.3558	Group7
ENSG00000117643	MAN1C1	-1.46704	0.190703	Group7
ENSG00000135047	CTSL	-1.69706	-0.0543828	Group7
ENSG00000064989	CALCRL	-1.41755	0.0588906	Group7
ENSG00000146070	PLA2G7	-1.594	0.00166539	Group7
ENSG00000140092	FBLN5	-3.05369	0.371107	Group7
ENSG00000169604	ANTXR1	-1.67623	0.0584452	Group7
ENSG00000240184	PCDHGC3	-1.80581	0.0550437	Group7
ENSG00000181804	SLC9A9	-1.54478	-0.0497841	Group7
ENSG00000112394	SLC16A10	-1.4617	0.270741	Group7
ENSG00000108960	MMD	-1.21024	0.0635329	Group7
ENSG00000178226	PRSS36	-1.32296	-0.042606	Group7
ENSG00000087077	TRIP6	-1.57077	-0.534059	Group7
ENSG00000050767	COL23A1	-1.19715	-0.536994	Group7
ENSG00000115825	PRKD3	-1.00909	-0.132056	Group7
ENSG00000165752	STK32C	-1.52325	0.068152	Group7
ENSG00000134028	ADAMDEC1	-1.64384	-0.117645	Group7
ENSG00000038427	VCAN	-1.03225	0.0745333	Group7
ENSG00000179630	LACC1	-1.03769	0.0318549	Group7
ENSG00000171659	GPR34	-1.15755	0.1367	Group7
ENSG00000169313	P2RY12	-1.41114	-0.432879	Group7
ENSG00000123989	CHPF	-1.12951	0.0907379	Group7
ENSG00000102575	ACP5	-1.24542	-0.0532276	Group7
ENSG00000177807	KCNJ10	-4.08559	0	Group7
ENSG00000197629	MPEG1	-1.52733	0.336842	Group7
ENSG00000184719	RNLS	-1.2329	0.136267	Group7
ENSG00000133574	GIMAP4	-1.39084	-0.179437	Group7
ENSG00000169439	SDC2	-1.67715	-0.284304	Group7
ENSG00000105609	LILRB5	-1.64023	0.0800087	Group7
ENSG00000142549	IGLON5	-2.67931	-0.248114	Group7
ENSG00000156535	CD109	-1.67537	-0.0501997	Group7
ENSG00000172037	LAMB2	-1.25098	-0.0905573	Group7
ENSG00000110079	MS4A4A	-1.93571	-0.0573956	Group7
ENSG00000131095	GFAP	-3.05597	0	Group7
ENSG00000076351	SLC46A1	-2.126	-0.0522109	Group7
ENSG00000106066	CPVL	-1.36815	0.264425	Group7
ENSG00000146192	FGD2	-1.77377	0.0478141	Group7
ENSG00000171094	ALK	-2.59658	-0.15811	Group7
ENSG00000183963	SMTN	-1.38034	-0.163591	Group7
ENSG00000186827	TNFRSF4	-3.70746	-0.109144	Group7
ENSG00000171227	TMEM37	-1.87338	-0.304337	Group7
ENSG00000142279	WTIP	-3.82284	0	Group7
ENSG00000173210	ABLIM3	-1.71038	-0.203038	Group7
ENSG00000164684	ZNF704	-1.40526	-0.200763	Group7
ENSG00000119865	CNRIP1	-1.72641	-0.106583	Group7
ENSG00000118596	SLC16A7	-1.16697	0.201479	Group7
ENSG00000118292	C1orf54	-2.60979	-0.105426	Group7
ENSG00000109452	INPP4B	-1.17417	-0.358248	Group7
ENSG00000004799	PDK4	-1.49417	-0.0683516	Group7
ENSG00000162494	LRRC38	-3.32331	0	Group7
ENSG00000171631	P2RY6	-1.33569	-0.126803	Group7
ENSG00000158270	COLEC12	-1.72911	0.550812	Group7
ENSG00000141540	TTYH2	-1.10729	-0.141777	Group7
ENSG00000153208	MERTK	-1.59196	-0.0716183	Group7
ENSG00000187098	MITF	-1.0421	-0.116092	Group7
ENSG00000157483	MYO1E	-1.56415	-0.298094	Group7
ENSG00000166068	SPRED1	-1.66775	-0.11346	Group7
ENSG00000168275	COA6	-1.69569	-0.29136	Group7
ENSG00000114251	WNT5A	-1.76733	0.343321	Group7
ENSG00000172380	GNG12	-1.70398	-0.144397	Group7
ENSG00000162894	FCMR	-1.48788	-0.0860488	Group7
ENSG00000197632	SERPINB2	-1.50351	-0.0312001	Group7
ENSG00000151117	TMEM86A	-1.20785	-0.123014	Group7
ENSG00000175899	A2M	-2.05886	0.245601	Group7
ENSG00000167601	AXL	-1.64208	-0.365528	Group7
ENSG00000132514	CLEC10A	-1.47602	0.0723159	Group7
ENSG00000110042	DTX4	-1.991	-0.262238	Group7
ENSG00000134247	PTGFRN	-1.4349	-0.256485	Group7
ENSG00000162105	SHANK2	-2.49129	0	Group7
ENSG00000123213	NLN	-1.03956	-0.0444676	Group7
ENSG00000186815	TPCN1	-1.0967	0.283343	Group7
ENSG00000253910	PCDHGB2	-1.01822	0.239549	Group7
ENSG00000181019	NQO1	-1.66832	0.23061	Group7
ENSG00000090659	CD209	-1.80332	0.0553754	Group7
ENSG00000074964	ARHGEF10L	-2.2836	-0.0461051	Group7
ENSG00000174600	CMKLR1	-2.14367	-0.0430046	Group7
ENSG00000019169	MARCO	-2.13828	0.131078	Group7
ENSG00000120896	SORBS3	-2.18982	0.157748	Group7
ENSG00000087842	PIR	-1.72353	-0.195732	Group7
ENSG00000117245	KIF17	-1.72572	0.173248	Group7
ENSG00000159640	ACE	-1.60009	0.267964	Group7
ENSG00000108700	CCL8	-1.4722	-0.391679	Group7
ENSG00000170927	PKHD1	-3.65794	0	Group7
ENSG00000129538	RNASE1	-1.94649	-0.253329	Group7
ENSG00000198121	LPAR1	-1.05529	0.142917	Group7
ENSG00000186818	LILRB4	-1.90922	0.0684389	Group7
ENSG00000110077	MS4A6A	-1.39665	-0.115011	Group7
ENSG00000101000	PROCR	-1.64971	0.082807	Group7
ENSG00000133216	EPHB2	-1.32511	-0.223915	Group7
ENSG00000159403	C1R	-2.04762	-0.465525	Group7
ENSG00000146409	SLC18B1	-1.7266	0.39041	Group7
ENSG00000168938	PPIC	-1.42009	-0.315934	Group7
ENSG00000250722	SELENOP	-1.76753	0.440792	Group7
ENSG00000087116	ADAMTS2	-1.34336	0.0739233	Group7
ENSG00000275385	CCL18	-1.90232	-0.281545	Group7
ENSG00000183087	GAS6	-1.66358	-0.0764626	Group7
ENSG00000049130	KITLG	-1.82339	0.0614148	Group7
ENSG00000125787	GNRH2	-4.39809	0	Group7
ENSG00000130203	APOE	-4.21951	0.237879	Group7
ENSG00000126243	LRFN3	-1.91163	-0.313855	Group7
ENSG00000120457	KCNJ5	-2.35316	-0.109098	Group7
ENSG00000119681	LTBP2	-1.6298	0.209839	Group7
ENSG00000159189	C1QC	-2.09016	-0.15808	Group7
ENSG00000092068	SLC7A8	-1.22127	0.0065128	Group7
ENSG00000180340	FZD2	-1.62445	-0.323414	Group7
ENSG00000188060	RAB42	-2.01635	0.269004	Group7
ENSG00000214063	TSPAN4	-1.06134	-0.287729	Group7
ENSG00000099250	NRP1	-1.41251	0.0142243	Group7
ENSG00000196935	SRGAP1	-2.03044	0.57733	Group7
ENSG00000165637	VDAC2	-1.21181	0.18103	Group7
ENSG00000004846	ABCB5	-4.31873	0	Group7
ENSG00000149257	SERPINH1	-1.03473	-0.127332	Group7
ENSG00000109501	WFS1	-1.50387	-0.0208763	Group7
ENSG00000006704	GTF2IRD1	-3.47854	-0.488169	Group7
ENSG00000180061	TMEM150B	-1.43831	0.049758	Group7
ENSG00000164125	GASK1B	-1.68731	0.23315	Group7
ENSG00000118785	SPP1	-2.28305	0.376524	Group7
ENSG00000074416	MGLL	-1.55026	-0.028811	Group7
ENSG00000163251	FZD5	-1.07142	-0.420719	Group7
ENSG00000196998	WDR45	-1.19897	1.96183e-06	Group7
ENSG00000132481	TRIM47	-2.44022	0.179487	Group7
ENSG00000108679	LGALS3BP	-1.03188	-0.291302	Group7
ENSG00000151746	BICD1	-1.13475	0.177435	Group7
ENSG00000134539	KLRD1	-4.12613	0	Group7
ENSG00000184988	TMEM106A	-1.12577	0.0326659	Group7
ENSG00000154122	ANKH	-1.82987	0.200487	Group7
ENSG00000267534	S1PR2	-1.62423	-0.0336247	Group7
ENSG00000142173	COL6A2	-2.32905	0.373549	Group7
ENSG00000182578	CSF1R	-1.57517	-0.041755	Group7
ENSG00000170469	SPATA24	-1.61523	0.120967	Group7
ENSG00000137491	SLCO2B1	-1.75874	-0.0714711	Group7
ENSG00000141655	TNFRSF11A	-1.24529	0.046406	Group7
ENSG00000155254	MARVELD1	-1.00006	-0.233525	Group7
ENSG00000169255	B3GALNT1	-3.62931	0.232888	Group7
ENSG00000162496	DHRS3	-2.4768	-0.532897	Group7
ENSG00000143369	ECM1	-1.77701	0.0950354	Group7
ENSG00000088827	SIGLEC1	-1.12625	-0.142564	Group7
ENSG00000166278	C2	-1.64943	-0.508938	Group7
ENSG00000182326	C1S	-1.4623	-0.370111	Group7
ENSG00000108846	ABCC3	-1.02401	0.415502	Group7
ENSG00000103966	EHD4	-1.1353	-0.0885652	Group7
ENSG00000100985	MMP9	-1.46944	-0.0743053	Group7
ENSG00000178718	RPP25	-1.25723	-0.331492	Group7
ENSG00000136960	ENPP2	-1.74964	0.262936	Group7
ENSG00000203747	FCGR3A	-1.20066	0.0834862	Group7
ENSG00000173166	RAPH1	-1.87383	0.0577566	Group7
ENSG00000243725	TTC4	-1.05124	-0.704639	Group8
ENSG00000145623	OSMR	-1.24708	-0.805614	Group8
ENSG00000244734	HBB	-6.11699	-0.932398	Group8
ENSG00000171451	DSEL	-1.48647	-0.594323	Group8
ENSG00000163093	BBS5	-1.42585	-0.835712	Group8
ENSG00000237172	B3GNT9	-1.37958	-0.816987	Group8
ENSG00000164935	DCSTAMP	-1.76476	-0.644732	Group8
ENSG00000110237	ARHGEF17	-1.35102	-0.739233	Group8
ENSG00000143147	GPR161	-1.61164	-1.76724	Group8
ENSG00000132970	WASF3	-1.03592	-0.711766	Group8
ENSG00000108239	TBC1D12	-1.93641	-0.619773	Group8
ENSG00000164342	TLR3	-1.34648	-1.12994	Group8
ENSG00000139926	FRMD6	-4.50934	-0.856709	Group8
ENSG00000093217	XYLB	-1.17726	-0.816143	Group8
ENSG00000117411	B4GALT2	-1.34466	-0.960919	Group8
ENSG00000166123	GPT2	-1.54523	-0.87786	Group8
ENSG00000165949	IFI27	-1.00474	-0.597569	Group8
ENSG00000136010	ALDH1L2	-1.2411	-0.612179	Group8
ENSG00000185567	AHNAK2	-1.17676	-0.711436	Group8
ENSG00000111799	COL12A1	-1.79724	-1.34751	Group8
ENSG00000180155	LYNX1	-3.54246	-0.828236	Group8
ENSG00000187678	SPRY4	-1.49736	-0.690229	Group8
ENSG00000198840	MT-ND3	-1.50886	-0.966322	Group8
ENSG00000196878	LAMB3	-1.64071	-0.591928	Group8
ENSG00000073464	CLCN4	-3.19374	-0.709063	Group8
ENSG00000112769	LAMA4	-1.13013	-1.07487	Group8
ENSG00000118523	CCN2	-3.93932	-1.3596	Group8
ENSG00000169908	TM4SF1	-2.68167	-0.992456	Group8
ENSG00000130635	COL5A1	-1.92269	-0.689828	Group8
ENSG00000145949	MYLK4	-1.48869	-1.04912	Group8

## Sheet: dnCEBP vs. dnFOS
dnCEBP vs. dnFOS
ensID	geneID	dnCEBP	dnFOS	Group
ENSG00000082438	COBLL1	0.622482	0.746837	Group1
ENSG00000100234	TIMP3	0.723361	0.671708	Group1
ENSG00000129951	PLPPR3	0.73747	1.10142	Group1
ENSG00000164008	C1orf50	0.614828	0.763817	Group1
ENSG00000165474	GJB2	0.784577	1.26194	Group1
ENSG00000137070	IL11RA	0.585825	1.0217	Group1
ENSG00000125266	EFNB2	0.818861	0.760833	Group1
ENSG00000120949	TNFRSF8	0.612659	0.686437	Group1
ENSG00000162551	ALPL	0.745002	1.41013	Group1
ENSG00000139160	ETFBKMT	0.658278	0.614686	Group1
ENSG00000177238	TRIM72	0.730342	0.684002	Group1
ENSG00000123485	HJURP	0.888935	0.802624	Group1
ENSG00000051341	POLQ	0.835518	1.22878	Group1
ENSG00000180871	CXCR2	0.860465	0.893763	Group1
ENSG00000176809	LRRC37A3	0.695453	0.618961	Group1
ENSG00000139190	VAMP1	1.05332	0.612831	Group1
ENSG00000143847	PPFIA4	0.764846	0.762258	Group1
ENSG00000133246	PRAM1	0.694877	0.816764	Group1
ENSG00000187266	EPOR	0.690559	0.611076	Group1
ENSG00000179331	RAB39A	0.674765	0.667543	Group1
ENSG00000222011	FAM185A	0.856319	0.733607	Group1
ENSG00000100767	PAPLN	1.18178	1.33636	Group1
ENSG00000142303	ADAMTS10	1.27242	0.697291	Group1
ENSG00000018408	WWTR1	0.801268	0.717345	Group1
ENSG00000214954	LRRC69	0.8729	0.709237	Group1
ENSG00000169245	CXCL10	1.40241	1.2964	Group1
ENSG00000171848	RRM2	0.594562	0.614037	Group1
ENSG00000068489	PRR11	0.969299	0.859443	Group1
ENSG00000151632	AKR1C2	1.32226	1.11745	Group1
ENSG00000102683	SGCG	0.626313	0.607625	Group1
ENSG00000175063	UBE2C	0.85607	0.814886	Group1
ENSG00000182557	SPNS3	1.00651	0.833602	Group1
ENSG00000115602	IL1RL1	0.672013	0.674635	Group1
ENSG00000122223	CD244	1.031	1.36242	Group1
ENSG00000239382	ALKBH6	0.996077	1.19276	Group1
ENSG00000197561	ELANE	0.717785	1.10024	Group1
ENSG00000112425	EPM2A	0.777823	0.953374	Group1
ENSG00000150667	FSIP1	1.16652	0.630523	Group1
ENSG00000213316	LTC4S	1.01827	0.795469	Group1
ENSG00000100448	CTSG	1.17056	1.32195	Group1
ENSG00000196456	ZNF775	0.944084	1.14116	Group1
ENSG00000115457	IGFBP2	0.74833	0.745133	Group1
ENSG00000196684	HSH2D	0.713338	0.648005	Group1
ENSG00000183208	GDPGP1	0.654714	0.730978	Group1
ENSG00000164066	INTU	0.71043	1.09095	Group1
ENSG00000186792	HYAL3	1.15869	0.632811	Group1
ENSG00000182240	BACE2	0.639985	0.704185	Group1
ENSG00000182389	CACNB4	0.925196	0.886039	Group1
ENSG00000107736	CDH23	1.37986	0.988087	Group1
ENSG00000126215	XRCC3	0.956144	0.613301	Group1
ENSG00000115461	IGFBP5	0.942484	0.654083	Group1
ENSG00000145386	CCNA2	0.603053	0.713252	Group1
ENSG00000145014	TMEM44	0.604056	0.665132	Group1
ENSG00000197417	SHPK	1.05097	0.998953	Group1
ENSG00000176401	EID2B	0.660292	0.897393	Group1
ENSG00000005189	REXO5	0.702363	0.58503	Group1
ENSG00000073605	GSDMB	1.37971	1.23571	Group1
ENSG00000168612	ZSWIM1	0.608014	0.920396	Group1
ENSG00000138336	TET1	0.983377	1.13757	Group1
ENSG00000196605	ZNF846	0.80802	0.640052	Group1
ENSG00000172232	AZU1	1.42266	0.848947	Group1
ENSG00000132763	MMACHC	0.801026	0.647404	Group1
ENSG00000149573	MPZL2	0.808136	0.594355	Group1
ENSG00000167550	RHEBL1	0.673104	0.768764	Group1
ENSG00000143786	CNIH3	1.17274	0.739902	Group1
ENSG00000134146	DPH6	0.873414	0.616417	Group1
ENSG00000175946	KLHL38	0.903514	0.670661	Group1
ENSG00000177602	HASPIN	0.867414	1.00771	Group1
ENSG00000188649	CC2D2B	1.07817	1.02669	Group1
ENSG00000145708	CRHBP	0.858553	0.646521	Group1
ENSG00000099365	STX1B	1.13907	0.993918	Group1
ENSG00000174951	FUT1	0.91302	0.709722	Group1
ENSG00000183066	WBP2NL	0.865137	1.2156	Group1
ENSG00000100918	REC8	0.60711	0.689303	Group1
ENSG00000154358	OBSCN	0.815682	0.588332	Group1
ENSG00000184937	WT1	1.34166	0.94674	Group1
ENSG00000159216	RUNX1	0.874449	0.69337	Group1
ENSG00000184619	KRBA2	0.818861	0.710225	Group1
ENSG00000186185	KIF18B	1.17274	1.63378	Group1
ENSG00000109846	CRYAB	0.614127	0.764881	Group1
ENSG00000266173	STRADA	0.819829	0.590956	Group1
ENSG00000111671	SPSB2	0.737527	0.672883	Group1
ENSG00000129173	E2F8	0.869702	1.04383	Group1
ENSG00000167034	NKX3-1	1.50191	0.987594	Group1
ENSG00000178999	AURKB	0.73176	0.683837	Group1
ENSG00000174371	EXO1	0.742422	1.29462	Group1
ENSG00000160145	KALRN	1.11132	0.887916	Group1
ENSG00000075218	GTSE1	0.9205	0.863322	Group1
ENSG00000162804	SNED1	0.603098	1.10509	Group1
ENSG00000143367	TUFT1	0.606195	0.666531	Group1
ENSG00000005381	MPO	0.978092	1.22871	Group1
ENSG00000130702	LAMA5	0.599061	0.628825	Group1
ENSG00000148655	LRMDA	0.604861	0.753242	Group1
ENSG00000158234	FAIM	0.776291	1.08467	Group1
ENSG00000070371	CLTCL1	0.651148	0.634966	Group1
ENSG00000166348	USP54	0.715413	1.01993	Group1
ENSG00000107890	ANKRD26	0.649841	0.716635	Group1
ENSG00000197603	CPLANE1	0.628701	0.846631	Group1
ENSG00000101412	E2F1	0.759803	0.737264	Group1
ENSG00000071575	TRIB2	1.01272	0.905558	Group1
ENSG00000179750	APOBEC3B	1.32132	1.37345	Group1
ENSG00000138778	CENPE	0.808104	0.617399	Group1
ENSG00000196415	PRTN3	1.15304	1.25736	Group1
ENSG00000006071	ABCC8	0.909974	0	Group2
ENSG00000070731	ST6GALNAC2	0.643132	0.207711	Group2
ENSG00000140092	FBLN5	1.12979	0.371107	Group2
ENSG00000077984	CST7	0.852646	0.425547	Group2
ENSG00000164691	TAGAP	0.610613	0.323703	Group2
ENSG00000170961	HAS2	1.20941	0	Group2
ENSG00000105122	RASAL3	0.640837	0.0400449	Group2
ENSG00000049192	ADAMTS6	0.755776	0.22189	Group2
ENSG00000166166	TRMT61A	0.706431	0.0376052	Group2
ENSG00000152582	SPEF2	0.94846	0	Group2
ENSG00000181029	TRAPPC5	0.887545	0.578063	Group2
ENSG00000214595	EML6	1.04544	0	Group2
ENSG00000215883	CYB5RL	0.770403	0.447555	Group2
ENSG00000159147	DONSON	0.781767	0.546704	Group2
ENSG00000149948	HMGA2	0.592633	0	Group2
ENSG00000124334	IL9R	1.34304	0	Group2
ENSG00000164087	POC1A	0.713317	0.0107458	Group2
ENSG00000081985	IL12RB2	1.18113	0	Group2
ENSG00000151136	ABTB3	0.690002	0	Group2
ENSG00000182359	KBTBD3	0.647701	0.200547	Group2
ENSG00000164663	USP49	0.706367	0.0992583	Group2
ENSG00000125910	S1PR4	0.712522	0.278755	Group2
ENSG00000174564	IL20RB	0.898526	0	Group2
ENSG00000205038	PKHD1L1	1.07817	0	Group2
ENSG00000197283	SYNGAP1	0.623343	0.186175	Group2
ENSG00000164038	SLC9B2	0.630721	0.0329759	Group2
ENSG00000124256	ZBP1	0.906808	0	Group2
ENSG00000108515	ENO3	0.670163	-0.478645	Group2
ENSG00000107518	ATRNL1	1.55621	0	Group2
ENSG00000108688	CCL7	0.84393	-0.225996	Group2
ENSG00000159433	STARD9	1.04555	0.406132	Group2
ENSG00000132330	SCLY	0.74682	0.462997	Group2
ENSG00000184232	OAF	0.622294	-0.41427	Group2
ENSG00000239264	TXNDC5	1.26843	0.379187	Group2
ENSG00000168528	SERINC2	0.610096	-0.07687	Group2
ENSG00000182218	HHIPL1	0.62761	-0.554462	Group2
ENSG00000188171	ZNF626	0.663444	0.39517	Group2
ENSG00000248487	ABHD14A	0.827233	-0.358437	Group2
ENSG00000117016	RIMS3	1.23318	0.362051	Group2
ENSG00000130762	ARHGEF16	1.30498	0	Group2
ENSG00000186642	PDE2A	0.667763	0.414309	Group2
ENSG00000109339	MAPK10	0.868389	0	Group2
ENSG00000168081	PNOC	0.623318	0	Group2
ENSG00000154265	ABCA5	0.891356	0	Group2
ENSG00000167895	TMC8	0.617731	-0.0817501	Group2
ENSG00000188312	CENPP	0.837084	-0.00394417	Group2
ENSG00000179348	GATA2	0.762074	0.466998	Group2
ENSG00000136193	SCRN1	0.63657	0	Group2
ENSG00000138606	SHF	0.726207	0	Group2
ENSG00000010803	SCMH1	0.79693	0.520948	Group2
ENSG00000121621	KIF18A	0.832333	0.580138	Group2
ENSG00000168026	TTC21A	0.612355	-0.375973	Group2
ENSG00000185291	IL3RA	0.796939	0.0653589	Group2
ENSG00000213366	GSTM2	0.690592	0	Group2
ENSG00000172824	CES4A	1.27091	0	Group2
ENSG00000197653	DNAH10	1.40052	0	Group2
ENSG00000178342	KCNG2	0.938724	0.200903	Group2
ENSG00000008226	DLEC1	0.777011	0	Group2
ENSG00000197457	STMN3	1.2132	0.5418	Group2
ENSG00000168916	ZNF608	0.674784	-0.24194	Group2
ENSG00000251322	SHANK3	1.09546	0.472563	Group2
ENSG00000132561	MATN2	1.06281	0	Group2
ENSG00000243716	NPIPB5	0.613734	0.498019	Group2
ENSG00000255587	RAB44	0.767546	0.554194	Group2
ENSG00000049540	ELN	0.601224	0	Group2
ENSG00000147100	SLC16A2	0.771052	0	Group2
ENSG00000174885	NLRP6	0.687006	0.125868	Group2
ENSG00000144893	MED12L	0.893533	0.0590273	Group2
ENSG00000131711	MAP1B	0.959916	0.0282484	Group2
ENSG00000102359	SRPX2	0.708451	0	Group2
ENSG00000105948	TTC26	0.812245	0	Group2
ENSG00000117114	ADGRL2	0.696426	-0.286905	Group2
ENSG00000109881	CCDC34	0.669724	-0.139611	Group2
ENSG00000239779	WBP1	0.597473	-0.398343	Group2
ENSG00000106571	GLI3	0.593211	0.21268	Group2
ENSG00000144724	PTPRG	0.61453	0	Group2
ENSG00000240891	PLCXD2	0.950331	-0.20868	Group2
ENSG00000163491	NEK10	0.692787	0	Group2
ENSG00000173535	TNFRSF10C	0.715145	0.348603	Group2
ENSG00000138641	HERC3	1.15255	0	Group2
ENSG00000262576	PCDHGA4	1.06444	0	Group2
ENSG00000184489	PTP4A3	0.733302	-0.497322	Group2
ENSG00000125388	GRK4	0.592497	-0.386699	Group2
ENSG00000138395	CDK15	0.995672	0	Group2
ENSG00000114735	HEMK1	0.676175	0.442054	Group2
ENSG00000099338	CATSPERG	0.739804	0.295631	Group2
ENSG00000180758	GPR157	0.60033	0.316079	Group2
ENSG00000185561	TLCD2	0.715241	0	Group2
ENSG00000110799	VWF	0.650538	0.186903	Group2
ENSG00000177721	ANXA2R	0.738675	0.267901	Group2
ENSG00000166173	LARP6	0.639898	0	Group2
ENSG00000100336	APOL4	0.636243	0.364907	Group2
ENSG00000106952	TNFSF8	0.681995	0	Group2
ENSG00000269556	TMEM185A	0.776198	0.366488	Group2
ENSG00000177283	FZD8	0.721104	0.229239	Group2
ENSG00000187720	THSD4	0.687633	0	Group2
ENSG00000126262	FFAR2	0.694537	-0.179822	Group2
ENSG00000188807	TMEM201	0.586944	0.568381	Group2
ENSG00000183134	PTGDR2	0.844185	-0.0284565	Group2
ENSG00000197982	C1orf122	0.657356	-0.0389322	Group2
ENSG00000125900	SIRPD	1.29055	0	Group2
ENSG00000213889	PPM1N	0.732976	0.134051	Group2
ENSG00000136449	MYCBPAP	1.49323	0	Group2
ENSG00000102796	DHRS12	0.66711	0	Group2
ENSG00000174099	MSRB3	0.600738	0.220849	Group2
ENSG00000135637	CCDC142	0.638004	0.201019	Group2
ENSG00000138316	ADAMTS14	1.52036	-0.0822082	Group2
ENSG00000157388	CACNA1D	0.637863	0	Group2
ENSG00000131067	GGT7	0.694935	0.0207145	Group2
ENSG00000174136	RGMB	0.853002	0	Group2
ENSG00000239857	GET4	0.75963	0.359481	Group2
ENSG00000166341	DCHS1	0.70306	-0.0338827	Group2
ENSG00000144406	UNC80	0.686561	0	Group2
ENSG00000130487	KLHDC7B	0.866804	-0.559862	Group2
ENSG00000167748	KLK1	1.02314	0.546788	Group2
ENSG00000155761	SPAG17	1.26006	0	Group2
ENSG00000144278	GALNT13	1.31698	0	Group2
ENSG00000102743	SLC25A15	0.69602	0.486993	Group2
ENSG00000105610	KLF1	0.620655	0.474227	Group2
ENSG00000142046	TMEM91	0.590388	0.141378	Group2
ENSG00000115598	IL1RL2	0.602684	0.405528	Group2
ENSG00000171476	HOPX	1.07656	0	Group2
ENSG00000163751	CPA3	0.691173	0.551033	Group2
ENSG00000187486	KCNJ11	0.977126	-0.163584	Group2
ENSG00000128805	ARHGAP22	0.752355	0.0799698	Group2
ENSG00000058091	CDK14	0.634836	0.47502	Group2
ENSG00000141744	PNMT	0.918771	0	Group2
ENSG00000167967	E4F1	0.813072	0.471663	Group2
ENSG00000102452	NALCN	0.876307	0	Group2
ENSG00000001617	SEMA3F	1.07667	0	Group2
ENSG00000132005	RFX1	0.60895	-0.202245	Group2
ENSG00000105136	ZNF419	0.609747	0.310205	Group2
ENSG00000054598	FOXC1	0.614348	-0.411527	Group2
ENSG00000166033	HTRA1	0.685137	0.424405	Group2
ENSG00000108700	CCL8	0.614051	-0.391679	Group2
ENSG00000148848	ADAM12	1.1293	0.218446	Group2
ENSG00000157168	NRG1	1.24469	-0.0201073	Group2
ENSG00000079931	MOXD1	0.748287	0.529441	Group2
ENSG00000184271	POU6F1	1.25569	0	Group2
ENSG00000178425	NT5DC1	0.588357	0.466619	Group2
ENSG00000167711	SERPINF2	0.604861	0	Group2
ENSG00000238083	LRRC37A2	0.608541	0.243136	Group2
ENSG00000105204	DYRK1B	0.827787	-0.0451445	Group2
ENSG00000054690	PLEKHH1	0.981225	0.321494	Group2
ENSG00000105737	GRIK5	0.963567	0	Group2
ENSG00000172602	RND1	0.621156	0	Group2
ENSG00000255298	OR8G5	1.26251	0	Group2
ENSG00000105464	GRIN2D	0.883376	0.476184	Group2
ENSG00000161944	ASGR2	0.878966	0.0698848	Group2
ENSG00000134668	SPOCD1	0.799844	0	Group2
ENSG00000151651	ADAM8	0.628638	-0.0833023	Group2
ENSG00000099364	FBXL19	0.615063	0.100692	Group2
ENSG00000248483	POU5F2	0.762414	0.311692	Group2
ENSG00000184307	ZDHHC23	0.659557	0	Group2
ENSG00000129244	ATP1B2	0.621156	0	Group2
ENSG00000143409	MINDY1	0.762332	0.192771	Group2
ENSG00000187775	DNAH17	1.34403	0.326067	Group2
ENSG00000174944	P2RY14	0.819642	0.202915	Group2
ENSG00000150275	PCDH15	1.46579	0	Group2
ENSG00000137757	CASP5	0.895989	0	Group2
ENSG00000275183	LENG9	0.787068	0.0593172	Group2
ENSG00000105352	CEACAM4	0.604063	-0.240362	Group2
ENSG00000058335	RASGRF1	0.714919	0.179927	Group2
ENSG00000105877	DNAH11	0.965944	0	Group2
ENSG00000198225	FKBP1C	0.632686	0	Group2
ENSG00000163577	EIF5A2	1.25288	0	Group2
ENSG00000136378	ADAMTS7	1.36185	0	Group2
ENSG00000133250	ZNF414	0.619281	-0.0995573	Group2
ENSG00000126759	CFP	0.636436	-0.139857	Group2
ENSG00000162105	SHANK2	0.775243	0	Group2
ENSG00000156886	ITGAD	1.31129	0	Group2
ENSG00000172985	SH3RF3	0.814065	0.583149	Group2
ENSG00000149564	ESAM	0.936786	0.476526	Group2
ENSG00000185100	ADSS1	0.989264	0	Group2
ENSG00000103260	METRN	0.881142	0.302483	Group2
ENSG00000078098	FAP	0.782737	0	Group2
ENSG00000167850	CD300C	0.679983	-0.103887	Group2
ENSG00000118922	KLF12	1.35659	0	Group2
ENSG00000100351	GRAP2	1.32524	0	Group2
ENSG00000132514	CLEC10A	0.731975	0.0723159	Group2
ENSG00000104723	TUSC3	0.672219	0	Group2
ENSG00000187860	CCDC157	1.2683	0	Group2
ENSG00000162458	FBLIM1	0.593819	-0.365264	Group2
ENSG00000107611	CUBN	0.715774	0	Group2
ENSG00000204427	ABHD16A	0.840652	0.486762	Group2
ENSG00000185070	FLRT2	0.667239	-0.329664	Group2
ENSG00000116544	DLGAP3	1.30797	0	Group2
ENSG00000137877	SPTBN5	0.624892	0.186049	Group2
ENSG00000156500	PABIR3	0.64477	0.387773	Group2
ENSG00000221866	PLXNA4	1.12513	0	Group2
ENSG00000259207	ITGB3	0.636183	-0.237437	Group2
ENSG00000125510	OPRL1	0.755327	0.0925703	Group2
ENSG00000163737	PF4	1.29608	0	Group2
ENSG00000148702	HABP2	1.30065	0	Group2
ENSG00000112541	PDE10A	1.21973	0	Group2
ENSG00000079337	RAPGEF3	1.04484	0	Group2
ENSG00000166803	PCLAF	0.681995	0.247228	Group2
ENSG00000166670	MMP10	1.15619	0	Group2
ENSG00000142549	IGLON5	0.873184	-0.248114	Group2
ENSG00000085872	CHERP	0.590131	0.343163	Group2
ENSG00000168874	ATOH8	0.703054	0	Group2
ENSG00000158715	SLC45A3	0.926079	-0.0151975	Group2
ENSG00000198932	GPRASP1	0.679214	0.141454	Group2
ENSG00000131459	GFPT2	0.842404	0	Group2
ENSG00000138411	HECW2	1.02745	0.488556	Group2
ENSG00000137265	IRF4	0.725127	0.446989	Group2
ENSG00000140284	SLC27A2	0.779203	-0.0732435	Group2
ENSG00000204564	C6orf136	1.14279	0.133164	Group2
ENSG00000204681	GABBR1	1.11955	0.183432	Group2
ENSG00000168785	TSPAN5	1.0816	0.0526082	Group2
ENSG00000165973	NELL1	1.02988	0	Group2
ENSG00000103202	NME4	0.636449	0.231663	Group2
ENSG00000165113	GKAP1	0.649249	0.045915	Group2
ENSG00000141519	CCDC40	0.689017	0.51955	Group2
ENSG00000110811	P3H3	0.590576	0.514065	Group2
ENSG00000144395	CCDC150	0.669889	0	Group2
ENSG00000180543	TSPYL5	0.918784	0	Group2
ENSG00000167968	DNASE1L2	0.915953	0	Group2
ENSG00000196267	ZNF836	0.602756	-0.0879583	Group2
ENSG00000041982	TNC	1.60342	0	Group2
ENSG00000186487	MYT1L	0.739167	0	Group2
ENSG00000100416	TRMU	0.95668	0.428441	Group2
ENSG00000079841	RIMS1	1.34413	0	Group2
ENSG00000198948	MFAP3L	0.906808	0	Group2
ENSG00000160972	PPP1R16A	0.603057	0.37771	Group2
ENSG00000164251	F2RL1	0.602684	0.0463293	Group2
ENSG00000176973	FAM89B	0.69968	0.191171	Group2
ENSG00000271383	NBPF19	0.769926	0.4996	Group2
ENSG00000087586	AURKA	0.613658	0.444258	Group2
ENSG00000196653	ZNF502	1.28586	0	Group2
ENSG00000155657	TTN	1.42264	0.462997	Group2
ENSG00000185019	UBOX5	0.602751	0.273483	Group2
ENSG00000112139	MDGA1	0.951185	0	Group2
ENSG00000159915	ZNF233	0.744061	0	Group2
ENSG00000104067	TJP1	0.844449	0	Group2
ENSG00000157554	ERG	0.643407	0.435308	Group2
ENSG00000186891	TNFRSF18	0.602542	-0.0844466	Group2
ENSG00000169105	CHST14	0.691923	0.0666869	Group2
ENSG00000101871	MID1	1.42435	0	Group2
ENSG00000164114	MAP9	0.646876	0	Group2
ENSG00000101335	MYL9	0.710355	0.00809649	Group2
ENSG00000182050	MGAT4C	0.918771	0	Group2
ENSG00000155755	TMEM237	0.657356	0.479807	Group2
ENSG00000157613	CREB3L1	0.715987	-0.173933	Group2
ENSG00000090238	YPEL3	0.641438	-0.300708	Group2
ENSG00000157456	CCNB2	1.22243	0.171743	Group2
ENSG00000198838	RYR3	1.31698	0	Group2
ENSG00000105492	SIGLEC6	0.903548	0.506411	Group2
ENSG00000157734	SNX22	1.03396	0	Group2
ENSG00000174501	ANKRD36C	0.798524	0.391133	Group2
ENSG00000005961	ITGA2B	1.30246	0	Group2
ENSG00000174844	DNAH12	0.808396	0	Group2
ENSG00000180481	GLIPR1L2	0.775243	0	Group2
ENSG00000138162	TACC2	0.767873	-0.302518	Group2
ENSG00000145107	TM4SF19	0.932897	0.0769398	Group2
ENSG00000119862	LGALSL	1.48128	0	Group2
ENSG00000136379	ABHD17C	0.625225	0	Group2
ENSG00000163531	NFASC	0.66102	0	Group2
ENSG00000100276	RASL10A	0.793542	0	Group2
ENSG00000181035	SLC25A42	0.616704	0.2263	Group2
ENSG00000021300	PLEKHB1	0.787118	0	Group2
ENSG00000163453	IGFBP7	0.727159	0.374258	Group2
ENSG00000184381	PLA2G6	0.77563	-0.0880016	Group2
ENSG00000162733	DDR2	0.827893	0.0620318	Group2
ENSG00000197497	ZNF665	1.28302	0	Group2
ENSG00000141576	RNF157	0.855513	0.565877	Group2
ENSG00000135114	OASL	0.790792	-0.175785	Group2
ENSG00000198695	MT-ND6	0.898526	0	Group2
ENSG00000134291	TMEM106C	0.664402	-0.078628	Group2
ENSG00000160447	PKN3	0.645984	-0.0309471	Group2
ENSG00000160813	PPP1R35	0.713149	0.36517	Group2
ENSG00000164172	MOCS2	0.85791	0.24326	Group2
ENSG00000122224	LY9	0.671419	0.291787	Group2
ENSG00000161653	NAGS	0.769926	-0.380517	Group2
ENSG00000111445	RFC5	0.661244	0.363677	Group2
ENSG00000182378	PLCXD1	0.601891	0.20983	Group2
ENSG00000107562	CXCL12	0.724814	0.0167475	Group2
ENSG00000136982	DSCC1	0.635795	0.561326	Group2
ENSG00000104177	MYEF2	0.598341	-0.342281	Group2
ENSG00000189157	FAM47E	0.622272	0	Group2
ENSG00000196159	FAT4	0.667438	0	Group2
ENSG00000184185	KCNJ12	1.29055	0	Group2
ENSG00000133030	MPRIP	0.634656	0.109829	Group2
ENSG00000074410	CA12	0.644331	0.216785	Group2
ENSG00000172006	ZNF554	0.643213	0.109238	Group2
ENSG00000170049	KCNAB3	0.967668	0	Group2
ENSG00000001460	STPG1	0.717875	0.0170854	Group2
ENSG00000154654	NCAM2	0.643596	0.0564096	Group2
ENSG00000272899	ATP6V1FNB	1.0452	0	Group2
ENSG00000100321	SYNGR1	0.669053	-0.221892	Group2
ENSG00000139626	ITGB7	0.878015	0.0903736	Group2
ENSG00000112210	RAB23	0.592708	0.417742	Group2
ENSG00000119866	BCL11A	0.61843	0.399553	Group2
ENSG00000144045	DQX1	0.621156	0	Group2
ENSG00000139044	B4GALNT3	0.761076	0	Group2
ENSG00000182809	CRIP2	0.928209	0	Group2
ENSG00000006652	IFRD1	0.697634	-0.452987	Group2
ENSG00000064989	CALCRL	0.607358	0.0588906	Group2
ENSG00000145284	SCD5	0.828465	-0.288926	Group2
ENSG00000256525	POLG2	0.688924	0.413198	Group2
ENSG00000257704	INAFM1	0.888935	-0.086931	Group2
ENSG00000169071	ROR2	0.69491	0	Group2
ENSG00000123892	RAB38	0.644438	0.368416	Group2
ENSG00000116151	MORN1	0.684722	0.344686	Group2
ENSG00000154016	GRAP	0.633632	-0.0525886	Group2
ENSG00000083720	OXCT1	0.640619	0.0612104	Group2
ENSG00000166165	CKB	0.792227	0.051565	Group2
ENSG00000162396	PARS2	0.695473	0.311975	Group2
ENSG00000196335	STK31	0.631999	0	Group2
ENSG00000075223	SEMA3C	0.631999	0	Group2
ENSG00000141068	KSR1	0.622232	0.139648	Group2
ENSG00000169397	RNASE3	1.22902	0.501174	Group2
ENSG00000196218	RYR1	0.918791	0.342931	Group2
ENSG00000198691	ABCA4	0.726207	0	Group2
ENSG00000185614	INKA1	0.761076	0	Group2
ENSG00000065534	MYLK	1.17189	0	Group2
ENSG00000140682	TGFB1I1	0.681239	0	Group2
ENSG00000096093	EFHC1	0.739955	0.305581	Group2
ENSG00000159307	SCUBE1	1.02224	0	Group2
ENSG00000164086	DUSP7	0.614836	0.366572	Group2
ENSG00000243678	NME2	0.601237	0.236277	Group2
ENSG00000171121	KCNMB3	0.675997	0.380037	Group2
ENSG00000186907	RTN4RL2	0.942695	0	Group2
ENSG00000166963	MAP1A	1.01024	0	Group2
ENSG00000185499	MUC1	0.63104	0.11965	Group2
ENSG00000133392	MYH11	1.32655	0	Group2
ENSG00000162300	ZFPL1	0.781486	0.355529	Group2
ENSG00000137133	HINT2	0.792772	0	Group2
ENSG00000197380	DACT3	0.769454	0.282952	Group2
ENSG00000185885	IFITM1	0.638635	-0.32751	Group2
ENSG00000152413	HOMER1	0.875775	-0.1128	Group2
ENSG00000120539	MASTL	0.601761	0.440178	Group2
ENSG00000162591	MEGF6	1.06473	0.536628	Group2
ENSG00000131773	KHDRBS3	0.627844	0.540431	Group2
ENSG00000231887	PRH1	0.691883	0.0695677	Group2
ENSG00000167653	PSCA	0.618616	0	Group2
ENSG00000165804	ZNF219	0.722094	-0.246742	Group2
ENSG00000133454	MYO18B	1.29608	0	Group2
ENSG00000128165	ADM2	0.667786	0	Group2
ENSG00000172183	ISG20	0.734225	0.267158	Group2
ENSG00000221852	KRTAP1-5	0.825703	0	Group2
ENSG00000125618	PAX8	0.65509	0.302984	Group2
ENSG00000184786	DYNLT2	0.883884	0	Group2
ENSG00000167619	TMEM145	0.754757	0	Group2
ENSG00000172748	ZNF596	0.907976	0.171408	Group2
ENSG00000169855	ROBO1	0.728951	0	Group2
ENSG00000118507	AKAP7	0.607011	0.287216	Group2
ENSG00000114315	HES1	0.907832	0	Group2
ENSG00000106328	FSCN3	1.32423	0	Group2
ENSG00000131153	GINS2	0.665246	-0.0392807	Group2
ENSG00000141756	FKBP10	0.751469	0.217038	Group2
ENSG00000172638	EFEMP2	0.766821	0.282848	Group2
ENSG00000187994	RINL	0.824202	0.425468	Group2
ENSG00000150760	DOCK1	0.859577	0	Group2
ENSG00000138623	SEMA7A	0.842701	0.0504096	Group2
ENSG00000188522	FAM83G	0.703832	0.136338	Group2
ENSG00000132470	ITGB4	0.661382	0	Group2
ENSG00000170956	CEACAM3	0.631999	0.429287	Group2
ENSG00000183484	GPR132	0.724459	0.0750305	Group2
ENSG00000204396	VWA7	1.31129	0	Group2
ENSG00000047578	KATNIP	0.597651	0.546576	Group2
ENSG00000169385	RNASE2	0.896364	0.236064	Group2
ENSG00000111057	KRT18	0.622726	-0.176796	Group2
ENSG00000185838	GNB1L	0.893976	0.366829	Group2
ENSG00000196411	EPHB4	0.686882	-0.530333	Group2
ENSG00000250510	GPR162	0.623109	0.0325593	Group2
ENSG00000127415	IDUA	0.817352	-0.329383	Group2
ENSG00000143412	ANXA9	1.46965	0	Group2
ENSG00000163736	PPBP	1.70821	0	Group2
ENSG00000154957	ZNF18	0.586342	0.404825	Group2
ENSG00000076555	ACACB	0.596955	0.431619	Group2
ENSG00000243364	EFNA4	0.670514	0.400597	Group2
ENSG00000120262	CCDC170	0.69384	-0.0951865	Group2
ENSG00000131944	FAAP24	0.620754	0.385806	Group2
ENSG00000008277	ADAM22	0.635403	-0.025927	Group2
ENSG00000183853	KIRREL1	1.25352	0.206323	Group2
ENSG00000172273	HINFP	0.593455	0.145613	Group2
ENSG00000134321	RSAD2	0.705047	-0.251966	Group2
ENSG00000127533	F2RL3	0.853713	0.249874	Group2
ENSG00000145936	KCNMB1	0.758376	0	Group2
ENSG00000101187	SLCO4A1	0.729195	-0.239803	Group2
ENSG00000083067	TRPM3	1.32079	0	Group2
ENSG00000121053	EPX	0.682927	0.549857	Group2
ENSG00000065618	COL17A1	1.06152	0	Group2
ENSG00000168702	LRP1B	1.20286	0	Group2
ENSG00000161179	YDJC	0.730797	0.0465005	Group2
ENSG00000185347	TEDC1	1.07806	-0.137112	Group2
ENSG00000137094	DNAJB5	0.747645	-0.268903	Group2
ENSG00000243477	NAA80	0.63863	0.0357147	Group2
ENSG00000204390	HSPA1L	0.687577	0.429996	Group2
ENSG00000185585	OLFML2A	0.767146	0	Group2
ENSG00000269313	MAGIX	0.888051	0	Group2
ENSG00000164199	ADGRV1	0.800176	0	Group2
ENSG00000121152	NCAPH	0.975822	0.394489	Group2
ENSG00000114853	ZBTB47	0.587342	0.228147	Group2
ENSG00000115641	FHL2	0.835359	-0.330434	Group2
ENSG00000123096	SSPN	0.665713	0.543323	Group2
ENSG00000067798	NAV3	0.639985	0.087663	Group2
ENSG00000135916	ITM2C	0.711252	-0.127988	Group2
ENSG00000115112	TFCP2L1	0.642786	0.570917	Group2
ENSG00000101400	SNTA1	0.65045	0.00500536	Group2
ENSG00000141577	CEP131	0.348837	0.669532	Group3
ENSG00000186193	SAPCD2	-0.137791	0.660267	Group3
ENSG00000054392	HHAT	0	0.616453	Group3
ENSG00000047410	TPR	0.109634	0.628293	Group3
ENSG00000035664	DAPK2	0.435181	0.675611	Group3
ENSG00000132196	HSD17B7	0.540584	0.947211	Group3
ENSG00000101194	SLC17A9	0.422952	0.741306	Group3
ENSG00000119397	CNTRL	0.368296	1.01154	Group3
ENSG00000273983	H3C8	-0.284893	1.05277	Group3
ENSG00000112984	KIF20A	-0.247721	0.605484	Group3
ENSG00000132613	MTSS2	0	0.649179	Group3
ENSG00000011426	ANLN	0.0107229	0.660304	Group3
ENSG00000129295	DNAAF11	0.463788	0.585734	Group3
ENSG00000137807	KIF23	0.260488	1.00916	Group3
ENSG00000123405	NFE2	0.135131	0.658253	Group3
ENSG00000135437	RDH5	0	0.629857	Group3
ENSG00000179859	RNF227	0.310431	0.847291	Group3
ENSG00000179388	EGR3	-0.166804	1.01603	Group3
ENSG00000231256	CFAP97D1	0	0.600163	Group3
ENSG00000131480	AOC2	0	0.733007	Group3
ENSG00000172731	LRRC20	0	1.39452	Group3
ENSG00000121310	ECHDC2	0.123142	0.841331	Group3
ENSG00000131089	ARHGEF9	0.221269	0.613867	Group3
ENSG00000187068	C3orf70	0.38448	0.833684	Group3
ENSG00000263961	RHEX	0.456775	0.92178	Group3
ENSG00000153283	CD96	0	0.728967	Group3
ENSG00000065923	SLC9A7	0.135755	0.671438	Group3
ENSG00000197124	ZNF682	0	0.640099	Group3
ENSG00000145287	PLAC8	0.289058	0.696688	Group3
ENSG00000173068	BNC2	0.0113896	0.936478	Group3
ENSG00000116885	OSCP1	0	0.694722	Group3
ENSG00000158528	PPP1R9A	0	1.06585	Group3
ENSG00000146858	ZC3HAV1L	0	1.03457	Group3
ENSG00000174137	FAM53A	0	1.10789	Group3
ENSG00000204316	MRPL38	0.411341	0.597202	Group3
ENSG00000081923	ATP8B1	0	1.09552	Group3
ENSG00000172062	SMN1	0.321264	0.742603	Group3
ENSG00000173480	ZNF417	0.321761	0.741142	Group3
ENSG00000254505	CHMP4A	0	0.863052	Group3
ENSG00000161996	WDR90	-0.295825	0.756341	Group3
ENSG00000137962	ARHGAP29	0.414494	1.29661	Group3
ENSG00000067191	CACNB1	0	0.683933	Group3
ENSG00000239839	DEFA3	0	0.836714	Group3
ENSG00000161914	ZNF653	0.246883	0.660968	Group3
ENSG00000134594	RAB33A	0	0.646935	Group3
ENSG00000126016	AMOT	0	1.08228	Group3
ENSG00000100359	SGSM3	0	0.76103	Group3
ENSG00000145362	ANK2	0	0.658629	Group3
ENSG00000131355	ADGRE3	0.249234	0.861232	Group3
ENSG00000177692	DNAJC28	0.110937	0.585701	Group3
ENSG00000189171	S100A13	0	0.837254	Group3
ENSG00000161888	SPC24	0.481274	0.950534	Group3
ENSG00000171621	SPSB1	0.35208	0.72215	Group3
ENSG00000139734	DIAPH3	0.22895	0.648428	Group3
ENSG00000183979	NPB	0	0.615718	Group3
ENSG00000123219	CENPK	0.0837132	0.672297	Group3
ENSG00000164176	EDIL3	0	0.780505	Group3
ENSG00000151687	ANKAR	0.247454	0.854562	Group3
ENSG00000205978	NYNRIN	0	0.819309	Group3
ENSG00000157680	DGKI	0	0.715011	Group3
ENSG00000171992	SYNPO	0.445217	0.726761	Group3
ENSG00000037757	MRI1	0.43577	0.675451	Group3
ENSG00000172159	FRMD3	0.363459	1.08045	Group3
ENSG00000145794	MEGF10	0	0.963002	Group3
ENSG00000122188	LAX1	0.386852	0.745332	Group3
ENSG00000103995	CEP152	0.443527	0.865873	Group3
ENSG00000183763	TRAIP	-0.233889	0.590011	Group3
ENSG00000196976	LAGE3	0.256091	0.712799	Group3
ENSG00000164106	SCRG1	0	0.669987	Group3
ENSG00000180938	ZNF572	0.301785	0.783406	Group3
ENSG00000171408	PDE7B	0.131071	0.653285	Group3
ENSG00000047634	SCML1	0.460681	0.601447	Group3
ENSG00000111206	FOXM1	-0.0196608	0.66796	Group3
ENSG00000146426	TIAM2	0.507027	0.845523	Group3
ENSG00000258315	C17orf49	0	0.642167	Group3
ENSG00000273703	H2BC14	0.420622	0.766171	Group3
ENSG00000146350	TBC1D32	0.187482	0.88861	Group3
ENSG00000106404	CLDN15	-0.375615	0.60686	Group3
ENSG00000155034	FBXL18	0.534911	0.601773	Group3
ENSG00000070814	TCOF1	0.310814	0.600833	Group3
ENSG00000125459	MSTO1	0.286432	0.701523	Group3
ENSG00000149554	CHEK1	0.216081	0.851617	Group3
ENSG00000089505	CMTM1	0.210591	0.923634	Group3
ENSG00000148773	MKI67	0.509353	0.735886	Group3
ENSG00000255374	TAS2R43	0	0.958971	Group3
ENSG00000196562	SULF2	0.168588	0.69043	Group3
ENSG00000266338	NBPF15	0.475289	0.862016	Group3
ENSG00000214456	PLIN5	0	0.738806	Group3
ENSG00000160345	PIERCE1	0	0.775821	Group3
ENSG00000186010	NDUFA13	0	0.936699	Group3
ENSG00000007312	CD79B	0	0.736732	Group3
ENSG00000003147	ICA1	0	0.642484	Group3
ENSG00000174446	SNAPC5	0.471043	0.618084	Group3
ENSG00000253958	CLDN23	0.177423	0.588474	Group3
ENSG00000143443	C1orf56	0	0.695334	Group3
ENSG00000170667	RASA4B	0	0.789261	Group3
ENSG00000065328	MCM10	0.12695	0.592669	Group3
ENSG00000111981	ULBP1	0	0.964972	Group3
ENSG00000172575	RASGRP1	0	0.78823	Group3
ENSG00000162747	FCGR3B	0	1.03965	Group3
ENSG00000131747	TOP2A	0.387793	0.833177	Group3
ENSG00000105708	ZNF14	0.0290083	0.601131	Group3
ENSG00000163535	SGO2	0.0426014	0.691123	Group3
ENSG00000144677	CTDSPL	0.0599459	0.808679	Group3
ENSG00000173930	SLCO4C1	0.301676	0.751238	Group3
ENSG00000122687	MRM2	0	0.851303	Group3
ENSG00000213714	FAM209B	0	1.09048	Group3
ENSG00000189337	KAZN	0	0.793742	Group3
ENSG00000100167	SEPTIN3	0.135231	0.780698	Group3
ENSG00000180549	FUT7	0	1.18919	Group3
ENSG00000114841	DNAH1	0.515735	0.676043	Group3
ENSG00000143797	MBOAT2	0.2377	0.621685	Group3
ENSG00000010219	DYRK4	0.206273	0.648657	Group3
ENSG00000080031	PTPRH	0.0142152	0.592052	Group3
ENSG00000196208	GREB1	0.0536344	0.666278	Group3
ENSG00000140287	HDC	0	0.646935	Group3
ENSG00000156970	BUB1B	-0.480911	0.783701	Group3
ENSG00000128274	A4GALT	0	0.691847	Group3
ENSG00000188394	GPR21	0.119768	0.636454	Group3
ENSG00000198435	NRARP	0	0.613324	Group3
ENSG00000147174	GCNA	0	0.858484	Group3
ENSG00000100092	SH3BP1	0.00207735	0.603246	Group3
ENSG00000273136	NBPF26	-0.125187	0.911941	Group3
ENSG00000176222	ZNF404	0.417431	0.603923	Group3
ENSG00000169248	CXCL11	0	0.921631	Group3
ENSG00000176681	LRRC37A	0	0.992434	Group3
ENSG00000177688	SUMO4	0	0.851209	Group3
ENSG00000139971	ARMH4	0	0.906897	Group3
ENSG00000188610	FAM72B	0.531186	0.839799	Group3
ENSG00000005187	ACSM3	0.0624442	1.06884	Group3
ENSG00000257594	GALNT4	0.0429667	0.603488	Group3
ENSG00000149516	MS4A3	0.22963	0.710477	Group3
ENSG00000100362	PVALB	0	0.591121	Group3
ENSG00000131979	GCH1	-0.0174238	0.686113	Group3
ENSG00000074966	TXK	0.152783	0.641596	Group3
ENSG00000120329	SLC25A2	0	0.889925	Group3
ENSG00000169857	AVEN	0.116058	0.671421	Group3
ENSG00000185818	NAT8L	0.0841965	1.03688	Group3
ENSG00000204852	TCTN1	0.219915	0.676167	Group3
ENSG00000105376	ICAM5	0.149687	0.682855	Group3
ENSG00000070404	FSTL3	0.356792	0.95236	Group3
ENSG00000119725	ZNF410	-0.122243	0.673062	Group3
ENSG00000101057	MYBL2	-0.0140917	0.610687	Group3
ENSG00000143452	HORMAD1	0	0.693179	Group3
ENSG00000109943	CRTAM	0.218333	0.856979	Group3
ENSG00000232593	KANTR	0.529622	1.01864	Group3
ENSG00000278558	TMEM191B	0	0.65686	Group3
ENSG00000166582	CENPV	0.575234	0.743731	Group3
ENSG00000100490	CDKL1	-0.0603887	0.675982	Group3
ENSG00000164485	IL22RA2	0	0.640819	Group3
ENSG00000135220	UGT2A3	0	0.655871	Group3
ENSG00000235272	RAMACL	0.316169	0.635944	Group3
ENSG00000186952	TMEM232	0	0.879342	Group3
ENSG00000142731	PLK4	0.561043	0.858823	Group3
ENSG00000232629	HLA-DQB2	0.580774	0.672771	Group3
ENSG00000133627	ACTR3B	0.499649	0.661758	Group3
ENSG00000167524	RSKR	0	1.20536	Group3
ENSG00000093009	CDC45	0	0.643578	Group3
ENSG00000127993	RBM48	0.473154	0.844878	Group3
ENSG00000152380	FAM151B	0.397787	0.795655	Group3
ENSG00000139055	ERP27	0	0.743461	Group3
ENSG00000198673	TAFA2	0.292254	0.645376	Group3
ENSG00000128918	ALDH1A2	0.332047	0.969685	Group3
ENSG00000140511	HAPLN3	-0.0809033	1.10731	Group3
ENSG00000175164	ABO	0	0.767638	Group3
ENSG00000177225	GATD1	0.431778	0.674875	Group3
ENSG00000121895	TMEM156	0	0.83731	Group3
ENSG00000158023	CFAP251	0	0.955457	Group3
ENSG00000159496	RGL4	0	0.659032	Group3
ENSG00000119508	NR4A3	0.371625	0.634828	Group3
ENSG00000163704	PRRT3	0	0.649179	Group3
ENSG00000023839	ABCC2	0.0747553	0.905696	Group3
ENSG00000136531	SCN2A	0	0.994708	Group3
ENSG00000175161	CADM2	0	0.728967	Group3
ENSG00000005249	PRKAR2B	0	0.613737	Group3
ENSG00000286522	H3C2	0.426385	0.617613	Group3
ENSG00000198089	SFI1	0.230788	0.67337	Group3
ENSG00000162437	RAVER2	0	0.722318	Group3
ENSG00000142235	LMTK3	0	0.644361	Group3
ENSG00000155542	SETD9	0.435604	0.62182	Group3
ENSG00000198520	ARMH1	0	1.23839	Group3
ENSG00000105552	BCAT2	-0.0105089	0.617963	Group3
ENSG00000166436	TRIM66	-0.0350929	0.688701	Group3
ENSG00000168243	GNG4	0	0.840054	Group3
ENSG00000188191	PRKAR1B	0.419908	0.974973	Group3
ENSG00000137098	SPAG8	0	0.910189	Group3
ENSG00000144182	LIPT1	0.337586	0.85675	Group3
ENSG00000179698	WDR97	-0.0395821	0.914547	Group3
ENSG00000217930	PAM16	0	0.765268	Group3
ENSG00000213906	LTB4R2	0.501492	0.84649	Group3
ENSG00000153165	RGPD3	0	0.672588	Group3
ENSG00000146205	ANO7	0	0.895375	Group3
ENSG00000120051	CFAP58	0	0.879342	Group3
ENSG00000150782	IL18	0.0680901	0.717429	Group3
ENSG00000105137	SYDE1	0	0.646935	Group3
ENSG00000131203	IDO1	0	1.353	Group3
ENSG00000107331	ABCA2	0.24969	0.590777	Group3
ENSG00000068976	PYGM	0	1.01439	Group3
ENSG00000254093	PINX1	-0.183285	0.764007	Group3
ENSG00000138617	PARP16	0.231495	0.596394	Group3
ENSG00000115163	CENPA	0.22872	0.800626	Group3
ENSG00000088325	TPX2	0.0243172	0.672859	Group3
ENSG00000159588	CCDC17	0	0.629754	Group3
ENSG00000138449	SLC40A1	0	1.20294	Group3
ENSG00000178150	ZNF114	0	0.98465	Group3
ENSG00000176208	ATAD5	0.122736	0.636823	Group3
ENSG00000078018	MAP2	0	0.87652	Group3
ENSG00000186314	PRELID2	0.331225	0.852626	Group3
ENSG00000183048	SLC25A10	0	1.08868	Group3
ENSG00000198795	ZNF521	0	1.07522	Group3
ENSG00000178665	ZNF713	0	1.18528	Group3
ENSG00000090889	KIF4A	-0.232065	0.909964	Group3
ENSG00000162676	GFI1	0.367682	0.912536	Group3
ENSG00000099994	SUSD2	0	1.18997	Group3
ENSG00000134690	CDCA8	0.411611	0.70041	Group3
ENSG00000163482	STK36	0.135755	0.819326	Group3
ENSG00000140090	SLC24A4	0	0.710746	Group3
ENSG00000104267	CA2	0	1.72694	Group3
ENSG00000172613	RAD9A	0.31785	0.61563	Group3
ENSG00000142583	SLC2A5	0	0.777562	Group3
ENSG00000072571	HMMR	-0.22788	0.635076	Group3
ENSG00000135476	ESPL1	0.131661	1.05738	Group3
ENSG00000213221	DNLZ	0	0.604791	Group3
ENSG00000240303	ACAD11	0	0.662969	Group3
ENSG00000178386	ZNF223	0.26317	0.8345	Group3
ENSG00000148356	LRSAM1	0.409377	0.630713	Group3
ENSG00000196476	C20orf96	0.455626	0.796724	Group3
ENSG00000126217	MCF2L	0	0.777845	Group3
ENSG00000206559	ZCWPW2	0	0.683837	Group3
ENSG00000161643	SIGLEC16	0.205007	0.790081	Group3
ENSG00000088970	KIZ	0.298896	0.590598	Group3
ENSG00000169495	HTRA4	0	0.751026	Group3
ENSG00000169607	CKAP2L	0.500508	0.826138	Group3
ENSG00000198203	SULT1C2	0	0.656375	Group3
ENSG00000067113	PLPP1	-0.0644274	0.600788	Group3
ENSG00000198785	GRIN3A	0.35203	0.762745	Group3
ENSG00000007968	E2F2	0.346519	0.674827	Group3
ENSG00000265817	FSBP	0	0.618332	Group3
ENSG00000163735	CXCL5	0.998485	-1.26392	Group4
ENSG00000096433	ITPR3	0.693645	-0.64148	Group4
ENSG00000244734	HBB	0.737805	-0.932398	Group4
ENSG00000105976	MET	0.643103	-0.650001	Group4
ENSG00000184156	KCNQ3	0.743072	-0.585254	Group4
ENSG00000166192	SENP8	0.647206	-0.663741	Group4
ENSG00000008441	NFIX	0.599061	-0.845303	Group4
ENSG00000131386	GALNT15	0.921322	-0.828537	Group4
ENSG00000188674	C2orf80	0.716077	-1.22476	Group4
ENSG00000107485	GATA3	0.728861	-0.700007	Group4
ENSG00000185567	AHNAK2	0.890062	-0.711436	Group4
ENSG00000172572	PDE3A	0.99312	-0.715768	Group4
ENSG00000178127	NDUFV2	-0.720123	0.645907	Group5
ENSG00000118849	RARRES1	-0.685759	0.862617	Group5
ENSG00000165092	ALDH1A1	-1.79441	0.661507	Group5
ENSG00000204228	HSD17B8	-0.717806	0.748604	Group5
ENSG00000161929	SCIMP	-0.679016	0.824159	Group5
ENSG00000165731	RET	0.534189	-0.844165	Group6
ENSG00000240972	MIF	-0.424036	-1.21625	Group6
ENSG00000130635	COL5A1	-0.113095	-0.689828	Group6
ENSG00000185829	ARL17A	-0.446609	-0.909115	Group6
ENSG00000119969	HELLS	-0.201776	-1.05078	Group6
ENSG00000166250	CLMP	-0.495388	-0.937551	Group6
ENSG00000116133	DHCR24	-0.287132	-0.872322	Group6
ENSG00000154734	ADAMTS1	0.0725128	-1.0685	Group6
ENSG00000119574	ZBTB45	0.196855	-0.639692	Group6
ENSG00000182492	BGN	-0.173399	-1.18538	Group6
ENSG00000129028	THAP10	0.25564	-1.10275	Group6
ENSG00000183579	ZNRF3	-0.0386086	-0.892272	Group6
ENSG00000180425	C11orf71	-0.360167	-0.701992	Group6
ENSG00000273820	USP27X	-0.30487	-0.934843	Group6
ENSG00000099204	ABLIM1	0.0104372	-0.93275	Group6
ENSG00000165272	AQP3	0.0343884	-0.789002	Group6
ENSG00000041353	RAB27B	-0.181093	-0.933648	Group6
ENSG00000153044	CENPH	-0.551666	-0.591227	Group6
ENSG00000196549	MME	-0.050324	-0.74484	Group6
ENSG00000017483	SLC38A5	-0.526565	-0.875141	Group6
ENSG00000115963	RND3	0.107009	-0.68958	Group6
ENSG00000152952	PLOD2	-0.0998076	-0.698996	Group6
ENSG00000157404	KIT	0.186355	-0.589194	Group6
ENSG00000142798	HSPG2	-0.0810956	-0.624388	Group6
ENSG00000175505	CLCF1	-0.325328	-0.736373	Group6
ENSG00000122432	SPATA1	0.361098	-0.916971	Group6
ENSG00000163536	SERPINI1	0.153414	-0.677999	Group6
ENSG00000176641	RNF152	0.277642	-1.07289	Group6
ENSG00000117519	CNN3	-0.201895	-0.944329	Group6
ENSG00000182749	PAQR7	0.0089058	-0.668685	Group6
ENSG00000107242	PIP5K1B	-0.221513	-0.620158	Group6
ENSG00000050730	TNIP3	0.35018	-0.601059	Group6
ENSG00000167302	TEPSIN	-0.264976	-0.776222	Group6
ENSG00000056558	TRAF1	-0.235111	-0.592156	Group6
ENSG00000084731	KIF3C	0.303598	-0.600663	Group6
ENSG00000008517	IL32	-0.304387	-0.622433	Group6
ENSG00000176749	CDK5R1	0.397956	-0.802046	Group6
ENSG00000147804	SLC39A4	-0.102472	-0.937322	Group6
ENSG00000130770	ATP5IF1	-0.310865	-0.594638	Group6
ENSG00000035720	STAP1	-0.186936	-0.647318	Group6
ENSG00000150687	PRSS23	0.0424339	-1.21403	Group6
ENSG00000124614	RPS10	-0.194337	-0.686856	Group6
ENSG00000137078	SIT1	-0.43027	-0.844738	Group6
ENSG00000187626	ZKSCAN4	-0.27105	-0.685597	Group6
ENSG00000125843	AP5S1	0.054771	-0.712548	Group6
ENSG00000133641	C12orf29	0.088413	-0.621581	Group6
ENSG00000155719	OTOA	-0.0196608	-0.619397	Group6
ENSG00000101004	NINL	-0.255057	-1.10025	Group6
ENSG00000122786	CALD1	0.475315	-0.696594	Group6
ENSG00000229833	PET100	-0.120004	-0.598851	Group6
ENSG00000284770	TBCE	0.110796	-0.709897	Group6
ENSG00000176182	MYPOP	-0.297612	-0.895761	Group6
ENSG00000117152	RGS4	-0.0477212	-0.61255	Group6
ENSG00000022267	FHL1	0.386404	-0.590316	Group6
ENSG00000025772	TOMM34	0.0765496	-0.746611	Group6
ENSG00000221955	SLC12A8	-0.549082	-0.604119	Group6
ENSG00000185261	KIAA0825	0.355942	-0.64148	Group6
ENSG00000140876	NUDT7	-0.395145	-0.809453	Group6
ENSG00000121236	TRIM6	0.302889	-0.590861	Group6
ENSG00000168061	SAC3D1	-0.565948	-0.847096	Group6
ENSG00000068885	IFT80	-0.244557	-0.70819	Group6
ENSG00000204262	COL5A2	-0.241321	-0.804072	Group6
ENSG00000113083	LOX	-0.40834	-0.911063	Group6
ENSG00000130508	PXDN	-0.289703	-1.50174	Group6
ENSG00000174307	PHLDA3	-0.0549696	-0.67306	Group6
ENSG00000065675	PRKCQ	0.0919251	-0.796702	Group6
ENSG00000125901	MRPS26	-0.358457	-0.668036	Group6
ENSG00000065989	PDE4A	0.328116	-0.625646	Group6
ENSG00000110237	ARHGEF17	0.200797	-0.739233	Group6
ENSG00000243725	TTC4	-0.0109051	-0.704639	Group6
ENSG00000152990	ADGRA3	-0.526951	-0.728522	Group6
ENSG00000147144	CCDC120	0.270712	-1.11964	Group6
ENSG00000100916	BRMS1L	-0.433839	-1.1798	Group6
ENSG00000197429	IPP	0.168055	-0.846885	Group6
ENSG00000131634	TMEM204	-0.319718	-1.16288	Group6
ENSG00000143878	RHOB	0.0789915	-0.643888	Group6
ENSG00000253626	EIF5AL1	0.0462447	-0.796318	Group6
ENSG00000160226	CFAP410	0.387415	-0.805479	Group6
ENSG00000241360	PDXP	-0.0105987	-0.609361	Group6
ENSG00000206538	VGLL3	-0.294627	-0.773268	Group6
ENSG00000169991	IFFO2	0.310145	-0.614043	Group6
ENSG00000115414	FN1	-0.573289	-1.15124	Group6
ENSG00000159714	ZDHHC1	-0.350386	-0.645679	Group6
ENSG00000123685	BATF3	-0.311669	-0.762157	Group6
ENSG00000131591	C1orf159	0.383383	-1.00077	Group6
ENSG00000103248	MTHFSD	-0.338976	-0.609214	Group6
ENSG00000019144	PHLDB1	-0.0859992	-0.652818	Group6
ENSG00000132661	NXT1	-0.121505	-0.610161	Group6
ENSG00000095066	HOOK2	0.473795	-0.608635	Group6
ENSG00000254122	PCDHGB7	-0.441443	-0.651115	Group6
ENSG00000221821	C6orf226	0.00975795	-0.654098	Group6
ENSG00000183655	KLHL25	0.203437	-1.06621	Group6
ENSG00000269858	EGLN2	-0.393332	-0.768629	Group6
ENSG00000113600	C9	-0.0359558	-0.908736	Group6
ENSG00000142224	IL19	-0.297428	-0.719622	Group6
ENSG00000101935	AMMECR1	-0.307046	-0.667559	Group6
ENSG00000160886	LY6K	0.0256204	-1.03964	Group6
ENSG00000126368	NR1D1	0.127094	-0.65747	Group6
ENSG00000116157	GPX7	0.337029	-0.604492	Group6
ENSG00000144810	COL8A1	-0.450744	-1.07034	Group6
ENSG00000141665	FBXO15	0.0428452	-0.591917	Group6
ENSG00000163739	CXCL1	-0.488094	-0.685967	Group6
ENSG00000163069	SGCB	-0.45735	-1.41229	Group6
ENSG00000113758	DBN1	0.0371052	-0.882927	Group6
ENSG00000111305	GSG1	-0.109195	-1.10721	Group6
ENSG00000105649	RAB3A	-0.35321	-0.776089	Group6
ENSG00000029153	BMAL2	-0.429108	-0.68741	Group6
ENSG00000188747	NOXA1	-0.232674	-0.622987	Group6
ENSG00000183891	TTC32	0.167901	-0.893881	Group6
ENSG00000179909	ZNF154	0.00169033	-0.685067	Group6
ENSG00000284753	EEF1AKMT4	-0.0847201	-0.794273	Group6
ENSG00000006118	TMEM132A	-0.158637	-0.680974	Group6
ENSG00000101188	NTSR1	-0.462765	-0.678762	Group6
ENSG00000204428	LY6G5C	-0.185283	-0.710495	Group6
ENSG00000108239	TBC1D12	0.314358	-0.619773	Group6
ENSG00000163430	FSTL1	-0.13226	-0.652959	Group6
ENSG00000177842	ZNF620	-0.531409	-0.642642	Group6
ENSG00000106034	CPED1	0.0728203	-1.19564	Group6
ENSG00000180257	ZNF816	0.271156	-0.64352	Group6
ENSG00000169908	TM4SF1	0.0838848	-0.992456	Group6
ENSG00000196639	HRH1	-0.0648311	-0.945259	Group6
ENSG00000135622	SEMA4F	-0.391152	-0.666395	Group6
ENSG00000197808	ZNF461	-0.273982	-0.688727	Group6
ENSG00000244165	P2RY11	-0.511215	-0.607567	Group6
ENSG00000164077	MON1A	-0.372339	-0.747775	Group6
ENSG00000112651	MRPL2	-0.354365	-0.60378	Group6
ENSG00000119943	PYROXD2	-0.337705	-0.820165	Group6
ENSG00000204099	NEU4	0.47683	-1.22626	Group6
ENSG00000159259	CHAF1B	-0.251155	-0.641722	Group6
ENSG00000170558	CDH2	-0.473449	-1.31625	Group6
ENSG00000006283	CACNA1G	0.413043	-0.736664	Group6
ENSG00000124104	SNX21	-0.236907	-0.609198	Group6
ENSG00000160256	SLX9	-0.249652	-0.588514	Group6
ENSG00000179431	FJX1	-0.146716	-0.659623	Group6
ENSG00000270170	NCBP2AS2	-0.125442	-0.669981	Group6
ENSG00000170260	ZNF212	0.0979567	-0.631645	Group6
ENSG00000152463	OLAH	0.0586471	-0.736512	Group6
ENSG00000104783	KCNN4	-0.0762971	-0.624088	Group6
ENSG00000167113	COQ4	-0.350048	-0.621049	Group6
ENSG00000002822	MAD1L1	-0.243626	-0.601448	Group6
ENSG00000102962	CCL22	0.408172	-1.37723	Group6
ENSG00000112769	LAMA4	0.0415578	-1.07487	Group6
ENSG00000162599	NFIA	0.217291	-0.751491	Group6
ENSG00000198899	MT-ATP6	-0.0968072	-0.820173	Group6
ENSG00000205084	TMEM231	-0.405745	-0.686856	Group6
ENSG00000196544	BORCS6	-0.252328	-0.638599	Group6
ENSG00000168758	SEMA4C	0.33272	-0.756713	Group6
ENSG00000130766	SESN2	-0.136097	-0.596021	Group6
ENSG00000243414	TICAM2	-0.132293	-0.621358	Group6
ENSG00000034693	PEX3	0.392885	-0.895534	Group6
ENSG00000143147	GPR161	-0.42653	-1.76724	Group6
ENSG00000144524	COPS7B	-0.00452901	-0.693151	Group6
ENSG00000214756	CSKMT	-0.420103	-0.6632	Group6
ENSG00000163093	BBS5	0.0204956	-0.835712	Group6
ENSG00000158301	GPRASP2	0.0425341	-1.3	Group6
ENSG00000024422	EHD2	0.348175	-0.65747	Group6
ENSG00000196507	TCEAL3	-0.347205	-1.14247	Group6
ENSG00000204291	COL15A1	0.511646	-0.61591	Group6
ENSG00000141736	ERBB2	0.242724	-0.769481	Group6
ENSG00000139329	LUM	-0.107029	-1.33139	Group6
ENSG00000168939	SPRY3	0.0733175	-0.785506	Group6
ENSG00000181544	FANCB	0.0497856	-0.618118	Group6
ENSG00000137720	C11orf1	0.448558	-0.731988	Group6
ENSG00000226314	ZKSCAN8P1	-0.326088	-1.11257	Group6
ENSG00000181666	ZNF875	0.319844	-0.676772	Group6
ENSG00000182853	VMO1	-0.220263	-0.998849	Group6
ENSG00000168826	ZBTB49	-0.523863	-0.921951	Group6
ENSG00000154175	ABI3BP	-0.0508563	-0.632156	Group6
ENSG00000187678	SPRY4	-0.0817035	-0.690229	Group6
ENSG00000108423	TUBD1	0.05994	-0.602857	Group6
ENSG00000167740	CYB5D2	-0.445511	-0.650482	Group6
ENSG00000146410	MTFR2	-0.242028	-1.006	Group6
ENSG00000130270	ATP8B3	-0.12506	-0.781014	Group6
ENSG00000215845	TSTD1	-0.109965	-0.839013	Group6
ENSG00000148677	ANKRD1	-0.0902744	-1.06545	Group6
ENSG00000042317	SPATA7	0.0673835	-1.05152	Group6
ENSG00000076554	TPD52	0.245566	-1.27465	Group6
ENSG00000145244	CORIN	0.347076	-0.737006	Group6
ENSG00000185669	SNAI3	0.0595216	-0.664285	Group6
ENSG00000185163	DDX51	-0.208009	-0.675628	Group6
ENSG00000143570	SLC39A1	0.198797	-0.93376	Group6
ENSG00000059145	UNKL	-0.566002	-0.591557	Group6
ENSG00000117411	B4GALT2	-0.168928	-0.960919	Group6
ENSG00000156172	CFAP418	-0.549361	-0.809587	Group6
ENSG00000129038	LOXL1	-0.517645	-0.689212	Group6
ENSG00000179965	ZNF771	0.147799	-0.657656	Group6
ENSG00000198298	ZNF485	-0.303659	-0.855109	Group6
ENSG00000161692	DBF4B	-0.143859	-0.849351	Group6
ENSG00000146674	IGFBP3	0.0111097	-0.910534	Group6
ENSG00000164758	MED30	0.123665	-0.593297	Group6
ENSG00000151093	OXSM	-0.554669	-0.944166	Group6
ENSG00000100814	CCNB1IP1	-0.495128	-0.894411	Group6
ENSG00000163661	PTX3	-0.0457219	-0.647183	Group6
ENSG00000198959	TGM2	0.168528	-0.704575	Group6
ENSG00000129355	CDKN2D	-0.0618765	-0.630553	Group6
ENSG00000164342	TLR3	-0.102364	-1.12994	Group6
ENSG00000105825	TFPI2	-0.251155	-1.19502	Group6
ENSG00000172687	ZNF738	0.156455	-0.665898	Group6
ENSG00000130222	GADD45G	0.162746	-0.819982	Group6
ENSG00000151500	THYN1	-0.228863	-0.66444	Group6
ENSG00000000971	CFH	-0.191606	-0.629335	Group6
ENSG00000112667	DNPH1	-0.401366	-0.679095	Group6
ENSG00000183011	NAA38	-0.333431	-0.679673	Group6
ENSG00000145623	OSMR	0.372083	-0.805614	Group6
ENSG00000002330	BAD	-0.163127	-0.684016	Group6
ENSG00000172780	RAB43	0.373274	-0.796052	Group6
ENSG00000165949	IFI27	-0.148047	-0.597569	Group6
ENSG00000135835	KIAA1614	0.192254	-0.804704	Group6
ENSG00000166681	BEX3	-0.0254195	-0.673172	Group6
ENSG00000049089	COL9A2	-0.358797	-1.26371	Group6
ENSG00000256269	HMBS	-0.401106	-0.640307	Group6
ENSG00000116455	WDR77	-0.23266	-0.591612	Group6
ENSG00000099800	TIMM13	-0.395178	-0.72012	Group6
ENSG00000166123	GPT2	-0.123632	-0.87786	Group6
ENSG00000164683	HEY1	0.164664	-0.665598	Group6
ENSG00000197253	TPSB2	0.443248	-0.735253	Group6
ENSG00000235173	HGH1	0.0892229	-0.638997	Group6
ENSG00000112378	PERP	0.302695	-0.821121	Group6
ENSG00000167264	DUS2	-0.0908456	-0.701217	Group6
ENSG00000205476	CCDC85C	-0.45271	-0.653979	Group6
ENSG00000153904	DDAH1	-0.102445	-1.24898	Group6
ENSG00000131398	KCNC3	0.00510589	-0.851809	Group6
ENSG00000187122	SLIT1	0.393173	-0.634792	Group6
ENSG00000150636	CCDC102B	-0.438304	-1.00864	Group6
ENSG00000113594	LIFR	-0.315939	-0.630871	Group6
ENSG00000198467	TPM2	-0.0289306	-0.679508	Group6
ENSG00000197980	LEKR1	-0.311669	-0.840978	Group6
ENSG00000151413	NUBPL	-0.261355	-0.650853	Group6
ENSG00000182752	PAPPA	0.173483	-0.791932	Group6
ENSG00000125971	DYNLRB1	0.0208604	-0.643076	Group6
ENSG00000151164	RAD9B	-0.421009	-0.671022	Group6
ENSG00000213638	ADAT3	0.332911	-0.65747	Group6
ENSG00000164692	COL1A2	-0.302678	-1.09602	Group6
ENSG00000237172	B3GNT9	-0.480851	-0.816987	Group6
ENSG00000167772	ANGPTL4	-0.115759	-0.900047	Group6
ENSG00000170298	LGALS9B	-0.371767	-0.687421	Group6
ENSG00000105327	BBC3	0.2497	-0.620421	Group6
ENSG00000198885	ITPRIPL1	-0.407746	-1.07855	Group6
ENSG00000138685	FGF2	0.117798	-0.843509	Group6
ENSG00000157152	SYN2	-0.243277	-0.798538	Group6
ENSG00000169184	MN1	0.0610289	-0.644937	Group6
ENSG00000139926	FRMD6	-0.188131	-0.856709	Group6
ENSG00000166398	GARRE1	0.02728	-0.607659	Group6
ENSG00000012660	ELOVL5	-0.257087	-0.618118	Group6
ENSG00000170604	IRF2BP1	-0.278312	-0.586456	Group6
ENSG00000168542	COL3A1	-0.375157	-1.16926	Group6
ENSG00000104883	PEX11G	-0.403945	-0.738722	Group6
ENSG00000147044	CASK	-0.324532	-1.27	Group6
ENSG00000178814	OPLAH	-0.244914	-0.818145	Group6
ENSG00000135299	ANKRD6	0.0341775	-0.631518	Group6
ENSG00000114446	IFT57	-0.038311	-0.652384	Group6
ENSG00000188549	CCDC9B	-0.0712023	-0.605051	Group6
ENSG00000062282	DGAT2	-0.19632	-0.715153	Group6
ENSG00000057019	DCBLD2	-0.441379	-0.704233	Group6
ENSG00000175198	PCCA	0.0190306	-0.836074	Group6
ENSG00000101546	RBFA	-0.456686	-0.634592	Group6
ENSG00000203950	RTL8A	-0.222641	-0.586865	Group6
ENSG00000124257	NEURL2	-0.388596	-1.09581	Group6
ENSG00000108821	COL1A1	-0.424225	-1.25234	Group6
ENSG00000136010	ALDH1L2	0.521199	-0.612179	Group6
ENSG00000041880	PARP3	0.0907798	-0.725786	Group6
ENSG00000167487	KLHL26	-0.100159	-0.59521	Group6
ENSG00000090097	PCBP4	-0.278692	-0.915004	Group6
ENSG00000100084	HIRA	-0.00353496	-0.773007	Group6
ENSG00000198276	UCKL1	-0.146336	-0.846735	Group6
ENSG00000198105	ZNF248	-0.329175	-0.606233	Group6
ENSG00000170425	ADORA2B	-0.346551	-0.643606	Group6
ENSG00000105559	PLEKHA4	0.116307	-0.95277	Group6
ENSG00000140939	NOL3	0.233958	-0.663392	Group6
ENSG00000166920	C15orf48	0.339052	-0.597342	Group6
ENSG00000198840	MT-ND3	0.031123	-0.966322	Group6
ENSG00000171451	DSEL	-0.190816	-0.594323	Group6
ENSG00000093217	XYLB	0.566857	-0.816143	Group6
ENSG00000187091	PLCD1	-0.206887	-0.713981	Group6
ENSG00000182871	COL18A1	-0.257307	-0.668071	Group6
ENSG00000104835	SARS2	0.0606678	-1.22642	Group6
ENSG00000177732	SOX12	0.398765	-1.19528	Group6
ENSG00000108622	ICAM2	-0.0859223	-0.963657	Group6
ENSG00000170175	CHRNB1	-0.236412	-0.89058	Group6
ENSG00000176055	MBLAC2	-0.0832031	-0.818246	Group6
ENSG00000168152	THAP9	-0.441765	-0.768197	Group6
ENSG00000122641	INHBA	-0.384486	-0.761183	Group6
ENSG00000255398	HCAR3	-0.918203	-0.300034	Group7
ENSG00000160050	CCDC28B	-0.804406	-0.462436	Group7
ENSG00000101916	TLR8	-0.799327	0.119626	Group7
ENSG00000187098	MITF	-0.680255	-0.116092	Group7
ENSG00000141013	GAS8	-0.672049	-0.247286	Group7
ENSG00000128581	IFT22	-0.916184	-0.412156	Group7
ENSG00000125814	NAPB	-0.654501	-0.204509	Group7
ENSG00000173960	UBXN2A	-0.777993	0.0656498	Group7
ENSG00000136235	GPNMB	-0.650809	0.296261	Group7
ENSG00000015568	RGPD5	-0.66707	-0.329664	Group7
ENSG00000087995	METTL2A	-0.867164	-0.470159	Group7
ENSG00000242498	ARPIN	-0.588772	0.0715914	Group7
ENSG00000125351	UPF3B	-0.694079	0.230317	Group7
ENSG00000114473	IQCG	-0.849825	-0.0446284	Group7
ENSG00000174177	CTU2	-0.648604	-0.310961	Group7
ENSG00000198056	PRIM1	-0.995812	-0.519707	Group7
ENSG00000173320	STOX2	-0.631405	-0.396126	Group7
ENSG00000125246	CLYBL	-1.16197	-0.20314	Group7
ENSG00000143891	GALM	-1.23707	-0.480658	Group7
ENSG00000117525	F3	-0.758543	0.11679	Group7
ENSG00000112394	SLC16A10	-0.585992	0.270741	Group7
ENSG00000130208	APOC1	-0.925883	0.503994	Group7
ENSG00000153531	ADPRHL1	-0.80777	0.254003	Group7
ENSG00000120337	TNFSF18	-1.55128	0.452808	Group7
ENSG00000163818	LZTFL1	-0.85115	-0.347105	Group7
ENSG00000130203	APOE	-1.69866	0.237879	Group7
ENSG00000132394	EEFSEC	-0.862563	-0.435813	Group7
ENSG00000077152	UBE2T	-0.650238	0.309607	Group7
ENSG00000054793	ATP9A	-0.63276	-0.490316	Group7
ENSG00000071246	VASH1	-0.680109	0.124682	Group7
ENSG00000104936	DMPK	-0.724365	-0.0339782	Group7
ENSG00000121690	DEPDC7	-0.660716	0.338937	Group7
ENSG00000198729	PPP1R14C	-0.863526	0.0667656	Group7
ENSG00000100479	POLE2	-0.646577	0.434694	Group7
ENSG00000076258	FMO4	-0.898068	-0.138832	Group7
ENSG00000154856	APCDD1	-1.1788	-0.550283	Group7
ENSG00000124802	EEF1E1	-0.870105	0.0663436	Group7
ENSG00000138772	ANXA3	-0.701513	-0.278349	Group7
ENSG00000143153	ATP1B1	-0.774397	-0.0139242	Group7
ENSG00000064199	SPA17	-0.77272	-0.251744	Group7
ENSG00000278129	ZNF8	-0.731332	-0.237716	Group7
ENSG00000278705	H4C2	-0.731778	0.0350443	Group7
ENSG00000010818	HIVEP2	-0.622002	0.179016	Group7
ENSG00000147535	PLPP5	-0.654533	0.125285	Group7
ENSG00000143387	CTSK	-0.972767	-0.430337	Group7
ENSG00000276085	CCL3L1	-0.956643	-0.493196	Group7
ENSG00000125124	BBS2	-0.615895	-0.0720017	Group7
ENSG00000125821	DTD1	-0.599403	-0.280486	Group7
ENSG00000162614	NEXN	-0.750704	-0.531748	Group7
ENSG00000150637	CD226	-0.879146	-0.0158501	Group7
ENSG00000153037	SRP19	-0.5934	-0.212255	Group7
ENSG00000138678	GPAT3	-1.18134	-0.295924	Group7
ENSG00000184083	FAM120C	-0.805708	0.04827	Group7
ENSG00000172878	METAP1D	-0.594299	-0.133506	Group7
ENSG00000102024	PLS3	-0.629524	-0.261636	Group7
ENSG00000118785	SPP1	-0.823712	0.376524	Group7
ENSG00000155846	PPARGC1B	-0.626321	-0.134543	Group7
ENSG00000164465	DCBLD1	-0.714333	-0.161012	Group7
ENSG00000188234	AGAP4	-0.680558	-0.140888	Group7
ENSG00000166073	GPR176	-0.827924	-0.304159	Group7
ENSG00000105366	SIGLEC8	-1.09532	0.147457	Group7
ENSG00000275385	CCL18	-0.639939	-0.281545	Group7
ENSG00000110536	PTPMT1	-0.870086	-0.30095	Group7
ENSG00000074935	TUBE1	-0.675749	-0.426568	Group7
ENSG00000135249	RINT1	-0.696591	-0.157388	Group7
ENSG00000100522	GNPNAT1	-0.604157	0.0749205	Group7
ENSG00000135338	LCA5	-0.792525	-0.484871	Group7
ENSG00000162851	TFB2M	-0.632487	-0.262491	Group7
ENSG00000112159	MDN1	-0.78998	0.196289	Group7
ENSG00000105131	EPHX3	-0.745968	-0.38201	Group7
ENSG00000165507	DEPP1	-0.590509	0.438256	Group7
ENSG00000091490	SEL1L3	-0.797042	0.118531	Group7
ENSG00000143256	PFDN2	-0.726989	-0.176532	Group7
ENSG00000095970	TREM2	-0.593873	0.0766268	Group7
ENSG00000183578	TNFAIP8L3	-1.18806	0.00874046	Group7
ENSG00000163155	LYSMD1	-1.28182	-0.460965	Group7
ENSG00000256229	ZNF486	-0.687842	-0.140501	Group7
ENSG00000227268	KLLN	-0.696035	-0.396145	Group7
ENSG00000182224	CYB5D1	-0.681263	0.472392	Group7
ENSG00000197061	H4C3	-0.963194	-0.366331	Group7
ENSG00000135185	TMEM243	-0.690448	-0.164831	Group7
ENSG00000111199	TRPV4	-0.919776	-0.245209	Group7
ENSG00000136098	NEK3	-0.64486	-0.0795329	Group7
ENSG00000110881	ASIC1	-0.732894	-0.124057	Group7
ENSG00000166171	DPCD	-0.736304	0.00226373	Group7
ENSG00000117174	ZNHIT6	-0.813013	-0.302854	Group7
ENSG00000183873	SCN5A	-0.736458	0.215686	Group7
ENSG00000111186	WNT5B	-0.864378	-0.0855166	Group7
ENSG00000155970	MICU3	-0.824143	-0.1826	Group7
ENSG00000175048	ZDHHC14	-0.846552	-0.42307	Group7
ENSG00000276966	H4C5	-0.752964	0.100649	Group7
ENSG00000142396	ERVK3-1	-0.589691	-0.517167	Group7
ENSG00000088766	CRLS1	-1.12642	0.273819	Group7
ENSG00000213203	GIMAP1	-0.678249	-0.505283	Group7
ENSG00000116667	C1orf21	-0.757784	-0.014154	Group7
ENSG00000075131	TIPIN	-0.837729	-0.163343	Group7
ENSG00000175463	TBC1D10C	-1.01816	-0.412531	Group7
ENSG00000083807	SLC27A5	-1.0523	-0.0875275	Group7
ENSG00000175643	RMI2	-0.716587	0.349557	Group7
ENSG00000024526	DEPDC1	-0.707027	0.186672	Group7
ENSG00000143178	TBX19	-0.675389	0.135868	Group7
ENSG00000166664	CHRFAM7A	-1.18593	-0.137158	Group7
ENSG00000147996	ZNG1E	-0.596362	0.16829	Group7
ENSG00000182810	DDX28	-0.613046	-0.0489153	Group7
ENSG00000138119	MYOF	-0.703412	0.0854229	Group7
ENSG00000035115	SH3YL1	-0.630588	-0.539416	Group7
ENSG00000137869	CYP19A1	-0.701192	0.0959883	Group7
ENSG00000175106	TVP23C	-0.67499	-0.247038	Group7
ENSG00000162496	DHRS3	-0.659937	-0.532897	Group7
ENSG00000241685	ARPC1A	-0.64659	-0.174342	Group7
ENSG00000121769	FABP3	-1.10098	-0.406267	Group7
ENSG00000005469	CROT	-0.913563	-0.0796101	Group7
ENSG00000135929	CYP27A1	-1.11972	0.188841	Group7
ENSG00000166971	AKTIP	-0.825987	-0.321421	Group7
ENSG00000198246	SLC29A3	-0.664948	-0.24619	Group7
ENSG00000185716	MOSMO	-0.668652	-0.169424	Group7
ENSG00000277161	PIGW	-0.769182	0.0536947	Group7
ENSG00000050344	NFE2L3	-0.755435	0.11613	Group7
ENSG00000165424	ZCCHC24	-0.589694	-0.329551	Group7
ENSG00000171984	SHLD1	-0.749048	-0.312612	Group7
ENSG00000129484	PARP2	-0.63556	-0.554269	Group7
ENSG00000159335	PTMS	-0.63444	-0.222083	Group7
ENSG00000100288	CHKB	-0.688894	0.0984995	Group7
ENSG00000154511	DIPK1A	-0.659444	0.333977	Group7
ENSG00000147586	MRPS28	-0.606935	-0.094445	Group7
ENSG00000173517	PEAK1	-0.780543	0.106622	Group7
ENSG00000113966	ARL6	-0.625707	-0.423218	Group7
ENSG00000150938	CRIM1	-0.654761	0.118936	Group7
ENSG00000113522	RAD50	-0.900887	-0.0893582	Group7
ENSG00000278540	ACACA	-0.645675	-0.376533	Group7
ENSG00000155380	SLC16A1	-0.614127	-0.174691	Group7
ENSG00000125648	SLC25A23	-0.840603	-0.404701	Group7
ENSG00000168899	VAMP5	-1.07101	0.00142136	Group7
ENSG00000103485	QPRT	-0.643941	0.120359	Group7
ENSG00000185480	PARPBP	-0.753513	0.160811	Group7
ENSG00000144649	GASK1A	-0.598219	0.068691	Group7
ENSG00000083544	TDRD3	-0.692675	-0.000317254	Group7
ENSG00000099194	SCD	-0.6584	0.147587	Group7
ENSG00000123213	NLN	-0.594284	-0.0444676	Group7
ENSG00000169570	DTWD2	-0.719672	-0.0227352	Group7
ENSG00000023171	GRAMD1B	-0.691008	0.131708	Group7
ENSG00000175764	TTLL11	-0.849373	0.107528	Group7
ENSG00000178878	APOLD1	-0.667335	0.0860693	Group7
ENSG00000161911	TREML1	-1.28701	-0.164438	Group7
ENSG00000131368	MRPS25	-0.622826	-0.38722	Group7
ENSG00000228696	ARL17B	-0.772437	-0.422357	Group7
ENSG00000158473	CD1D	-0.993286	-0.499544	Group7
ENSG00000274618	H4C6	-0.635265	-0.0498356	Group7
ENSG00000170113	NIPA1	-0.841464	0.150009	Group7
ENSG00000124019	FAM124B	-0.650238	0.268038	Group7
ENSG00000118418	HMGN3	-0.769991	0.0276192	Group7
ENSG00000196263	ZNF471	-0.634442	-0.159235	Group7
ENSG00000057468	MSH4	-0.796242	-0.341657	Group7
ENSG00000101638	ST8SIA5	-0.63114	0.0492608	Group7
ENSG00000182704	TSKU	-0.886406	-0.0515407	Group7
ENSG00000145569	OTULINL	-1.0669	0.214347	Group7
ENSG00000120457	KCNJ5	-1.48551	-0.109098	Group7
ENSG00000166529	ZSCAN21	-1.04493	-0.353858	Group7
ENSG00000147408	CSGALNACT1	-0.589412	-0.00984314	Group7
ENSG00000129048	ACKR4	-0.781691	-0.317485	Group7
ENSG00000187790	FANCM	-0.72525	-0.405303	Group7
ENSG00000137502	RAB30	-1.02562	-0.164647	Group7
ENSG00000186814	ZSCAN30	-0.644024	0.288061	Group7
ENSG00000070961	ATP2B1	-0.628423	0.123331	Group7
ENSG00000109674	NEIL3	-0.828551	-0.418246	Group7
ENSG00000135914	HTR2B	-0.651088	-0.376757	Group7
ENSG00000198648	STK39	-0.83657	-0.239653	Group7
ENSG00000164674	SYTL3	-1.14182	-0.163106	Group7
ENSG00000136153	LMO7	-0.628499	0.116243	Group7
ENSG00000106853	PTGR1	-0.662761	-0.101349	Group7
ENSG00000164930	FZD6	-0.599972	0.175624	Group7
ENSG00000035499	DEPDC1B	-0.901595	0.0578291	Group7
ENSG00000151876	FBXO4	-0.899624	0.0974411	Group7
ENSG00000158691	ZSCAN12	-0.644917	0.0567621	Group7
ENSG00000143333	RGS16	-0.7016	0.193842	Group7
ENSG00000182621	PLCB1	-0.624762	-0.419442	Group7
ENSG00000106992	AK1	-0.889635	-0.583833	Group7
ENSG00000115657	ABCB6	-0.742866	-0.467219	Group7
ENSG00000105875	WDR91	-0.95302	-0.139265	Group7
ENSG00000160781	PAQR6	-1.09497	-0.360916	Group7
ENSG00000112294	ALDH5A1	-1.44954	0.000655368	Group7
ENSG00000196074	SYCP2	-0.721127	0.493829	Group7
ENSG00000052126	PLEKHA5	-0.645689	-0.43147	Group7
ENSG00000085840	ORC1	-0.779263	0.369841	Group7
ENSG00000035141	FAM136A	-0.587655	-0.483239	Group7
ENSG00000205544	TMEM256	-0.738177	-0.418402	Group7
ENSG00000111266	DUSP16	-0.631786	-0.00973504	Group7
ENSG00000054219	LY75	-0.660146	-0.511071	Group7
ENSG00000115884	SDC1	-0.609329	-0.361359	Group7
ENSG00000075336	TIMM21	-0.624942	-0.197253	Group7
ENSG00000102043	MTMR8	-0.807581	-0.558353	Group7
ENSG00000118520	ARG1	-0.828551	-0.149469	Group7
ENSG00000196275	GTF2IRD2	-0.755828	-0.509301	Group7
ENSG00000156795	NTAQ1	-0.649774	-0.0448039	Group7
ENSG00000166896	ATP23	-0.711208	-0.0505235	Group7
ENSG00000151470	C4orf33	-0.63149	-0.200317	Group7
ENSG00000046647	GEMIN8	-0.63169	-0.521208	Group7
ENSG00000168779	SHOX2	-0.653541	-0.316648	Group7
ENSG00000174109	C16orf91	-0.69648	-0.261213	Group7
ENSG00000137809	ITGA11	-1.20808	-0.492293	Group7
ENSG00000127954	STEAP4	-0.641791	-0.0930236	Group7
ENSG00000015479	MATR3	-0.738873	-0.563424	Group7
ENSG00000125885	MCM8	-0.697079	0.182395	Group7
ENSG00000105371	ICAM4	-0.925058	0.0983973	Group7
ENSG00000151650	VENTX	-0.717758	-0.394065	Group7
ENSG00000117461	PIK3R3	-0.651469	0.0211658	Group7
ENSG00000273542	H4C12	-0.976406	0.0207145	Group7
ENSG00000162645	GBP2	-0.725181	-0.132361	Group7
ENSG00000083857	FAT1	-1.1177	-1.75328	Group8
ENSG00000196526	AFAP1	-0.884291	-0.623007	Group8
ENSG00000144369	FAM171B	-0.675674	-0.610547	Group8
ENSG00000145949	MYLK4	-1.10188	-1.04912	Group8
ENSG00000180155	LYNX1	-0.612926	-0.828236	Group8
ENSG00000146197	SCUBE3	-0.953354	-1.06059	Group8
ENSG00000049769	PPP1R3F	-0.692686	-0.625724	Group8
ENSG00000198734	F5	-0.640837	-1.01285	Group8
ENSG00000118690	ARMC2	-0.701968	-0.635771	Group8
ENSG00000102802	MEDAG	-0.990926	-1.52154	Group8
ENSG00000163359	COL6A3	-0.588471	-0.928185	Group8
ENSG00000196497	IPO4	-0.631405	-0.924529	Group8
ENSG00000140937	CDH11	-0.779049	-0.774075	Group8
ENSG00000166349	RAG1	-0.601328	-1.16656	Group8
ENSG00000095585	BLNK	-1.01008	-0.816449	Group8
ENSG00000226742	HSBP1L1	-0.663541	-0.602062	Group8
ENSG00000180801	ARSJ	-0.809666	-1.14609	Group8
ENSG00000091844	RGS17	-0.616757	-0.946815	Group8
ENSG00000158806	NPM2	-0.844079	-0.852067	Group8
ENSG00000186787	SPIN2B	-0.968731	-0.887042	Group8
ENSG00000165891	E2F7	-0.754684	-0.963429	Group8
ENSG00000118523	CCN2	-0.763691	-1.3596	Group8
ENSG00000181649	PHLDA2	-0.731415	-0.926901	Group8
ENSG00000162825	NBPF20	-1.08203	-0.804793	Group8
ENSG00000237651	C2orf74	-0.74435	-0.974966	Group8
ENSG00000125520	SLC2A4RG	-0.670014	-0.593178	Group8
ENSG00000163935	SFMBT1	-0.627075	-0.646998	Group8
ENSG00000132004	FBXW9	-0.887901	-1.15923	Group8
ENSG00000122035	RASL11A	-0.962108	-0.80924	Group8
ENSG00000171174	RBKS	-0.712272	-0.672337	Group8
ENSG00000133739	LRRCC1	-0.606645	-0.728522	Group8
ENSG00000160229	ZNF66	-0.632924	-0.634094	Group8
ENSG00000187498	COL4A1	-1.0629	-1.35228	Group8
ENSG00000143776	CDC42BPA	-0.8511	-1.02815	Group8
ENSG00000166147	FBN1	-0.975341	-1.19158	Group8
ENSG00000244242	IFITM10	-0.716356	-0.763601	Group8
ENSG00000167670	CHAF1A	-0.660856	-0.632913	Group8
ENSG00000050820	BCAR1	-1.14585	-1.35422	Group8
ENSG00000205927	OLIG2	-1.01442	-0.937732	Group8
ENSG00000196878	LAMB3	-0.594467	-0.591928	Group8
ENSG00000133169	BEX1	-1.3936	-0.912804	Group8
ENSG00000145908	ZNF300	-0.638067	-0.930328	Group8
ENSG00000117543	DPH5	-0.808007	-0.627553	Group8
ENSG00000066651	TRMT11	-0.729629	-0.949809	Group8
ENSG00000151881	TMEM267	-0.7177	-0.756554	Group8
ENSG00000133256	PDE6B	-0.66716	-0.740891	Group8
ENSG00000101955	SRPX	-0.827924	-1.06184	Group8
ENSG00000164935	DCSTAMP	-1.08045	-0.644732	Group8
ENSG00000128591	FLNC	-1.25237	-1.28134	Group8
ENSG00000139187	KLRG1	-0.765091	-0.879102	Group8
ENSG00000118113	MMP8	-0.969966	-1.28427	Group8
ENSG00000163710	PCOLCE2	-0.770001	-1.01851	Group8
ENSG00000082512	TRAF5	-0.846358	-0.665854	Group8
ENSG00000073464	CLCN4	-0.94911	-0.709063	Group8
ENSG00000136848	DAB2IP	-0.85107	-1.00331	Group8
ENSG00000132970	WASF3	-0.847363	-0.711766	Group8
ENSG00000154359	LONRF1	-0.66029	-0.59255	Group8
ENSG00000086848	ALG9	-0.676364	-0.771262	Group8
ENSG00000134897	BIVM	-0.760048	-1.06923	Group8
ENSG00000111799	COL12A1	-1.58462	-1.34751	Group8
ENSG00000162836	ACP6	-0.666592	-0.65183	Group8
ENSG00000152661	GJA1	-0.789534	-1.78619	Group8
ENSG00000249709	ZNF564	-0.961277	-0.846326	Group8
ENSG00000205323	SARNP	-0.702017	-1.69168	Group8
ENSG00000140043	PTGR2	-0.609632	-0.662075	Group8

## Sheet: LVtable dnFOSvEV
ensID	geneID	dnFOS	EmptyVector	logFC
ENSG00000104267	CA2	1.91014	0.183198	1.72694
ENSG00000186185	KIF18B	2.09752	0.463742	1.63378
ENSG00000162551	ALPL	2.88897	1.47884	1.41013
ENSG00000172731	LRRC20	1.39452	0	1.39452
ENSG00000179750	APOBEC3B	2.11932	0.745874	1.37345
ENSG00000122223	CD244	2.54685	1.18443	1.36242
ENSG00000131203	IDO1	2.07539	0.722387	1.353
ENSG00000100767	PAPLN	2.8152	1.47884	1.33636
ENSG00000100448	CTSG	3.04518	1.72324	1.32195
ENSG00000137962	ARHGAP29	2.17589	0.879288	1.29661
ENSG00000169245	CXCL10	3.58902	2.29262	1.2964
ENSG00000174371	EXO1	2.57867	1.28405	1.29462
ENSG00000165474	GJB2	2.26334	1.0014	1.26194
ENSG00000196415	PRTN3	5.50794	4.25058	1.25736
ENSG00000198520	ARMH1	1.58412	0.345732	1.23839
ENSG00000073605	GSDMB	1.45292	0.217203	1.23571
ENSG00000051341	POLQ	2.98709	1.7583	1.22878
ENSG00000005381	MPO	7.92742	6.69871	1.22871
ENSG00000183066	WBP2NL	1.78842	0.572824	1.2156
ENSG00000167524	RSKR	1.75167	0.546317	1.20536
ENSG00000138449	SLC40A1	1.69473	0.491795	1.20294
ENSG00000239382	ALKBH6	2.39428	1.20152	1.19276
ENSG00000099994	SUSD2	1.18997	0	1.18997
ENSG00000180549	FUT7	1.40639	0.217203	1.18919
ENSG00000178665	ZNF713	1.33366	0.148372	1.18528
ENSG00000196456	ZNF775	1.91014	0.768984	1.14116
ENSG00000138336	TET1	2.11932	0.981754	1.13757
ENSG00000151632	AKR1C2	1.97534	0.857891	1.11745
ENSG00000174137	FAM53A	1.35831	0.250424	1.10789
ENSG00000140511	HAPLN3	2.51432	1.407	1.10731
ENSG00000162804	SNED1	1.77932	0.674235	1.10509
ENSG00000129951	PLPPR3	1.95932	0.857891	1.10142
ENSG00000197561	ELANE	6.47378	5.37354	1.10024
ENSG00000081923	ATP8B1	1.24389	0.148372	1.09552
ENSG00000164066	INTU	2.54148	1.45053	1.09095
ENSG00000213714	FAM209B	1.09048	0	1.09048
ENSG00000183048	SLC25A10	1.55242	0.463742	1.08868
ENSG00000158234	FAIM	1.8764	0.79173	1.08467
ENSG00000126016	AMOT	1.91845	0.836173	1.08228
ENSG00000172159	FRMD3	4.35329	3.27284	1.08045
ENSG00000198795	ZNF521	1.59453	0.519314	1.07522
ENSG00000005187	ACSM3	2.9058	1.83696	1.06884
ENSG00000158528	PPP1R9A	1.28305	0.217203	1.06585
ENSG00000135476	ESPL1	3.02992	1.97254	1.05738
ENSG00000273983	H3C8	4.03559	2.98282	1.05277
ENSG00000129173	E2F8	1.74234	0.698512	1.04383
ENSG00000162747	FCGR3B	2.06044	1.02079	1.03965
ENSG00000185818	NAT8L	2.88474	1.84785	1.03688
ENSG00000146858	ZC3HAV1L	1.93494	0.900371	1.03457
ENSG00000188649	CC2D2B	1.24389	0.217203	1.02669
ENSG00000137070	IL11RA	2.2568	1.2351	1.0217
ENSG00000166348	USP54	3.4781	2.45817	1.01993
ENSG00000232593	KANTR	2.52524	1.50661	1.01864
ENSG00000179388	EGR3	2.50882	1.49279	1.01603
ENSG00000068976	PYGM	1.09048	0.0760927	1.01439
ENSG00000119397	CNTRL	4.86539	3.85385	1.01154
ENSG00000137807	KIF23	2.82408	1.81492	1.00916
ENSG00000177602	HASPIN	2.51432	1.50661	1.00771
ENSG00000197417	SHPK	2.34579	1.34684	0.998953
ENSG00000136531	SCN2A	1.42984	0.435132	0.994708
ENSG00000099365	STX1B	1.30858	0.314657	0.993918
ENSG00000176681	LRRC37A	1.10512	0.112685	0.992434
ENSG00000107736	CDH23	1.82426	0.836173	0.988087
ENSG00000167034	NKX3-1	1.77932	0.79173	0.987594
ENSG00000178150	ZNF114	1.06074	0.0760927	0.98465
ENSG00000188191	PRKAR1B	2.50882	1.53385	0.974973
ENSG00000128918	ALDH1A2	2.11932	1.14964	0.969685
ENSG00000111981	ULBP1	1.14817	0.183198	0.964972
ENSG00000145794	MEGF10	1.07569	0.112685	0.963002
ENSG00000255374	TAS2R43	1.17617	0.217203	0.958971
ENSG00000158023	CFAP251	1.27011	0.314657	0.955457
ENSG00000112425	EPM2A	3.26972	2.31635	0.953374
ENSG00000070404	FSTL3	2.75613	1.80377	0.95236
ENSG00000161888	SPC24	2.16894	1.21841	0.950534
ENSG00000132196	HSD17B7	4.01635	3.06914	0.947211
ENSG00000184937	WT1	2.7837	1.83696	0.94674
ENSG00000186010	NDUFA13	1.91845	0.981754	0.936699
ENSG00000173068	BNC2	2.88897	1.9525	0.936478
ENSG00000089505	CMTM1	2.22364	1.3	0.923634
ENSG00000263961	RHEX	2.1897	1.26792	0.92178
ENSG00000169248	CXCL11	1.99905	1.07742	0.921631
ENSG00000168612	ZSWIM1	3.34258	2.42218	0.920396
ENSG00000179698	WDR97	2.23033	1.31578	0.914547
ENSG00000162676	GFI1	3.99095	3.07842	0.912536
ENSG00000273136	NBPF26	3.37012	2.45817	0.911941
ENSG00000137098	SPAG8	1.50904	0.598853	0.910189
ENSG00000090889	KIF4A	2.2568	1.34684	0.909964
ENSG00000139971	ARMH4	1.28305	0.376152	0.906897
ENSG00000023839	ABCC2	2.1408	1.2351	0.905696
ENSG00000071575	TRIB2	2.28279	1.37723	0.905558
ENSG00000176401	EID2B	1.85923	0.961835	0.897393
ENSG00000146205	ANO7	1.99119	1.09582	0.895375
ENSG00000180871	CXCR2	2.87623	1.98246	0.893763
ENSG00000120329	SLC25A2	1.29587	0.405943	0.889925
ENSG00000146350	TBC1D32	2.29561	1.407	0.88861
ENSG00000160145	KALRN	1.10512	0.217203	0.887916
ENSG00000182389	CACNB4	1.32117	0.435132	0.886039
ENSG00000186952	TMEM232	1.16224	0.282898	0.879342
ENSG00000120051	CFAP58	1.16224	0.282898	0.879342
ENSG00000078018	MAP2	1.6455	0.768984	0.87652
ENSG00000103995	CEP152	3.7303	2.86443	0.865873
ENSG00000075218	GTSE1	2.21016	1.34684	0.863322
ENSG00000254505	CHMP4A	1.74234	0.879288	0.863052
ENSG00000118849	RARRES1	3.32079	2.45817	0.862617
ENSG00000266338	NBPF15	2.38231	1.52029	0.862016
ENSG00000131355	ADGRE3	4.41921	3.55798	0.861232
ENSG00000068489	PRR11	2.29561	1.43617	0.859443
ENSG00000142731	PLK4	2.91829	2.05946	0.858823
ENSG00000147174	GCNA	1.07569	0.217203	0.858484
ENSG00000109943	CRTAM	2.07539	1.21841	0.856979
ENSG00000144182	LIPT1	3.41781	2.56106	0.85675
ENSG00000151687	ANKAR	3.40898	2.55442	0.854562
ENSG00000186314	PRELID2	2.85473	2.0021	0.852626
ENSG00000149554	CHEK1	3.48372	2.6321	0.851617
ENSG00000122687	MRM2	1.75167	0.900371	0.851303
ENSG00000177688	SUMO4	1.47563	0.624421	0.851209
ENSG00000172232	AZU1	4.68102	3.83207	0.848947
ENSG00000179859	RNF227	1.94311	1.09582	0.847291
ENSG00000197603	CPLANE1	3.6452	2.79857	0.846631
ENSG00000213906	LTB4R2	1.70438	0.857891	0.84649
ENSG00000146426	TIAM2	2.70419	1.85866	0.845523
ENSG00000127993	RBM48	4.28902	3.44414	0.844878
ENSG00000121310	ECHDC2	2.7837	1.94237	0.841331
ENSG00000168243	GNG4	1.09048	0.250424	0.840054
ENSG00000188610	FAM72B	1.76095	0.921151	0.839799
ENSG00000121895	TMEM156	1.48685	0.649543	0.83731
ENSG00000189171	S100A13	1.95124	1.11398	0.837254
ENSG00000239839	DEFA3	1.11961	0.282898	0.836714
ENSG00000178386	ZNF223	2.05291	1.21841	0.8345
ENSG00000187068	C3orf70	2.26985	1.43617	0.833684
ENSG00000182557	SPNS3	1.62533	0.79173	0.833602
ENSG00000131747	TOP2A	4.79376	3.96059	0.833177
ENSG00000169607	CKAP2L	2.20337	1.37723	0.826138
ENSG00000161929	SCIMP	3.69927	2.87512	0.824159
ENSG00000163482	STK36	3.66757	2.84824	0.819326
ENSG00000205978	NYNRIN	1.41816	0.598853	0.819309
ENSG00000133246	PRAM1	2.87623	2.05946	0.816764
ENSG00000175063	UBE2C	2.0828	1.26792	0.814886
ENSG00000144677	CTDSPL	3.4781	2.66943	0.808679
ENSG00000123485	HJURP	2.03773	1.2351	0.802624
ENSG00000115163	CENPA	2.32092	1.52029	0.800626
ENSG00000196476	C20orf96	2.8932	2.09647	0.796724
ENSG00000152380	FAM151B	2.53068	1.73502	0.795655
ENSG00000213316	LTC4S	1.2306	0.435132	0.795469
ENSG00000189337	KAZN	1.41816	0.624421	0.793742
ENSG00000161643	SIGLEC16	2.67013	1.88005	0.790081
ENSG00000170667	RASA4B	1.30858	0.519314	0.789261
ENSG00000172575	RASGRP1	1.13396	0.345732	0.78823
ENSG00000156970	BUB1B	2.17589	1.39219	0.783701
ENSG00000180938	ZNF572	2.37024	1.58683	0.783406
ENSG00000100167	SEPTIN3	2.11209	1.33139	0.780698
ENSG00000164176	EDIL3	1.74234	0.961835	0.780505
ENSG00000126217	MCF2L	1.06074	0.282898	0.777845
ENSG00000142583	SLC2A5	1.63545	0.857891	0.777562
ENSG00000160345	PIERCE1	1.09048	0.314657	0.775821
ENSG00000167550	RHEBL1	1.77017	1.0014	0.768764
ENSG00000175164	ABO	1.78842	1.02079	0.767638
ENSG00000273703	H2BC14	3.01836	2.25219	0.766171
ENSG00000217930	PAM16	1.25706	0.491795	0.765268
ENSG00000109846	CRYAB	1.98329	1.21841	0.764881
ENSG00000254093	PINX1	2.2568	1.49279	0.764007
ENSG00000164008	C1orf50	2.75613	1.99232	0.763817
ENSG00000198785	GRIN3A	1.70438	0.941636	0.762745
ENSG00000143847	PPFIA4	1.30858	0.546317	0.762258
ENSG00000100359	SGSM3	1.07569	0.314657	0.76103
ENSG00000125266	EFNB2	1.33366	0.572824	0.760833
ENSG00000161996	WDR90	2.39428	1.63794	0.756341
ENSG00000148655	LRMDA	1.47563	0.722387	0.753242
ENSG00000173930	SLCO4C1	4.28581	3.53457	0.751238
ENSG00000169495	HTRA4	1.52001	0.768984	0.751026
ENSG00000204228	HSD17B8	2.1408	1.39219	0.748604
ENSG00000082438	COBLL1	1.82426	1.07742	0.746837
ENSG00000122188	LAX1	2.04534	1.3	0.745332
ENSG00000115457	IGFBP2	1.6455	0.900371	0.745133
ENSG00000166582	CENPV	1.89337	1.14964	0.743731
ENSG00000139055	ERP27	1.11961	0.376152	0.743461
ENSG00000172062	SMN1	3.33639	2.59378	0.742603
ENSG00000101194	SLC17A9	3.86972	3.12842	0.741306
ENSG00000173480	ZNF417	3.81956	3.07842	0.741142
ENSG00000143786	CNIH3	1.20364	0.463742	0.739902
ENSG00000214456	PLIN5	1.2306	0.491795	0.738806
ENSG00000101412	E2F1	1.83308	1.09582	0.737264
ENSG00000007312	CD79B	1.28305	0.546317	0.736732
ENSG00000148773	MKI67	3.25667	2.52078	0.735886
ENSG00000222011	FAM185A	1.67524	0.941636	0.733607
ENSG00000131480	AOC2	1.38255	0.649543	0.733007
ENSG00000183208	GDPGP1	2.72329	1.99232	0.730978
ENSG00000175161	CADM2	1.10512	0.376152	0.728967
ENSG00000153283	CD96	1.10512	0.376152	0.728967
ENSG00000171992	SYNPO	1.8764	1.14964	0.726761
ENSG00000162437	RAVER2	1.32117	0.598853	0.722318
ENSG00000171621	SPSB1	3.26321	2.54106	0.72215
ENSG00000150782	IL18	4.16873	3.4513	0.717429
ENSG00000018408	WWTR1	1.90178	1.18443	0.717345
ENSG00000107890	ANKRD26	3.58642	2.86978	0.716635
ENSG00000157680	DGKI	1.06074	0.345732	0.715011
ENSG00000145386	CCNA2	3.49488	2.78163	0.713252
ENSG00000196976	LAGE3	4.13524	3.42244	0.712799
ENSG00000140090	SLC24A4	1.25706	0.546317	0.710746
ENSG00000149516	MS4A3	4.67857	3.9681	0.710477
ENSG00000184619	KRBA2	1.28305	0.572824	0.710225
ENSG00000174951	FUT1	1.30858	0.598853	0.709722
ENSG00000214954	LRRC69	1.33366	0.624421	0.709237
ENSG00000182240	BACE2	2.16894	1.46476	0.704185
ENSG00000125459	MSTO1	3.30819	2.60667	0.701523
ENSG00000134690	CDCA8	3.1371	2.43669	0.70041
ENSG00000142303	ADAMTS10	1.27011	0.572824	0.697291
ENSG00000145287	PLAC8	5.90041	5.20372	0.696688
ENSG00000143443	C1orf56	1.46432	0.768984	0.695334
ENSG00000116885	OSCP1	1.53089	0.836173	0.694722
ENSG00000159216	RUNX1	2.57342	1.88005	0.69337
ENSG00000143452	HORMAD1	1.71396	1.02079	0.693179
ENSG00000128274	A4GALT	1.89337	1.20152	0.691847
ENSG00000163535	SGO2	4.13167	3.44055	0.691123
ENSG00000196562	SULF2	4.4976	3.80717	0.69043
ENSG00000100918	REC8	2.31463	1.62533	0.689303
ENSG00000166436	TRIM66	2.43541	1.74671	0.688701
ENSG00000120949	TNFRSF8	3.01061	2.32417	0.686437
ENSG00000131979	GCH1	3.99882	3.3127	0.686113
ENSG00000177238	TRIM72	1.40639	0.722387	0.684002
ENSG00000067191	CACNB1	1.45292	0.768984	0.683933
ENSG00000206559	ZCWPW2	1.52001	0.836173	0.683837
ENSG00000178999	AURKB	1.52001	0.836173	0.683837
ENSG00000105376	ICAM5	2.48663	1.80377	0.682855
ENSG00000204852	TCTN1	3.32705	2.65088	0.676167
ENSG00000114841	DNAH1	4.36702	3.69098	0.676043
ENSG00000100490	CDKL1	2.12652	1.45053	0.675982
ENSG00000035664	DAPK2	2.03773	1.36211	0.675611
ENSG00000037757	MRI1	3.1548	2.47935	0.675451
ENSG00000177225	GATD1	3.66263	2.98775	0.674875
ENSG00000007968	E2F2	3.6527	2.97787	0.674827
ENSG00000115602	IL1RL1	5.08624	4.4116	0.674635
ENSG00000198089	SFI1	3.37918	2.70581	0.67337
ENSG00000119725	ZNF410	2.69454	2.02148	0.673062
ENSG00000111671	SPSB2	2.6652	1.99232	0.672883
ENSG00000088325	TPX2	3.73266	3.0598	0.672859
ENSG00000232629	HLA-DQB2	3.71845	3.04567	0.672771
ENSG00000153165	RGPD3	1.46432	0.79173	0.672588
ENSG00000123219	CENPK	2.57342	1.90112	0.672297
ENSG00000100234	TIMP3	2.48663	1.81492	0.671708
ENSG00000065923	SLC9A7	3.51968	2.84824	0.671438
ENSG00000169857	AVEN	3.07895	2.40753	0.671421
ENSG00000175946	KLHL38	1.18997	0.519314	0.670661
ENSG00000164106	SCRG1	1.10512	0.435132	0.669987
ENSG00000141577	CEP131	2.8373	2.16776	0.669532
ENSG00000111206	FOXM1	2.03007	1.36211	0.66796
ENSG00000179331	RAB39A	2.62004	1.9525	0.667543
ENSG00000143367	TUFT1	2.95915	2.29262	0.666531
ENSG00000196208	GREB1	3.77218	3.10591	0.666278
ENSG00000145014	TMEM44	1.76095	1.09582	0.665132
ENSG00000240303	ACAD11	1.58412	0.921151	0.662969
ENSG00000133627	ACTR3B	2.12652	1.46476	0.661758
ENSG00000165092	ALDH1A1	3.1548	2.49329	0.661507
ENSG00000161914	ZNF653	2.50882	1.84785	0.660968
ENSG00000011426	ANLN	3.49766	2.83735	0.660304
ENSG00000186193	SAPCD2	2.02238	1.36211	0.660267
ENSG00000159496	RGL4	1.30858	0.649543	0.659032
ENSG00000145362	ANK2	1.28305	0.624421	0.658629
ENSG00000123405	NFE2	4.38213	3.72387	0.658253
ENSG00000278558	TMEM191B	1.17617	0.519314	0.65686
ENSG00000198203	SULT1C2	1.14817	0.491795	0.656375
ENSG00000135220	UGT2A3	1.11961	0.463742	0.655871
ENSG00000115461	IGFBP5	1.65549	1.0014	0.654083
ENSG00000171408	PDE7B	2.38831	1.73502	0.653285
ENSG00000163704	PRRT3	1.41816	0.768984	0.649179
ENSG00000132613	MTSS2	1.41816	0.768984	0.649179
ENSG00000010219	DYRK4	3.88465	3.23599	0.648657
ENSG00000139734	DIAPH3	2.66025	2.01182	0.648428
ENSG00000196684	HSH2D	2.1408	1.49279	0.648005
ENSG00000132763	MMACHC	1.77932	1.13192	0.647404
ENSG00000134594	RAB33A	1.32117	0.674235	0.646935
ENSG00000140287	HDC	1.32117	0.674235	0.646935
ENSG00000105137	SYDE1	1.32117	0.674235	0.646935
ENSG00000145708	CRHBP	1.74234	1.09582	0.646521
ENSG00000178127	NDUFV2	3.22014	2.57424	0.645907
ENSG00000198673	TAFA2	3.6527	3.00732	0.645376
ENSG00000142235	LMTK3	1.21719	0.572824	0.644361
ENSG00000093009	CDC45	1.62533	0.981754	0.643578
ENSG00000003147	ICA1	1.58412	0.941636	0.642484
ENSG00000258315	C17orf49	1.13396	0.491795	0.642167
ENSG00000074966	TXK	2.38831	1.74671	0.641596
ENSG00000164485	IL22RA2	1.85923	1.21841	0.640819
ENSG00000197124	ZNF682	1.49799	0.857891	0.640099
ENSG00000196605	ZNF846	2.53068	1.89062	0.640052
ENSG00000176208	ATAD5	3.24349	2.60667	0.636823
ENSG00000188394	GPR21	1.98329	1.34684	0.636454
ENSG00000235272	RAMACL	1.69473	1.05879	0.635944
ENSG00000072571	HMMR	2.69454	2.05946	0.635076
ENSG00000070371	CLTCL1	2.53609	1.90112	0.634966
ENSG00000119508	NR4A3	2.35806	1.72324	0.634828
ENSG00000186792	HYAL3	2.62513	1.99232	0.632811
ENSG00000148356	LRSAM1	4.58375	3.95304	0.630713
ENSG00000150667	FSIP1	1.53089	0.900371	0.630523
ENSG00000135437	RDH5	1.17617	0.546317	0.629857
ENSG00000159588	CCDC17	1.50904	0.879288	0.629754
ENSG00000130702	LAMA5	2.6503	2.02148	0.628825
ENSG00000047410	TPR	5.79769	5.1694	0.628293
ENSG00000155542	SETD9	3.93059	3.30877	0.62182
ENSG00000143797	MBOAT2	3.10103	2.47935	0.621685
ENSG00000176809	LRRC37A3	1.73294	1.11398	0.618961
ENSG00000265817	FSBP	1.21719	0.598853	0.618332
ENSG00000174446	SNAPC5	3.84159	3.2235	0.618084
ENSG00000105552	BCAT2	3.97709	3.35913	0.617963
ENSG00000286522	H3C2	4.97307	4.35545	0.617613
ENSG00000138778	CENPE	2.06793	1.45053	0.617399
ENSG00000054392	HHAT	1.67524	1.05879	0.616453
ENSG00000134146	DPH6	3.53868	2.92226	0.616417
ENSG00000183979	NPB	1.42984	0.814122	0.615718
ENSG00000172613	RAD9A	3.19641	2.58078	0.61563
ENSG00000139160	ETFBKMT	2.42961	1.81492	0.614686
ENSG00000171848	RRM2	4.09363	3.4796	0.614037
ENSG00000131089	ARHGEF9	3.36099	2.74713	0.613867
ENSG00000005249	PRKAR2B	1.61514	1.0014	0.613737
ENSG00000198435	NRARP	1.10512	0.491795	0.613324
ENSG00000126215	XRCC3	3.34874	2.73544	0.613301
ENSG00000139190	VAMP1	2.61493	2.0021	0.612831
ENSG00000187266	EPOR	3.23686	2.62578	0.611076
ENSG00000101057	MYBL2	3.09003	2.47935	0.610687
ENSG00000102683	SGCG	1.85923	1.2516	0.607625
ENSG00000106404	CLDN15	1.99905	1.39219	0.60686
ENSG00000112984	KIF20A	2.11209	1.50661	0.605484
ENSG00000213221	DNLZ	1.20364	0.598853	0.604791
ENSG00000176222	ZNF404	2.53609	1.93217	0.603923
ENSG00000257594	GALNT4	3.01836	2.41487	0.603488
ENSG00000100092	SH3BP1	3.37918	2.77593	0.603246
ENSG00000155034	FBXL18	3.45543	2.85366	0.601773
ENSG00000047634	SCML1	2.58391	1.98246	0.601447
ENSG00000105708	ZNF14	4.08073	3.4796	0.601131
ENSG00000070814	TCOF1	4.16873	3.5679	0.600833
ENSG00000067113	PLPP1	2.66025	2.05946	0.600788
ENSG00000231256	CFAP97D1	1.34604	0.745874	0.600163
ENSG00000204316	MRPL38	1.95932	1.36211	0.597202
ENSG00000138617	PARP16	2.6652	2.0688	0.596394
ENSG00000149573	MPZL2	1.91014	1.31578	0.594355
ENSG00000065328	MCM10	2.12652	1.53385	0.592669
ENSG00000080031	PTPRH	1.99905	1.407	0.592052
ENSG00000100362	PVALB	1.18997	0.598853	0.591121
ENSG00000266173	STRADA	2.57342	1.98246	0.590956
ENSG00000107331	ABCA2	3.36099	2.77022	0.590777
ENSG00000088970	KIZ	3.4921	2.9015	0.590598
ENSG00000183763	TRAIP	2.0828	1.49279	0.590011
ENSG00000253958	CLDN23	3.27621	2.68773	0.588474
ENSG00000154358	OBSCN	2.60981	2.02148	0.588332
ENSG00000129295	DNAAF11	1.77017	1.18443	0.585734
ENSG00000177692	DNAJC28	2.22364	1.63794	0.585701
ENSG00000005189	REXO5	1.46432	0.879288	0.58503
ENSG00000067715	SYT1	1.07569	0.491795	0.583892
ENSG00000196912	ANKRD36B	1.86784	1.28405	0.583788
ENSG00000101220	C20orf27	4.29542	3.712	0.583421
ENSG00000283930	PLD5P1	1.73294	1.14964	0.583306
ENSG00000172985	SH3RF3	1.97534	1.39219	0.583149
ENSG00000179954	SSC5D	2.73275	2.15027	0.582484
ENSG00000133048	CHI3L1	5.67794	5.09591	0.58203
ENSG00000136114	THSD1	1.56307	0.981754	0.581312
ENSG00000242114	MTFP1	1.2306	0.649543	0.581058
ENSG00000064201	TSPAN32	1.94311	1.36211	0.580995
ENSG00000136842	TMOD1	1.39452	0.814122	0.580397
ENSG00000121621	KIF18A	2.6302	2.05006	0.580138
ENSG00000109771	LRP2BP	1.20364	0.624421	0.579223
ENSG00000181029	TRAPPC5	1.65549	1.07742	0.578063
ENSG00000196935	SRGAP1	3.52513	2.9478	0.57733
ENSG00000154262	ABCA6	1.34604	0.768984	0.577053
ENSG00000149534	MS4A2	1.8764	1.3	0.576394
ENSG00000156345	CDK20	2.10483	1.53385	0.570978
ENSG00000115112	TFCP2L1	2.69454	2.12362	0.570917
ENSG00000167604	NFKBID	4.34406	3.77328	0.570777
ENSG00000132170	PPARG	3.94693	3.37804	0.568891
ENSG00000151718	WWC2	2.46976	1.90112	0.568634
ENSG00000188807	TMEM201	3.60456	3.03618	0.568381
ENSG00000167207	NOD2	4.37459	3.80717	0.567424
ENSG00000141576	RNF157	1.94311	1.37723	0.565877
ENSG00000162769	FLVCR1	4.58767	4.022	0.565672
ENSG00000174837	ADGRE1	4.87823	4.31284	0.565386
ENSG00000117523	PRRC2C	6.52231	5.95758	0.564731
ENSG00000150627	WDR17	2.01465	1.45053	0.564112
ENSG00000064547	LPAR2	2.01465	1.45053	0.564112
ENSG00000100908	EMC9	2.4754	1.91154	0.563858
ENSG00000166451	CENPN	2.82408	2.26037	0.563713
ENSG00000148335	NTMT1	4.44102	3.87797	0.563051
ENSG00000136982	DSCC1	2.06793	1.50661	0.561326
ENSG00000196421	C20orf204	1.41816	0.857891	0.560271
ENSG00000120217	CD274	2.72803	2.16776	0.560267
ENSG00000136492	BRIP1	2.92243	2.36266	0.559766
ENSG00000240445	FOXO3B	2.33961	1.78122	0.558393
ENSG00000117586	TNFSF4	1.39452	0.836173	0.558346
ENSG00000132436	FIGNL1	4.02022	3.46198	0.558238
ENSG00000136108	CKAP2	5.73788	5.18129	0.556592
ENSG00000135469	COQ10A	1.91845	1.36211	0.556339
ENSG00000255587	RAB44	2.28921	1.73502	0.554194
ENSG00000119333	DYNC2I2	2.70419	2.15027	0.553919
ENSG00000111642	CHD4	3.93878	3.38554	0.553244
ENSG00000081479	LRP2	1.32117	0.768984	0.552187
ENSG00000166004	CEP295	3.92234	3.37051	0.551835
ENSG00000163751	CPA3	3.15127	2.60024	0.551033
ENSG00000158270	COLEC12	5.13521	4.58439	0.550812
ENSG00000173230	GOLGB1	4.81729	4.26691	0.550386
ENSG00000121053	EPX	4.82284	4.27298	0.549857
ENSG00000136999	CCN3	1.6455	1.09582	0.549686
ENSG00000114270	COL7A1	1.53089	0.981754	0.549141
ENSG00000062582	MRPS24	1.53089	0.981754	0.549141
ENSG00000228716	DHFR	4.01441	3.46552	0.548892
ENSG00000166926	MS4A6E	1.91014	1.36211	0.548026
ENSG00000167748	KLK1	1.11961	0.572824	0.546788
ENSG00000159147	DONSON	2.8152	2.2685	0.546704
ENSG00000047578	KATNIP	4.65265	4.10607	0.546576
ENSG00000183723	CMTM4	3.40011	2.85366	0.546451
ENSG00000130244	FAM98C	2.96719	2.42218	0.545008
ENSG00000159685	CHCHD6	2.31463	1.76981	0.544826
ENSG00000257108	NHLRC4	1.09048	0.546317	0.544161
ENSG00000126814	TRMT5	5.14587	4.6022	0.54367
ENSG00000123096	SSPN	1.67524	1.13192	0.543323
ENSG00000066279	ASPM	2.85905	2.31635	0.542706
ENSG00000280789	PAGR1	3.81512	3.27284	0.542276
ENSG00000197457	STMN3	2.21691	1.67511	0.5418
ENSG00000181143	MUC16	1.06074	0.519314	0.541429
ENSG00000123810	B9D2	2.84167	2.30057	0.541099
ENSG00000131773	KHDRBS3	1.18997	0.649543	0.540431
ENSG00000116191	RALGPS2	2.42961	1.89062	0.538981
ENSG00000168386	FILIP1L	3.28588	2.74713	0.538749
ENSG00000177084	POLE	5.05075	4.51261	0.538138
ENSG00000111077	TNS2	1.16224	0.624421	0.537819
ENSG00000196172	ZNF681	2.80627	2.2685	0.537772
ENSG00000162591	MEGF6	1.39452	0.857891	0.536628
ENSG00000180479	ZNF571	2.8285	2.29262	0.535878
ENSG00000169122	FAM110B	1.59453	1.05879	0.535745
ENSG00000128283	CDC42EP1	2.6503	2.11463	0.535673
ENSG00000253159	PCDHGA12	1.13396	0.598853	0.535109
ENSG00000196440	ARMCX4	1.77017	1.2351	0.535065
ENSG00000150756	ATPSCKMT	3.88253	3.34766	0.534866
ENSG00000138346	DNA2	2.4754	1.94237	0.533036
ENSG00000225828	FAM229A	1.45292	0.921151	0.531765
ENSG00000104881	PPP1R13L	1.55242	1.02079	0.531636
ENSG00000181513	ACBD4	2.93886	2.40753	0.531334
ENSG00000159339	PADI4	4.8761	4.34588	0.530218
ENSG00000215440	NPEPL1	2.63525	2.10558	0.52967
ENSG00000079931	MOXD1	1.32117	0.79173	0.529441
ENSG00000157657	ZNF618	3.05653	2.52757	0.528956
ENSG00000160883	HK3	5.21246	4.6835	0.528953
ENSG00000066697	MSANTD3	4.37912	3.85115	0.527972
ENSG00000170801	HTRA3	1.40639	0.879288	0.527101
ENSG00000183044	ABAT	4.01635	3.49007	0.526283
ENSG00000171320	ESCO2	2.76076	2.2357	0.525067
ENSG00000158169	FANCC	3.81956	3.29689	0.522671
ENSG00000101084	RAB5IF	4.62624	4.1038	0.522444
ENSG00000157212	PAXIP1	3.9078	3.38554	0.522264
ENSG00000149292	TTC12	3.01449	2.49329	0.5212
ENSG00000010803	SCMH1	2.8373	2.31635	0.520948
ENSG00000164815	ORC5	4.19976	3.67883	0.520932
ENSG00000153574	RPIA	4.77557	4.25468	0.520893
ENSG00000198429	ZNF69	1.11961	0.598853	0.52076
ENSG00000198346	ZNF813	3.81734	3.29689	0.52045
ENSG00000162694	EXTL2	3.45257	2.93253	0.520038
ENSG00000102543	CDADC1	4.18949	3.66965	0.519845
ENSG00000141519	CCDC40	3.29548	2.77593	0.51955
ENSG00000168763	CNNM3	4.74902	4.23199	0.517026
ENSG00000164023	SGMS2	2.20337	1.6873	0.516074
ENSG00000074706	IPCEF1	3.33639	2.82086	0.515529
ENSG00000198920	KIAA0753	3.44683	2.93253	0.514302
ENSG00000110811	P3H3	1.28305	0.768984	0.514065
ENSG00000164953	TMEM67	2.17589	1.66283	0.513066
ENSG00000117625	RCOR3	5.67794	5.16614	0.5118
ENSG00000146670	CDCA5	2.92655	2.41487	0.511678
ENSG00000197599	CCDC154	1.45292	0.941636	0.51128
ENSG00000102977	ACD	3.71368	3.20244	0.511241
ENSG00000104213	PDGFRL	1.25706	0.745874	0.51119
ENSG00000076770	MBNL3	5.25657	4.74599	0.510582
ENSG00000121957	GPSM2	3.76298	3.25249	0.510495
ENSG00000160293	VAV2	3.94693	3.43695	0.509986
ENSG00000268043	NBPF12	3.8804	3.37051	0.509896
ENSG00000127603	MACF1	7.86333	7.35366	0.509668
ENSG00000116396	KCNC4	2.76998	2.26037	0.509612
ENSG00000143919	CAMKMT	2.76998	2.26037	0.509612
ENSG00000137274	BPHL	2.44119	1.93217	0.509027
ENSG00000105492	SIGLEC6	3.09371	2.5873	0.506411
ENSG00000162194	LBHD1	2.69937	2.19362	0.505756
ENSG00000187187	ZNF546	3.43819	2.93253	0.505655
ENSG00000232653	GOLGA8N	1.48685	0.981754	0.505099
ENSG00000143995	MEIS1	2.76538	2.26037	0.505011
ENSG00000147168	IL2RG	3.36404	2.85905	0.50499
ENSG00000033030	ZCCHC8	5.1494	4.64499	0.504417
ENSG00000130208	APOC1	2.20337	1.69938	0.503994
ENSG00000173391	OLR1	2.88897	2.38527	0.503705
ENSG00000197062	ZSCAN26	4.29382	3.79033	0.503496
ENSG00000010327	STAB1	10.1083	9.60487	0.503472
ENSG00000287080	H3C3	4.23013	3.72683	0.503302
ENSG00000198026	ZNF335	4.49343	3.99039	0.503042
ENSG00000198832	SELENOM	1.70438	1.20152	0.502861
ENSG00000178623	GPR35	3.58119	3.07842	0.50277
ENSG00000182552	RWDD4	4.67735	4.17474	0.502612
ENSG00000164011	ZNF691	3.47529	2.9729	0.502388
ENSG00000070018	LRP6	2.84167	2.33969	0.501984
ENSG00000159761	C16orf86	1.17617	0.674235	0.501939
ENSG00000149016	TUT1	2.66025	2.15904	0.501207
ENSG00000169397	RNASE3	1.89337	1.39219	0.501174
ENSG00000271383	NBPF19	1.81538	1.31578	0.4996
ENSG00000196586	MYO6	2.16196	1.66283	0.49913
ENSG00000137310	TCF19	3.11195	2.61307	0.498877
ENSG00000159788	RGS12	4.77557	4.27702	0.498554
ENSG00000170917	NUDT6	2.30198	1.80377	0.498207
ENSG00000243716	NPIPB5	1.24389	0.745874	0.498019
ENSG00000171766	GATM	1.73294	1.2351	0.497842
ENSG00000165028	NIPSNAP3B	1.41816	0.921151	0.497011
ENSG00000104671	DCTN6	5.08808	4.59251	0.495567
ENSG00000160408	ST6GALNAC6	1.11961	0.624421	0.495192
ENSG00000159753	CARMIL2	1.11961	0.624421	0.495192
ENSG00000235106	BRD3OS	3.71845	3.2235	0.494944
ENSG00000117407	ARTN	1.21719	0.722387	0.494798
ENSG00000131781	FMO5	3.10103	2.60667	0.494362
ENSG00000196074	SYCP2	2.16894	1.67511	0.493829
ENSG00000027075	PRKCH	4.10643	3.6133	0.493127
ENSG00000166337	TAF10	3.24018	2.74713	0.493053
ENSG00000205710	C17orf107	1.76095	1.26792	0.493032
ENSG00000158683	PKD1L1	3.41487	2.92226	0.492611
ENSG00000167779	IGFBP6	2.15494	1.66283	0.492111
ENSG00000008056	SYN1	1.09048	0.598853	0.491625
ENSG00000160298	C21orf58	1.80645	1.31578	0.490669
ENSG00000168890	TMEM150A	4.16524	3.67577	0.489471
ENSG00000214711	CAPN14	2.12652	1.63794	0.488578
ENSG00000138411	HECW2	2.07539	1.58683	0.488556
ENSG00000197140	ADAM32	3.57594	3.08764	0.488304
ENSG00000150672	DLG2	1.58412	1.09582	0.488303
ENSG00000213588	ZBTB9	3.99882	3.51078	0.488037
ENSG00000185522	LMNTD2	1.06074	0.572824	0.487919
ENSG00000185864	NPIPB4	1.06074	0.572824	0.487919
ENSG00000175591	P2RY2	3.8503	3.36293	0.48737
ENSG00000102743	SLC25A15	2.2568	1.76981	0.486993
ENSG00000204427	ABHD16A	2.11209	1.62533	0.486762
ENSG00000109685	NSD2	5.78808	5.30206	0.486018
ENSG00000092529	CAPN3	1.63545	1.14964	0.485816
ENSG00000164211	STARD4	6.07836	5.59257	0.485784
ENSG00000186166	CENATAC	2.62513	2.14144	0.483686
ENSG00000164440	TXLNB	2.23033	1.74671	0.483622
ENSG00000104756	KCTD9	4.74318	4.26081	0.482371
ENSG00000096968	JAK2	6.26758	5.78553	0.482047
ENSG00000038219	BOD1L1	5.23093	4.74889	0.482037
ENSG00000063169	BICRA	3.61483	3.13288	0.481951
ENSG00000100122	CRYBB1	2.91829	2.43669	0.481599
ENSG00000213347	MXD3	1.52001	1.03991	0.480097
ENSG00000105750	ZNF85	3.1371	2.65709	0.480007
ENSG00000155755	TMEM237	2.95915	2.47935	0.479807
ENSG00000169371	SNUPN	4.34406	3.86462	0.479441
ENSG00000159055	MIS18A	3.03375	2.55442	0.479328
ENSG00000132182	NUP210	4.49621	4.01718	0.479034
ENSG00000152253	SPC25	1.27011	0.79173	0.478385
ENSG00000221926	TRIM16	3.94693	3.46905	0.47788
ENSG00000159618	ADGRG5	1.17617	0.698512	0.477662
ENSG00000051180	RAD51	1.76095	1.28405	0.476899
ENSG00000146243	IRAK1BP1	1.98329	1.50661	0.476682
ENSG00000149564	ESAM	1.41816	0.941636	0.476526
ENSG00000165115	KIF27	3.10832	2.6321	0.476217
ENSG00000105464	GRIN2D	1.92672	1.45053	0.476184
ENSG00000173818	ENDOV	2.95512	2.47935	0.475772
ENSG00000085382	HACE1	4.29062	3.81552	0.475106
ENSG00000058091	CDK14	3.1688	2.69378	0.47502
ENSG00000196700	ZNF512B	2.44695	1.97254	0.474407
ENSG00000275832	ARHGAP23	2.80627	2.33195	0.474322
ENSG00000156787	TBC1D31	4.56666	4.09239	0.474272
ENSG00000105610	KLF1	1.47563	1.0014	0.474227
ENSG00000251322	SHANK3	2.27634	1.80377	0.472563
ENSG00000125845	BMP2	1.30858	0.836173	0.472402
ENSG00000182224	CYB5D1	1.95124	1.47884	0.472392
ENSG00000167967	E4F1	4.05268	3.58102	0.471663
ENSG00000164074	ABHD18	4.18777	3.71795	0.469823
ENSG00000197256	KANK2	4.18949	3.72091	0.468576
ENSG00000186862	PDZD7	1.63545	1.16714	0.468313
ENSG00000143224	PPOX	2.72803	2.26037	0.467662
ENSG00000144407	PTH2R	2.35806	1.89062	0.46744
ENSG00000169231	THBS3	2.99497	2.52757	0.467398
ENSG00000196867	ZFP28	4.00858	3.5413	0.467283
ENSG00000179348	GATA2	3.25994	2.79294	0.466998
ENSG00000178425	NT5DC1	3.7232	3.25658	0.466619
ENSG00000244274	DBNDD2	1.48685	1.02079	0.466067
ENSG00000167984	NLRC3	1.25706	0.79173	0.465334
ENSG00000116761	CTH	2.61493	2.15027	0.464664
ENSG00000090104	RGS1	5.63759	5.17373	0.46386
ENSG00000123358	NR4A1	2.40615	1.94237	0.463784
ENSG00000221890	NPTXR	1.16224	0.698512	0.463728
ENSG00000148219	ASTN2	1.77932	1.31578	0.463539
ENSG00000170145	SIK2	5.09268	4.62929	0.463394
ENSG00000155657	TTN	1.98329	1.52029	0.462997
ENSG00000132330	SCLY	1.98329	1.52029	0.462997
ENSG00000177374	HIC1	1.59453	1.13192	0.462615
ENSG00000143479	DYRK3	3.11918	2.65709	0.462086
ENSG00000163576	EFHB	1.06074	0.598853	0.46189
ENSG00000143228	NUF2	2.02238	1.56058	0.461798
ENSG00000139173	TMEM117	3.62502	3.16372	0.461301
ENSG00000167513	CDT1	1.76095	1.3	0.460945
ENSG00000276368	H2AC14	3.72557	3.26473	0.460837
ENSG00000186230	ZNF749	3.57068	3.11044	0.460242
ENSG00000138709	LARP1B	4.35635	3.89645	0.459903
ENSG00000122873	CISD1	3.18267	2.72366	0.459012
ENSG00000130150	MOSPD2	5.20907	4.75035	0.458725
ENSG00000108733	PEX12	3.21678	2.75872	0.458059
ENSG00000144554	FANCD2	3.6477	3.18965	0.458057
ENSG00000123836	PFKFB2	4.65638	4.19834	0.45804
ENSG00000119326	CTNNAL1	2.32718	1.8694	0.457779
ENSG00000162664	ZNF326	5.52164	5.06473	0.456917
ENSG00000130254	SAFB2	4.65513	4.19834	0.456797
ENSG00000123607	TTC21B	4.93465	4.47797	0.456677
ENSG00000105085	MED26	3.70409	3.24838	0.45571
ENSG00000204152	TIMM23B	1.72349	1.26792	0.455567
ENSG00000105011	ASF1B	3.1371	2.68166	0.455442
ENSG00000161960	EIF4A1	4.59935	4.14413	0.455219
ENSG00000143942	CHAC2	2.95512	2.50021	0.454906
ENSG00000172661	WASHC2C	5.77039	5.31586	0.454533
ENSG00000278535	DHRS11	2.54148	2.08731	0.454172
ENSG00000189298	ZKSCAN3	3.91613	3.46198	0.454149
ENSG00000206562	METTL6	4.89096	4.43708	0.453884
ENSG00000213533	STIMATE	2.33341	1.88005	0.453357
ENSG00000093167	LRRFIP2	5.35249	4.89916	0.453327
ENSG00000120337	TNFSF18	6.05828	5.60547	0.452808
ENSG00000005175	RPAP3	5.02404	4.57131	0.452728
ENSG00000090530	P3H2	2.28921	1.83696	0.452257
ENSG00000197776	KLHDC1	2.09018	1.63794	0.452244
ENSG00000168116	KIAA1586	4.10278	3.65111	0.451676
ENSG00000112053	SLC26A8	1.75167	1.3	0.45167
ENSG00000149557	FEZ1	1.45292	1.0014	0.451515
ENSG00000232859	LYRM9	1.45292	1.0014	0.451515
ENSG00000182600	SNORC	1.07569	0.624421	0.451267
ENSG00000073536	NLE1	2.9989	2.54776	0.451138
ENSG00000141098	GFOD2	3.60456	3.15498	0.449584
ENSG00000103064	SLC7A6	5.5706	5.12194	0.448656
ENSG00000181458	TMEM45A	1.61514	1.16714	0.447999
ENSG00000179029	TMEM107	3.87401	3.42608	0.447922
ENSG00000166016	ABTB2	1.92672	1.47884	0.447875
ENSG00000005243	COPZ2	2.58913	2.14144	0.447686
ENSG00000215883	CYB5RL	3.33328	2.88573	0.447555
ENSG00000168393	DTYMK	4.76409	4.31677	0.447318
ENSG00000137265	IRF4	1.6654	1.21841	0.446989
ENSG00000170312	CDK1	3.15831	2.71178	0.446527
ENSG00000253537	PCDHGA7	2.38831	1.94237	0.445939
ENSG00000107130	NCS1	3.85681	3.41147	0.445335
ENSG00000153485	TMEM251	4.94588	4.50058	0.445291
ENSG00000087586	AURKA	3.95504	3.51078	0.444258
ENSG00000196873	ZNG1C	1.18997	0.745874	0.444101
ENSG00000067369	TP53BP1	5.01825	4.57459	0.443655
ENSG00000133142	TCEAL4	3.79494	3.35149	0.443444
ENSG00000135837	CEP350	6.83877	6.39555	0.443223
ENSG00000253767	PCDHGA8	2.22364	1.78122	0.442421
ENSG00000114735	HEMK1	4.67612	4.23407	0.442054
ENSG00000242550	SERPINB10	3.94896	3.50735	0.441615
ENSG00000044459	CNTLN	4.35329	3.9121	0.441184
ENSG00000173349	SFT2D3	2.57342	2.13256	0.44086
ENSG00000250722	SELENOP	7.43808	6.99729	0.440792
ENSG00000120539	MASTL	4.20486	3.76469	0.440178
ENSG00000178802	MPI	4.37157	3.93272	0.438852
ENSG00000168237	GLYCTK	3.04518	2.60667	0.438514
ENSG00000165507	DEPP1	3.06404	2.62578	0.438256
ENSG00000122376	SHLD2	6.1177	5.68051	0.437182
ENSG00000167562	ZNF701	5.06954	4.63401	0.435524
ENSG00000157554	ERG	2.25023	1.81492	0.435308
ENSG00000073756	PTGS2	3.63767	3.20244	0.435233
ENSG00000185621	LMLN	2.4754	2.04059	0.434808
ENSG00000100479	POLE2	2.09752	1.66283	0.434694
ENSG00000115365	LANCL1	5.4015	4.96694	0.434565
ENSG00000018610	STEEP1	4.38213	3.94799	0.434141
ENSG00000108799	EZH1	5.17044	4.73722	0.433215
ENSG00000255150	EID3	1.73294	1.3	0.432938
ENSG00000163029	SMC6	4.81841	4.38567	0.432734
ENSG00000145882	PCYOX1L	4.40301	3.97059	0.432423
ENSG00000101945	SUV39H1	3.6301	3.19818	0.431911
ENSG00000163528	CHCHD4	3.7444	3.3127	0.431693
ENSG00000132386	SERPINF1	4.37459	3.94291	0.431679
ENSG00000076555	ACACB	1.50904	1.07742	0.431619
ENSG00000115355	CCDC88A	7.38151	6.95099	0.430521
ENSG00000204390	HSPA1L	2.06793	1.63794	0.429996
ENSG00000123636	BAZ2B	5.59284	5.16287	0.429977
ENSG00000107679	PLEKHA1	2.41205	1.98246	0.429587
ENSG00000170956	CEACAM3	1.30858	0.879288	0.429287
ENSG00000104998	IL27RA	4.59676	4.16823	0.428529
ENSG00000100416	TRMU	3.76067	3.33223	0.428441
ENSG00000166762	CATSPER2	1.48685	1.05879	0.428063
ENSG00000006757	PNPLA4	2.4584	2.03107	0.427331
ENSG00000167900	TK1	2.54148	2.11463	0.426852
ENSG00000243056	EIF4EBP3	1.07569	0.649543	0.426144
ENSG00000071462	BUD23	5.2133	4.7876	0.425701
ENSG00000077984	CST7	5.562	5.13645	0.425547
ENSG00000176454	LPCAT4	3.34258	2.9171	0.42548
ENSG00000187994	RINL	1.95932	1.53385	0.425468
ENSG00000197093	GAL3ST4	1.21719	0.79173	0.425456
ENSG00000162174	ASRGL1	3.93264	3.50735	0.425291
ENSG00000125650	PSPN	2.9989	2.57424	0.424658
ENSG00000185883	ATP6V0C	3.01836	2.59378	0.424579
ENSG00000166033	HTRA1	1.46432	1.03991	0.424405
ENSG00000188010	MORN2	2.25023	1.82598	0.424247
ENSG00000122126	OCRL	5.88087	5.45684	0.424027
ENSG00000165716	DIPK1B	1.57363	1.14964	0.423994
ENSG00000111224	PARP11	5.38134	4.95817	0.423179
ENSG00000270629	NBPF14	3.25338	2.83187	0.421511
ENSG00000179988	PSTK	1.18997	0.768984	0.420991
ENSG00000073711	PPP2R3A	1.32117	0.900371	0.420799
ENSG00000278637	H4C1	2.28921	1.8694	0.419818
ENSG00000089723	OTUB2	2.96719	2.54776	0.419433
ENSG00000123384	LRP1	8.80575	8.38638	0.419364
ENSG00000130939	UBE4B	6.33976	5.92065	0.419112
ENSG00000173409	ARV1	4.28581	3.8673	0.418514
ENSG00000184402	SS18L1	3.56009	3.14176	0.418331
ENSG00000126777	KTN1	6.08021	5.66212	0.418094
ENSG00000009790	TRAF3IP3	2.93886	2.52078	0.418084
ENSG00000161040	FBXL13	2.59433	2.17643	0.417893
ENSG00000112210	RAB23	2.37024	1.9525	0.417742
ENSG00000169359	SLC33A1	4.96907	4.55145	0.417619
ENSG00000135631	RAB11FIP5	1.68502	1.26792	0.417103
ENSG00000271425	NBPF10	2.84604	2.42945	0.416585
ENSG00000109920	FNBP4	5.36014	4.94427	0.415865
ENSG00000130024	PHF10	4.00664	3.59078	0.415858
ENSG00000144668	ITGA9	5.72372	5.30799	0.415728
ENSG00000099203	TMED1	4.64139	4.22574	0.415648
ENSG00000108846	ABCC3	4.91609	4.50058	0.415502
ENSG00000134057	CCNB1	3.43239	3.017	0.41539
ENSG00000186642	PDE2A	3.03375	2.61944	0.414309
ENSG00000114670	NEK11	1.76095	1.34684	0.414115
ENSG00000169955	ZNF747	3.53328	3.11946	0.41382
ENSG00000143156	NME7	3.24018	2.82638	0.413804
ENSG00000161265	U2AF1L4	1.6654	1.2516	0.413795
ENSG00000139354	GAS2L3	4.97307	4.55976	0.413309
ENSG00000256525	POLG2	2.71377	2.30057	0.413198
ENSG00000106123	EPHB6	2.14789	1.73502	0.412865
ENSG00000119004	CYP20A1	4.99878	4.58602	0.412754
ENSG00000180787	ZFP3	3.16531	2.75293	0.412379
ENSG00000147488	ST18	1.95932	1.54728	0.412039
ENSG00000104921	FCER2	4.57589	4.16388	0.412011
ENSG00000109911	ELP4	5.32539	4.91349	0.4119
ENSG00000162882	HAAO	1.8764	1.46476	0.41164
ENSG00000173085	COQ2	4.46817	4.05762	0.410548
ENSG00000186017	ZNF566	4.18088	3.77042	0.410454
ENSG00000134201	GSTM5	2.09752	1.6873	0.410226
ENSG00000095059	DHPS	1.5417	1.13192	0.409779
ENSG00000111676	ATN1	5.18429	4.77481	0.40948
ENSG00000130119	GNL3L	5.70822	5.29909	0.409131
ENSG00000122335	SERAC1	5.12087	4.71211	0.408765
ENSG00000160999	SH2B2	1.72349	1.31578	0.407701
ENSG00000109083	IFT20	3.75139	3.34382	0.407574
ENSG00000165304	MELK	2.79277	2.38527	0.407501
ENSG00000166313	APBB1	2.33961	1.93217	0.407445
ENSG00000100147	CCDC134	3.26647	2.85905	0.407418
ENSG00000042286	AIFM2	4.73379	4.32654	0.40725
ENSG00000127980	PEX1	3.53057	3.12394	0.406623
ENSG00000174206	KICS2	3.51694	3.11044	0.406508
ENSG00000164402	SEPTIN8	4.96105	4.55478	0.406264
ENSG00000159433	STARD9	2.96719	2.56106	0.406132
ENSG00000115598	IL1RL2	1.46432	1.05879	0.405528
ENSG00000123739	PLA2G12A	3.44108	3.03618	0.404895
ENSG00000154957	ZNF18	3.61994	3.21511	0.404825
ENSG00000115607	IL18RAP	2.26334	1.85866	0.404676
ENSG00000197937	ZNF347	4.68102	4.27702	0.403998
ENSG00000106588	PSMA2	3.69202	3.28892	0.403102
ENSG00000132382	MYBBP1A	4.73025	4.32848	0.401767
ENSG00000087087	SRRT	5.35861	4.95691	0.401705
ENSG00000122966	CIT	3.32392	2.92226	0.401662
ENSG00000113810	SMC4	5.59349	5.19202	0.401478
ENSG00000175322	ZNF519	2.85905	2.45817	0.400879
ENSG00000099849	RASSF7	2.30198	1.90112	0.400857
ENSG00000132432	SEC61G	5.30651	4.90569	0.40082
ENSG00000243364	EFNA4	2.44119	2.04059	0.400597
ENSG00000110665	C11orf21	1.63545	1.2351	0.400352
ENSG00000119684	MLH3	4.08812	3.68795	0.400169
ENSG00000172819	RARG	2.66025	2.26037	0.399881
ENSG00000165617	DACT1	3.15831	2.75872	0.399593
ENSG00000119866	BCL11A	2.63525	2.2357	0.399553
ENSG00000011523	CEP68	4.97406	4.57459	0.399474
ENSG00000188177	ZC3H6	4.18088	3.78183	0.399048
ENSG00000122861	PLAU	5.80107	5.40246	0.398604
ENSG00000173614	NMNAT1	2.55754	2.15904	0.398496
ENSG00000130653	PNPLA7	1.71396	1.31578	0.39818
ENSG00000130529	TRPM4	4.60837	4.21105	0.397319
ENSG00000235162	C12orf75	1.11961	0.722387	0.397225
ENSG00000129353	SLC44A2	5.08808	4.69109	0.396995
ENSG00000087299	L2HGDH	2.78824	2.39273	0.395513
ENSG00000180263	FGD6	4.91297	4.51774	0.395229
ENSG00000188171	ZNF626	1.90178	1.50661	0.39517
ENSG00000108961	RANGRF	3.57594	3.18106	0.394887
ENSG00000176890	TYMS	3.28588	2.891	0.394874
ENSG00000163472	TMEM79	2.43541	2.04059	0.394816
ENSG00000039650	PNKP	4.82616	4.43165	0.394504
ENSG00000121152	NCAPH	2.29561	1.90112	0.394489
ENSG00000157036	EXOG	4.0733	3.67883	0.394477
ENSG00000126246	IGFLR1	2.50882	2.11463	0.394191
ENSG00000128567	PODXL	1.45292	1.05879	0.394127
ENSG00000082458	DLG3	1.45292	1.05879	0.394127
ENSG00000143669	LYST	7.54748	7.1539	0.39358
ENSG00000186687	LYRM7	4.08443	3.69098	0.393451
ENSG00000182372	CLN8	5.48922	5.09591	0.393318
ENSG00000005206	SPPL2B	2.70899	2.31635	0.39264
ENSG00000196792	STRN3	5.69376	5.30206	0.3917
ENSG00000184160	ADRA2C	4.16175	3.77042	0.391323
ENSG00000174501	ANKRD36C	2.44119	2.05006	0.391133
ENSG00000101442	ACTR5	3.84595	3.45487	0.391079
ENSG00000126903	SLC10A3	4.20656	3.81552	0.391045
ENSG00000152409	JMY	1.27011	0.879288	0.390827
ENSG00000146409	SLC18B1	4.59935	4.20894	0.39041
ENSG00000047365	ARAP2	5.69437	5.30404	0.390326
ENSG00000165912	PACSIN3	1.62533	1.2351	0.39023
ENSG00000124641	MED20	4.3655	3.97557	0.389936
ENSG00000251192	ZNF674	2.14789	1.7583	0.389581
ENSG00000046651	OFD1	4.24838	3.85924	0.389136
ENSG00000171503	ETFDH	4.95702	4.56802	0.388998
ENSG00000158050	DUSP2	3.08265	2.69378	0.388872
ENSG00000127995	CASD1	4.65762	4.26894	0.388683
ENSG00000081386	ZNF510	4.76062	4.37253	0.388095
ENSG00000156500	PABIR3	2.37024	1.98246	0.387773
ENSG00000116675	DNAJC6	1.93494	1.54728	0.38766
ENSG00000205571	SMN2	1.46432	1.07742	0.386895
ENSG00000125149	PHAF1	5.39556	5.00879	0.386763
ENSG00000204954	C12orf73	2.56285	2.17643	0.386419
ENSG00000089091	DZANK1	1.73294	1.34684	0.386108
ENSG00000140932	CMTM2	1.24389	0.857891	0.386001
ENSG00000092094	OSGEP	5.17218	4.78619	0.385992
ENSG00000087303	NID2	1.85056	1.46476	0.385806
ENSG00000131944	FAAP24	1.85056	1.46476	0.385806
ENSG00000113163	CERT1	6.69677	6.31098	0.385792
ENSG00000205220	PSMB10	4.11549	3.72978	0.385718
ENSG00000106355	LSM5	5.0658	4.68046	0.38534
ENSG00000130810	PPAN	2.06044	1.67511	0.385327
ENSG00000146856	AGBL3	1.55242	1.16714	0.385282
ENSG00000150764	DIXDC1	1.68502	1.3	0.385017
ENSG00000276410	H2BC3	2.8285	2.44389	0.384615
ENSG00000204161	TMEM273	5.55935	5.17481	0.384532
ENSG00000136824	SMC2	4.80165	4.41893	0.382723
ENSG00000197114	ZGPAT	2.04534	1.66283	0.382509
ENSG00000100503	NIN	6.66532	6.28316	0.38216
ENSG00000129932	DOHH	3.33328	2.95286	0.380424
ENSG00000170190	SLC16A5	3.2501	2.86978	0.380314
ENSG00000133315	MACROD1	1.74234	1.36211	0.380225
ENSG00000061938	TNK2	3.98701	3.6069	0.380108
ENSG00000171121	KCNMB3	1.61514	1.2351	0.380037
ENSG00000127528	KLF2	4.64264	4.26284	0.379799
ENSG00000129646	QRICH2	1.32117	0.941636	0.379534
ENSG00000169679	BUB1	3.44396	3.06448	0.379481
ENSG00000026751	SLAMF7	4.0489	3.66965	0.379253
ENSG00000239264	TXNDC5	1.14817	0.768984	0.379187
ENSG00000141497	ZMYND15	2.18281	1.80377	0.37904
ENSG00000155330	C16orf87	4.4104	4.03158	0.378818
ENSG00000114993	RTKN	1.77017	1.39219	0.377973
ENSG00000160972	PPP1R16A	2.73275	2.35504	0.37771
ENSG00000185220	PGBD2	3.43239	3.05511	0.377288
ENSG00000205208	C4orf46	3.61739	3.24014	0.37725
ENSG00000133056	PIK3C2B	2.95107	2.57424	0.376834
ENSG00000118785	SPP1	13.3896	13.0131	0.376524
ENSG00000185130	H2BC13	4.0973	3.72091	0.376387
ENSG00000198000	NOL8	5.55868	5.18237	0.376316
ENSG00000116032	GRIN3B	1.45292	1.07742	0.375494
ENSG00000158406	H4C8	6.08252	5.70768	0.374844
ENSG00000004809	SLC22A16	3.69927	3.32445	0.374824
ENSG00000196422	PPP1R26	4.14236	3.76756	0.374801
ENSG00000167775	CD320	2.45269	2.07809	0.374599
ENSG00000239282	CASTOR1	1.5417	1.16714	0.374558
ENSG00000130827	PLXNA3	3.68716	3.3127	0.374459
ENSG00000118276	B4GALT6	3.48931	3.11495	0.374355
ENSG00000163453	IGFBP7	5.12895	4.75469	0.374258
ENSG00000189068	VSTM1	2.81075	2.43669	0.374059
ENSG00000088305	DNMT3B	1.11961	0.745874	0.373739
ENSG00000142173	COL6A2	5.52437	5.15082	0.373549
ENSG00000169019	COMMD8	5.29857	4.92511	0.373461
ENSG00000137812	KNL1	2.68969	2.31635	0.373342
ENSG00000176472	ZNF575	1.2306	0.857891	0.37271
ENSG00000158417	EIF5B	4.48506	4.11286	0.372201
ENSG00000121864	ZNF639	5.37002	4.99783	0.372191
ENSG00000105697	HAMP	1.57363	1.20152	0.372111
ENSG00000166263	STXBP4	4.026	3.65421	0.371787
ENSG00000186866	POFUT2	4.60965	4.23822	0.371438
ENSG00000140092	FBLN5	3.47247	3.10136	0.371107
ENSG00000136783	NIPSNAP3A	5.43665	5.0659	0.370759
ENSG00000085840	ORC1	3.01449	2.64465	0.369841
ENSG00000110046	ATG2A	4.90567	4.53638	0.369291
ENSG00000075275	CELSR1	4.97904	4.61022	0.368823
ENSG00000123892	RAB38	3.44683	3.07842	0.368416
ENSG00000117115	PADI2	6.03122	5.66289	0.368334
ENSG00000141627	DYM	6.13028	5.76196	0.368313
ENSG00000124942	AHNAK	10.6695	10.3016	0.367873
ENSG00000139631	CSAD	2.62004	2.25219	0.367847
ENSG00000126870	DYNC2I1	2.23699	1.8694	0.367597
ENSG00000059769	DNAJC25	3.67985	3.3127	0.367142
ENSG00000158887	MPZ	2.09018	1.72324	0.366945
ENSG00000178078	STAP2	1.30858	0.941636	0.366939
ENSG00000185838	GNB1L	2.38831	2.02148	0.366829
ENSG00000164086	DUSP7	4.60064	4.23407	0.366572
ENSG00000269556	TMEM185A	3.22014	2.85366	0.366488
ENSG00000176658	MYO1D	2.91413	2.54776	0.366378
ENSG00000151576	QTRT2	5.94535	5.57956	0.365786
ENSG00000142065	ZFP14	4.08073	3.71498	0.365753
ENSG00000152818	UTRN	7.53976	7.17406	0.365695
ENSG00000160813	PPP1R35	2.16894	1.80377	0.36517
ENSG00000275713	H2BC9	4.60322	4.23822	0.365006
ENSG00000100336	APOL4	4.3941	4.02919	0.364907
ENSG00000129084	PSMA1	4.87289	4.50919	0.363705
ENSG00000111445	RFC5	3.4921	3.12842	0.363677
ENSG00000168056	LTBP3	2.67994	2.31635	0.363596
ENSG00000226124	FTCDNL1	2.24363	1.88005	0.363576
ENSG00000147687	TATDN1	4.31129	3.94799	0.363304
ENSG00000129422	MTUS1	4.52916	4.16606	0.363098
ENSG00000148362	PAXX	1.97534	1.61261	0.362731
ENSG00000141027	NCOR1	6.78011	6.41765	0.362454
ENSG00000171241	SHCBP1	2.80627	2.44389	0.362388
ENSG00000144559	TAMM41	3.73266	3.37051	0.362152
ENSG00000112877	CEP72	2.31463	1.9525	0.362137
ENSG00000133317	LGALS12	2.36416	2.0021	0.362062
ENSG00000117016	RIMS3	1.17617	0.814122	0.362051
ENSG00000173715	C11orf80	1.38255	1.02079	0.361764
ENSG00000132819	RBM38	4.63384	4.27298	0.360852
ENSG00000079150	FKBP7	2.4754	2.11463	0.360773
ENSG00000255561	FDXACB1	2.90161	2.54106	0.360549
ENSG00000104907	TRMT1	4.49065	4.13081	0.359836
ENSG00000116752	BCAS2	5.39853	5.03882	0.359717
ENSG00000160284	SPATC1L	2.44695	2.08731	0.359641
ENSG00000204923	FBXO48	2.35194	1.99232	0.359623
ENSG00000112208	BAG2	2.1408	1.78122	0.35958
ENSG00000239857	GET4	1.75167	1.39219	0.359481
ENSG00000182162	P2RY8	4.35941	4.00019	0.359219
ENSG00000107833	NPM3	3.23353	2.87512	0.358417
ENSG00000198873	GRK5	3.00281	2.64465	0.35816
ENSG00000178202	POGLUT3	4.41775	4.05997	0.357782
ENSG00000100116	GCAT	2.33961	1.98246	0.357147
ENSG00000101868	POLA1	5.09268	4.73576	0.356922
ENSG00000171723	GPHN	1.25706	0.900371	0.356692
ENSG00000189376	C8orf76	3.46681	3.11044	0.356375
ENSG00000162971	TYW5	3.98503	3.62917	0.355858
ENSG00000052749	RRP12	5.7142	5.35838	0.355819
ENSG00000162300	ZFPL1	4.00664	3.65111	0.355529
ENSG00000183688	RFLNB	6.44817	6.09309	0.355081
ENSG00000163516	ANKZF1	4.17047	3.81552	0.354956
ENSG00000205707	ETFRF1	4.12809	3.77328	0.354809
ENSG00000061918	GUCY1B1	2.65528	2.30057	0.354711
ENSG00000188811	NHLRC3	6.20184	5.8479	0.353932
ENSG00000257017	HP	5.72135	5.36787	0.353472
ENSG00000187522	HSPA14	4.47523	4.12186	0.353369
ENSG00000104714	ERICH1	3.75372	3.40041	0.353305
ENSG00000186871	ERCC6L	1.07569	0.722387	0.3533
ENSG00000179409	GEMIN4	4.54937	4.19621	0.353163
ENSG00000102030	NAA10	3.71606	3.36293	0.353131
ENSG00000100099	HPS4	5.36166	5.00879	0.35287
ENSG00000164116	GUCY1A1	1.52001	1.16714	0.35287
ENSG00000145860	RNF145	6.14673	5.794	0.352732
ENSG00000137992	DBT	5.63381	5.28112	0.352694
ENSG00000071243	ING3	4.30496	3.95304	0.351923
ENSG00000198937	CCDC167	3.51968	3.16808	0.351603
ENSG00000146587	RBAK	5.31599	4.96444	0.351549
ENSG00000112972	HMGCS1	5.68952	5.33824	0.351275
ENSG00000172766	NAA16	4.58114	4.22991	0.351226
ENSG00000168010	ATG16L2	4.43379	4.0832	0.350584
ENSG00000186522	SEPTIN10	4.84591	4.4954	0.350509
ENSG00000130038	CRACR2A	3.30819	2.95789	0.350298
ENSG00000140534	TICRR	2.23033	1.88005	0.350282
ENSG00000132199	ENOSF1	2.55221	2.20213	0.350076
ENSG00000111653	ING4	3.66263	3.3127	0.349924
ENSG00000100162	CENPM	1.37048	1.02079	0.349696
ENSG00000104738	MCM4	4.50037	4.15074	0.349628
ENSG00000175643	RMI2	1.91014	1.56058	0.349557
ENSG00000168118	RAB4A	5.76752	5.41808	0.349441
ENSG00000205133	TRIQK	5.90251	5.55318	0.349332
ENSG00000155324	GRAMD2B	3.89732	3.548	0.349328
ENSG00000173535	TNFRSF10C	2.75613	2.40753	0.348603
ENSG00000203666	EFCAB2	2.48103	2.13256	0.348467
ENSG00000121104	FAM117A	3.31135	2.96291	0.348439
ENSG00000117724	CENPF	2.71854	2.37024	0.348306
ENSG00000149970	CNKSR2	1.16224	0.814122	0.348118
ENSG00000182986	ZNF320	4.1635	3.81552	0.347979
ENSG00000133114	GPALPP1	5.07047	4.7225	0.347969
ENSG00000112039	FANCE	2.0828	1.73502	0.347783
ENSG00000088992	TESC	3.90571	3.55798	0.34773
ENSG00000137261	KIAA0319	1.40639	1.05879	0.347599
ENSG00000151422	FER	5.69195	5.34499	0.346957
ENSG00000203797	DDO	3.09371	2.74713	0.346581
ENSG00000106993	CDC37L1	4.66134	4.31481	0.346531
ENSG00000175193	PARL	4.44102	4.09468	0.346337
ENSG00000182919	C11orf54	4.58245	4.23614	0.346302
ENSG00000278259	MYO19	4.24011	3.89382	0.346291
ENSG00000166851	PLK1	3.61483	3.26879	0.346038
ENSG00000182774	RPS17	3.54406	3.19818	0.345877
ENSG00000187961	KLHL17	1.6455	1.3	0.345499
ENSG00000119772	DNMT3A	4.28581	3.94037	0.345441
ENSG00000234284	ZNF879	3.2468	2.9015	0.3453
ENSG00000117399	CDC20	2.2568	1.91154	0.345255
ENSG00000135108	FBXO21	3.42366	3.07842	0.345241
ENSG00000179387	ELMOD2	5.64825	5.30305	0.3452
ENSG00000204922	UQCC3	3.01449	2.66943	0.345065
ENSG00000116151	MORN1	1.91845	1.57377	0.344686
ENSG00000171316	CHD7	5.5922	5.24757	0.344621
ENSG00000185252	ZNF74	2.27634	1.93217	0.34417
ENSG00000130164	LDLR	6.24379	5.89986	0.343925
ENSG00000122779	TRIM24	4.87503	4.53132	0.34371
ENSG00000154451	GBP5	4.63257	4.28906	0.343513
ENSG00000147853	AK3	5.65635	5.31291	0.343438
ENSG00000173171	MTX1	3.9631	3.61967	0.343427
ENSG00000114251	WNT5A	4.02215	3.67883	0.343321
ENSG00000085872	CHERP	4.60193	4.25877	0.343163
ENSG00000072274	TFRC	8.49677	8.15377	0.342992
ENSG00000196218	RYR1	1.59453	1.2516	0.342931
ENSG00000148444	COMMD3	3.80842	3.46552	0.3429
ENSG00000166598	HSP90B1	8.97197	8.62949	0.342478
ENSG00000145439	CBR4	4.06021	3.71795	0.342265
ENSG00000258227	CLEC5A	5.90199	5.55982	0.342167
ENSG00000114857	NKTR	4.67244	4.33043	0.342014
ENSG00000106733	NMRK1	4.22511	3.88327	0.341841
ENSG00000179456	ZBTB18	4.94078	4.59898	0.341806
ENSG00000100483	VCPKMT	3.15127	2.80976	0.341517
ENSG00000042088	TDP1	4.05645	3.71498	0.341476
ENSG00000154328	NEIL2	3.08265	2.7413	0.341358
ENSG00000047230	CTPS2	4.49204	4.15074	0.341297
ENSG00000066379	POLR1H	3.58119	3.24014	0.341054
ENSG00000156469	MTERF3	3.39118	3.0504	0.340777
ENSG00000172889	EGFL7	2.76998	2.42945	0.340528
ENSG00000111845	PAK1IP1	4.58897	4.24853	0.340441
ENSG00000178694	NSUN3	5.76464	5.42446	0.340181
ENSG00000161800	RACGAP1	4.55738	4.21736	0.340014
ENSG00000120049	KCNIP2	1.17617	0.836173	0.340001
ENSG00000196391	ZNF774	1.17617	0.836173	0.340001
ENSG00000088367	EPB41L1	2.41793	2.07809	0.339839
ENSG00000278588	H2BC10	4.07516	3.73565	0.33951
ENSG00000156876	SASS6	3.64018	3.30086	0.339325
ENSG00000121690	DEPDC7	2.43541	2.09647	0.338937
ENSG00000012048	BRCA1	3.57068	3.23184	0.338836
ENSG00000054267	ARID4B	5.50931	5.17048	0.338833
ENSG00000180185	FAHD1	4.92643	4.58765	0.33878
ENSG00000170006	TMEM154	4.74084	4.4024	0.338443
ENSG00000101276	SLC52A3	1.06074	0.722387	0.338356
ENSG00000133935	ERG28	3.76067	3.42244	0.338227
ENSG00000147206	NXF3	3.06778	2.72956	0.338219
ENSG00000196290	NIF3L1	4.31129	3.97308	0.33821
ENSG00000076662	ICAM3	5.0517	4.71359	0.338103
ENSG00000243156	MICAL3	4.047	3.70901	0.337991
ENSG00000182175	RGMA	1.21719	0.879288	0.337898
ENSG00000108551	RASD1	1.21719	0.879288	0.337898
ENSG00000113161	HMGCR	6.7314	6.39369	0.337703
ENSG00000123106	CCDC91	5.73729	5.39969	0.337606
ENSG00000165533	TTC8	2.6302	2.29262	0.337575
ENSG00000085511	MAP3K4	4.94892	4.61182	0.337106
ENSG00000106537	TSPAN13	2.21691	1.88005	0.336864
ENSG00000197629	MPEG1	9.26726	8.93041	0.336842
ENSG00000184635	ZNF93	3.58902	3.25249	0.336536
ENSG00000102158	MAGT1	6.90773	6.5714	0.336331
ENSG00000057757	PITHD1	6.86884	6.5331	0.335746
ENSG00000101413	RPRD1B	5.93719	5.60145	0.335736
ENSG00000184178	SCFD2	4.4439	4.10834	0.335564
ENSG00000104866	PPP1R37	4.50728	4.17257	0.334705
ENSG00000151503	NCAPD3	4.89938	4.56472	0.334664
ENSG00000261609	GAN	5.46743	5.13312	0.334315
ENSG00000106344	RBM28	4.02215	3.68795	0.334198
ENSG00000146802	TMEM168	4.6351	4.301	0.334096
ENSG00000154511	DIPK1A	2.12652	1.79254	0.333977
ENSG00000243646	IL10RB	3.07524	2.7413	0.333941
ENSG00000136936	XPA	3.94082	3.6069	0.333924
ENSG00000144426	NBEAL1	5.48783	5.15412	0.333711
ENSG00000136111	TBC1D4	2.49221	2.15904	0.333165
ENSG00000079459	FDFT1	6.34286	6.01005	0.332805
ENSG00000017427	IGF1	2.97119	2.63839	0.332803
ENSG00000186666	BCDIN3D	3.4921	3.15936	0.332739
ENSG00000235194	PPP1R3E	2.88049	2.54776	0.332731
ENSG00000183856	IQGAP3	1.58412	1.2516	0.332518
ENSG00000148516	ZEB1	2.44695	2.11463	0.332321
ENSG00000179195	ZNF664	5.04697	4.71508	0.331883
ENSG00000196284	SUPT3H	1.91845	1.58683	0.331622
ENSG00000101132	PFDN4	3.96911	3.63861	0.330498
ENSG00000011021	CLCN6	5.1441	4.81423	0.329867
ENSG00000161267	BDH1	3.58642	3.25658	0.329836
ENSG00000133794	BMAL1	5.52505	5.19522	0.329833
ENSG00000175220	ARHGAP1	5.28417	4.95439	0.329782
ENSG00000144451	SPAG16	1.6455	1.31578	0.329719
ENSG00000175066	GK5	4.19121	3.86193	0.329272
ENSG00000197121	PGAP1	2.32092	1.99232	0.328602
ENSG00000197223	C1D	5.41992	5.09133	0.328588
ENSG00000112137	PHACTR1	5.36927	5.04119	0.328075
ENSG00000068400	GRIPAP1	4.33477	4.00749	0.327279
ENSG00000151376	ME3	2.19655	1.8694	0.327153
ENSG00000177045	SIX5	1.70438	1.37723	0.327149
ENSG00000184445	KNTC1	4.69197	4.36497	0.327005
ENSG00000044446	PHKA2	5.31441	4.98802	0.326394
ENSG00000134030	CTIF	4.37459	4.04821	0.326385
ENSG00000204138	PHACTR4	4.80949	4.48322	0.326272
ENSG00000146090	RASGEF1C	1.16224	0.836173	0.326067
ENSG00000187775	DNAH17	1.16224	0.836173	0.326067
ENSG00000156983	BRPF1	5.40816	5.08213	0.326026
ENSG00000058866	DGKG	3.29867	2.9729	0.32577
ENSG00000136732	GYPC	4.06397	3.73858	0.325383
ENSG00000133027	PEMT	2.79729	2.47232	0.324961
ENSG00000206530	CFAP44	1.97534	1.65044	0.324906
ENSG00000185340	GAS2L1	3.88253	3.55798	0.324546
ENSG00000152404	CWF19L2	4.79715	4.4727	0.324446
ENSG00000083814	ZNF671	4.4439	4.11962	0.324283
ENSG00000116774	OLFML3	1.38255	1.05879	0.323761
ENSG00000165730	STOX1	1.38255	1.05879	0.323761
ENSG00000164691	TAGAP	5.21499	4.89129	0.323703
ENSG00000146842	TMEM209	4.69802	4.37441	0.323605
ENSG00000102978	POLR2C	5.98645	5.66289	0.323566
ENSG00000086712	TXLNG	4.44965	4.12634	0.323304
ENSG00000198783	ZNF830	4.57983	4.25673	0.3231
ENSG00000143543	JTB	5.26474	4.94173	0.323008
ENSG00000095951	HIVEP1	5.63381	5.31095	0.322863
ENSG00000120093	HOXB3	2.67013	2.34739	0.322744
ENSG00000154814	OXNAD1	4.5059	4.18336	0.322535
ENSG00000112305	SMAP1	5.82282	5.50065	0.322173
ENSG00000144048	DUSP11	5.30889	4.98679	0.322102
ENSG00000136404	TM6SF1	5.50104	5.17913	0.321901
ENSG00000163161	ERCC3	4.41628	4.09468	0.321601
ENSG00000198728	LDB1	5.30096	4.97937	0.321587
ENSG00000119446	RBM18	5.3851	5.06356	0.321538
ENSG00000054690	PLEKHH1	1.09048	0.768984	0.321494
ENSG00000173681	BCLAF3	4.34097	4.01959	0.321383
ENSG00000113368	LMNB1	4.8761	4.55478	0.321317
ENSG00000141570	CBX8	2.57342	2.25219	0.321228
ENSG00000122512	PMS2	3.73266	3.41147	0.321187
ENSG00000142621	FHAD1	2.16894	1.84785	0.321091
ENSG00000221886	ZBED8	3.02608	2.70581	0.320269
ENSG00000197619	ZNF615	4.78583	4.46565	0.320187
ENSG00000025293	PHF20	6.47871	6.15854	0.320169
ENSG00000079263	SP140	4.29062	3.97059	0.320034
ENSG00000118579	MED28	6.90407	6.58408	0.319994
ENSG00000102390	PBDC1	4.6464	4.32654	0.319864
ENSG00000013392	RWDD2A	1.63545	1.31578	0.319669
ENSG00000167447	SMG8	6.15994	5.84042	0.319518
ENSG00000171130	ATP6V0E2	3.42074	3.10136	0.319376
ENSG00000074181	NOTCH3	5.81449	5.49546	0.319032
ENSG00000029639	TFB1M	3.26647	2.9478	0.318666
ENSG00000159917	ZNF235	4.51003	4.19194	0.318091
ENSG00000163281	GNPDA2	3.24018	2.92226	0.317919
ENSG00000161981	SNRNP25	4.46392	4.14634	0.31758
ENSG00000179593	ALOX15B	2.35806	2.04059	0.31747
ENSG00000197694	SPTAN1	6.99458	6.67711	0.317466
ENSG00000197837	H4C16	4.7847	4.46741	0.317283
ENSG00000221829	FANCG	2.9989	2.68166	0.31724
ENSG00000185973	TMLHE	4.10461	3.7875	0.317106
ENSG00000145604	SKP2	4.50037	4.18336	0.317007
ENSG00000178229	ZNF543	4.25988	3.94291	0.316962
ENSG00000152213	ARL11	5.54666	5.22999	0.316679
ENSG00000174842	GLMN	3.07524	2.75872	0.316519
ENSG00000197037	ZSCAN25	3.86758	3.55133	0.316246
ENSG00000137166	FOXP4	4.13167	3.81552	0.316155
ENSG00000118420	UBE3D	2.64028	2.32417	0.316114
ENSG00000180758	GPR157	1.99119	1.67511	0.316079
ENSG00000141127	PRPSAP2	4.6464	4.33043	0.315975
ENSG00000106462	EZH2	2.72329	2.40753	0.315764
ENSG00000277157	H4C4	4.14767	3.83207	0.315601
ENSG00000118971	CCND2	4.7881	4.4727	0.315401
ENSG00000100150	DEPDC5	3.96911	3.65421	0.314898
ENSG00000104983	CCDC61	2.88897	2.57424	0.314736
ENSG00000118557	PMFBP1	3.91197	3.59725	0.314723
ENSG00000128487	SPECC1	5.05924	4.74453	0.314707
ENSG00000162461	SLC25A34	1.6455	1.33139	0.31411
ENSG00000153113	CAST	6.51033	6.19632	0.314009
ENSG00000166997	CNPY4	2.06044	1.74671	0.313731
ENSG00000182307	C8orf33	4.86	4.54645	0.313557
ENSG00000099998	GGT5	3.17228	2.85905	0.313231
ENSG00000196812	ZSCAN16	2.57342	2.26037	0.31305
ENSG00000168781	PPIP5K1	3.66015	3.34766	0.312488
ENSG00000125875	TBC1D20	5.94941	5.63721	0.312195
ENSG00000162396	PARS2	3.36708	3.05511	0.311975
ENSG00000175854	SWI5	1.85923	1.54728	0.311951
ENSG00000104375	STK3	4.82284	4.5109	0.311939
ENSG00000127337	YEATS4	4.29222	3.98052	0.3117
ENSG00000248483	POU5F2	1.37048	1.05879	0.311692
ENSG00000140386	SCAPER	3.48372	3.17242	0.311301
ENSG00000165695	AK8	1.73294	1.42166	0.311284
ENSG00000133275	CSNK1G2	5.28015	4.96943	0.310713
ENSG00000136250	AOAH	6.01435	5.70394	0.310416
ENSG00000105136	ZNF419	3.77218	3.46198	0.310205
ENSG00000142188	TMEM50B	5.51069	5.20054	0.310149
ENSG00000137509	PRCP	7.23943	6.92968	0.309757
ENSG00000077152	UBE2T	1.93494	1.62533	0.309607
ENSG00000178567	EPM2AIP1	5.16084	4.85124	0.309592
ENSG00000197054	ZNF763	1.44142	1.13192	0.309505
ENSG00000184985	SORCS2	1.2306	0.921151	0.309449
ENSG00000198342	ZNF442	3.05653	2.74713	0.3094
ENSG00000135362	PRR5L	4.05079	3.74151	0.309284
ENSG00000135945	REV1	4.79376	4.48497	0.308797
ENSG00000213694	S1PR3	3.01449	2.70581	0.308682
ENSG00000129566	TEP1	5.49618	5.18773	0.308449
ENSG00000100028	SNRPD3	3.75604	3.44773	0.308312
ENSG00000251692	PTX4	1.27011	0.961835	0.30828
ENSG00000141446	ESCO1	4.8761	4.56802	0.30808
ENSG00000104731	KLHDC4	4.026	3.71795	0.308051
ENSG00000129219	PLD2	3.82841	3.52103	0.307386
ENSG00000160602	NEK8	2.84167	2.53433	0.307342
ENSG00000137501	SYTL2	2.58391	2.27659	0.307324
ENSG00000117569	PTBP2	3.71845	3.41147	0.306974
ENSG00000129128	SPCS3	8.75414	8.44719	0.306942
ENSG00000134504	KCTD1	2.50882	2.20213	0.30669
ENSG00000134597	RBMX2	3.68473	3.37804	0.306685
ENSG00000197448	GSTK1	5.00952	4.70313	0.306383
ENSG00000106701	FSD1L	2.52524	2.21901	0.306232
ENSG00000211445	GPX3	4.07888	3.77328	0.305593
ENSG00000096093	EFHC1	2.07539	1.76981	0.305581
ENSG00000138111	MFSD13A	4.47805	4.17257	0.305475
ENSG00000133800	LYVE1	6.69496	6.38951	0.305456
ENSG00000123342	MMP19	7.72237	7.41744	0.304925
ENSG00000154743	TSEN2	3.34566	3.04094	0.304729
ENSG00000204301	NOTCH4	2.36416	2.05946	0.304701
ENSG00000107798	LIPA	10.7864	10.4818	0.304602
ENSG00000204104	TRAF3IP1	3.22685	2.92226	0.304592
ENSG00000274290	H2BC6	4.15297	3.84844	0.304529
ENSG00000165457	FOLR2	3.43239	3.12842	0.303976
ENSG00000182287	AP1S2	7.40998	7.1065	0.303484
ENSG00000103540	CCP110	4.69076	4.38754	0.303218
ENSG00000125618	PAX8	2.92243	2.61944	0.302984
ENSG00000174943	KCTD13	3.86758	3.5646	0.302978
ENSG00000137100	DCTN3	5.32618	5.02328	0.302892
ENSG00000187792	ZNF70	3.29548	2.99267	0.302814
ENSG00000188603	CLN3	2.76076	2.45817	0.302589
ENSG00000103260	METRN	2.56285	2.26037	0.302483
ENSG00000138078	PREPL	6.84478	6.54235	0.302434
ENSG00000124216	SNAI1	1.48685	1.18443	0.30242
ENSG00000116005	PCYOX1	5.96203	5.6598	0.302231
ENSG00000100726	TELO2	4.026	3.72387	0.302126
ENSG00000185189	NRBP2	2.95915	2.65709	0.302063
ENSG00000066933	MYO9A	5.61283	5.31095	0.301885
ENSG00000197150	ABCB8	4.1173	3.81552	0.301782
ENSG00000204920	ZNF155	4.12271	3.82106	0.30165
ENSG00000171928	TVP23B	5.81226	5.51096	0.301298
ENSG00000169249	ZRSR2	3.00671	2.70581	0.300906
ENSG00000137571	SLCO5A1	1.55242	1.2516	0.300818
ENSG00000176022	B3GALT6	5.24752	4.94681	0.300713
ENSG00000277149	TYW1B	3.7303	3.42971	0.300586
ENSG00000110917	MLEC	7.59315	7.29293	0.300222
ENSG00000163106	HPGDS	2.14789	1.84785	0.300033
ENSG00000119661	DNAL1	3.65518	3.35532	0.299867
ENSG00000175711	B3GNTL1	3.05276	2.75293	0.299822
ENSG00000197208	SLC22A4	3.30185	3.00245	0.2994
ENSG00000196693	ZNF33B	3.5142	3.21511	0.299093
ENSG00000172469	MANEA	5.82945	5.53054	0.298911
ENSG00000079134	THOC1	4.54937	4.25058	0.298788
ENSG00000189195	BTBD8	3.18956	2.891	0.298556
ENSG00000107816	LZTS2	4.70404	4.40609	0.297957
ENSG00000170191	NANP	4.55871	4.26081	0.2979
ENSG00000082258	CCNT2	5.69013	5.39227	0.297861
ENSG00000196220	SRGAP3	1.13396	0.836173	0.297789
ENSG00000163626	COX18	4.41921	4.12186	0.297352
ENSG00000197928	ZNF677	3.71606	3.4188	0.297267
ENSG00000171522	PTGER4	4.43668	4.1397	0.29698
ENSG00000162813	BPNT1	4.00273	3.70602	0.296708
ENSG00000166508	MCM7	4.23679	3.94037	0.296422
ENSG00000235109	ZSCAN31	2.15494	1.85866	0.296274
ENSG00000136235	GPNMB	10.9771	10.6808	0.296261
ENSG00000176293	ZNF135	1.21719	0.921151	0.296034
ENSG00000117090	SLAMF1	3.1442	2.84824	0.295961
ENSG00000087253	LPCAT2	7.12534	6.8295	0.295841
ENSG00000196967	ZNF585A	4.46392	4.16823	0.295685
ENSG00000099338	CATSPERG	1.78842	1.49279	0.295631
ENSG00000124469	CEACAM8	4.43088	4.13526	0.29562
ENSG00000060971	ACAA1	5.71718	5.42173	0.295454
ENSG00000073792	IGF2BP2	3.74673	3.4513	0.295428
ENSG00000107719	PALD1	3.01836	2.72366	0.294701
ENSG00000085433	WDR47	5.45534	5.16069	0.294658
ENSG00000105486	LIG1	3.86543	3.57119	0.294241
ENSG00000077232	DNAJC10	7.48816	7.19448	0.29368
ENSG00000149636	DSN1	3.95099	3.65731	0.293678
ENSG00000134198	TSPAN2	3.71606	3.42244	0.293619
ENSG00000180817	PPA1	5.28899	4.99538	0.293604
ENSG00000188056	TREML4	1.65549	1.36211	0.293371
ENSG00000167705	RILP	4.026	3.73272	0.293282
ENSG00000127951	FGL2	6.4986	6.20535	0.293246
ENSG00000139218	SCAF11	7.5742	7.28117	0.29303
ENSG00000056277	ZNF280C	4.23845	3.94545	0.293003
ENSG00000115841	RMDN2	3.75139	3.45843	0.292964
ENSG00000159212	CLIC6	3.89311	3.60047	0.29264
ENSG00000206053	JPT2	5.28176	4.98925	0.29251
ENSG00000118513	MYB	4.28742	3.9953	0.29212
ENSG00000056972	TRAF3IP2	3.74673	3.45487	0.291861
ENSG00000143793	C1orf35	2.20337	1.91154	0.291825
ENSG00000122224	LY9	1.44142	1.14964	0.291787
ENSG00000070761	CFAP20	4.26477	3.97308	0.291695
ENSG00000100580	TMED8	6.60447	6.31295	0.291521
ENSG00000129696	TTI2	4.81729	4.52624	0.291052
ENSG00000171357	LURAP1	1.10512	0.814122	0.290997
ENSG00000135119	RNFT2	1.10512	0.814122	0.290997
ENSG00000085733	CTTN	4.71721	4.42621	0.290993
ENSG00000105851	PIK3CG	5.20822	4.91738	0.290847
ENSG00000154889	MPPE1	4.9418	4.65122	0.290585
ENSG00000100196	KDELR3	1.82426	1.53385	0.290412
ENSG00000149639	SOGA1	4.75947	4.46918	0.290288
ENSG00000161010	MRNIP	2.10483	1.81492	0.289906
ENSG00000170004	CHD3	5.02114	4.73135	0.289791
ENSG00000039560	RAI14	2.8373	2.54776	0.289539
ENSG00000170584	NUDCD2	3.81734	3.52782	0.289524
ENSG00000132716	DCAF8	4.39559	4.10607	0.289519
ENSG00000151353	TMEM18	4.35635	4.06698	0.289374
ENSG00000082014	SMARCD3	4.25496	3.9656	0.289364
ENSG00000137841	PLCB2	6.06485	5.77558	0.289267
ENSG00000176046	NUPR1	2.86337	2.57424	0.289128
ENSG00000144535	DIS3L2	4.80502	4.51603	0.288983
ENSG00000171049	FPR2	6.45996	6.17106	0.288901
ENSG00000149548	CCDC15	2.16894	1.88005	0.288893
ENSG00000101158	NELFCD	5.43085	5.142	0.288857
ENSG00000139323	POC1B	5.55068	5.2619	0.288782
ENSG00000136682	ZNG1B	3.71845	3.42971	0.288732
ENSG00000213853	EMP2	4.91297	4.62454	0.288427
ENSG00000158106	RHPN1	2.42961	2.14144	0.288165
ENSG00000186814	ZSCAN30	3.18956	2.9015	0.288061
ENSG00000113108	APBB3	4.24343	3.95556	0.287867
ENSG00000182158	CREB3L2	6.24131	5.95381	0.287501
ENSG00000117143	UAP1	4.87182	4.58439	0.287428
ENSG00000117632	STMN1	5.05359	4.76623	0.28736
ENSG00000118507	AKAP7	2.67994	2.39273	0.287216
ENSG00000170542	SERPINB9	5.5922	5.30503	0.287165
ENSG00000120253	NUP43	6.06016	5.77344	0.28672
ENSG00000108176	DNAJC12	2.06793	1.78122	0.286716
ENSG00000105866	SP4	5.22843	4.94173	0.286692
ENSG00000163608	NEPRO	5.53927	5.25271	0.286565
ENSG00000005483	KMT2E	5.76694	5.48066	0.286283
ENSG00000137124	ALDH1B1	4.17742	3.89119	0.286226
ENSG00000169193	CCDC126	4.67367	4.38754	0.28613
ENSG00000133119	RFC3	4.12091	3.83481	0.286095
ENSG00000184378	ACTRT3	1.83308	1.54728	0.285805
ENSG00000000457	SCYL3	4.79489	4.50919	0.285705
ENSG00000188026	RILPL1	2.40023	2.11463	0.285598
ENSG00000176024	ZNF613	4.30971	4.0244	0.285312
ENSG00000092067	CEBPE	2.64028	2.35504	0.285242
ENSG00000164236	ANKRD33B	3.40898	3.12394	0.285041
ENSG00000117602	RCAN3	2.87195	2.5873	0.284654
ENSG00000111596	CNOT2	6.56398	6.27965	0.284332
ENSG00000250479	CHCHD10	3.58119	3.29689	0.2843
ENSG00000108559	NUP88	5.58829	5.30404	0.284251
ENSG00000175768	TOMM5	2.53609	2.25219	0.283897
ENSG00000108798	ABI3	4.08812	3.80438	0.283743
ENSG00000092470	WDR76	3.73501	3.4513	0.283709
ENSG00000102554	KLF5	1.11961	0.836173	0.28344
ENSG00000186815	TPCN1	6.68768	6.40434	0.283343
ENSG00000276180	H4C9	2.98313	2.69981	0.283322
ENSG00000092036	HAUS4	3.95907	3.67577	0.2833
ENSG00000197380	DACT3	1.16224	0.879288	0.282952
ENSG00000172638	EFEMP2	2.07539	1.79254	0.282848
ENSG00000069493	CLEC2D	2.38831	2.10558	0.282726
ENSG00000111875	ASF1A	5.50931	5.22686	0.282455
ENSG00000172954	LCLAT1	5.79769	5.51524	0.282448
ENSG00000184428	TOP1MT	3.38819	3.10591	0.282279
ENSG00000253731	PCDHGA6	2.90161	2.61944	0.282168
ENSG00000110888	CAPRIN2	2.90161	2.61944	0.282168
ENSG00000132286	TIMM10B	4.58114	4.29902	0.282119
ENSG00000158481	CD1C	1.24389	0.961835	0.282058
ENSG00000189420	ZFP92	2.4584	2.17643	0.281966
ENSG00000235750	KIAA0040	4.84154	4.55976	0.281783
ENSG00000176018	LYSMD3	6.65727	6.37593	0.281344
ENSG00000149084	HSD17B12	7.21475	6.93352	0.281237
ENSG00000155275	TRMT44	4.06021	3.77899	0.281227
ENSG00000141564	RPTOR	5.87234	5.59176	0.280574
ENSG00000138031	ADCY3	4.75135	4.47094	0.280405
ENSG00000198331	HYLS1	3.09003	2.80976	0.280276
ENSG00000152465	NMT2	4.99682	4.71657	0.280246
ENSG00000082516	GEMIN5	5.50173	5.22163	0.280093
ENSG00000188295	ZNF669	3.11195	2.83187	0.280072
ENSG00000122299	ZC3H7A	5.78638	5.50667	0.279705
ENSG00000109586	GALNT7	6.27001	5.99052	0.279492
ENSG00000125910	S1PR4	2.49777	2.21901	0.278755
ENSG00000135976	ANKRD36	3.26647	2.98775	0.278717
ENSG00000224531	SMIM13	5.6607	5.382	0.278699
ENSG00000091140	DLD	5.88406	5.60547	0.278589
ENSG00000187024	PTRH1	2.57867	2.30057	0.2781
ENSG00000182362	YBEY	2.21016	1.93217	0.277992
ENSG00000127311	HELB	4.1263	3.84844	0.277863
ENSG00000137815	RTF1	5.52233	5.24449	0.277841
ENSG00000165782	PIP4P1	5.33862	5.06122	0.277397
ENSG00000125482	TTF1	4.41921	4.14192	0.277296
ENSG00000153551	CMTM7	5.56001	5.28312	0.276886
ENSG00000070476	ZXDC	5.24505	4.96819	0.276862
ENSG00000165661	QSOX2	4.02407	3.74734	0.276739
ENSG00000120913	PDLIM2	4.29382	4.01718	0.276645
ENSG00000140749	IGSF6	7.45907	7.18296	0.276106
ENSG00000151116	UEVLD	5.57915	5.30305	0.276092
ENSG00000170364	SETMAR	2.86337	2.5873	0.276068
ENSG00000132664	POLR3F	3.64269	3.36672	0.27597
ENSG00000171608	PIK3CD	6.53521	6.25939	0.275821
ENSG00000101544	ADNP2	5.67549	5.39969	0.275798
ENSG00000183354	KIAA2026	5.72253	5.44703	0.275508
ENSG00000113048	MRPS27	5.28899	5.01364	0.275348
ENSG00000125962	ARMCX5	3.9449	3.66965	0.275254
ENSG00000168556	ING2	3.02223	2.74713	0.275098
ENSG00000167257	RNF214	4.56402	4.28906	0.274957
ENSG00000170345	FOS	8.52171	8.24738	0.274324
ENSG00000130699	TAF4	4.6464	4.37253	0.273873
ENSG00000088766	CRLS1	2.88049	2.60667	0.273819
ENSG00000185019	UBOX5	3.33328	3.0598	0.273483
ENSG00000178691	SUZ12	6.46068	6.18724	0.273439
ENSG00000151849	CENPJ	4.34252	4.06931	0.27321
ENSG00000240230	COX19	3.97908	3.70602	0.273058
ENSG00000167595	PROSER3	3.09371	2.82086	0.272851
ENSG00000164949	GEM	1.77932	1.50661	0.272716
ENSG00000022567	SLC45A4	5.92538	5.65283	0.272548
ENSG00000124006	OBSL1	1.83308	1.56058	0.272499
ENSG00000106052	TAX1BP1	7.43428	7.16211	0.27217
ENSG00000198198	SZT2	6.04695	5.77487	0.272082
ENSG00000101365	IDH3B	5.94076	5.66904	0.271719
ENSG00000112237	CCNC	5.982	5.71067	0.271331
ENSG00000165282	PIGO	5.18602	4.91479	0.271227
ENSG00000111011	RSRC2	5.63885	5.36787	0.270976
ENSG00000257365	FNTB	2.35806	2.08731	0.270755
ENSG00000112394	SLC16A10	6.95699	6.68624	0.270741
ENSG00000133858	ZFC3H1	6.28255	6.01187	0.270678
ENSG00000117620	SLC35A3	4.42798	4.15733	0.270649
ENSG00000178385	PLEKHM3	5.87127	5.60065	0.27062
ENSG00000179476	C14orf28	2.54685	2.27659	0.270268
ENSG00000143653	SCCPDH	5.46318	5.19308	0.270094
ENSG00000137814	HAUS2	4.90253	4.63244	0.270091
ENSG00000188785	ZNF548	4.96105	4.69109	0.269959
ENSG00000181894	ZNF329	2.97518	2.70581	0.269373
ENSG00000163993	S100P	3.87614	3.6069	0.269241
ENSG00000137727	ARHGAP20	1.06074	0.79173	0.269014
ENSG00000188060	RAB42	5.47802	5.20901	0.269004
ENSG00000108309	RUNDC3A	1.2306	0.961835	0.268766
ENSG00000107566	ERLIN1	5.96504	5.69642	0.26862
ENSG00000168297	PXK	6.37568	6.10733	0.268355
ENSG00000176714	CCDC121	1.78842	1.52029	0.268132
ENSG00000124019	FAM124B	1.89337	1.62533	0.268038
ENSG00000159640	ACE	5.84097	5.57301	0.267964
ENSG00000196177	ACADSB	4.95601	4.68806	0.267948
ENSG00000177721	ANXA2R	2.06044	1.79254	0.267901
ENSG00000175538	KCNE3	5.12447	4.85665	0.267821
ENSG00000010292	NCAPD2	6.30689	6.03945	0.267441
ENSG00000172794	RAB37	2.8932	2.62578	0.267413
ENSG00000127914	AKAP9	3.38219	3.11495	0.267234
ENSG00000103351	CLUAP1	3.40011	3.13288	0.267228
ENSG00000172183	ISG20	3.6527	3.38554	0.267158
ENSG00000155287	SLC25A28	3.79494	3.52782	0.267123
ENSG00000198826	ARHGAP11A	4.06021	3.79315	0.267067
ENSG00000135049	AGTPBP1	7.29935	7.03233	0.267017
ENSG00000172315	TP53RK	5.32226	5.05536	0.266905
ENSG00000018699	TTC27	4.97406	4.70763	0.266438
ENSG00000128604	IRF5	4.95399	4.68806	0.265928
ENSG00000158825	CDA	3.57068	3.30482	0.265861
ENSG00000172172	MRPL13	5.1687	4.90309	0.265612
ENSG00000182670	TTC3	6.55	6.28467	0.265334
ENSG00000197714	ZNF460	5.62368	5.35838	0.265295
ENSG00000179941	BBS10	4.75715	4.49193	0.265223
ENSG00000130779	CLIP1	6.05687	5.79189	0.264977
ENSG00000115042	FAHD2A	3.75139	3.48659	0.264808
ENSG00000166938	DIS3L	4.83935	4.57459	0.264763
ENSG00000127483	HP1BP3	7.05968	6.79508	0.264594
ENSG00000075399	VPS9D1	3.54942	3.28491	0.26451
ENSG00000165516	KLHDC2	4.65762	4.39313	0.264491
ENSG00000106066	CPVL	6.00609	5.74166	0.264425
ENSG00000132305	IMMT	6.45747	6.19312	0.264348
ENSG00000167261	DPEP2	3.25667	2.99267	0.263998
ENSG00000110717	NDUFS8	5.5359	5.27205	0.263853
ENSG00000176410	DNAJC30	3.12278	2.85905	0.263727
ENSG00000136960	ENPP2	7.87245	7.60952	0.262936
ENSG00000168014	C2CD3	5.26311	5.00028	0.262835
ENSG00000011454	RABGAP1	6.20948	5.94686	0.262623
ENSG00000155008	APOOL	4.83057	4.56802	0.262553
ENSG00000105939	ZC3HAV1	6.492	6.2295	0.262495
ENSG00000120658	ENOX1	1.35831	1.09582	0.262493
ENSG00000164134	NAA15	6.84941	6.58733	0.262081
ENSG00000175931	UBE2O	4.40597	4.14413	0.261843
ENSG00000116353	MECR	3.08265	2.82086	0.261797
ENSG00000167384	ZNF180	3.85897	3.59725	0.261718
ENSG00000135801	TAF5L	5.27287	5.01122	0.26165
ENSG00000167637	ZNF283	3.80618	3.54465	0.26153
ENSG00000186088	GSAP	4.65265	4.39127	0.261377
ENSG00000180855	ZNF443	2.28279	2.02148	0.261313
ENSG00000124920	MYRF	2.91829	2.65709	0.261195
ENSG00000105229	PIAS4	4.56402	4.30298	0.261035
ENSG00000170734	POLH	4.17047	3.90951	0.260968
ENSG00000111144	LTA4H	6.53993	6.27914	0.26079
ENSG00000100600	LGMN	9.67493	9.41425	0.260674
ENSG00000182220	ATP6AP2	8.41962	8.15898	0.260639
ENSG00000126883	NUP214	6.57487	6.31442	0.260442
ENSG00000149179	CSTPP1	3.17228	2.91192	0.260366
ENSG00000253846	PCDHGA10	3.14065	2.88043	0.260224
ENSG00000004468	CD38	2.00687	1.74671	0.260161
ENSG00000151532	VTI1A	5.88777	5.62776	0.260003
ENSG00000107077	KDM4C	5.80555	5.54567	0.259885
ENSG00000122952	ZWINT	3.66015	3.40041	0.259737
ENSG00000135722	FBXL8	1.88491	1.62533	0.259578
ENSG00000120594	PLXDC2	6.35209	6.09252	0.259576
ENSG00000104450	SPAG1	2.51979	2.26037	0.25942
ENSG00000136813	ECPAS	7.25921	7.00004	0.259169
ENSG00000148498	PARD3	3.48652	3.22768	0.258838
ENSG00000125812	GZF1	5.72431	5.46571	0.258602
ENSG00000012779	ALOX5	5.99581	5.73728	0.258538
ENSG00000140854	KATNB1	4.33477	4.07627	0.258502
ENSG00000141867	BRD4	6.3061	6.04774	0.258358
ENSG00000197535	MYO5A	7.41164	7.15335	0.258283
ENSG00000183598	H3C13	3.60198	3.34382	0.258164
ENSG00000131779	PEX11B	5.4089	5.15082	0.258074
ENSG00000182541	LIMK2	5.65759	5.39969	0.257907
ENSG00000139410	SDSL	3.03375	2.77593	0.257817
ENSG00000088451	TGDS	4.65638	4.3987	0.257682
ENSG00000159374	M1AP	1.5417	1.28405	0.257648
ENSG00000130748	TMEM160	4.05079	3.79315	0.257644
ENSG00000021574	SPAST	6.1933	5.93605	0.257249
ENSG00000164045	CDC25A	2.12652	1.8694	0.257119
ENSG00000173875	ZNF791	4.91609	4.65897	0.257115
ENSG00000197043	ANXA6	7.05261	6.79579	0.256827
ENSG00000152804	HHEX	5.06674	4.81006	0.256678
ENSG00000152133	GPATCH11	4.91089	4.65432	0.256563
ENSG00000147471	PLPBP	7.10272	6.84623	0.256486
ENSG00000100441	KHNYN	6.54363	6.28717	0.256463
ENSG00000140961	OSGIN1	4.70404	4.44786	0.256186
ENSG00000243335	KCTD7	4.83387	4.57787	0.256005
ENSG00000165997	ARL5B	6.54027	6.28467	0.255603
ENSG00000184661	CDCA2	1.86784	1.61261	0.255228
ENSG00000173926	MARCHF3	2.31463	2.05946	0.25517
ENSG00000121940	CLCC1	5.8562	5.60145	0.254748
ENSG00000113119	TMCO6	2.86767	2.61307	0.254596
ENSG00000140830	TXNL4B	4.32855	4.07395	0.254595
ENSG00000118482	PHF3	6.75044	6.49592	0.254515
ENSG00000120129	DUSP1	8.5643	8.3099	0.254396
ENSG00000165169	DYNLT3	5.90094	5.6466	0.254334
ENSG00000153531	ADPRHL1	2.17589	1.92189	0.254003
ENSG00000119242	CCDC92	2.49777	2.24397	0.253799
ENSG00000116852	KIF21B	4.13167	3.87797	0.253706
ENSG00000106178	CCL24	6.31085	6.05716	0.253684
ENSG00000135297	MTO1	4.58375	4.33043	0.253325
ENSG00000183496	MEX3B	3.1548	2.9015	0.253299
ENSG00000197557	TTC30A	2.93477	2.68166	0.253117
ENSG00000114098	ARMC8	6.26676	6.01368	0.253078
ENSG00000173914	RBM4B	3.60456	3.35149	0.253067
ENSG00000128000	ZNF780B	4.47664	4.22365	0.252989
ENSG00000105135	ILVBL	4.89623	4.64342	0.252807
ENSG00000135632	SMYD5	3.90989	3.65731	0.252575
ENSG00000149925	ALDOA	6.07138	5.81913	0.252253
ENSG00000196110	ZNF699	4.80502	4.55312	0.251899
ENSG00000124181	PLCG1	2.98709	2.73544	0.251645
ENSG00000184584	STING1	5.647	5.39598	0.251022
ENSG00000147421	HMBOX1	4.76869	4.51774	0.250953
ENSG00000134049	IER3IP1	5.2326	4.98185	0.25075
ENSG00000185482	STAC3	4.18088	3.93016	0.250721
ENSG00000087206	UIMC1	4.93874	4.68806	0.250683
ENSG00000155744	HYCC2	6.30372	6.05305	0.250675
ENSG00000088387	DOCK9	2.16196	1.91154	0.250413
ENSG00000118058	KMT2A	5.4381	5.18773	0.250366
ENSG00000166260	COX11	4.83607	4.58602	0.250044
ENSG00000142875	PRKACB	6.20694	5.95695	0.249982
ENSG00000152240	HAUS1	4.44821	4.19834	0.249875
ENSG00000143499	SMYD2	4.10643	3.85655	0.249875
ENSG00000127533	F2RL3	1.77017	1.52029	0.249874
ENSG00000198130	HIBCH	4.24508	3.9953	0.249783
ENSG00000151240	DIP2C	3.53868	3.28892	0.249762
ENSG00000165684	SNAPC4	2.81075	2.56106	0.249688
ENSG00000141101	NOB1	4.80277	4.55312	0.249656
ENSG00000101745	ANKRD12	6.63915	6.38951	0.249647
ENSG00000125703	ATG4C	6.0245	5.77487	0.249633
ENSG00000105968	H2AZ2	6.85511	6.6055	0.249609
ENSG00000138074	SLC5A6	5.30017	5.05065	0.249514
ENSG00000156802	ATAD2	4.1459	3.89645	0.249455
ENSG00000178104	PDE4DIP	6.54094	6.29166	0.249278
ENSG00000171865	RNASEH1	4.56402	4.31481	0.249209
ENSG00000241837	ATP5PO	4.80502	4.55644	0.248575
ENSG00000184508	HDDC3	3.9182	3.66965	0.248557
ENSG00000130783	CCDC62	1.18997	0.941636	0.248338
ENSG00000059691	GATB	4.54535	4.29703	0.248318
ENSG00000145736	GTF2H2	3.6301	3.38179	0.248301
ENSG00000151779	NBAS	6.67762	6.42949	0.24813
ENSG00000138829	FBN2	2.25023	2.0021	0.248126
ENSG00000118777	ABCG2	2.84167	2.59378	0.247889
ENSG00000008128	CDK11A	1.59453	1.34684	0.247699
ENSG00000156414	TDRD9	3.12278	2.87512	0.247663
ENSG00000165819	METTL3	4.58375	4.33624	0.247511
ENSG00000197381	ADARB1	3.9078	3.66041	0.247396
ENSG00000132570	PCBD2	3.73736	3.49007	0.247298
ENSG00000166803	PCLAF	1.10512	0.857891	0.247228
ENSG00000081041	CXCL2	4.17221	3.92502	0.247192
ENSG00000100422	CERK	5.59674	5.34979	0.246949
ENSG00000154217	PITPNC1	5.27611	5.02928	0.246831
ENSG00000154920	EME1	1.06074	0.814122	0.246621
ENSG00000196636	SDHAF3	2.89741	2.65088	0.246526
ENSG00000155252	PI4K2A	5.93309	5.6866	0.246494
ENSG00000198218	QRICH1	6.47589	6.2295	0.246391
ENSG00000118369	USP35	3.27297	3.02662	0.246343
ENSG00000120159	CAAP1	4.08627	3.84028	0.245997
ENSG00000134697	GNL2	5.70522	5.45951	0.245711
ENSG00000157823	AP3S2	3.61994	3.37428	0.245657
ENSG00000175899	A2M	4.82837	4.58277	0.245601
ENSG00000103227	LMF1	2.29561	2.05006	0.245552
ENSG00000134460	IL2RA	5.51138	5.26597	0.24541
ENSG00000158863	FHIP2B	4.22344	3.97805	0.24539
ENSG00000143079	CTTNBP2NL	6.2765	6.03111	0.245382
ENSG00000087502	ERGIC2	6.53892	6.29366	0.245264
ENSG00000069943	PIGB	3.57331	3.32835	0.244968
ENSG00000155858	LSM11	3.27621	3.03141	0.244795
ENSG00000107175	CREB3	4.9418	4.69712	0.24468
ENSG00000141295	SCRN2	2.90161	2.65709	0.244519
ENSG00000198721	ECI2	3.70649	3.46198	0.244514
ENSG00000186340	THBS2	1.99119	1.74671	0.244483
ENSG00000135838	NPL	9.08251	8.83808	0.24443
ENSG00000033050	ABCF2	2.88897	2.64465	0.244324
ENSG00000110063	DCPS	4.58245	4.33817	0.24427
ENSG00000058453	CROCC	1.96735	1.72324	0.244114
ENSG00000135678	CPM	9.49273	9.24912	0.243604
ENSG00000083750	RRAGB	3.64018	3.39671	0.243475
ENSG00000138442	WDR12	4.95702	4.71359	0.243421
ENSG00000133302	SLF1	3.70889	3.46552	0.243371
ENSG00000164172	MOCS2	1.63545	1.39219	0.24326
ENSG00000198554	WDHD1	3.70168	3.45843	0.243255
ENSG00000139428	MMAB	3.45828	3.21511	0.243172
ENSG00000184209	SNRNP35	2.94295	2.69981	0.243137
ENSG00000238083	LRRC37A2	1.28305	1.03991	0.243136
ENSG00000140443	IGF1R	4.54401	4.301	0.243007
ENSG00000234545	FAM133B	3.05276	2.80976	0.242999
ENSG00000135968	GCC2	4.76409	4.52115	0.242941
ENSG00000178700	DHFR2	4.06397	3.82106	0.242909
ENSG00000263528	IKBKE	5.29937	5.05653	0.242837
ENSG00000124171	PARD6B	1.60487	1.36211	0.24276
ENSG00000118495	PLAGL1	3.59422	3.35149	0.242726
ENSG00000107731	UNC5B	3.02992	2.7873	0.242623
ENSG00000090382	LYZ	10.664	10.4215	0.242537
ENSG00000164169	PRMT9	3.57068	3.32835	0.242334
ENSG00000162086	ZNF75A	4.68833	4.44607	0.242263
ENSG00000160593	JAML	5.11365	4.8714	0.242244
ENSG00000138495	COX17	4.27128	4.02919	0.242089
ENSG00000167552	TUBA1A	6.03457	5.79259	0.241978
ENSG00000164830	OXR1	5.69316	5.4515	0.241661
ENSG00000005700	IBTK	7.12534	6.88377	0.24157
ENSG00000119707	RBM25	5.74199	5.50065	0.241339
ENSG00000163374	YY1AP1	5.67732	5.43624	0.241086
ENSG00000186480	INSIG1	7.07765	6.83669	0.240958
ENSG00000048052	HDAC9	3.82841	3.58753	0.24088
ENSG00000122643	NT5C3A	5.37607	5.13534	0.240729
ENSG00000057657	PRDM1	5.10639	4.86606	0.240334
ENSG00000124787	RPP40	2.89741	2.65709	0.240319
ENSG00000141560	FN3KRP	4.15999	3.91987	0.240127
ENSG00000106077	ABHD11	4.11006	3.86997	0.240087
ENSG00000116962	NID1	5.38959	5.14972	0.239869
ENSG00000141349	G6PC3	4.89728	4.65742	0.239859
ENSG00000179163	FUCA1	11.3443	11.1046	0.239772
ENSG00000145390	USP53	5.8941	5.65438	0.239723
ENSG00000196418	ZNF124	6.31085	6.07118	0.239671
ENSG00000197566	ZNF624	4.31129	4.07163	0.239658
ENSG00000187801	ZFP69B	1.70438	1.46476	0.239623
ENSG00000161647	MPP3	1.70438	1.46476	0.239623
ENSG00000253910	PCDHGB2	4.42506	4.18551	0.239549
ENSG00000159086	PAXBP1	4.84808	4.60862	0.239467
ENSG00000083535	PIBF1	5.05641	4.817	0.23941
ENSG00000117020	AKT3	4.55204	4.31284	0.239201
ENSG00000122507	BBS9	4.43957	4.20046	0.23911
ENSG00000156931	VPS8	6.95016	6.71107	0.239092
ENSG00000151092	NGLY1	5.38285	5.14421	0.238639
ENSG00000110455	ACCS	2.80627	2.56766	0.23861
ENSG00000198911	SREBF2	6.40962	6.17106	0.238555
ENSG00000108578	BLMH	5.5386	5.30008	0.238516
ENSG00000160633	SAFB	5.58438	5.34595	0.23843
ENSG00000122912	SLC25A16	4.2842	4.04584	0.23836
ENSG00000104290	FZD3	2.23033	1.99232	0.238015
ENSG00000198690	FAN1	4.37761	4.1397	0.237908
ENSG00000130203	APOE	5.34403	5.10615	0.237879
ENSG00000127022	CANX	10.4776	10.24	0.237597
ENSG00000187796	CARD9	3.58902	3.35149	0.237528
ENSG00000162722	TRIM58	1.82426	1.58683	0.237429
ENSG00000117091	CD48	5.63885	5.40154	0.237313
ENSG00000138764	CCNG2	5.68952	5.45239	0.23713
ENSG00000168803	ADAL	2.8373	2.60024	0.237054
ENSG00000146833	TRIM4	5.31913	5.08213	0.236996
ENSG00000198576	ARC	1.55242	1.31578	0.236637
ENSG00000072756	TRNT1	4.83057	4.59413	0.236438
ENSG00000243678	NME2	1.25706	1.02079	0.236277
ENSG00000166532	RIMKLB	5.22675	4.99048	0.236276
ENSG00000181555	SETD2	6.59737	6.36127	0.236098
ENSG00000169385	RNASE2	5.21668	4.98061	0.236064
ENSG00000153814	JAZF1	4.58767	4.35163	0.236035
ENSG00000120802	TMPO	6.5247	6.28867	0.236029
ENSG00000171634	BPTF	5.96655	5.73067	0.235878
ENSG00000127824	TUBA4A	4.77214	4.53638	0.235758
ENSG00000082269	FAM135A	4.79715	4.56141	0.235734
ENSG00000156110	ADK	5.4582	5.22268	0.235517
ENSG00000115306	SPTBN1	4.83277	4.59736	0.235408
ENSG00000121989	ACVR2A	1.71396	1.47884	0.235121
ENSG00000120925	RNF170	4.65015	4.41527	0.234882
ENSG00000163131	CTSS	10.658	10.4231	0.234828
ENSG00000066294	CD84	8.61824	8.38369	0.234549
ENSG00000107863	ARHGAP21	1.88491	1.65044	0.234471
ENSG00000143382	ADAMTSL4	5.08162	4.84718	0.234441
ENSG00000134627	PIWIL4	2.71377	2.47935	0.234426
ENSG00000170464	DNAJC18	2.90997	2.67555	0.234419
ENSG00000181751	MACIR	4.2826	4.04821	0.234387
ENSG00000065029	ZNF76	4.2729	4.03873	0.234171
ENSG00000075651	PLD1	6.15599	5.92194	0.234051
ENSG00000181885	CLDN7	2.03773	1.80377	0.233952
ENSG00000116704	SLC35D1	5.26556	5.03167	0.233889
ENSG00000131844	MCCC2	5.31599	5.08213	0.233853
ENSG00000104205	SGK3	4.6798	4.44607	0.233731
ENSG00000010610	CD4	7.94914	7.71555	0.233592
ENSG00000174428	GTF2IRD2B	2.87195	2.63839	0.233564
ENSG00000143554	SLC27A3	4.89096	4.65742	0.233536
ENSG00000138002	IFT172	3.33017	3.0968	0.233367
ENSG00000163138	PACRGL	3.62248	3.38927	0.233212
ENSG00000003393	ALS2	6.22924	5.99604	0.233204
ENSG00000164125	GASK1B	8.88603	8.65288	0.23315
ENSG00000178562	CD28	1.62533	1.39219	0.233138
ENSG00000073969	NSF	6.62303	6.38997	0.233058
ENSG00000169255	B3GALNT1	1.99119	1.7583	0.232888
ENSG00000108854	SMURF2	5.36699	5.13423	0.232758
ENSG00000114770	ABCC5	6.11815	5.8854	0.23275
ENSG00000258484	SPESP1	3.42658	3.19392	0.232656
ENSG00000174529	TMEM81	1.09048	0.857891	0.232587
ENSG00000257335	MGAM	3.36099	3.12842	0.232576
ENSG00000111325	OGFOD2	1.59453	1.36211	0.232421
ENSG00000261371	PECAM1	7.75203	7.51976	0.232268
ENSG00000164366	CCDC127	4.64013	4.40793	0.232206
ENSG00000105516	DBP	3.13353	2.9015	0.232033
ENSG00000180992	MRPL14	4.34252	4.1106	0.231917
ENSG00000182628	SKA2	4.20486	3.97308	0.231785
ENSG00000151790	TDO2	1.56307	1.33139	0.231672
ENSG00000103202	NME4	3.60971	3.37804	0.231663
ENSG00000075239	ACAT1	5.22088	4.98925	0.231636
ENSG00000092978	GPATCH2	4.91505	4.6835	0.231544
ENSG00000124383	MPHOSPH10	4.63384	4.4024	0.231441
ENSG00000172123	SLFN12	4.63384	4.4024	0.231441
ENSG00000172943	PHF8	6.01484	5.7834	0.231436
ENSG00000129473	BCL2L2	3.83501	3.60369	0.231324
ENSG00000124491	F13A1	11.6335	11.4022	0.231237
ENSG00000137642	SORL1	7.06998	6.83874	0.231233
ENSG00000160796	NBEAL2	5.45248	5.22163	0.23085
ENSG00000181019	NQO1	7.62223	7.39162	0.23061
ENSG00000121039	RDH10	6.09999	5.86945	0.230541
ENSG00000134070	IRAK2	4.97506	4.74453	0.230532
ENSG00000125351	UPF3B	2.18281	1.9525	0.230317
ENSG00000137494	ANKRD42	3.69927	3.46905	0.230222
ENSG00000186395	KRT10	3.05653	2.82638	0.230151
ENSG00000150787	PTS	3.73736	3.50735	0.230017
ENSG00000158769	F11R	5.97604	5.74604	0.229999
ENSG00000133773	CCDC59	5.13699	4.907	0.229992
ENSG00000107669	ATE1	6.32421	6.09423	0.229973
ENSG00000107021	TBC1D13	5.41331	5.18344	0.229874
ENSG00000196151	WDSUB1	4.40893	4.17906	0.229869
ENSG00000080819	CPOX	4.51278	4.28305	0.229725
ENSG00000219545	UMAD1	4.48226	4.25263	0.229626
ENSG00000068784	SRBD1	5.89779	5.66828	0.229512
ENSG00000140105	WARS1	7.29476	7.06537	0.229389
ENSG00000120696	KBTBD7	5.8814	5.65205	0.229351
ENSG00000176422	SPRYD4	3.16182	2.93253	0.229284
ENSG00000074047	GLI2	2.26985	2.04059	0.229258
ENSG00000094804	CDC6	2.26985	2.04059	0.229258
ENSG00000177283	FZD8	1.84185	1.61261	0.229239
ENSG00000140983	RHOT2	4.86	4.63086	0.229139
ENSG00000173540	GMPPB	4.85676	4.62771	0.229055
ENSG00000141179	PCTP	5.40372	5.17481	0.228909
ENSG00000123473	STIL	3.49766	3.26879	0.228864
ENSG00000012124	CD22	2.48103	2.25219	0.228834
ENSG00000117298	ECE1	4.71004	4.48147	0.228567
ENSG00000184205	TSPYL2	2.98709	2.75872	0.228368
ENSG00000164961	WASHC5	7.557	7.32885	0.228149
ENSG00000114853	ZBTB47	3.87614	3.64799	0.228147
ENSG00000100938	GMPR2	5.80275	5.57465	0.228101
ENSG00000136044	APPL2	5.73729	5.50925	0.228045
ENSG00000100292	HMOX1	7.75436	7.52635	0.228007
ENSG00000153130	SCOC	5.87447	5.6466	0.227872
ENSG00000179151	EDC3	5.45677	5.22894	0.227827
ENSG00000126756	UXT	5.21583	4.98802	0.227816
ENSG00000144560	VGLL4	5.34942	5.12194	0.227476
ENSG00000135245	HILPDA	1.39452	1.16714	0.227379
ENSG00000177731	FLII	7.29436	7.06712	0.227241
ENSG00000138073	PREB	6.24089	6.01368	0.227209
ENSG00000184164	CRELD2	5.04412	4.817	0.227116
ENSG00000130158	DOCK6	3.57857	3.35149	0.227074
ENSG00000089163	SIRT4	1.14817	0.921151	0.227019
ENSG00000196743	GM2A	8.65788	8.43087	0.227012
ENSG00000173542	MOB1B	6.12938	5.90248	0.226902
ENSG00000162885	B3GALNT2	5.27853	5.05183	0.226701
ENSG00000126882	FAM78A	6.18987	5.96323	0.226639
ENSG00000136731	UGGT1	6.26309	6.03648	0.226614
ENSG00000196470	SIAH1	5.81672	5.59014	0.226575
ENSG00000161057	PSMC2	6.62811	6.40157	0.226536
ENSG00000204514	ZNF814	3.45828	3.23184	0.226442
ENSG00000161542	PRPSAP1	4.60837	4.38193	0.22644
ENSG00000181035	SLC25A42	2.03007	1.80377	0.2263
ENSG00000120784	ZFP30	3.11195	2.88573	0.226219
ENSG00000152439	ZNF773	3.58119	3.35532	0.225872
ENSG00000110768	GTF2H1	5.75887	5.53307	0.225797
ENSG00000069966	GNB5	4.07144	3.84572	0.225718
ENSG00000136152	COG3	6.08944	5.86409	0.225351
ENSG00000163803	PLB1	2.87623	2.65088	0.225343
ENSG00000055609	KMT2C	6.61793	6.39276	0.22517
ENSG00000033178	UBA6	7.0915	6.86646	0.225041
ENSG00000127564	PKMYT1	1.50904	1.28405	0.224991
ENSG00000197046	SIGLEC15	1.50904	1.28405	0.224991
ENSG00000132952	USPL1	5.52505	5.30008	0.22497
ENSG00000091483	FH	6.20863	5.98375	0.224885
ENSG00000196943	NOP9	6.00755	5.78269	0.224858
ENSG00000114013	CD86	7.36355	7.13873	0.224812
ENSG00000101391	CDK5RAP1	5.025	4.80028	0.224723
ENSG00000111666	CHPT1	5.34326	5.11857	0.224684
ENSG00000044574	HSPA5	9.95496	9.73049	0.224467
ENSG00000108352	RAPGEFL1	1.28305	1.05879	0.224259
ENSG00000148824	MTG1	2.50882	2.28463	0.224194
ENSG00000127884	ECHS1	5.78638	5.5623	0.224078
ENSG00000164849	GPR146	1.47563	1.2516	0.224026
ENSG00000151233	GXYLT1	5.3836	5.15959	0.224006
ENSG00000104763	ASAH1	10.2324	10.0085	0.223896
ENSG00000173559	NABP1	7.2196	6.99576	0.22384
ENSG00000129675	ARHGEF6	6.61122	6.38811	0.223112
ENSG00000133321	PLAAT4	1.77017	1.54728	0.222889
ENSG00000181409	AATK	5.05641	4.83354	0.222874
ENSG00000163923	RPL39L	1.91014	1.6873	0.222843
ENSG00000145734	BDP1	5.22759	5.00515	0.22244
ENSG00000130559	CAMSAP1	5.92486	5.70244	0.222423
ENSG00000145022	TCTA	4.77214	4.54979	0.222352
ENSG00000146143	PRIM2	4.75367	4.53132	0.222352
ENSG00000139625	MAP3K12	3.6301	3.40779	0.222301
ENSG00000167088	SNRPD1	5.3293	5.10728	0.222012
ENSG00000132424	PNISR	5.77841	5.5565	0.221907
ENSG00000049192	ADAMTS6	1.20364	0.981754	0.22189
ENSG00000011478	QPCTL	1.20364	0.981754	0.22189
ENSG00000131127	ZNF141	5.04981	4.82805	0.221758
ENSG00000126001	CEP250	3.6477	3.42608	0.22162
ENSG00000203668	CHML	5.98497	5.7634	0.221567
ENSG00000140598	EFL1	4.82837	4.60702	0.221352
ENSG00000235568	NFAM1	4.82837	4.60702	0.221352
ENSG00000103657	HERC1	7.19007	6.96888	0.221197
ENSG00000103253	HAGHL	1.71396	1.49279	0.221173
ENSG00000100109	TFIP11	6.12669	5.90574	0.220952
ENSG00000174099	MSRB3	2.6503	2.42945	0.220849
ENSG00000170903	MSANTD4	5.26556	5.04475	0.22081
ENSG00000184857	TMEM186	3.04138	2.82086	0.220525
ENSG00000165813	CCDC186	5.77441	5.55401	0.220397
ENSG00000117616	RSRP1	6.57782	6.35746	0.220356
ENSG00000008382	MPND	3.34874	3.12842	0.220325
ENSG00000163781	TOPBP1	6.03457	5.81428	0.220293
ENSG00000152291	TGOLN2	8.39199	8.17191	0.220087
ENSG00000116990	MYCL	1.94311	1.72324	0.219872
ENSG00000070718	AP3M2	4.36398	4.14413	0.21985
ENSG00000094631	HDAC6	5.31677	5.09705	0.219724
ENSG00000119711	ALDH6A1	5.58373	5.36409	0.219641
ENSG00000153982	GDPD1	1.80645	1.58683	0.219622
ENSG00000277972	CISD3	4.6601	4.44068	0.219422
ENSG00000161036	LRWD1	2.81965	2.60024	0.219409
ENSG00000184898	RBM43	2.51979	2.30057	0.219215
ENSG00000102890	ELMO3	1.91845	1.69938	0.219077
ENSG00000133619	KRBA1	2.58913	2.37024	0.218892
ENSG00000019485	PRDM11	2.58913	2.37024	0.218892
ENSG00000140374	ETFA	6.80498	6.58611	0.218873
ENSG00000011451	WIZ	4.74669	4.52794	0.218748
ENSG00000172197	MBOAT1	4.4976	4.27903	0.218565
ENSG00000171055	FEZ2	6.24544	6.02693	0.218517
ENSG00000132359	RAP1GAP2	4.4104	4.19194	0.218461
ENSG00000148848	ADAM12	1.29587	1.07742	0.218446
ENSG00000156709	AIFM1	5.69558	5.47716	0.21842
ENSG00000108175	ZMIZ1	7.51923	7.30113	0.218109
ENSG00000245680	ZNF585B	4.70644	4.48845	0.217993
ENSG00000125740	FOSB	6.01338	5.79541	0.217974
ENSG00000181444	ZNF467	3.60714	3.38927	0.217865
ENSG00000102181	CD99L2	5.88034	5.66289	0.217451
ENSG00000180329	CCDC43	5.45463	5.23725	0.217375
ENSG00000275004	ZNF280B	2.68969	2.47232	0.217367
ENSG00000143633	C1orf131	3.88677	3.66965	0.217126
ENSG00000141756	FKBP10	1.97534	1.7583	0.217038
ENSG00000182979	MTA1	3.99882	3.78183	0.216987
ENSG00000137710	RDX	7.63883	7.42201	0.216825
ENSG00000074410	CA12	5.33085	5.11407	0.216785
ENSG00000119912	IDE	6.72133	6.50455	0.216779
ENSG00000113391	FAM172A	4.68224	4.46565	0.216592
ENSG00000263002	ZNF234	4.38213	4.16606	0.216069
ENSG00000166503	HDGFL3	1.21719	1.0014	0.215784
ENSG00000135749	PCNX2	3.78361	3.5679	0.215707
ENSG00000115904	SOS1	6.32303	6.10733	0.215707
ENSG00000183873	SCN5A	3.11195	2.89626	0.215686
ENSG00000077238	IL4R	6.22632	6.01066	0.215661
ENSG00000120509	PDZD11	4.63636	4.42075	0.215606
ENSG00000104774	MAN2B1	7.478	7.26246	0.215534
ENSG00000101782	RIOK3	6.4496	6.23418	0.215424
ENSG00000069702	TGFBR3	1.38255	1.16714	0.21541
ENSG00000172322	CLEC12A	5.95851	5.74312	0.215384
ENSG00000103266	STUB1	5.53995	5.32466	0.215285
ENSG00000100412	ACO2	6.65696	6.44212	0.214838
ENSG00000114166	KAT2B	5.23925	5.02448	0.214767
ENSG00000084774	CAD	4.80726	4.59251	0.214743
ENSG00000003402	CFLAR	7.61649	7.40182	0.214673
ENSG00000155893	PXYLP1	2.30198	2.08731	0.21467
ENSG00000119787	ATL2	6.32068	6.10619	0.21449
ENSG00000163683	SMIM14	5.11365	4.89916	0.214484
ENSG00000188130	MAPK12	1.90178	1.6873	0.214482
ENSG00000169951	ZNF764	3.12637	2.91192	0.214454
ENSG00000128973	CLN6	5.21836	5.00393	0.214428
ENSG00000117448	AKR1A1	7.02449	6.81013	0.214356
ENSG00000145569	OTULINL	6.05545	5.84111	0.214347
ENSG00000163406	SLC15A2	2.91413	2.69981	0.214327
ENSG00000156928	MALSU1	4.19976	3.98546	0.214293
ENSG00000163412	EIF4E3	6.24296	6.02872	0.214241
ENSG00000129003	VPS13C	7.85469	7.64059	0.214107
ENSG00000135723	FHOD1	5.0517	4.83765	0.214053
ENSG00000155957	TMBIM4	4.64013	4.42621	0.213919
ENSG00000170100	ZNF778	5.0583	4.84446	0.213836
ENSG00000144674	GOLGA4	5.24422	5.03047	0.213747
ENSG00000039319	ZFYVE16	7.21433	7.00065	0.213685
ENSG00000204406	MBD5	4.88036	4.66668	0.213677
ENSG00000138794	CASP6	3.04518	2.83187	0.21331
ENSG00000075292	ZNF638	6.81921	6.6059	0.213306
ENSG00000181374	CCL13	4.29861	4.08551	0.213101
ENSG00000257727	CNPY2	2.63525	2.42218	0.213068
ENSG00000198736	MSRB1	5.51206	5.29909	0.212974
ENSG00000108405	P2RX1	3.67495	3.46198	0.212967
ENSG00000162819	BROX	7.81726	7.60431	0.212948
ENSG00000168040	FADD	5.60706	5.39412	0.212934
ENSG00000219607	PPP1R3G	1.13396	0.921151	0.212811
ENSG00000196584	XRCC2	1.13396	0.921151	0.212811
ENSG00000177675	CD163L1	6.33473	6.12198	0.212742
ENSG00000128708	HAT1	6.01726	5.80453	0.212733
ENSG00000115919	KYNU	7.18814	6.97541	0.21273
ENSG00000004139	SARM1	3.60198	3.38927	0.212713
ENSG00000106571	GLI3	1.60487	1.39219	0.21268
ENSG00000142185	TRPM2	6.95522	6.74278	0.212434
ENSG00000104691	UBXN8	4.41921	4.20683	0.212389
ENSG00000163738	MTHFD2L	4.87289	4.66052	0.212376
ENSG00000107951	MTPAP	5.74608	5.53391	0.212166
ENSG00000197142	ACSL5	6.52606	6.31393	0.212126
ENSG00000105639	JAK3	5.94789	5.73581	0.212076
ENSG00000135111	TBX3	2.85039	2.63839	0.212001
ENSG00000112367	FIG4	6.44242	6.23054	0.211873
ENSG00000142166	IFNAR1	8.53309	8.32143	0.211658
ENSG00000169621	APLF	2.9989	2.7873	0.211599
ENSG00000175216	CKAP5	6.95875	6.74716	0.211594
ENSG00000119899	SLC17A5	7.45246	7.24093	0.211532
ENSG00000159164	SV2A	1.42984	1.21841	0.211432
ENSG00000165480	SKA3	2.58913	2.37777	0.211355
ENSG00000134463	ECHDC3	4.03749	3.82657	0.21092
ENSG00000088808	PPP1R13B	1.91014	1.69938	0.210763
ENSG00000197763	TXNRD3	2.5033	2.29262	0.210682
ENSG00000065559	MAP2K4	6.19501	5.98436	0.210645
ENSG00000278053	DDX52	5.94789	5.73728	0.21061
ENSG00000110172	CHORDC1	6.45354	6.24298	0.210566
ENSG00000115526	CHST10	3.20323	2.99267	0.210564
ENSG00000151135	TMEM263	4.28902	4.07859	0.210436
ENSG00000085644	ZNF213	3.89522	3.68491	0.210306
ENSG00000185453	ZSWIM9	2.18281	1.97254	0.210269
ENSG00000173141	MRPL57	5.21415	5.00393	0.210213
ENSG00000186431	FCAR	6.35936	6.14921	0.21015
ENSG00000149308	NPAT	6.22799	6.01791	0.210081
ENSG00000074621	SLC24A1	3.49488	3.28491	0.209964
ENSG00000172667	ZMAT3	6.38208	6.17215	0.209934
ENSG00000119681	LTBP2	3.42074	3.2109	0.209839
ENSG00000182378	PLCXD1	3.59162	3.38179	0.20983
ENSG00000198270	TMEM116	3.21678	3.00732	0.209459
ENSG00000157326	DHRS4	4.11368	3.9043	0.209387
ENSG00000197372	ZNF675	4.37761	4.16823	0.209379
ENSG00000101290	CDS2	7.49755	7.28819	0.209364
ENSG00000153989	NUS1	7.24316	7.03382	0.20934
ENSG00000078487	ZCWPW1	1.6455	1.43617	0.209335
ENSG00000118515	SGK1	9.07538	8.86615	0.209236
ENSG00000151151	IPMK	6.26473	6.05599	0.208737
ENSG00000124783	SSR1	9.10931	8.90064	0.208666
ENSG00000119280	C1orf198	3.6527	3.44414	0.208552
ENSG00000105618	PRPF31	5.3866	5.17806	0.208542
ENSG00000074356	NCBP3	5.13877	4.93025	0.208521
ENSG00000049449	RCN1	3.73971	3.5312	0.208514
ENSG00000183323	CCDC125	2.57867	2.37024	0.208439
ENSG00000104884	ERCC2	4.71243	4.50403	0.208402
ENSG00000167992	VWCE	2.04534	1.83696	0.208379
ENSG00000102893	PHKB	7.50809	7.29989	0.208202
ENSG00000170684	ZNF296	1.61514	1.407	0.208137
ENSG00000124608	AARS2	3.98107	3.77328	0.207784
ENSG00000173436	MICOS10	3.57068	3.36293	0.207747
ENSG00000070731	ST6GALNAC2	1.47563	1.26792	0.207711
ENSG00000136160	EDNRB	8.23715	8.0295	0.207644
ENSG00000162521	RBBP4	8.18265	7.97511	0.207536
ENSG00000143545	RAB13	2.94295	2.73544	0.207503
ENSG00000167554	ZNF610	2.02238	1.81492	0.207461
ENSG00000187037	GPR141	2.78824	2.58078	0.207458
ENSG00000163050	COQ8A	4.86324	4.65588	0.207361
ENSG00000235453	SMIM27	1.71396	1.50661	0.207357
ENSG00000151948	GLT1D1	2.41793	2.2106	0.207331
ENSG00000145354	CISD2	6.58371	6.3764	0.207315
ENSG00000183207	RUVBL2	5.55602	5.34883	0.207192
ENSG00000006327	TNFRSF12A	3.02223	2.81532	0.206907
ENSG00000172171	TEFM	3.95706	3.75024	0.206814
ENSG00000013810	TACC3	5.58503	5.37824	0.206788
ENSG00000183155	RABIF	4.55071	4.34396	0.206751
ENSG00000185917	SETD4	3.93059	3.72387	0.206711
ENSG00000122122	SASH3	6.56464	6.35794	0.206699
ENSG00000164244	PRRC1	7.18642	6.97975	0.20667
ENSG00000119906	SLF2	6.24957	6.04301	0.206555
ENSG00000136541	ERMN	1.14817	0.941636	0.206534
ENSG00000122678	POLM	3.65767	3.4513	0.206366
ENSG00000121797	CCRL2	6.77525	6.56893	0.206324
ENSG00000183853	KIRREL1	1.44142	1.2351	0.206323
ENSG00000124140	SLC12A5	2.32092	2.11463	0.206289
ENSG00000185049	NELFA	4.18433	3.97805	0.206282
ENSG00000102393	GLA	6.97752	6.77132	0.206201
ENSG00000145781	COMMD10	4.71363	4.50747	0.206157
ENSG00000175970	UNC119B	3.84159	3.63547	0.206112
ENSG00000109743	BST1	5.82116	5.61507	0.206092
ENSG00000180773	SLC36A4	5.20992	5.00393	0.205986
ENSG00000148925	BTBD10	5.65387	5.44792	0.205945
ENSG00000196968	FUT11	5.21836	5.01243	0.20593
ENSG00000021355	SERPINB1	7.61809	7.41218	0.20591
ENSG00000144591	GMPPA	5.44315	5.23725	0.205897
ENSG00000104957	YJU2B	3.78361	3.57775	0.205857
ENSG00000115295	CLIP4	4.94892	4.74307	0.205851
ENSG00000178950	GAK	6.45854	6.25274	0.205796
ENSG00000205758	CRYZL1	5.28095	5.0752	0.205756
ENSG00000127507	ADGRE2	6.43628	6.23054	0.205734
ENSG00000100888	CHD8	7.07184	6.86613	0.205713
ENSG00000123191	ATP7B	4.6135	4.40793	0.205572
ENSG00000242485	MRPL20	5.00854	4.80308	0.205467
ENSG00000092931	MFSD11	5.00854	4.80308	0.205467
ENSG00000159348	CYB5R1	6.04837	5.84315	0.20522
ENSG00000132254	ARFIP2	4.35788	4.15294	0.204939
ENSG00000114019	AMOTL2	1.40639	1.20152	0.204868
ENSG00000198001	IRAK4	5.31441	5.10955	0.204862
ENSG00000146414	SHPRH	5.64638	5.44164	0.204735
ENSG00000197646	PDCD1LG2	2.71854	2.51396	0.204584
ENSG00000130856	ZNF236	4.65389	4.44965	0.204245
ENSG00000174442	ZWILCH	4.11368	3.90951	0.204178
ENSG00000066455	GOLGA5	5.82779	5.62381	0.203986
ENSG00000069869	NEDD4	4.1263	3.92245	0.203852
ENSG00000176273	SLC35G1	2.46409	2.26037	0.20372
ENSG00000134824	FADS2	6.17693	5.97321	0.203719
ENSG00000166557	TMED3	5.7136	5.51011	0.203497
ENSG00000143401	ANP32E	6.13697	5.93349	0.203478
ENSG00000065665	SEC61A2	2.51979	2.31635	0.203442
ENSG00000163249	CCNYL1	6.05404	5.85062	0.203424
ENSG00000102384	CENPI	2.17589	1.97254	0.203351
ENSG00000168096	ANKS3	2.84167	2.63839	0.203285
ENSG00000099901	RANBP1	5.2301	5.02688	0.203214
ENSG00000101079	NDRG3	5.84588	5.6427	0.203187
[truncated: 9,487 more rows]

## Sheet: LVtable dnCEBPvEV
ensID	geneID	dnCEBP	EmptyVector	logFC
ENSG00000163736	PPBP	2.78828	1.08007	1.70821
ENSG00000041982	TNC	1.75229	0.148864	1.60342
ENSG00000107518	ATRNL1	1.55621	0	1.55621
ENSG00000138316	ADAMTS14	2.98832	1.46796	1.52036
ENSG00000167034	NKX3-1	2.29577	0.793854	1.50191
ENSG00000136449	MYCBPAP	1.67702	0.183798	1.49323
ENSG00000119862	LGALSL	1.9464	0.465125	1.48128
ENSG00000143412	ANXA9	1.46965	0	1.46965
ENSG00000150275	PCDH15	1.54214	0.0763513	1.46579
ENSG00000101871	MID1	1.42435	0	1.42435
ENSG00000172232	AZU1	5.2594	3.83674	1.42266
ENSG00000155657	TTN	2.9462	1.52357	1.42264
ENSG00000169245	CXCL10	3.69903	2.29662	1.40241
ENSG00000197653	DNAH10	1.51358	0.113063	1.40052
ENSG00000107736	CDH23	2.21825	0.838385	1.37986
ENSG00000073605	GSDMB	1.59762	0.217906	1.37971
ENSG00000136378	ADAMTS7	2.38518	1.02334	1.36185
ENSG00000118922	KLF12	1.46965	0.113063	1.35659
ENSG00000079841	RIMS1	1.52793	0.183798	1.34413
ENSG00000187775	DNAH17	2.18241	0.838385	1.34403
ENSG00000124334	IL9R	1.68984	0.346804	1.34304
ENSG00000184937	WT1	3.18224	1.84058	1.34166
ENSG00000133392	MYH11	1.43961	0.113063	1.32655
ENSG00000100351	GRAP2	1.70255	0.377306	1.32524
ENSG00000106328	FSCN3	1.54214	0.217906	1.32423
ENSG00000151632	AKR1C2	2.18241	0.860146	1.32226
ENSG00000179750	APOBEC3B	2.06923	0.747904	1.32132
ENSG00000083067	TRPM3	1.46965	0.148864	1.32079
ENSG00000144278	GALNT13	1.39333	0.0763513	1.31698
ENSG00000198838	RYR3	1.39333	0.0763513	1.31698
ENSG00000204396	VWA7	1.42435	0.113063	1.31129
ENSG00000156886	ITGAD	1.42435	0.113063	1.31129
ENSG00000116544	DLGAP3	1.71515	0.407177	1.30797
ENSG00000130762	ARHGEF16	1.55621	0.251226	1.30498
ENSG00000005961	ITGA2B	1.90302	0.600562	1.30246
ENSG00000148702	HABP2	1.48445	0.183798	1.30065
ENSG00000163737	PF4	1.29608	0	1.29608
ENSG00000133454	MYO18B	1.29608	0	1.29608
ENSG00000184185	KCNJ12	1.32923	0.0386807	1.29055
ENSG00000125900	SIRPD	1.32923	0.0386807	1.29055
ENSG00000196653	ZNF502	1.46965	0.183798	1.28586
ENSG00000197497	ZNF665	2.22707	0.944047	1.28302
ENSG00000142303	ADAMTS10	1.8469	0.574472	1.27242
ENSG00000172824	CES4A	1.45471	0.183798	1.27091
ENSG00000239264	TXNDC5	2.03949	0.771062	1.26843
ENSG00000187860	CCDC157	1.58395	0.315643	1.2683
ENSG00000255298	OR8G5	1.72763	0.465125	1.26251
ENSG00000155761	SPAG17	1.40892	0.148864	1.26006
ENSG00000184271	POU6F1	1.77653	0.520834	1.25569
ENSG00000183853	KIRREL1	2.49151	1.23799	1.25352
ENSG00000163577	EIF5A2	1.32923	0.0763513	1.25288
ENSG00000157168	NRG1	3.69268	2.44799	1.24469
ENSG00000117016	RIMS3	2.04947	0.816291	1.23318
ENSG00000169397	RNASE3	2.62433	1.39531	1.22902
ENSG00000157456	CCNB2	2.97267	1.75024	1.22243
ENSG00000112541	PDE10A	1.29608	0.0763513	1.21973
ENSG00000197457	STMN3	2.89176	1.67857	1.2132
ENSG00000170961	HAS2	1.55621	0.346804	1.20941
ENSG00000168702	LRP1B	1.27921	0.0763513	1.20286
ENSG00000100767	PAPLN	2.66385	1.48207	1.18178
ENSG00000081985	IL12RB2	1.52793	0.346804	1.18113
ENSG00000143786	CNIH3	1.63787	0.465125	1.17274
ENSG00000186185	KIF18B	1.63787	0.465125	1.17274
ENSG00000065534	MYLK	2.27039	1.09849	1.17189
ENSG00000100448	CTSG	2.8973	1.72674	1.17056
ENSG00000150667	FSIP1	2.06923	0.902706	1.16652
ENSG00000186792	HYAL3	3.15476	1.99608	1.15869
ENSG00000166670	MMP10	1.67702	0.520834	1.15619
ENSG00000196415	PRTN3	5.40839	4.25534	1.15304
ENSG00000138641	HERC3	1.9464	0.793854	1.15255
ENSG00000204564	C6orf136	2.74594	1.60315	1.14279
ENSG00000099365	STX1B	1.45471	0.315643	1.13907
ENSG00000140092	FBLN5	4.23559	3.1058	1.12979
ENSG00000148848	ADAM12	2.20937	1.08007	1.1293
ENSG00000221866	PLXNA4	1.40892	0.283794	1.12513
ENSG00000204681	GABBR1	2.85809	1.73854	1.11955
ENSG00000160145	KALRN	1.32923	0.217906	1.11132
ENSG00000251322	SHANK3	2.90282	1.80736	1.09546
ENSG00000168785	TSPAN5	2.46193	1.38032	1.0816
ENSG00000205038	PKHD1L1	1.29608	0.217906	1.07817
ENSG00000188649	CC2D2B	1.29608	0.217906	1.07817
ENSG00000185347	TEDC1	3.03428	1.95622	1.07806
ENSG00000001617	SEMA3F	1.62457	0.547903	1.07667
ENSG00000171476	HOPX	1.65104	0.574472	1.07656
ENSG00000162591	MEGF6	1.92488	0.860146	1.06473
ENSG00000262576	PCDHGA4	1.8583	0.793854	1.06444
ENSG00000132561	MATN2	1.52793	0.465125	1.06281
ENSG00000065618	COL17A1	1.31275	0.251226	1.06152
ENSG00000139190	VAMP1	3.0592	2.00587	1.05332
ENSG00000197417	SHPK	2.40086	1.34989	1.05097
ENSG00000159433	STARD9	3.61078	2.56523	1.04555
ENSG00000214595	EML6	1.32923	0.283794	1.04544
ENSG00000272899	ATP6V1FNB	2.02944	0.984236	1.0452
ENSG00000079337	RAPGEF3	2.00912	0.964282	1.04484
ENSG00000157734	SNX22	1.49909	0.465125	1.03396
ENSG00000122223	CD244	2.21825	1.18725	1.031
ENSG00000165973	NELL1	1.34552	0.315643	1.02988
ENSG00000138411	HECW2	2.61763	1.59018	1.02745
ENSG00000167748	KLK1	1.59762	0.574472	1.02314
ENSG00000159307	SCUBE1	1.57014	0.547903	1.02224
ENSG00000213316	LTC4S	1.45471	0.436442	1.01827
ENSG00000071575	TRIB2	2.39304	1.38032	1.01272
ENSG00000166963	MAP1A	2.12693	1.11669	1.01024
ENSG00000182557	SPNS3	1.80037	0.793854	1.00651
ENSG00000163735	CXCL5	5.89988	4.9014	0.998485
ENSG00000239382	ALKBH6	2.20044	1.20436	0.996077
ENSG00000138395	CDK15	1.57014	0.574472	0.995672
ENSG00000172572	PDE3A	2.69598	1.70286	0.99312
ENSG00000185100	ADSS1	1.89197	0.902706	0.989264
ENSG00000138336	TET1	1.96761	0.984236	0.983377
ENSG00000054690	PLEKHH1	1.75229	0.771062	0.981225
ENSG00000005381	MPO	7.68178	6.70368	0.978092
ENSG00000187486	KCNJ11	2.63099	1.65386	0.977126
ENSG00000121152	NCAPH	2.88063	1.9048	0.975822
ENSG00000068489	PRR11	2.40864	1.43934	0.969299
ENSG00000170049	KCNAB3	1.54214	0.574472	0.967668
ENSG00000105877	DNAH11	1.31275	0.346804	0.965944
ENSG00000105737	GRIK5	1.27921	0.315643	0.963567
ENSG00000131711	MAP1B	4.57143	3.61151	0.959916
ENSG00000100416	TRMU	4.29344	3.33676	0.95668
ENSG00000126215	XRCC3	3.69586	2.73971	0.956144
ENSG00000112139	MDGA1	1.49909	0.547903	0.951185
ENSG00000240891	PLCXD2	2.88621	1.93587	0.950331
ENSG00000152582	SPEF2	1.62457	0.676113	0.94846
ENSG00000196456	ZNF775	1.71515	0.771062	0.944084
ENSG00000186907	RTN4RL2	2.05938	1.11669	0.942695
ENSG00000115461	IGFBP5	1.9464	1.00392	0.942484
ENSG00000178342	KCNG2	3.32055	2.38183	0.938724
ENSG00000149564	ESAM	1.88083	0.944047	0.936786
ENSG00000145107	TM4SF19	2.40086	1.46796	0.932897
ENSG00000182809	CRIP2	1.39333	0.465125	0.928209
ENSG00000158715	SLC45A3	3.18224	2.25616	0.926079
ENSG00000182389	CACNB4	1.36164	0.436442	0.925196
ENSG00000131386	GALNT15	3.29561	2.37429	0.921322
ENSG00000075218	GTSE1	2.27039	1.34989	0.9205
ENSG00000196218	RYR1	2.17331	1.25452	0.918791
ENSG00000180543	TSPYL5	1.80037	0.881583	0.918784
ENSG00000182050	MGAT4C	1.29608	0.377306	0.918771
ENSG00000141744	PNMT	1.29608	0.377306	0.918771
ENSG00000167968	DNASE1L2	1.54214	0.626188	0.915953
ENSG00000174951	FUT1	1.51358	0.600562	0.91302
ENSG00000006071	ABCC8	1.48445	0.574472	0.909974
ENSG00000172748	ZNF596	2.77028	1.86231	0.907976
ENSG00000114315	HES1	1.58395	0.676113	0.907832
ENSG00000198948	MFAP3L	1.45471	0.547903	0.906808
ENSG00000124256	ZBP1	1.45471	0.547903	0.906808
ENSG00000105492	SIGLEC6	3.49504	2.59149	0.903548
ENSG00000175946	KLHL38	1.42435	0.520834	0.903514
ENSG00000174564	IL20RB	1.49909	0.600562	0.898526
ENSG00000198695	MT-ND6	1.49909	0.600562	0.898526
ENSG00000169385	RNASE2	5.88184	4.98548	0.896364
ENSG00000137757	CASP5	1.68984	0.793854	0.895989
ENSG00000185838	GNB1L	2.91924	2.02527	0.893976
ENSG00000144893	MED12L	2.82941	1.93587	0.893533
ENSG00000154265	ABCA5	1.8354	0.944047	0.891356
ENSG00000185567	AHNAK2	2.27039	1.38032	0.890062
ENSG00000123485	HJURP	2.12693	1.23799	0.888935
ENSG00000257704	INAFM1	2.12693	1.23799	0.888935
ENSG00000269313	MAGIX	1.89197	1.00392	0.888051
ENSG00000181029	TRAPPC5	1.96761	1.08007	0.887545
ENSG00000184786	DYNLT2	1.48445	0.600562	0.883884
ENSG00000105464	GRIN2D	2.3371	1.45372	0.883376
ENSG00000103260	METRN	3.14549	2.26435	0.881142
ENSG00000161944	ASGR2	2.83519	1.95622	0.878966
ENSG00000139626	ITGB7	4.88047	4.00245	0.878015
ENSG00000102452	NALCN	1.31275	0.436442	0.876307
ENSG00000152413	HOMER1	2.63762	1.76185	0.875775
ENSG00000159216	RUNX1	2.75816	1.88371	0.874449
ENSG00000134146	DPH6	3.80004	2.92662	0.873414
ENSG00000142549	IGLON5	2.82941	1.95622	0.873184
ENSG00000214954	LRRC69	1.49909	0.626188	0.8729
ENSG00000129173	E2F8	1.57014	0.700442	0.869702
ENSG00000109339	MAPK10	1.36164	0.493248	0.868389
ENSG00000177602	HASPIN	2.37728	1.50987	0.867414
ENSG00000130487	KLHDC7B	4.68143	3.81462	0.866804
ENSG00000183066	WBP2NL	1.43961	0.574472	0.865137
ENSG00000180871	CXCR2	2.84668	1.98622	0.860465
ENSG00000150760	DOCK1	1.58395	0.724368	0.859577
ENSG00000145708	CRHBP	1.95705	1.09849	0.858553
ENSG00000164172	MOCS2	2.25322	1.39531	0.85791
ENSG00000222011	FAM185A	1.80037	0.944047	0.856319
ENSG00000175063	UBE2C	2.12693	1.27086	0.85607
ENSG00000141576	RNF157	2.23584	1.38032	0.855513
ENSG00000127533	F2RL3	2.37728	1.52357	0.853713
ENSG00000174136	RGMB	1.77653	0.923525	0.853002
ENSG00000077984	CST7	5.99398	5.14134	0.852646
ENSG00000104067	TJP1	1.7885	0.944047	0.844449
ENSG00000183134	PTGDR2	2.20937	1.36519	0.844185
ENSG00000108688	CCL7	4.32459	3.48067	0.84393
ENSG00000138623	SEMA7A	4.0665	3.2238	0.842701
ENSG00000131459	GFPT2	1.70255	0.860146	0.842404
ENSG00000204427	ABHD16A	2.46938	1.62873	0.840652
ENSG00000188312	CENPP	3.32055	2.48347	0.837084
ENSG00000051341	POLQ	2.59736	1.76185	0.835518
ENSG00000115641	FHL2	2.34522	1.50987	0.835359
ENSG00000121621	KIF18A	2.88621	2.05387	0.832333
ENSG00000145284	SCD5	4.42385	3.59539	0.828465
ENSG00000162733	DDR2	4.32254	3.49464	0.827893
ENSG00000105204	DYRK1B	3.47666	2.64887	0.827787
ENSG00000248487	ABHD14A	2.3371	1.50987	0.827233
ENSG00000221852	KRTAP1-5	1.66409	0.838385	0.825703
ENSG00000187994	RINL	2.36134	1.53714	0.824202
ENSG00000266173	STRADA	2.80605	1.98622	0.819829
ENSG00000174944	P2RY14	3.40461	2.58497	0.819642
ENSG00000125266	EFNB2	1.39333	0.574472	0.818861
ENSG00000184619	KRBA2	1.39333	0.574472	0.818861
ENSG00000127415	IDUA	3.54528	2.72793	0.817352
ENSG00000154358	OBSCN	2.84095	2.02527	0.815682
ENSG00000172985	SH3RF3	2.20937	1.39531	0.814065
ENSG00000167967	E4F1	4.39869	3.58562	0.813072
ENSG00000105948	TTC26	1.77653	0.964282	0.812245
ENSG00000174844	DNAH12	1.32923	0.520834	0.808396
ENSG00000149573	MPZL2	2.12693	1.31879	0.808136
ENSG00000138778	CENPE	2.26183	1.45372	0.808104
ENSG00000196605	ZNF846	2.70232	1.8943	0.80802
ENSG00000018408	WWTR1	1.98852	1.18725	0.801268
ENSG00000132763	MMACHC	1.93568	1.13465	0.801026
ENSG00000164199	ADGRV1	1.76446	0.964282	0.800176
ENSG00000134668	SPOCD1	1.70255	0.902706	0.799844
ENSG00000174501	ANKRD36C	2.8524	2.05387	0.798524
ENSG00000185291	IL3RA	5.82269	5.02575	0.796939
ENSG00000010803	SCMH1	3.11729	2.32036	0.79693
ENSG00000100276	RASL10A	1.46965	0.676113	0.793542
ENSG00000137133	HINT2	1.39333	0.600562	0.792772
ENSG00000166165	CKB	2.36933	1.57711	0.792227
ENSG00000135114	OASL	6.03914	5.24835	0.790792
ENSG00000021300	PLEKHB1	1.95705	1.16993	0.787118
ENSG00000275183	LENG9	3.08369	2.29662	0.787068
ENSG00000165474	GJB2	1.7885	1.00392	0.784577
ENSG00000078098	FAP	1.40892	0.626188	0.782737
ENSG00000159147	DONSON	3.05425	2.27248	0.781767
ENSG00000162300	ZFPL1	4.43722	3.65573	0.781486
ENSG00000140284	SLC27A2	2.8236	2.0444	0.779203
ENSG00000112425	EPM2A	3.09819	2.32036	0.777823
ENSG00000008226	DLEC1	1.37757	0.600562	0.777011
ENSG00000158234	FAIM	1.57014	0.793854	0.776291
ENSG00000269556	TMEM185A	3.63419	2.85799	0.776198
ENSG00000184381	PLA2G6	2.20044	1.42481	0.77563
ENSG00000162105	SHANK2	1.29608	0.520834	0.775243
ENSG00000180481	GLIPR1L2	1.29608	0.520834	0.775243
ENSG00000147100	SLC16A2	1.34552	0.574472	0.771052
ENSG00000215883	CYB5RL	3.66047	2.89007	0.770403
ENSG00000271383	NBPF19	2.08872	1.31879	0.769926
ENSG00000161653	NAGS	2.08872	1.31879	0.769926
ENSG00000197380	DACT3	1.65104	0.881583	0.769454
ENSG00000138162	TACC2	2.23584	1.46796	0.767873
ENSG00000255587	RAB44	2.50608	1.73854	0.767546
ENSG00000185585	OLFML2A	1.39333	0.626188	0.767146
ENSG00000172638	EFEMP2	2.56294	1.79612	0.766821
ENSG00000143847	PPFIA4	1.31275	0.547903	0.764846
ENSG00000248483	POU5F2	1.82382	1.0614	0.762414
ENSG00000143409	MINDY1	4.33483	3.5725	0.762332
ENSG00000179348	GATA2	3.55932	2.79724	0.762074
ENSG00000185614	INKA1	1.36164	0.600562	0.761076
ENSG00000139044	B4GALNT3	1.36164	0.600562	0.761076
ENSG00000101412	E2F1	1.8583	1.09849	0.759803
ENSG00000239857	GET4	2.15494	1.39531	0.75963
ENSG00000145936	KCNMB1	1.27921	0.520834	0.758376
ENSG00000049192	ADAMTS6	1.74001	0.984236	0.755776
ENSG00000125510	OPRL1	2.61763	1.86231	0.755327
ENSG00000167619	TMEM145	1.32923	0.574472	0.754757
ENSG00000128805	ARHGAP22	3.50957	2.75721	0.752355
ENSG00000141756	FKBP10	2.51331	1.76185	0.751469
ENSG00000115457	IGFBP2	1.65104	0.902706	0.74833
ENSG00000079931	MOXD1	1.54214	0.793854	0.748287
ENSG00000137094	DNAJB5	3.00381	2.25616	0.747645
ENSG00000132330	SCLY	2.27039	1.52357	0.74682
ENSG00000162551	ALPL	2.22707	1.48207	0.745002
ENSG00000159915	ZNF233	1.91399	1.16993	0.744061
ENSG00000184156	KCNQ3	2.18241	1.43934	0.743072
ENSG00000174371	EXO1	2.02944	1.28701	0.742422
ENSG00000096093	EFHC1	2.51331	1.77336	0.739955
ENSG00000099338	CATSPERG	2.23584	1.49603	0.739804
ENSG00000186487	MYT1L	1.43961	0.700442	0.739167
ENSG00000177721	ANXA2R	2.53479	1.79612	0.738675
ENSG00000244734	HBB	2.41637	1.67857	0.737805
ENSG00000111671	SPSB2	2.73361	1.99608	0.737527
ENSG00000129951	PLPPR3	1.59762	0.860146	0.73747
ENSG00000172183	ISG20	4.12431	3.39008	0.734225
ENSG00000184489	PTP4A3	2.42406	1.69076	0.733302
ENSG00000213889	PPM1N	1.67702	0.944047	0.732976
ENSG00000132514	CLEC10A	6.04289	5.31092	0.731975
ENSG00000178999	AURKB	1.57014	0.838385	0.73176
ENSG00000161179	YDJC	3.32877	2.59798	0.730797
ENSG00000177238	TRIM72	1.45471	0.724368	0.730342
ENSG00000101187	SLCO4A1	5.82196	5.09276	0.729195
ENSG00000169855	ROBO1	1.75229	1.02334	0.728951
ENSG00000107485	GATA3	2.43172	1.70286	0.728861
ENSG00000163453	IGFBP7	5.48669	4.75953	0.727159
ENSG00000198691	ABCA4	1.37757	0.651366	0.726207
ENSG00000138606	SHF	1.37757	0.651366	0.726207
ENSG00000137265	IRF4	1.9464	1.22128	0.725127
ENSG00000107562	CXCL12	2.16415	1.43934	0.724814
ENSG00000183484	GPR132	4.99207	4.26761	0.724459
ENSG00000100234	TIMP3	2.54188	1.81852	0.723361
ENSG00000165804	ZNF219	4.22021	3.49812	0.722094
ENSG00000177283	FZD8	2.3371	1.61599	0.721104
ENSG00000001460	STPG1	2.40864	1.69076	0.717875
ENSG00000197561	ELANE	6.09623	5.37844	0.717785
ENSG00000188674	C2orf80	2.25322	1.53714	0.716077
ENSG00000157613	CREB3L1	3.8972	3.18121	0.715987
ENSG00000107611	CUBN	1.90302	1.18725	0.715774
ENSG00000166348	USP54	3.1777	2.46229	0.715413
ENSG00000185561	TLCD2	1.43961	0.724368	0.715241
ENSG00000173535	TNFRSF10C	3.12675	2.41161	0.715145
ENSG00000058335	RASGRF1	2.65079	1.93587	0.714919
ENSG00000196684	HSH2D	2.20937	1.49603	0.713338
ENSG00000164087	POC1A	2.68961	1.97629	0.713317
ENSG00000160813	PPP1R35	2.52051	1.80736	0.713149
ENSG00000125910	S1PR4	2.93548	2.22296	0.712522
ENSG00000135916	ITM2C	6.80068	6.08943	0.711252
ENSG00000164066	INTU	2.16415	1.45372	0.71043
ENSG00000101335	MYL9	3.73658	3.02623	0.710355
ENSG00000102359	SRPX2	1.61116	0.902706	0.708451
ENSG00000166166	TRMT61A	3.88332	3.17688	0.706431
ENSG00000164663	USP49	3.2313	2.52493	0.706367
ENSG00000134321	RSAD2	7.1263	6.42125	0.705047
ENSG00000188522	FAM83G	3.0242	2.32036	0.703832
ENSG00000166341	DCHS1	2.09837	1.39531	0.70306
ENSG00000168874	ATOH8	1.76446	1.0614	0.703054
ENSG00000005189	REXO5	1.58395	0.881583	0.702363
ENSG00000176973	FAM89B	1.86961	1.16993	0.69968
ENSG00000006652	IFRD1	3.29561	2.59798	0.697634
ENSG00000117114	ADGRL2	5.33683	4.64041	0.696426
ENSG00000102743	SLC25A15	2.46938	1.77336	0.69602
ENSG00000162396	PARS2	3.755	3.05953	0.695473
ENSG00000176809	LRRC37A3	1.81214	1.11669	0.695453
ENSG00000131067	GGT7	2.96742	2.27248	0.694935
ENSG00000169071	ROR2	1.59762	0.902706	0.69491
ENSG00000133246	PRAM1	2.75816	2.06328	0.694877
ENSG00000126262	FFAR2	3.8972	3.20266	0.694537
ENSG00000120262	CCDC170	3.50232	2.80848	0.69384
ENSG00000096433	ITPR3	2.55595	1.86231	0.693645
ENSG00000163491	NEK10	1.67702	0.984236	0.692787
ENSG00000169105	CHST14	3.6441	2.95218	0.691923
ENSG00000231887	PRH1	1.9464	1.25452	0.691883
ENSG00000163751	CPA3	3.29561	2.60444	0.691173
ENSG00000213366	GSTM2	1.48445	0.793854	0.690592
ENSG00000187266	EPOR	3.32055	2.63	0.690559
ENSG00000151136	ABTB3	1.7885	1.09849	0.690002
ENSG00000141519	CCDC40	3.46924	2.78022	0.689017
ENSG00000256525	POLG2	2.9935	2.30458	0.688924
ENSG00000187720	THSD4	1.61116	0.923525	0.687633
ENSG00000204390	HSPA1L	2.32893	1.64135	0.687577
ENSG00000174885	NLRP6	3.38504	2.69803	0.687006
ENSG00000196411	EPHB4	1.92488	1.23799	0.686882
ENSG00000144406	UNC80	1.31275	0.626188	0.686561
ENSG00000166033	HTRA1	1.72763	1.0425	0.685137
ENSG00000116151	MORN1	2.26183	1.57711	0.684722
ENSG00000121053	EPX	4.96068	4.27775	0.682927
ENSG00000106952	TNFSF8	1.54214	0.860146	0.681995
ENSG00000166803	PCLAF	1.54214	0.860146	0.681995
ENSG00000140682	TGFB1I1	1.58395	0.902706	0.681239
ENSG00000167850	CD300C	4.80882	4.12884	0.679983
ENSG00000198932	GPRASP1	1.70255	1.02334	0.679214
ENSG00000114735	HEMK1	4.915	4.23883	0.676175
ENSG00000171121	KCNMB3	1.91399	1.23799	0.675997
ENSG00000168916	ZNF608	2.86375	2.18897	0.674784
ENSG00000179331	RAB39A	2.63099	1.95622	0.674765
ENSG00000167550	RHEBL1	1.67702	1.00392	0.673104
ENSG00000104723	TUSC3	1.75229	1.08007	0.672219
ENSG00000115602	IL1RL1	5.0884	4.41639	0.672013
ENSG00000122224	LY9	1.82382	1.1524	0.671419
ENSG00000243364	EFNA4	2.71491	2.0444	0.670514
ENSG00000108515	ENO3	3.02925	2.35909	0.670163
ENSG00000144395	CCDC150	1.29608	0.626188	0.669889
ENSG00000109881	CCDC34	1.98852	1.31879	0.669724
ENSG00000100321	SYNGR1	3.58013	2.91107	0.669053
ENSG00000128165	ADM2	1.52793	0.860146	0.667786
ENSG00000186642	PDE2A	3.29141	2.62365	0.667763
ENSG00000196159	FAT4	1.57014	0.902706	0.667438
ENSG00000185070	FLRT2	2.27039	1.60315	0.667239
ENSG00000102796	DHRS12	1.61116	0.944047	0.66711
ENSG00000123096	SSPN	1.80037	1.13465	0.665713
ENSG00000131153	GINS2	1.86961	1.20436	0.665246
ENSG00000134291	TMEM106C	4.20019	3.53579	0.664402
ENSG00000188171	ZNF626	2.17331	1.50987	0.663444
ENSG00000132470	ITGB4	1.31275	0.651366	0.661382
ENSG00000111445	RFC5	3.79411	3.13287	0.661244
ENSG00000163531	NFASC	1.40892	0.747904	0.66102
ENSG00000176401	EID2B	1.62457	0.964282	0.660292
ENSG00000184307	ZDHHC23	1.88083	1.22128	0.659557
ENSG00000139160	ETFBKMT	2.4768	1.81852	0.658278
ENSG00000197982	C1orf122	4.45234	3.79499	0.657356
ENSG00000155755	TMEM237	3.14083	2.48347	0.657356
ENSG00000125618	PAX8	3.27874	2.62365	0.65509
ENSG00000183208	GDPGP1	2.65079	1.99608	0.654714
ENSG00000070371	CLTCL1	2.55595	1.9048	0.651148
ENSG00000110799	VWF	2.37728	1.72674	0.650538
ENSG00000101400	SNTA1	2.35331	1.70286	0.65045
ENSG00000107890	ANKRD26	3.52396	2.87412	0.649841
ENSG00000165113	GKAP1	2.05938	1.41013	0.649249
ENSG00000182359	KBTBD3	2.56294	1.91524	0.647701
ENSG00000166192	SENP8	2.4768	1.82959	0.647206
ENSG00000164114	MAP9	1.61116	0.964282	0.646876
ENSG00000160447	PKN3	2.80015	2.15416	0.645984
ENSG00000156500	PABIR3	2.63099	1.98622	0.64477
ENSG00000123892	RAB38	3.72729	3.08285	0.644438
ENSG00000074410	CA12	5.76328	5.11895	0.644331
ENSG00000154654	NCAM2	2.48417	1.84058	0.643596
ENSG00000157554	ERG	2.46193	1.81852	0.643407
ENSG00000172006	ZNF554	2.43933	1.79612	0.643213
ENSG00000070731	ST6GALNAC2	1.91399	1.27086	0.643132
ENSG00000105976	MET	2.80605	2.16294	0.643103
ENSG00000115112	TFCP2L1	2.77028	2.1275	0.642786
ENSG00000090238	YPEL3	4.62914	3.9877	0.641438
ENSG00000105122	RASAL3	4.65061	4.00977	0.640837
ENSG00000083720	OXCT1	2.84668	2.20606	0.640619
ENSG00000067798	NAV3	2.10795	1.46796	0.639985
ENSG00000182240	BACE2	2.10795	1.46796	0.639985
ENSG00000166173	LARP6	1.58395	0.944047	0.639898
ENSG00000185885	IFITM1	6.01896	5.38033	0.638635
ENSG00000243477	NAA80	1.98852	1.34989	0.63863
ENSG00000135637	CCDC142	4.39869	3.76069	0.638004
ENSG00000157388	CACNA1D	1.40892	0.771062	0.637863
ENSG00000136193	SCRN1	1.82382	1.18725	0.63657
ENSG00000103202	NME4	4.01903	3.38258	0.636449
ENSG00000126759	CFP	4.68463	4.0482	0.636436
ENSG00000100336	APOL4	4.67015	4.03391	0.636243
ENSG00000259207	ITGB3	3.56281	2.92662	0.636183
ENSG00000136982	DSCC1	2.14566	1.50987	0.635795
ENSG00000008277	ADAM22	2.11747	1.48207	0.635403
ENSG00000058091	CDK14	3.33287	2.69803	0.634836
ENSG00000133030	MPRIP	6.06766	5.433	0.634656
ENSG00000154016	GRAP	3.38504	2.7514	0.633632
ENSG00000198225	FKBP1C	1.55621	0.923525	0.632686
ENSG00000196335	STK31	1.51358	0.881583	0.631999
ENSG00000075223	SEMA3C	1.51358	0.881583	0.631999
ENSG00000170956	CEACAM3	1.51358	0.881583	0.631999
ENSG00000185499	MUC1	1.8354	1.20436	0.63104
ENSG00000164038	SLC9B2	2.57681	1.94609	0.630721
ENSG00000197603	CPLANE1	3.43157	2.80287	0.628701
ENSG00000151651	ADAM8	6.61362	5.98498	0.628638
ENSG00000131773	KHDRBS3	1.27921	0.651366	0.627844
ENSG00000182218	HHIPL1	1.9464	1.31879	0.62761
ENSG00000102683	SGCG	1.88083	1.25452	0.626313
ENSG00000136379	ABHD17C	1.52793	0.902706	0.625225
ENSG00000137877	SPTBN5	1.81214	1.18725	0.624892
ENSG00000197283	SYNGAP1	2.82941	2.20606	0.623343
ENSG00000168081	PNOC	1.43961	0.816291	0.623318
ENSG00000250510	GPR162	3.51318	2.89007	0.623109
ENSG00000111057	KRT18	2.17331	1.55058	0.622726
ENSG00000082438	COBLL1	1.70255	1.08007	0.622482
ENSG00000184232	OAF	4.54168	3.91939	0.622294
ENSG00000189157	FAM47E	1.39333	0.771062	0.622272
ENSG00000141068	KSR1	4.74883	4.1266	0.622232
ENSG00000144045	DQX1	1.34552	0.724368	0.621156
ENSG00000172602	RND1	1.34552	0.724368	0.621156
ENSG00000129244	ATP1B2	1.34552	0.724368	0.621156
ENSG00000131944	FAAP24	2.08872	1.46796	0.620754
ENSG00000105610	KLF1	1.62457	1.00392	0.620655
ENSG00000133250	ZNF414	2.89176	2.27248	0.619281
ENSG00000167653	PSCA	1.54214	0.923525	0.618616
ENSG00000119866	BCL11A	2.85809	2.23966	0.61843
ENSG00000167895	TMC8	5.2102	4.59246	0.617731
ENSG00000181035	SLC25A42	2.42406	1.80736	0.616704
ENSG00000099364	FBXL19	4.64897	4.03391	0.615063
ENSG00000164086	DUSP7	4.85366	4.23883	0.614836
ENSG00000164008	C1orf50	2.61091	1.99608	0.614828
ENSG00000144724	PTPRG	1.63787	1.02334	0.61453
ENSG00000054598	FOXC1	2.19145	1.57711	0.614348
ENSG00000109846	CRYAB	1.8354	1.22128	0.614127
ENSG00000108700	CCL8	5.87063	5.25657	0.614051
ENSG00000243716	NPIPB5	1.36164	0.747904	0.613734
ENSG00000087586	AURKA	4.12902	3.51536	0.613658
ENSG00000120949	TNFRSF8	2.94085	2.32819	0.612659
ENSG00000168026	TTC21A	2.63762	2.02527	0.612355
ENSG00000164691	TAGAP	5.50676	4.89614	0.610613
ENSG00000168528	SERINC2	4.42193	3.81184	0.610096
ENSG00000105136	ZNF419	4.0763	3.46655	0.609747
ENSG00000132005	RFX1	3.84944	3.24049	0.60895
ENSG00000238083	LRRC37A2	1.65104	1.0425	0.608541
ENSG00000168612	ZSWIM1	3.03428	2.42627	0.608014
ENSG00000064989	CALCRL	6.29128	5.68392	0.607358
ENSG00000100918	REC8	2.23584	1.62873	0.60711
ENSG00000118507	AKAP7	3.00381	2.3968	0.607011
ENSG00000143367	TUFT1	2.90282	2.29662	0.606195
ENSG00000148655	LRMDA	1.32923	0.724368	0.604861
ENSG00000167711	SERPINF2	1.32923	0.724368	0.604861
ENSG00000105352	CEACAM4	3.90547	3.3014	0.604063
ENSG00000145014	TMEM44	1.70255	1.09849	0.604056
ENSG00000162804	SNED1	1.27921	0.676113	0.603098
ENSG00000160972	PPP1R16A	2.96214	2.35909	0.603057
ENSG00000145386	CCNA2	3.38897	2.78592	0.603053
ENSG00000196267	ZNF836	2.63762	2.03486	0.602756
ENSG00000185019	UBOX5	3.66697	3.06422	0.602751
ENSG00000115598	IL1RL2	1.66409	1.0614	0.602684
ENSG00000164251	F2RL1	1.66409	1.0614	0.602684
ENSG00000186891	TNFRSF18	1.82382	1.22128	0.602542
ENSG00000182378	PLCXD1	3.98823	3.38634	0.601891
ENSG00000120539	MASTL	4.3711	3.76934	0.601761
ENSG00000243678	NME2	1.62457	1.02334	0.601237
ENSG00000049540	ELN	1.43961	0.838385	0.601224
ENSG00000174099	MSRB3	3.03428	2.43355	0.600738
ENSG00000180758	GPR157	2.2789	1.67857	0.60033
ENSG00000130702	LAMA5	2.62433	2.02527	0.599061
ENSG00000008441	NFIX	2.62433	2.02527	0.599061
ENSG00000104177	MYEF2	2.22707	1.62873	0.598341
ENSG00000047578	KATNIP	4.70845	4.1108	0.597651
ENSG00000239779	WBP1	2.58369	1.98622	0.597473
ENSG00000076555	ACACB	1.67702	1.08007	0.596955
ENSG00000171848	RRM2	4.07873	3.48417	0.594562
ENSG00000162458	FBLIM1	1.88083	1.28701	0.593819
ENSG00000172273	HINFP	4.7686	4.17515	0.593455
ENSG00000106571	GLI3	1.98852	1.39531	0.593211
ENSG00000112210	RAB23	2.54893	1.95622	0.592708
ENSG00000149948	HMGA2	1.40892	0.816291	0.592633
ENSG00000125388	GRK4	2.37728	1.78478	0.592497
ENSG00000110811	P3H3	1.36164	0.771062	0.590576
ENSG00000142046	TMEM91	2.32893	1.73854	0.590388
ENSG00000085872	CHERP	4.85366	4.26353	0.590131
ENSG00000178425	NT5DC1	3.84944	3.26108	0.588357
ENSG00000114853	ZBTB47	4.23996	3.65262	0.587342
ENSG00000188807	TMEM201	3.62754	3.04059	0.586944
ENSG00000154957	ZNF18	3.80594	3.2196	0.586342
ENSG00000137070	IL11RA	1.82382	1.23799	0.585825
ENSG00000131781	FMO5	3.19579	2.61087	0.584917
ENSG00000198576	ARC	1.90302	1.31879	0.584229
ENSG00000071655	MBD3	5.24427	4.6607	0.58357
ENSG00000198521	ZNF43	4.0836	3.50158	0.582016
ENSG00000157303	SUSD3	1.8354	1.25452	0.580884
ENSG00000232629	HLA-DQB2	3.63087	3.05009	0.580774
ENSG00000102384	CENPI	2.55595	1.97629	0.579662
ENSG00000126091	ST3GAL3	2.27039	1.69076	0.579625
ENSG00000103148	NPRL3	4.65552	4.07636	0.579164
ENSG00000183508	TENT5C	3.06905	2.49046	0.578581
ENSG00000179029	TMEM107	4.00884	3.43064	0.578196
ENSG00000169313	P2RY12	5.54342	4.96554	0.577876
ENSG00000108641	B9D1	1.76446	1.18725	0.577209
ENSG00000135119	RNFT2	1.39333	0.816291	0.577043
ENSG00000212907	MT-ND4L	2.43933	1.86231	0.577022
ENSG00000078053	AMPH	4.62247	4.04583	0.576644
ENSG00000106330	MOSPD3	2.3371	1.76185	0.575253
ENSG00000166582	CENPV	1.72763	1.1524	0.575234
ENSG00000057704	TMCC3	4.94873	4.37353	0.575191
ENSG00000125726	CD70	2.25322	1.67857	0.574649
ENSG00000239887	C1orf226	1.34552	0.771062	0.574463
ENSG00000179988	PSTK	1.34552	0.771062	0.574463
ENSG00000181404	WASHC1	2.52051	1.94609	0.574424
ENSG00000153551	CMTM7	5.86216	5.28802	0.574135
ENSG00000108771	DHX58	5.25725	4.68376	0.573484
ENSG00000050165	DKK3	1.45471	0.881583	0.573127
ENSG00000170190	SLC16A5	3.44676	2.87412	0.572641
ENSG00000198832	SELENOM	1.77653	1.20436	0.572164
ENSG00000137507	LRRC32	1.40892	0.838385	0.570539
ENSG00000128311	TST	4.07873	3.50849	0.570245
ENSG00000182518	FAM104B	2.81777	2.24793	0.569842
ENSG00000005243	COPZ2	2.71491	2.14533	0.569585
ENSG00000116990	MYCL	2.29577	1.72674	0.569025
ENSG00000151790	TDO2	1.90302	1.33442	0.568599
ENSG00000122678	POLM	4.0241	3.45587	0.568233
ENSG00000065621	GSTO2	1.70255	1.13465	0.567896
ENSG00000093217	XYLB	2.56294	1.99608	0.566857
ENSG00000172236	TPSAB1	3.01404	2.44799	0.566051
ENSG00000113119	TMCO6	3.18224	2.61727	0.564968
ENSG00000159674	SPON2	1.31275	0.747904	0.564845
ENSG00000108961	RANGRF	3.74889	3.18553	0.56336
ENSG00000109072	VTN	3.38109	2.81963	0.56146
ENSG00000155275	TRMT44	4.345	3.78365	0.561354
ENSG00000142731	PLK4	2.62433	2.06328	0.561043
ENSG00000172375	C2CD2L	4.58693	4.02671	0.560221
ENSG00000185745	IFIT1	7.56921	7.00959	0.559613
ENSG00000134954	ETS1	5.41997	4.8615	0.558475
ENSG00000183773	AIFM3	1.81214	1.25452	0.557621
ENSG00000103264	FBXO31	4.46358	3.90637	0.55721
ENSG00000126903	SLC10A3	4.37706	3.82019	0.556874
ENSG00000170464	DNAJC18	3.23568	2.67979	0.555883
ENSG00000272602	ZNF595	2.8524	2.29662	0.555773
ENSG00000166278	C2	4.06404	3.50849	0.555549
ENSG00000157349	DDX19B	3.55232	2.99706	0.555253
ENSG00000111665	CDCA3	1.68984	1.13465	0.55519
ENSG00000166262	FAM227B	1.39333	0.838385	0.554949
ENSG00000164051	CCDC51	3.85229	3.29742	0.554869
ENSG00000143476	DTL	2.46938	1.91524	0.554144
ENSG00000185420	SMYD3	3.75195	3.1984	0.553549
ENSG00000173349	SFT2D3	2.68961	2.13644	0.553167
ENSG00000124813	RUNX2	5.90402	5.35181	0.552205
ENSG00000184916	JAG2	1.34552	0.793854	0.551671
ENSG00000130653	PNPLA7	1.86961	1.31879	0.550816
ENSG00000174123	TLR10	1.40892	0.860146	0.548779
ENSG00000099814	CEP170B	3.15938	2.61087	0.54851
ENSG00000136717	BIN1	3.80888	3.26108	0.5478
ENSG00000254521	SIGLEC12	4.88326	4.33714	0.54612
ENSG00000173137	ADCK5	2.95685	2.41161	0.545242
ENSG00000165490	DDIAS	1.92488	1.38032	0.544551
ENSG00000198863	RUNDC1	4.81615	4.27167	0.544479
ENSG00000176890	TYMS	3.43919	2.89535	0.543836
ENSG00000135414	GDF11	2.36134	1.81852	0.542823
ENSG00000170801	HTRA3	1.42435	0.881583	0.542766
ENSG00000133027	PEMT	3.01913	2.47644	0.542683
ENSG00000119714	GPR68	5.25509	4.71246	0.542634
ENSG00000124608	AARS2	4.32048	3.77794	0.542538
ENSG00000122481	RWDD3	2.30413	1.76185	0.542283
ENSG00000171817	ZNF540	1.31275	0.771062	0.541687
ENSG00000135362	PRR5L	4.28712	3.74616	0.540966
ENSG00000183486	MX2	7.70466	7.16382	0.540836
ENSG00000004866	ST7	3.75195	3.21115	0.540793
ENSG00000132196	HSD17B7	3.61415	3.07357	0.540584
ENSG00000111752	PHC1	4.11483	3.57579	0.53904
ENSG00000114737	CISH	6.41031	5.87171	0.538594
ENSG00000137693	YAP1	1.77653	1.23799	0.538534
ENSG00000134285	FKBP11	1.77653	1.23799	0.538534
ENSG00000186577	SMIM29	4.70372	4.16644	0.537278
ENSG00000139211	AMIGO2	2.97791	2.44078	0.537125
ENSG00000235194	PPP1R3E	3.08854	2.55192	0.536616
ENSG00000184838	PRR16	2.66385	2.1275	0.536353
ENSG00000174473	GALNTL6	1.59762	1.0614	0.536211
ENSG00000177576	C18orf32	3.51318	2.97729	0.535895
ENSG00000145736	GTF2H2	3.92186	3.38634	0.535522
ENSG00000180061	TMEM150B	4.87206	4.33714	0.534914
ENSG00000155034	FBXL18	3.3929	2.85799	0.534911
ENSG00000180902	D2HGDH	3.47666	2.94201	0.534648
ENSG00000165731	RET	2.84668	2.31249	0.534189
ENSG00000198846	TOX	2.38518	1.85148	0.5337
ENSG00000136514	RTP4	2.95154	2.41896	0.532579
ENSG00000175220	ARHGAP1	5.49128	4.95925	0.532024
ENSG00000148498	PARD3	3.76412	3.23217	0.531955
ENSG00000105821	DNAJC2	3.02925	2.49742	0.531826
ENSG00000188610	FAM72B	1.45471	0.923525	0.531186
ENSG00000182742	HOXB4	3.2872	2.75721	0.529985
ENSG00000102981	PARD6A	3.19129	2.66132	0.529967
ENSG00000165304	MELK	2.91924	2.38933	0.529908
ENSG00000232593	KANTR	2.03949	1.50987	0.529622
ENSG00000152455	SUV39H2	3.97781	3.44871	0.529106
ENSG00000114779	ABHD14B	4.52747	4.00001	0.527462
ENSG00000100575	TIMM9	4.05911	3.5324	0.526702
ENSG00000102977	ACD	3.73349	3.20691	0.526577
ENSG00000102007	PLP2	6.24262	5.71634	0.526278
ENSG00000111371	SLC38A1	5.52028	4.99411	0.526162
ENSG00000090006	LTBP4	4.23341	3.70767	0.525741
ENSG00000213066	CEP43	2.56989	2.0444	0.525488
ENSG00000127564	PKMYT1	1.81214	1.28701	0.525126
ENSG00000132965	ALOX5AP	7.16612	6.64143	0.524687
ENSG00000104290	FZD3	2.52051	1.99608	0.524429
ENSG00000150627	WDR17	1.9781	1.45372	0.52438
ENSG00000087087	SRRT	5.48577	4.96177	0.524003
ENSG00000138346	DNA2	2.46938	1.94609	0.523294
ENSG00000155749	FLACC1	1.72763	1.20436	0.52327
ENSG00000164638	SLC29A4	1.36164	0.838385	0.523253
ENSG00000136010	ALDH1L2	3.0393	2.5181	0.521199
ENSG00000178381	ZFAND2A	3.60403	3.08285	0.521177
ENSG00000136802	LRRC8A	5.15232	4.63253	0.519794
ENSG00000166483	WEE1	2.98832	2.46938	0.518942
ENSG00000185736	ADARB2	2.20937	1.69076	0.518609
ENSG00000148824	MTG1	2.80605	2.28862	0.517426
ENSG00000139725	RHOF	2.82941	2.31249	0.516914
ENSG00000128394	APOBEC3F	2.82941	2.31249	0.516914
ENSG00000106701	FSD1L	2.73978	2.22296	0.516826
ENSG00000154783	FGD5	2.18241	1.66627	0.516143
ENSG00000114841	DNAH1	4.21135	3.69561	0.515735
ENSG00000177989	ODF3B	3.21365	2.69803	0.51562
ENSG00000152784	PRDM8	5.71784	5.20224	0.515606
ENSG00000107338	SHB	4.554	4.03869	0.515318
ENSG00000134899	ERCC5	3.5311	3.01657	0.514529
ENSG00000174943	KCTD13	4.0836	3.5692	0.514399
ENSG00000100350	FOXRED2	5.07014	4.55626	0.513872
ENSG00000148468	FAM171A1	2.00912	1.49603	0.513088
ENSG00000134571	MYBPC3	1.66409	1.1524	0.511689
ENSG00000092529	CAPN3	1.66409	1.1524	0.511689
ENSG00000114395	CYB561D2	4.62247	4.1108	0.511668
ENSG00000204291	COL15A1	1.89197	1.38032	0.511646
ENSG00000142765	SYTL1	1.93568	1.42481	0.510869
ENSG00000104756	KCTD9	4.77614	4.26557	0.510567
ENSG00000182162	P2RY8	4.51492	4.0049	0.510018
ENSG00000116761	CTH	2.66385	2.15416	0.509685
ENSG00000148773	MKI67	3.03428	2.52493	0.509353
ENSG00000115255	REEP6	2.39304	1.88371	0.509333
ENSG00000021762	OSBPL5	3.69903	3.18983	0.5092
ENSG00000185112	FAM43A	2.8524	2.34372	0.508673
ENSG00000039650	PNKP	4.94472	4.43645	0.508273
ENSG00000172081	MOB3A	8.00475	7.49747	0.507278
ENSG00000159723	AGRP	1.34552	0.838385	0.50714
ENSG00000146426	TIAM2	2.36933	1.86231	0.507027
ENSG00000088808	PPP1R13B	2.20937	1.70286	0.506516
ENSG00000105726	ATP13A1	6.296	5.79046	0.505538
ENSG00000073150	PANX2	1.46965	0.964282	0.505373
ENSG00000119242	CCDC92	2.75206	2.24793	0.504128
ENSG00000196172	ZNF681	2.7763	2.27248	0.503821
ENSG00000144354	CDCA7	2.43933	1.93587	0.503453
ENSG00000177374	HIC1	1.63787	1.13465	0.503212
ENSG00000179954	SSC5D	2.65734	2.15416	0.503172
ENSG00000167397	VKORC1	2.46938	1.96629	0.503088
ENSG00000108465	CDK5RAP3	2.9935	2.49046	0.50304
ENSG00000186340	THBS2	2.25322	1.75024	0.502977
ENSG00000176454	LPCAT4	3.42392	2.92146	0.502463
ENSG00000181513	ACBD4	2.91379	2.41161	0.502179
ENSG00000105576	TNPO2	5.08961	4.58758	0.502034
ENSG00000136542	GALNT5	1.74001	1.23799	0.502019
ENSG00000109452	INPP4B	3.46924	2.9673	0.501947
ENSG00000213906	LTB4R2	1.36164	0.860146	0.501492
ENSG00000169607	CKAP2L	1.88083	1.38032	0.500508
ENSG00000133627	ACTR3B	1.96761	1.46796	0.499649
ENSG00000079435	LIPE	1.65104	1.1524	0.498638
ENSG00000130475	FCHO1	3.28298	2.78592	0.497055
ENSG00000162892	IL24	1.89197	1.39531	0.496664
ENSG00000244476	ERVFRD-1	1.31275	0.816291	0.496458
ENSG00000170522	ELOVL6	2.40086	1.9048	0.496058
ENSG00000205208	C4orf46	3.73967	3.24463	0.495041
ENSG00000133935	ERG28	3.92186	3.427	0.494859
ENSG00000130748	TMEM160	4.29133	3.79781	0.493525
ENSG00000138829	FBN2	2.49882	2.00587	0.492944
ENSG00000109685	NSD2	5.79922	5.30696	0.492256
ENSG00000164056	SPRY1	5.93396	5.44295	0.491008
ENSG00000116191	RALGPS2	2.38518	1.8943	0.490887
ENSG00000159556	ISL2	1.32923	0.838385	0.490845
ENSG00000111676	ATN1	5.27011	4.77965	0.490455
ENSG00000189298	ZKSCAN3	3.95675	3.46655	0.490204
ENSG00000164885	CDK5	3.73039	3.24049	0.489906
ENSG00000139636	LMBR1L	5.28497	4.79527	0.489702
ENSG00000196782	MAML3	4.88187	4.39232	0.489543
ENSG00000186407	CD300E	4.60227	4.11307	0.4892
ENSG00000172349	IL16	5.32044	4.83152	0.48892
ENSG00000083457	ITGAE	2.45443	1.96629	0.488141
ENSG00000129680	MAP7D3	3.07883	2.59149	0.487337
ENSG00000110011	DNAJC4	3.15476	2.6675	0.487261
ENSG00000174327	SLC16A13	3.27874	2.79159	0.487146
ENSG00000149679	CABLES2	3.3929	2.90585	0.487047
ENSG00000262209	PCDHGB3	3.44298	2.95723	0.485744
ENSG00000079691	CARMIL1	3.12203	2.63632	0.485716
ENSG00000115380	EFEMP1	2.46193	1.97629	0.485636
ENSG00000150764	DIXDC1	1.7885	1.30299	0.485505
ENSG00000213347	MXD3	1.52793	1.0425	0.485436
ENSG00000196421	C20orf204	1.34552	0.860146	0.485379
ENSG00000148926	ADM	7.70584	7.22065	0.485192
ENSG00000196535	MYO18A	4.61577	4.13108	0.484687
ENSG00000134326	CMPK2	6.62117	6.137	0.484171
ENSG00000136213	CHST12	4.92045	4.43645	0.484004
ENSG00000106344	RBM28	4.17534	3.69258	0.482753
ENSG00000274736	CCL23	2.24455	1.76185	0.482707
ENSG00000168116	KIAA1586	4.1384	3.65573	0.482673
ENSG00000135951	TSGA10	2.20937	1.72674	0.48263
ENSG00000187808	SOWAHD	2.17331	1.69076	0.482548
ENSG00000010361	FUZ	3.79114	3.30933	0.481808
ENSG00000028277	POU2F2	2.67033	2.18897	0.48136
ENSG00000161888	SPC24	1.70255	1.22128	0.481274
ENSG00000073712	FERMT2	2.4469	1.96629	0.480608
ENSG00000185808	PIGP	4.19346	3.71365	0.479801
ENSG00000106003	LFNG	4.92859	4.44907	0.47952
ENSG00000276023	DUSP14	3.06413	2.58497	0.479162
ENSG00000063180	CA11	2.62433	2.14533	0.478998
ENSG00000149743	TRPT1	3.16398	2.6859	0.478085
ENSG00000172794	RAB37	3.10777	2.63	0.477777
ENSG00000204099	NEU4	2.22707	1.75024	0.47683
ENSG00000104957	YJU2B	4.05911	3.58235	0.476754
ENSG00000125149	PHAF1	5.49036	5.01366	0.476698
ENSG00000275793	RIMBP3	2.60415	2.1275	0.476656
ENSG00000088827	SIGLEC1	8.56007	8.08461	0.475453
ENSG00000122786	CALD1	3.84658	3.37126	0.475315
ENSG00000266338	NBPF15	1.99886	1.52357	0.475289
ENSG00000179981	TSHZ1	5.36208	4.8869	0.475187
ENSG00000161905	ALOX15	1.82382	1.34989	0.473932
ENSG00000095066	HOOK2	2.52767	2.05387	0.473795
ENSG00000058453	CROCC	2.20044	1.72674	0.473698
ENSG00000165802	NSMF	4.66367	4.19026	0.473406
ENSG00000127993	RBM48	3.92186	3.44871	0.473154
ENSG00000127666	TICAM1	4.48764	4.01463	0.473011
ENSG00000184661	CDCA2	2.08872	1.61599	0.472724
ENSG00000106346	USP42	4.22462	3.75199	0.472637
ENSG00000198727	MT-CYB	7.68958	7.21723	0.47235
ENSG00000197702	PARVA	2.61763	2.14533	0.472304
ENSG00000110092	CCND1	6.34646	5.87439	0.472075
ENSG00000091181	IL5RA	2.00912	1.53714	0.471983
ENSG00000234284	ZNF879	3.37713	2.90585	0.471282
ENSG00000142544	CTU1	3.36119	2.89007	0.471121
ENSG00000158270	COLEC12	5.0603	4.58921	0.471086
ENSG00000174446	SNAPC5	3.69903	3.22799	0.471043
ENSG00000162576	MXRA8	1.45471	0.984236	0.470474
ENSG00000275713	H2BC9	4.71317	4.24297	0.470197
ENSG00000100319	ZMAT5	4.49862	4.02911	0.469501
ENSG00000196812	ZSCAN16	2.73361	2.26435	0.46926
ENSG00000162722	TRIM58	2.05938	1.59018	0.469197
ENSG00000254858	MPV17L2	3.52396	3.05482	0.469143
ENSG00000049759	NEDD4L	2.70863	2.23966	0.468972
ENSG00000141098	GFOD2	3.62754	3.15944	0.468099
ENSG00000134627	PIWIL4	2.95154	2.48347	0.468066
ENSG00000172345	STARD5	2.95154	2.48347	0.468066
ENSG00000106484	MEST	2.78828	2.32036	0.46791
ENSG00000146072	TNFRSF21	6.04414	5.57629	0.467854
ENSG00000123342	MMP19	7.89	7.42244	0.467566
ENSG00000204131	NHSL2	2.32893	1.86231	0.466621
ENSG00000172661	WASHC2C	5.78734	5.32076	0.466578
ENSG00000182208	MOB2	4.05168	3.58562	0.466055
ENSG00000162745	OLFML2B	8.83408	8.36832	0.465753
ENSG00000182685	BRICD5	1.46965	1.00392	0.465736
ENSG00000165757	JCAD	2.77028	2.30458	0.465701
ENSG00000277149	TYW1B	3.89996	3.43427	0.465688
ENSG00000163516	ANKZF1	4.28501	3.82019	0.464826
ENSG00000119457	SLC46A2	2.36933	1.9048	0.464529
ENSG00000048052	HDAC9	4.05663	3.59214	0.464496
ENSG00000129295	DNAAF11	1.65104	1.18725	0.463788
ENSG00000110492	MDK	2.11747	1.65386	0.463608
ENSG00000152926	ZNF117	4.94739	4.48452	0.462868
ENSG00000164011	ZNF691	3.43919	2.97729	0.461901
ENSG00000111906	HDDC2	4.53991	4.07868	0.461233
ENSG00000129226	CD68	1.48445	1.02334	0.46111
ENSG00000150048	CLEC1A	3.0393	2.57842	0.460882
ENSG00000047634	SCML1	2.4469	1.98622	0.460681
ENSG00000188822	CNR2	2.38518	1.92559	0.459591
ENSG00000167523	SPATA33	2.04947	1.59018	0.459284
ENSG00000117643	MAN1C1	5.13133	4.67305	0.458283
ENSG00000119917	IFIT3	7.99332	7.53537	0.457952
ENSG00000149150	SLC43A1	4.06895	3.61151	0.457442
ENSG00000042286	AIFM2	4.78811	4.33131	0.456796
ENSG00000263961	RHEX	1.72763	1.27086	0.456775
ENSG00000161847	RAVER1	4.53991	4.08331	0.4566
ENSG00000183722	LHFPL6	2.98832	2.53173	0.456598
ENSG00000158402	CDC25C	1.49909	1.0425	0.456592
ENSG00000142528	ZNF473	4.31221	3.85582	0.456388
ENSG00000100979	PLTP	6.11714	5.66086	0.456285
ENSG00000106012	IQCE	4.29553	3.83948	0.456049
ENSG00000111886	GABRR2	2.32893	1.87305	0.455878
ENSG00000163521	GLB1L	3.37713	2.92146	0.455674
ENSG00000196476	C20orf96	2.55595	2.10033	0.455626
ENSG00000184584	STING1	5.85648	5.40089	0.455595
ENSG00000124469	CEACAM8	4.59547	4.14	0.45547
ENSG00000184047	DIABLO	2.29577	1.84058	0.455189
ENSG00000198786	MT-ND5	5.74189	5.28702	0.454878
ENSG00000179922	ZNF784	3.0592	2.60444	0.45476
ENSG00000158019	BABAM2	5.14303	4.68833	0.454697
ENSG00000145331	TRMT10A	3.49504	3.04059	0.454442
ENSG00000198841	KTI12	3.0393	2.58497	0.454333
ENSG00000104903	LYL1	4.87206	4.41823	0.453832
ENSG00000137817	PARP6	6.17014	5.71634	0.453795
ENSG00000197046	SIGLEC15	1.74001	1.28701	0.452999
ENSG00000156265	MAP3K7CL	3.0443	2.59149	0.452814
ENSG00000111321	LTBR	6.83571	6.38324	0.452468
ENSG00000155893	PXYLP1	2.54188	2.09115	0.450725
ENSG00000197608	ZNF841	4.40842	3.95774	0.450682
ENSG00000156966	B3GNT7	1.63787	1.18725	0.450617
ENSG00000078246	TULP3	3.25306	2.80287	0.450182
ENSG00000104814	MAP4K1	2.31244	1.86231	0.450136
ENSG00000184164	CRELD2	5.27118	4.82185	0.449327
ENSG00000183323	CCDC125	2.8236	2.37429	0.449314
ENSG00000170421	KRT8	1.39333	0.944047	0.449287
ENSG00000140365	COMMD4	5.70132	5.25247	0.448853
ENSG00000137720	C11orf1	2.45443	2.00587	0.448558
ENSG00000009790	TRAF3IP3	2.97267	2.52493	0.447742
ENSG00000061938	TNK2	4.05911	3.61151	0.447595
ENSG00000170873	MTSS1	8.21294	7.76574	0.447194
ENSG00000106733	NMRK1	4.33483	3.88796	0.446878
ENSG00000170412	GPRC5C	3.42392	2.97729	0.446636
ENSG00000134201	GSTM5	2.13632	1.69076	0.445563
ENSG00000171992	SYNPO	1.59762	1.1524	0.445217
ENSG00000240053	LY6G5B	1.59762	1.1524	0.445217
ENSG00000162241	SLC25A45	2.21825	1.77336	0.444888
ENSG00000181894	ZNF329	3.15476	2.71006	0.444701
ENSG00000105429	MEGF8	4.27866	3.834	0.444664
ENSG00000187608	ISG15	6.46819	6.02406	0.444129
ENSG00000237440	ZNF737	3.80004	3.35603	0.44401
ENSG00000112039	FANCE	2.18241	1.73854	0.443872
ENSG00000111653	ING4	3.76109	3.31722	0.443865
ENSG00000160563	MED27	4.6124	4.16862	0.443781
ENSG00000103995	CEP152	3.31229	2.86876	0.443527
ENSG00000136371	MTHFS	1.82382	1.38032	0.443494
ENSG00000277972	CISD3	4.88883	4.44547	0.443362
ENSG00000197253	TPSB2	2.43933	1.99608	0.443248
ENSG00000167693	NXN	1.34552	0.902706	0.442819
ENSG00000275004	ZNF280B	2.91924	2.47644	0.442797
ENSG00000143614	GATAD2B	6.62743	6.18467	0.442763
ENSG00000012779	ALOX5	6.18493	5.74221	0.442721
ENSG00000160392	C19orf47	4.0763	3.63379	0.442504
ENSG00000134198	TSPAN2	3.8693	3.427	0.442295
ENSG00000185513	L3MBTL1	2.01931	1.57711	0.442209
ENSG00000254415	SIGLEC14	4.47103	4.02911	0.441917
ENSG00000172197	MBOAT1	4.72567	4.2838	0.441875
ENSG00000179361	ARID3B	4.22242	3.7808	0.441624
ENSG00000196954	CASP4	6.54296	6.10147	0.441489
ENSG00000123810	B9D2	2.74594	2.30458	0.441355
ENSG00000125170	DOK4	1.61116	1.16993	0.441228
ENSG00000197077	KIAA1671	6.97347	6.53257	0.4409
ENSG00000143126	CELSR2	3.66047	3.2196	0.440879
ENSG00000168421	RHOH	5.25509	4.8149	0.440191
ENSG00000019169	MARCO	3.44676	3.00685	0.439909
ENSG00000166337	TAF10	3.19129	2.7514	0.439882
ENSG00000152348	ATG10	2.61091	2.17167	0.439236
ENSG00000151743	AMN1	3.88052	3.44151	0.439015
ENSG00000215126	ZNG1F	1.7885	1.34989	0.438609
ENSG00000161955	TNFSF13	5.4784	5.04012	0.438286
ENSG00000243943	ZNF512	4.0367	3.59863	0.438077
ENSG00000197119	SLC25A29	3.92186	3.48417	0.437687
ENSG00000116285	ERRFI1	4.48397	4.0482	0.435772
ENSG00000037757	MRI1	2.91924	2.48347	0.43577
ENSG00000105855	ITGB8	2.43172	1.99608	0.435637
ENSG00000221838	AP4M1	2.43172	1.99608	0.435637
ENSG00000155324	GRAMD2B	3.98823	3.55259	0.435636
ENSG00000155542	SETD9	3.74889	3.31328	0.435604
ENSG00000035664	DAPK2	1.80037	1.36519	0.435181
ENSG00000167797	CDK2AP2	4.67177	4.23675	0.435018
ENSG00000132376	INPP5K	5.69656	5.26169	0.43487
ENSG00000149016	TUT1	2.59736	2.16294	0.43442
ENSG00000184160	ADRA2C	4.20912	3.77508	0.434044
ENSG00000164330	EBF1	1.37757	0.944047	0.433526
ENSG00000107201	RIGI	7.11654	6.68323	0.433306
ENSG00000144535	DIS3L2	4.95405	4.52084	0.43321
ENSG00000143674	MAP3K21	3.27449	2.84167	0.432817
ENSG00000177225	GATD1	3.42392	2.99214	0.431778
ENSG00000160753	RUSC1	3.66373	3.23217	0.431561
ENSG00000125319	HROB	1.58395	1.1524	0.431547
ENSG00000135749	PCNX2	4.00371	3.5725	0.431212
ENSG00000123358	NR4A1	2.37728	1.94609	0.431194
ENSG00000108679	LGALS3BP	8.59967	8.1689	0.430768
ENSG00000185222	TCEAL9	3.28298	2.85257	0.430406
ENSG00000185359	HGS	5.92721	5.4969	0.430304
ENSG00000079974	RABL2B	3.48035	3.05009	0.430261
ENSG00000104714	ERICH1	3.83508	3.40496	0.430119
ENSG00000185507	IRF7	7.1094	6.67979	0.429604
ENSG00000197632	SERPINB2	12.2553	11.8263	0.429022
ENSG00000161267	BDH1	3.68949	3.26108	0.428409
ENSG00000004777	ARHGAP33	1.59762	1.16993	0.427687
ENSG00000152454	ZNF256	3.72106	3.29343	0.427628
ENSG00000166188	ZNF319	4.54521	4.11759	0.42762
ENSG00000175854	SWI5	1.9781	1.55058	0.427519
ENSG00000161714	PLCD3	3.0443	2.61727	0.427028
ENSG00000188130	MAPK12	2.11747	1.69076	0.426708
ENSG00000105639	JAK3	6.16728	5.74074	0.426534
ENSG00000286522	H3C2	4.78662	4.36023	0.426385
ENSG00000278259	MYO19	4.32459	3.89851	0.426085
ENSG00000198763	MT-ND2	5.25617	4.83014	0.426028
ENSG00000005206	SPPL2B	2.74594	2.32036	0.425571
ENSG00000105971	CAV2	1.54214	1.11669	0.425453
ENSG00000101447	FAM83D	1.54214	1.11669	0.425453
ENSG00000173597	SULT1B1	6.27009	5.84468	0.425412
ENSG00000101298	SNPH	1.72763	1.30299	0.424642
ENSG00000166532	RIMKLB	5.41997	4.99534	0.42463
ENSG00000102096	PIM2	4.96068	4.53613	0.424548
ENSG00000130940	CASZ1	3.16398	2.73971	0.424269
ENSG00000173083	HPSE	5.26262	4.83839	0.424233
ENSG00000105287	PRKD2	4.45985	4.0363	0.423548
ENSG00000101194	SLC17A9	3.55582	3.13287	0.422952
ENSG00000156853	ZNF689	4.77313	4.35066	0.422471
ENSG00000148057	IDNK	2.51331	2.09115	0.422161
ENSG00000173917	HOXB2	4.36712	3.94507	0.422048
ENSG00000214022	REPIN1	4.92317	4.50193	0.421237
ENSG00000121807	CCR2	5.06153	4.64041	0.421121
ENSG00000214530	STARD10	3.91914	3.49812	0.421022
ENSG00000134324	LPIN1	6.25884	5.83784	0.421002
ENSG00000273703	H2BC14	2.67678	2.25616	0.420622
ENSG00000177045	SIX5	1.80037	1.38032	0.420042
ENSG00000188191	PRKAR1B	1.95705	1.53714	0.419908
ENSG00000167595	PROSER3	3.24439	2.82517	0.419219
ENSG00000116922	C1orf109	3.30397	2.88477	0.4192
ENSG00000164970	FAM219A	3.71166	3.29343	0.41823
ENSG00000128228	SDF2L1	5.11716	4.69894	0.418225
ENSG00000160588	MPZL3	3.81181	3.39382	0.417998
ENSG00000067369	TP53BP1	4.99723	4.5794	0.417829
ENSG00000175591	P2RY2	3.78518	3.36747	0.417713
ENSG00000197448	GSTK1	5.12544	4.70797	0.417477
ENSG00000176222	ZNF404	2.35331	1.93587	0.417431
ENSG00000101460	MAP1LC3A	2.39304	1.97629	0.416754
ENSG00000125826	RBCK1	5.69656	5.27997	0.416593
ENSG00000253251	SHLD3	2.2789	1.86231	0.416591
ENSG00000154096	THY1	2.32071	1.9048	0.415904
ENSG00000064547	LPAR2	1.86961	1.45372	0.415886
ENSG00000025434	NR1H3	2.20044	1.78478	0.415658
ENSG00000181790	ADGRB1	1.70255	1.28701	0.415536
ENSG00000143369	ECM1	4.68303	4.26761	0.415424
ENSG00000176533	GNG7	2.89176	2.47644	0.415321
ENSG00000075702	WDR62	1.76446	1.34989	0.414571
ENSG00000137962	ARHGAP29	1.29608	0.881583	0.414494
ENSG00000111424	VDR	6.63615	6.22296	0.41319
ENSG00000074527	NTN4	1.65104	1.23799	0.413043
ENSG00000006283	CACNA1G	1.65104	1.23799	0.413043
ENSG00000197121	PGAP1	2.40864	1.99608	0.412558
ENSG00000143224	PPOX	2.67678	2.26435	0.412438
ENSG00000149534	MS4A2	1.71515	1.30299	0.412155
ENSG00000128011	LRFN1	2.93009	2.5181	0.411984
ENSG00000134690	CDCA8	2.8524	2.44078	0.411611
ENSG00000138134	STAMBPL1	1.98852	1.57711	0.411412
ENSG00000204316	MRPL38	1.77653	1.36519	0.411341
ENSG00000091947	TMEM101	4.56448	4.15328	0.411201
ENSG00000132434	LANCL2	4.41036	4.00001	0.410353
ENSG00000075643	MOCOS	1.31275	0.902706	0.410043
ENSG00000140983	RHOT2	5.04541	4.63569	0.409725
ENSG00000120885	CLU	6.82304	6.41345	0.409586
ENSG00000080298	RFX3	4.98558	4.57612	0.409462
ENSG00000148356	LRSAM1	4.36712	3.95774	0.409377
ENSG00000157227	MMP14	8.67272	8.2634	0.409317
ENSG00000146574	CCZ1B	4.28923	3.87999	0.40924
ENSG00000206535	LNP1	1.39333	0.984236	0.409098
ENSG00000196935	SRGAP1	3.36119	2.95218	0.409015
ENSG00000147119	CHST7	4.45422	4.04583	0.408398
ENSG00000171425	ZNF581	3.59383	3.18553	0.408303
ENSG00000176531	PHLDB3	2.89176	2.48347	0.408293
ENSG00000102962	CCL22	1.7885	1.38032	0.408172
ENSG00000063241	ISOC2	3.62754	3.2196	0.407942
ENSG00000198947	DMD	3.06905	2.66132	0.407726
ENSG00000081041	CXCL2	4.33687	3.92972	0.407157
ENSG00000100116	GCAT	2.39304	1.98622	0.406825
ENSG00000105697	HAMP	1.61116	1.20436	0.406795
ENSG00000174837	ADGRE1	4.72412	4.31762	0.406501
ENSG00000146281	PM20D2	4.64733	4.2409	0.406427
ENSG00000143363	PRUNE1	5.05287	4.64668	0.40619
ENSG00000130589	HELZ2	7.56638	7.16026	0.406122
ENSG00000080603	SRCAP	3.55232	3.14622	0.406101
ENSG00000176273	SLC35G1	2.67033	2.26435	0.405984
ENSG00000108733	PEX12	3.16857	2.763	0.405567
ENSG00000168010	ATG16L2	4.49314	4.08793	0.40521
ENSG00000185946	RNPC3	4.56274	4.15768	0.40506
ENSG00000171823	FBXL14	4.45798	4.05293	0.405046
ENSG00000179943	FIZ1	3.94075	3.53579	0.404964
ENSG00000004809	SLC22A16	3.73349	3.32897	0.404518
ENSG00000235453	SMIM27	1.91399	1.50987	0.404124
ENSG00000197013	ZNF429	2.51331	2.10944	0.403876
ENSG00000214827	MTCP1	1.55621	1.1524	0.403811
ENSG00000165702	GFI1B	1.55621	1.1524	0.403811
ENSG00000125967	NECAB3	2.73978	2.33598	0.403806
ENSG00000160446	ZDHHC12	5.23774	4.83427	0.403466
ENSG00000186132	C2orf76	2.80015	2.3968	0.403351
ENSG00000174007	CEP19	2.68321	2.28057	0.402635
ENSG00000119333	DYNC2I2	2.55595	2.15416	0.401788
ENSG00000134184	GSTM1	4.22462	3.82296	0.401665
ENSG00000175970	UNC119B	4.04171	3.64009	0.401617
ENSG00000140961	OSGIN1	4.85366	4.45265	0.401011
ENSG00000198792	TMEM184B	5.51488	5.11443	0.400455
ENSG00000133794	BMAL1	5.60054	5.20011	0.400436
ENSG00000235106	BRD3OS	3.62754	3.22799	0.399549
ENSG00000142632	ARHGEF19	2.97791	2.57842	0.39949
[truncated: 10,448 more rows]

## Sheet: LVtable shRUNX1vNTC
ensID	geneID	shRUNX1	NTC	logFC	P.Value	Adj.P.Value
[truncated: 11,503 more rows]

[truncated: 1 more sheets: LVtable shNFIXvNTC]
