# Supplementary material for: Gene regulatory network analysis predicts cooperating transcription factor regulons required for FLT3-ITD+ AML growth
Source: Cell Rep. Author manuscript; Available in PMC 2024 Feb 18. (PMC10874628; doi:10.1016/j.celrep.2023.113568)
Supplement: 8 [file NIHMS1954801-supplement-8.xlsx]

## Sheet: ITD-12 RNAseq Analysis
ITD-12 - CBFBi vs. DMSO - RNA-Seq analysis
ensID	geneID	CBFBi_logCounts	DMSO_logCounts	logFC	P.Value	Adj.P.Value
ENSG00000169429	CXCL8	10.028	7.75487	2.24833	1.1442e-05	0.0115263
ENSG00000121594	CD80	2.40713	0.508258	1.87767	0.000619379	0.0389012
ENSG00000081041	CXCL2	3.30815	1.48498	1.83976	0.000373694	0.0299334
ENSG00000163734	CXCL3	2.26045	0.552388	1.72329	0.000583629	0.0386649
ENSG00000271303	SRXN1	3.22205	1.56315	1.67695	0.000411868	0.0322893
ENSG00000138166	DUSP5	4.90949	3.27432	1.62554	0.000104106	0.0201515
ENSG00000255398	HCAR3	3.20818	1.61642	1.62261	0.000856471	0.046409
ENSG00000117525	F3	3.14087	1.58945	1.55847	0.000692519	0.0402759
ENSG00000162772	ATF3	3.13627	1.65154	1.48557	0.000818014	0.0445435
ENSG00000115919	KYNU	6.64386	5.34688	1.27487	0.000900359	0.0469461
ENSG00000123342	MMP19	6.86842	5.73402	1.13068	0.000233757	0.0253543
ENSG00000143622	RIT1	6.88882	5.7903	1.08606	0.000816156	0.0445435
ENSG00000120337	TNFSF18	1.1453	-2.86002	3.9961	0.000912378	0.0471282
ENSG00000170801	HTRA3	4.1596	1.02377	3.17633	2.50254e-05	0.0115263
ENSG00000163082	SGPP2	4.72492	1.56968	3.11123	2.00184e-05	0.0115263
ENSG00000145107	TM4SF19	2.46145	-0.42204	2.90003	6.00781e-05	0.0154094
ENSG00000241322	FBXW10B	2.41703	-0.431029	2.82916	5.46703e-05	0.0147349
ENSG00000151012	SLC7A11	9.01937	6.17267	2.8186	1.78648e-05	0.0115263
ENSG00000181019	NQO1	6.89877	4.1258	2.76482	1.38098e-06	0.0115263
ENSG00000275302	CCL4	4.71477	2.03326	2.66853	8.70864e-06	0.0115263
ENSG00000134531	EMP1	8.15487	5.48025	2.65035	1.28012e-05	0.0115263
ENSG00000136689	IL1RN	5.6598	2.97702	2.61369	0.000157616	0.0220542
ENSG00000276600	RAB7B	4.29245	1.70427	2.55763	3.37127e-05	0.0116861
ENSG00000140961	OSGIN1	5.22044	2.70915	2.54474	2.27296e-05	0.0115263
ENSG00000087842	PIR	3.72691	1.18636	2.53646	2.15654e-05	0.0115263
ENSG00000111729	CLEC4A	1.30464	-1.16699	2.47757	0.00110362	0.0515341
ENSG00000196611	MMP1	1.37138	-1.0098	2.37795	0.000258983	0.0267031
ENSG00000249992	TMEM158	3.47191	1.13458	2.34211	8.02802e-05	0.0174003
ENSG00000119714	GPR68	4.53249	2.2431	2.33477	0.000107675	0.0201735
ENSG00000197461	PDGFA	2.90338	0.571792	2.29695	0.000180581	0.0223317
ENSG00000169908	TM4SF1	2.51228	0.264807	2.26318	0.000801007	0.0440514
ENSG00000020577	SAMD4A	2.60127	0.317956	2.2501	0.000282365	0.0269945
ENSG00000182704	TSKU	1.16844	-1.06209	2.22971	0.000357996	0.0294128
ENSG00000026751	SLAMF7	3.39488	1.16688	2.21929	6.68661e-05	0.0164253
ENSG00000276070	CCL4L2	2.87321	0.641516	2.16506	0.00150301	0.059681
ENSG00000115657	ABCB6	1.21985	-0.906574	2.12775	0.000343818	0.0288692
ENSG00000118515	SGK1	8.42028	6.2834	2.11873	1.98669e-05	0.0115263
ENSG00000276085	CCL3L3	4.01919	1.87406	2.10776	0.000293536	0.0269945
ENSG00000187098	MITF	6.29695	4.16766	2.09955	2.74533e-05	0.0116861
ENSG00000120875	DUSP4	5.07567	3.02866	2.08177	7.99256e-05	0.0174003
ENSG00000165682	CLEC1B	0.912335	-1.14233	2.05514	0.000486867	0.0349949
ENSG00000122877	EGR2	5.48267	3.4137	2.0395	4.75568e-05	0.013834
ENSG00000147488	ST18	1.33896	-0.663861	1.99922	0.000378009	0.0300613
ENSG00000106366	SERPINE1	6.32323	4.36433	1.96309	1.10708e-05	0.0115263
ENSG00000136960	ENPP2	5.63267	3.68043	1.91921	7.37271e-05	0.01734
ENSG00000158457	TSPAN33	2.65568	0.743377	1.8909	0.000423416	0.0329609
ENSG00000147614	ATP6V0D2	1.3277	-0.477734	1.80792	0.000648352	0.0397804
ENSG00000111674	ENO2	4.03977	2.30488	1.8038	0.00257044	0.080124
ENSG00000150938	CRIM1	5.98528	4.17116	1.80224	3.33494e-05	0.0116861
ENSG00000125538	IL1B	5.32748	3.52459	1.77949	8.70482e-05	0.0178191
ENSG00000157827	FMNL2	2.941	1.15393	1.75665	0.000616356	0.0389012
ENSG00000185745	IFIT1	2.69176	0.940275	1.75532	0.00031948	0.0278688
ENSG00000158714	SLAMF8	7.21709	5.465	1.74025	3.22128e-05	0.0116861
ENSG00000179954	SSC5D	2.95918	1.26803	1.72568	0.00201363	0.0706625
ENSG00000198121	LPAR1	4.07091	2.30427	1.72525	0.000587779	0.0386649
ENSG00000065833	ME1	7.01481	5.29155	1.71431	2.38499e-05	0.0115263
ENSG00000105825	TFPI2	1.45926	-0.262417	1.69964	0.00176075	0.0644013
ENSG00000137819	PAQR5	3.46816	1.75209	1.68455	0.000695919	0.0402759
ENSG00000169224	GCSAML	4.68909	2.9742	1.66995	0.000713215	0.0408491
ENSG00000118200	CAMSAP2	4.51906	2.82738	1.66142	0.000344738	0.0288692
ENSG00000277632	CCL3	6.69805	5.04054	1.65637	2.38689e-05	0.0115263
ENSG00000111344	RASAL1	2.81546	1.14483	1.65531	0.000547005	0.037073
ENSG00000187134	AKR1C1	6.04004	4.39646	1.65495	4.4047e-05	0.0131593
ENSG00000074181	NOTCH3	6.34207	4.73929	1.65398	0.000897389	0.0469461
ENSG00000156535	CD109	6.26875	4.59039	1.64901	0.000126865	0.0205174
ENSG00000198431	TXNRD1	9.75612	8.11668	1.63245	7.3547e-06	0.0115263
ENSG00000134070	IRAK2	4.98331	3.36971	1.62103	9.38361e-05	0.0185226
ENSG00000134769	DTNA	1.67805	0.0564256	1.6196	0.00116556	0.051952
ENSG00000232810	TNF	4.01945	2.41915	1.60252	0.00018081	0.0223317
ENSG00000121769	FABP3	0.938653	-0.663861	1.59447	0.0023129	0.0753302
ENSG00000107130	NCS1	2.73793	1.15644	1.58894	0.000602154	0.0386649
ENSG00000157483	MYO1E	4.81746	3.22533	1.5879	0.000182125	0.0223317
ENSG00000136052	SLC41A2	4.81998	3.17801	1.5853	0.00144113	0.0579282
ENSG00000143819	EPHX1	6.24854	4.67207	1.58407	5.47785e-05	0.0147349
ENSG00000041353	RAB27B	3.00619	1.40372	1.58213	0.000662937	0.0399715
ENSG00000112149	CD83	5.67264	4.10151	1.57601	6.13366e-05	0.0154094
ENSG00000166886	NAB2	5.65443	4.10182	1.57456	0.000129329	0.0205174
ENSG00000102780	DGKH	6.47273	4.8853	1.56267	0.000157145	0.0220542
ENSG00000152465	NMT2	5.30678	3.76434	1.55831	0.000112463	0.0205174
ENSG00000134780	DAGLA	4.30187	2.77891	1.54601	0.000325229	0.0278688
ENSG00000023445	BIRC3	6.60311	5.02373	1.53889	0.00100767	0.0487995
ENSG00000175445	LPL	4.72731	3.13585	1.53291	0.00219609	0.0743471
ENSG00000184371	CSF1	5.06426	3.52678	1.52605	0.000155528	0.0220542
ENSG00000031081	ARHGAP31	7.21981	5.68873	1.52572	3.58159e-05	0.0116861
ENSG00000178175	ZNF366	2.56065	1.02076	1.52037	0.00122464	0.0535067
ENSG00000178104	PDE4DIP	6.72104	5.20194	1.5173	3.84027e-05	0.0121287
ENSG00000273604	EPOP	2.06982	0.536006	1.5114	0.0020363	0.071007
ENSG00000168994	PXDC1	3.42947	1.9006	1.50899	0.000597586	0.0386649
ENSG00000105976	MET	3.62999	2.12097	1.48681	0.000664133	0.0399715
ENSG00000130513	GDF15	2.81719	1.37987	1.45849	0.00194415	0.0691777
ENSG00000139974	SLC38A6	5.08318	3.5784	1.45026	0.00172453	0.0633319
ENSG00000147883	CDKN2B	1.97515	0.566139	1.43215	0.00230951	0.0753302
ENSG00000042286	AIFM2	4.07565	2.65841	1.43084	0.000453341	0.033689
ENSG00000181649	PHLDA2	2.27481	0.850439	1.4128	0.00177112	0.0644013
ENSG00000197860	SGTB	6.15865	4.69609	1.41134	0.00194629	0.0691777
ENSG00000100320	RBFOX2	1.93465	0.533635	1.40615	0.00168416	0.0626823
ENSG00000119922	IFIT2	3.84259	2.4161	1.39783	0.00136815	0.0564311
ENSG00000136999	CCN3	1.07434	-0.314362	1.39253	0.00288827	0.0849119
ENSG00000181045	SLC26A11	5.14719	3.77784	1.3912	0.000302816	0.0269945
ENSG00000131981	LGALS3	8.46596	7.05984	1.38816	0.000172373	0.0223317
ENSG00000110002	VWA5A	7.75583	6.36479	1.3875	4.39554e-05	0.0131593
ENSG00000106853	PTGR1	5.57974	4.20669	1.37933	0.000152446	0.0220542
ENSG00000140749	IGSF6	8.06705	6.67392	1.37642	0.000197188	0.0236721
ENSG00000103855	CD276	5.73618	4.39472	1.35265	0.000199159	0.0236721
ENSG00000163735	CXCL5	3.41627	2.03207	1.34749	0.00343873	0.0940883
ENSG00000074410	CA12	3.34735	1.99122	1.33946	0.00110575	0.0515341
ENSG00000138670	RASGEF1B	5.70682	4.35237	1.33173	0.000321866	0.0278688
ENSG00000160213	CSTB	8.03841	6.70155	1.32608	0.000123695	0.0205174
ENSG00000013583	HEBP1	5.90944	4.62406	1.32208	0.000922986	0.0473791
ENSG00000146070	PLA2G7	8.00759	6.67185	1.31422	0.000665347	0.0399715
ENSG00000221968	FADS3	2.85406	1.56315	1.30752	0.00208885	0.0721568
ENSG00000170500	LONRF2	2.48297	1.18924	1.30066	0.00299144	0.086791
ENSG00000123240	OPTN	5.93804	4.65522	1.29941	0.000268142	0.0267031
ENSG00000140479	PCSK6	5.59931	4.30038	1.29783	0.000213804	0.0248778
ENSG00000173706	HEG1	4.05394	2.73957	1.297	0.00109258	0.0513933
ENSG00000147650	LRP12	5.22703	3.92563	1.29356	0.000262729	0.0267031
ENSG00000145685	LHFPL2	8.29772	6.99042	1.29256	0.000168625	0.0223317
ENSG00000138678	GPAT3	5.26144	3.96129	1.28821	0.000294864	0.0269945
ENSG00000259207	ITGB3	3.64934	2.38138	1.27514	0.000911204	0.0471282
ENSG00000111846	GCNT2	3.89809	2.59626	1.2738	0.00150633	0.059681
ENSG00000157150	TIMP4	7.47199	6.20689	1.2627	0.000129091	0.0205174
ENSG00000023909	GCLM	6.95819	5.68062	1.26168	0.00060485	0.0386649
ENSG00000122641	INHBA	3.71736	2.44528	1.26036	0.000964882	0.0476152
ENSG00000185800	DMWD	4.28785	3.03758	1.25658	0.000871275	0.0469461
ENSG00000105499	PLA2G4C	3.33619	2.09554	1.25631	0.00260367	0.0805365
ENSG00000115525	ST3GAL5	5.37894	4.12643	1.25591	0.000282557	0.0269945
ENSG00000167996	FTH1	12.4801	11.2323	1.25289	1.41197e-05	0.0115263
ENSG00000056558	TRAF1	4.64775	3.40226	1.25147	0.00045063	0.033689
ENSG00000140678	ITGAX	8.51933	7.28749	1.25015	0.000289814	0.0269945
ENSG00000115594	IL1R1	8.6851	7.42705	1.24877	7.84585e-05	0.0174003
ENSG00000113369	ARRDC3	7.36777	6.09983	1.2482	0.000927383	0.0473791
ENSG00000197747	S100A10	6.72443	5.47056	1.24098	0.000353655	0.0293933
ENSG00000132334	PTPRE	8.8221	7.58368	1.23574	5.06268e-05	0.0143494
ENSG00000121797	CCRL2	5.78863	4.53804	1.2312	0.000432046	0.0331655
ENSG00000108932	SLC16A6	5.8863	4.61775	1.22598	0.00213003	0.0731221
ENSG00000115165	CYTIP	6.66892	5.45116	1.21806	0.000248058	0.0258682
ENSG00000172243	CLEC7A	7.16133	5.92712	1.20982	0.00279261	0.0840549
ENSG00000170425	ADORA2B	3.94098	2.72696	1.2097	0.000899731	0.0469461
ENSG00000092964	DPYSL2	6.85075	5.63817	1.20404	0.000267961	0.0267031
ENSG00000070961	ATP2B1	8.26723	7.05863	1.19876	0.000139042	0.0209375
ENSG00000026508	CD44	10.4238	9.2173	1.19258	0.000221764	0.0253543
ENSG00000183578	TNFAIP8L3	2.4619	1.2706	1.19178	0.00359548	0.096467
ENSG00000168386	FILIP1L	3.59	2.37142	1.18846	0.00337485	0.0935433
ENSG00000198270	TMEM116	3.05066	1.85435	1.18287	0.00346627	0.0946078
ENSG00000115828	QPCT	5.13635	3.91423	1.18053	0.00229869	0.0753302
ENSG00000162616	DNAJB4	4.93391	3.73585	1.16862	0.00133714	0.0553588
ENSG00000163171	CDC42EP3	7.33306	6.15093	1.16648	0.000717976	0.0409098
ENSG00000066697	MSANTD3	4.39106	3.1974	1.16456	0.0018316	0.0661328
ENSG00000147872	PLIN2	9.78164	8.65125	1.13876	9.30006e-05	0.0185226
ENSG00000085733	CTTN	4.8125	3.68626	1.13804	0.000750662	0.0421209
ENSG00000140450	ARRDC4	7.06228	5.92388	1.13339	0.000242488	0.0257736
ENSG00000161011	SQSTM1	10.2489	9.14274	1.12612	0.00101095	0.0487995
ENSG00000157870	PRXL2B	4.42829	3.33742	1.11987	0.00222898	0.0748156
ENSG00000198363	ASPH	7.61386	6.48669	1.11696	0.000341884	0.0288692
ENSG00000142173	COL6A2	6.03722	4.95003	1.10695	0.00112749	0.0515341
ENSG00000010278	CD9	6.23596	5.12865	1.10402	0.000364334	0.0296128
ENSG00000197635	DPP4	4.04538	2.90976	1.10287	0.00354966	0.0959363
ENSG00000147535	PLPP5	3.7384	2.60853	1.10091	0.00366206	0.0969058
ENSG00000143067	ZNF697	3.70734	2.6037	1.09841	0.00356923	0.0959958
ENSG00000099139	PCSK5	3.77141	2.67812	1.09495	0.0016968	0.0629411
ENSG00000105835	NAMPT	9.21183	8.09844	1.09382	0.000618409	0.0389012
ENSG00000077150	NFKB2	6.3844	5.31286	1.08966	0.00196325	0.069557
ENSG00000100292	HMOX1	6.58384	5.50714	1.08488	0.000484043	0.0349949
ENSG00000197122	SRC	5.94867	4.88972	1.0825	0.00144977	0.0580643
ENSG00000100439	ABHD4	5.08787	4.00376	1.07976	0.000723511	0.0410138
ENSG00000130827	PLXNA3	4.29031	3.23698	1.07966	0.00249093	0.0786707
ENSG00000115170	ACVR1	5.60044	4.51775	1.07957	0.000524596	0.036243
ENSG00000149289	ZC3H12C	6.29555	5.19434	1.07592	0.00274634	0.0831728
ENSG00000131389	SLC6A6	8.64991	7.59858	1.05635	0.000162125	0.0223168
ENSG00000166289	PLEKHF1	3.04044	1.98807	1.05613	0.00337467	0.0935433
ENSG00000198586	TLK1	8.20714	7.13376	1.05223	0.00133399	0.0553588
ENSG00000167077	MEI1	3.49175	2.45536	1.05134	0.00313768	0.0905586
ENSG00000106665	CLIP2	5.7405	4.71536	1.04917	0.00166957	0.0624714
ENSG00000143079	CTTNBP2NL	5.20196	4.12145	1.0491	0.00232567	0.0753302
ENSG00000169439	SDC2	4.76132	3.69449	1.0474	0.00164238	0.0617513
ENSG00000112137	PHACTR1	5.56759	4.52037	1.04394	0.00138496	0.0567012
ENSG00000104687	GSR	9.32499	8.29029	1.03903	0.00011671	0.0205174
ENSG00000135218	CD36	8.40099	7.34181	1.0375	0.00131076	0.0553588
ENSG00000186088	GSAP	5.09355	4.02342	1.03735	0.00269953	0.0822054
ENSG00000163823	CCR1	7.57719	6.53263	1.03714	0.000454103	0.033689
ENSG00000061676	NCKAP1	4.47928	3.45041	1.02613	0.00139028	0.0567091
ENSG00000142156	COL6A1	6.85477	5.84325	1.02423	0.00160924	0.0615519
ENSG00000118785	SPP1	9.93416	8.90433	1.02371	0.000129041	0.0205174
ENSG00000182718	ANXA2	9.13057	8.11889	1.01036	0.000129928	0.0205174
ENSG00000171236	LRG1	6.17254	7.80885	-1.61821	8.54661e-05	0.0178191
ENSG00000182885	ADGRG3	5.39408	7.04813	-1.63261	0.000227675	0.0253543
ENSG00000100427	MLC1	3.45321	5.14159	-1.66425	0.00027991	0.0269945
ENSG00000102996	MMP15	4.13993	5.17981	-1.01982	0.00295203	0.0862398
ENSG00000179041	RRS1	3.26594	4.34016	-1.04923	0.00284892	0.0842032
ENSG00000133317	LGALS12	4.65429	5.71501	-1.04974	0.00126346	0.0539238
ENSG00000153574	RPIA	4.57397	5.64147	-1.05481	0.00229558	0.0753302
ENSG00000158470	B4GALT5	7.64959	8.71508	-1.06385	0.00011907	0.0205174
ENSG00000088992	TESC	5.01343	6.11836	-1.08936	0.00187612	0.0671151
ENSG00000119866	BCL11A	4.19749	5.27896	-1.09265	0.000958109	0.047493
ENSG00000155659	VSIG4	6.47282	7.56574	-1.09287	0.000183841	0.0223317
ENSG00000159307	SCUBE1	3.58502	4.70815	-1.09417	0.00353087	0.0956624
ENSG00000171049	FPR2	5.83437	6.92759	-1.09807	0.000302645	0.0269945
ENSG00000068831	RASGRP2	4.8806	5.99975	-1.09964	0.00331641	0.0930447
ENSG00000125810	CD93	6.49681	7.60706	-1.10247	0.000236077	0.0253543
ENSG00000164236	ANKRD33B	6.14763	7.26247	-1.10326	0.000438192	0.0333171
ENSG00000115306	SPTBN1	7.7701	8.89196	-1.11008	0.000286313	0.0269945
ENSG00000138640	FAM13A	3.46881	4.60549	-1.12133	0.00158927	0.061426
ENSG00000186652	PRG2	3.44144	4.53989	-1.13099	0.00356638	0.0959958
ENSG00000136997	MYC	7.14757	8.28821	-1.13163	0.000181919	0.0223317
ENSG00000103196	CRISPLD2	5.45102	6.59662	-1.13661	0.000440048	0.0333171
ENSG00000049323	LTBP1	4.87556	6.0138	-1.13775	0.000513789	0.0359143
ENSG00000115607	IL18RAP	1.63013	2.75791	-1.14038	0.00331202	0.0930447
ENSG00000143546	S100A8	10.1108	11.2675	-1.15453	2.41424e-05	0.0115263
ENSG00000163235	TGFA	3.52951	4.66874	-1.15663	0.00103697	0.0494082
ENSG00000138772	ANXA3	6.12068	7.3	-1.17917	0.000142058	0.0209375
ENSG00000134460	IL2RA	6.25693	7.43909	-1.17928	0.000135203	0.0207574
ENSG00000161905	ALOX15	4.58571	5.79542	-1.19762	0.000673764	0.0401029
ENSG00000172893	DHCR7	4.88146	6.09699	-1.21052	0.000234846	0.0253543
ENSG00000163220	S100A9	10.2061	11.4254	-1.21261	3.59441e-05	0.0116861
ENSG00000213903	LTB4R	4.13045	5.37316	-1.22493	0.00131263	0.0553588
ENSG00000092067	CEBPE	5.31571	6.56907	-1.22843	0.00265004	0.0813709
ENSG00000123405	NFE2	5.58825	6.8393	-1.23523	0.000534975	0.0365038
ENSG00000167536	DHRS13	2.69876	3.97325	-1.23855	0.00248748	0.0786707
ENSG00000100448	CTSG	5.89236	7.15285	-1.24665	0.000323997	0.0278688
ENSG00000133561	GIMAP6	1.69742	2.97028	-1.25857	0.00206416	0.0715275
ENSG00000129951	PLPPR3	3.41004	4.70824	-1.26366	0.00214278	0.073332
ENSG00000133246	PRAM1	5.45133	6.74135	-1.26676	0.00164042	0.0617513
ENSG00000152766	ANKRD22	2.3754	3.62483	-1.26686	0.00114443	0.051824
ENSG00000257017	HP	5.72359	6.99541	-1.26715	0.000115599	0.0205174
ENSG00000165633	VSTM4	1.58167	2.8787	-1.26855	0.00330861	0.0930447
ENSG00000079385	CEACAM1	5.46669	6.73925	-1.28241	0.000263521	0.0267031
ENSG00000137642	SORL1	8.3565	9.65561	-1.29496	2.93881e-05	0.0116861
ENSG00000117115	PADI2	6.4516	7.76358	-1.29846	0.000164166	0.0223168
ENSG00000121807	CCR2	3.41936	4.73509	-1.31108	0.000291302	0.0269945
ENSG00000142583	SLC2A5	1.76644	3.10788	-1.32175	0.00171327	0.0632033
ENSG00000055118	KCNH2	1.09225	2.43981	-1.33298	0.00331584	0.0930447
ENSG00000178789	CD300LB	1.04082	2.37309	-1.33775	0.00163922	0.0617513
ENSG00000151948	GLT1D1	2.21895	3.55952	-1.34116	0.0014354	0.0579086
ENSG00000079435	LIPE	1.69209	3.05572	-1.34552	0.0016185	0.0616927
ENSG00000182240	BACE2	1.89861	3.2704	-1.36104	0.00132884	0.0553588
ENSG00000204681	GABBR1	3.74	5.12439	-1.37713	0.000236249	0.0253543
ENSG00000133169	BEX1	2.94562	4.33919	-1.3792	0.000427677	0.0330597
ENSG00000124019	FAM124B	1.18678	2.5639	-1.38718	0.00155725	0.0608264
ENSG00000073737	DHRS9	3.97029	5.36929	-1.39041	0.00017848	0.0223317
ENSG00000203747	FCGR3A	4.34387	5.73496	-1.40188	0.000247747	0.0258682
ENSG00000038427	VCAN	5.59477	7.00672	-1.40809	5.59857e-05	0.0147349
ENSG00000213203	GIMAP1	0.637839	2.07705	-1.41091	0.00340965	0.0938828
ENSG00000169710	FASN	6.72671	8.1893	-1.42889	0.00158544	0.061426
ENSG00000005381	MPO	11.3401	12.8002	-1.44667	8.00252e-05	0.0174003
ENSG00000146122	DAAM2	4.97432	6.43843	-1.44885	0.000312427	0.0276285
ENSG00000157303	SUSD3	0.916109	2.40394	-1.4746	0.00226863	0.0753302
ENSG00000197561	ELANE	9.02538	10.5229	-1.4748	0.000568841	0.0381089
ENSG00000121053	EPX	7.54752	9.04456	-1.48024	0.000140629	0.0209375
ENSG00000196684	HSH2D	2.49075	3.96644	-1.4853	0.000367808	0.029677
ENSG00000145287	PLAC8	6.95283	8.43872	-1.49153	2.43246e-05	0.0115263
ENSG00000278619	MRM1	1.44116	2.97994	-1.49504	0.00313431	0.0905586
ENSG00000137801	THBS1	11.0493	12.5536	-1.49577	1.43359e-05	0.0115263
ENSG00000157445	CACNA2D3	0.916109	2.40607	-1.49739	0.000881122	0.0469461
ENSG00000160883	HK3	4.87657	6.43729	-1.52804	0.00350441	0.0951788
ENSG00000181350	LRRC75A	-0.0405191	1.50903	-1.53081	0.00322088	0.0919007
ENSG00000163803	PLB1	3.16999	4.71669	-1.53399	0.000165549	0.0223168
ENSG00000019169	MARCO	2.27771	3.85448	-1.53635	0.0012458	0.053584
ENSG00000086548	CEACAM6	7.59293	9.12216	-1.54454	0.000271325	0.0267788
ENSG00000125968	ID1	1.98889	3.60893	-1.5643	0.00340175	0.0938828
ENSG00000182557	SPNS3	3.53228	5.17309	-1.6079	0.00100813	0.0487995
ENSG00000065618	COL17A1	2.12794	3.72884	-1.60984	0.00023555	0.0253543
ENSG00000126262	FFAR2	0.417206	2.08622	-1.6561	0.000890112	0.0469461
ENSG00000188404	SELL	1.91159	3.59427	-1.66088	0.000601517	0.0386649
ENSG00000184292	TACSTD2	2.46842	4.18724	-1.71286	0.000105734	0.0201515
ENSG00000189068	VSTM1	2.75615	4.49891	-1.72429	0.000170318	0.0223317
ENSG00000183018	SPNS2	0.443049	2.18774	-1.72705	0.00280681	0.0840549
ENSG00000163959	SLC51A	0.0739611	1.86211	-1.75051	0.00232465	0.0753302
ENSG00000196415	PRTN3	8.33292	10.1711	-1.82285	3.12773e-05	0.0116861
ENSG00000159496	RGL4	2.35439	4.22986	-1.85514	0.00013479	0.0207574
ENSG00000239839	DEFA3	2.22326	4.14287	-1.85727	0.00154885	0.0607128
ENSG00000214456	PLIN5	1.17241	3.08128	-1.85911	0.00197162	0.0696303
ENSG00000152760	DYNLT5	0.204554	2.06251	-1.87113	0.000480433	0.0349949
ENSG00000016391	CHDH	-0.0440726	1.89774	-1.90399	0.00120227	0.0529478
ENSG00000181631	P2RY13	2.57212	4.44991	-1.93244	0.000766563	0.0427959
ENSG00000141744	PNMT	0.868791	2.85727	-1.96266	0.00030035	0.0269945
ENSG00000156575	PRG3	-0.216255	1.83565	-2.01587	0.000942383	0.047493
ENSG00000178342	KCNG2	1.79166	3.88183	-2.01965	0.00184267	0.0661328
ENSG00000167676	PLIN4	-0.0405191	2.2336	-2.20632	0.00296464	0.0862398
ENSG00000272636	DOC2B	0.0398997	2.31006	-2.25896	0.000123051	0.0205174
ENSG00000161929	SCIMP	0.52952	2.81039	-2.30355	0.000298786	0.0269945
ENSG00000004468	CD38	2.55582	4.8807	-2.33951	1.79823e-05	0.0115263
ENSG00000108950	FAM20A	0.245434	2.96078	-2.68241	8.28107e-05	0.0176036
ENSG00000173597	SULT1B1	2.03861	4.75752	-2.74879	3.45733e-05	0.0116861
ENSG00000158473	CD1D	0.322984	3.14105	-2.80957	1.96622e-05	0.0115263
ENSG00000164821	DEFA4	0.381902	3.21944	-2.81958	2.32255e-05	0.0115263
ENSG00000118113	MMP8	1.06086	4.10809	-3.07713	1.35998e-05	0.0115263
ENSG00000133800	LYVE1	-0.542294	2.62402	-3.17313	3.39148e-05	0.0116861
ENSG00000102837	OLFM4	-1.01784	2.37318	-3.41239	2.25411e-05	0.0115263
ENSG00000187116	LILRA5	0.927932	4.6492	-3.6848	8.47464e-06	0.0115263
ENSG00000162496	DHRS3	-1.48428	2.47148	-3.8993	7.20118e-05	0.0173048
ENSG00000165272	AQP3	1.12469	0.0064112	1.08533	0.0246598	0.231794
ENSG00000118503	TNFAIP3	6.72677	5.75904	0.967156	0.000584475	0.0386649
ENSG00000124731	TREM1	5.36072	4.40639	0.964233	0.00125948	0.0539238
ENSG00000160789	LMNA	8.8131	7.8857	0.96257	0.00875077	0.147045
ENSG00000137331	IER3	6.71663	5.786	0.93754	0.00102611	0.0491866
ENSG00000137462	TLR2	8.41982	7.48052	0.924012	0.00108238	0.0513502
ENSG00000139318	DUSP6	7.61841	6.70542	0.902411	0.00132374	0.0553588
ENSG00000124762	CDKN1A	8.28437	7.39307	0.898357	0.00053074	0.0364398
ENSG00000171860	C3AR1	7.80416	6.91702	0.876809	0.00117575	0.051987
ENSG00000067082	KLF6	8.25057	7.38424	0.864464	0.000605123	0.0386649
ENSG00000169508	GPR183	6.6421	5.75335	0.860997	0.0247776	0.232112
ENSG00000185022	MAFF	3.6112	2.82772	0.823559	0.02614	0.237535
ENSG00000152689	RASGRP3	4.44653	3.59988	0.820247	0.00872265	0.147045
ENSG00000008394	MGST1	7.36091	6.53191	0.796934	0.0320696	0.262363
ENSG00000101384	JAG1	6.69957	5.96151	0.745036	0.00362286	0.0966166
ENSG00000163376	KBTBD8	5.01612	4.24502	0.728198	0.0262555	0.237535
ENSG00000143507	DUSP10	5.9622	5.22909	0.722666	0.00566678	0.122584
ENSG00000185883	ATP6V0C	2.93058	2.19904	0.721938	0.0265741	0.238627
ENSG00000196083	IL1RAP	8.83524	8.10371	0.703454	0.0187549	0.205264
ENSG00000011422	PLAUR	6.99529	6.31581	0.695233	0.0118655	0.173055
ENSG00000026025	VIM	11.2993	10.6332	0.669251	0.000713042	0.0408491
ENSG00000106546	AHR	6.55523	5.88794	0.653856	0.0140969	0.185298
ENSG00000155090	KLF10	6.2052	5.55274	0.644182	0.00894755	0.149405
ENSG00000100906	NFKBIA	8.19206	7.6127	0.595289	0.0121702	0.174261
ENSG00000155368	DBI	7.87513	7.28279	0.574749	0.0177565	0.200082
ENSG00000163659	TIPARP	7.34434	6.75443	0.568847	0.0344664	0.268683
ENSG00000152207	CYSLTR2	3.87321	3.32096	0.557508	0.0326478	0.262929
ENSG00000164733	CTSB	11.0529	10.5035	0.555858	0.00362728	0.0966166
ENSG00000128641	MYO1B	3.05656	2.50119	0.555273	0.0592157	0.339684
ENSG00000123091	RNF11	5.98567	5.40732	0.553687	0.0685272	0.36123
ENSG00000111252	SH2B3	6.88731	6.32941	0.55322	0.0112741	0.169004
ENSG00000163874	ZC3H12A	4.10037	3.59967	0.55112	0.0972168	0.41569
ENSG00000139289	PHLDA1	5.18064	4.63687	0.52546	0.0351599	0.270552
ENSG00000163661	PTX3	3.94368	3.45616	0.494366	0.0631873	0.348986
ENSG00000164823	OSGIN2	6.36602	5.85721	0.491571	0.0667158	0.357872
ENSG00000099998	GGT5	4.15819	3.72286	0.458311	0.0769465	0.378871
ENSG00000173276	ZBTB21	4.84863	4.36063	0.451655	0.102763	0.425286
ENSG00000081320	STK17B	8.74755	8.27774	0.447819	0.0633958	0.349519
ENSG00000121350	PYROXD1	5.32674	4.85523	0.428745	0.180799	0.520006
ENSG00000068697	LAPTM4A	6.60992	6.16901	0.419963	0.134785	0.4703
ENSG00000188215	DCUN1D3	6.49993	6.07779	0.416969	0.0424186	0.290806
ENSG00000111647	UHRF1BP1L	6.88546	6.458	0.411372	0.0821035	0.389516
ENSG00000186395	KRT10	3.20754	2.7343	0.404357	0.327257	0.644725
ENSG00000119801	YPEL5	7.11424	6.70052	0.399678	0.0682557	0.361022
ENSG00000175348	TMEM9B	5.84167	5.44351	0.374626	0.18529	0.523874
ENSG00000119950	MXI1	6.38171	6.01003	0.350846	0.212037	0.549944
ENSG00000109861	CTSC	9.92572	9.56784	0.347729	0.060826	0.342973
ENSG00000083937	CHMP2B	6.03586	5.68322	0.335399	0.184283	0.52344
ENSG00000253251	SHLD3	1.92674	1.51362	0.332442	0.521609	0.779171
ENSG00000136867	SLC31A2	6.13261	5.80505	0.325798	0.0897845	0.403258
ENSG00000143514	TP53BP2	6.68319	6.40036	0.276886	0.136695	0.472331
ENSG00000179833	SERTAD2	6.5867	6.30736	0.26558	0.228958	0.568002
ENSG00000184007	PTP4A2	8.62085	8.35709	0.247731	0.201995	0.539596
ENSG00000122025	FLT3	6.9191	6.66527	0.24541	0.184695	0.523874
ENSG00000143384	MCL1	9.16591	8.92327	0.241381	0.107002	0.431184
ENSG00000170881	RNF139	5.84232	5.59999	0.22125	0.407996	0.699874
ENSG00000174574	AKIRIN1	6.35294	6.13952	0.204371	0.299983	0.627321
ENSG00000165943	MOAP1	4.74462	4.55725	0.197906	0.333383	0.648234
ENSG00000153037	SRP19	4.27684	4.05103	0.193975	0.438022	0.722469
ENSG00000185262	UBALD2	6.56949	6.3943	0.188133	0.369965	0.676539
ENSG00000165030	NFIL3	5.69166	5.49846	0.186611	0.332009	0.648234
ENSG00000135046	ANXA1	9.32036	9.13293	0.186261	0.188421	0.526045
ENSG00000123146	ADGRE5	8.41639	8.24858	0.182907	0.320476	0.638641
ENSG00000183283	DAZAP2	8.78869	8.58718	0.17747	0.457754	0.73504
ENSG00000185896	LAMP1	9.8284	9.6569	0.176217	0.218125	0.556668
ENSG00000131236	CAP1	9.70274	9.52506	0.173732	0.222521	0.560945
ENSG00000156675	RAB11FIP1	8.18958	8.02749	0.173463	0.305808	0.630063
ENSG00000215717	TMEM167B	5.62413	5.43449	0.171501	0.471926	0.744243
ENSG00000102760	RGCC	6.4939	6.32619	0.168623	0.324352	0.642271
ENSG00000108679	LGALS3BP	2.79805	2.67678	0.16527	0.63592	0.836382
ENSG00000147443	DOK2	5.29878	5.16272	0.164877	0.548882	0.794045
ENSG00000204161	TMEM273	6.16849	6.01978	0.15167	0.387627	0.688021
ENSG00000127774	EMC6	3.75818	3.62296	0.142295	0.515452	0.776033
ENSG00000149657	LSM14B	5.69073	5.56201	0.137229	0.479314	0.750578
ENSG00000144655	CSRNP1	5.0877	4.97864	0.136646	0.583386	0.811142
ENSG00000198833	UBE2J1	7.69521	7.53819	0.132155	0.56267	0.801205
ENSG00000143761	ARF1	8.62222	8.50202	0.124569	0.392829	0.691895
ENSG00000173917	HOXB2	3.21517	3.09208	0.0977507	0.705024	0.871521
ENSG00000120705	ETF1	8.03771	7.9436	0.0932468	0.523341	0.780874
ENSG00000215251	FASTKD5	5.88548	5.78858	0.0917978	0.611015	0.82391
ENSG00000126524	SBDS	5.27219	5.1758	0.0866274	0.655274	0.846192
ENSG00000011600	TYROBP	8.03216	7.96517	0.0651385	0.65456	0.846192
ENSG00000172667	ZMAT3	6.44029	6.36765	0.0497785	0.848099	0.940247
ENSG00000132819	RBM38	5.0132	4.97225	0.0479935	0.79911	0.91749
ENSG00000105383	CD33	5.7187	5.66804	0.0478596	0.789175	0.912037
ENSG00000163421	PROK2	3.71669	3.6456	0.0459899	0.847098	0.939928
ENSG00000164877	MICALL2	4.29963	4.31487	0.0260592	0.922351	0.971303
ENSG00000245848	CEBPA	6.81493	6.8243	0.0126577	0.956964	0.984432
ENSG00000134107	BHLHE40	7.5792	7.57888	0.00913017	0.955043	0.984242
ENSG00000102897	LYRM1	5.27552	5.25675	0.00547382	0.980724	0.995219
ENSG00000143751	SDE2	5.50918	5.50604	0.00342098	0.9845	0.995644
ENSG00000276045	ORAI1	5.4553	5.46674	-0.000660569	0.997363	0.99886
ENSG00000163932	PRKCD	7.60967	7.62442	-0.00192973	0.991047	0.998103
ENSG00000164023	SGMS2	2.30002	2.28932	-0.00371885	0.990309	0.998103
ENSG00000233276	GPX1	8.38205	8.40944	-0.00911911	0.962613	0.986439
ENSG00000136158	SPRY2	2.62199	2.65779	-0.0142487	0.95739	0.984524
ENSG00000173334	TRIB1	6.61101	6.63045	-0.0212869	0.897271	0.960763
ENSG00000132388	UBE2G1	6.7377	6.74839	-0.0275572	0.896394	0.960713
ENSG00000120093	HOXB3	3.94875	3.97971	-0.0389416	0.856458	0.944556
ENSG00000256235	SMIM3	5.95919	6.00796	-0.0466754	0.785189	0.910276
ENSG00000091317	CMTM6	8.25944	8.29825	-0.0522552	0.762051	0.899491
ENSG00000075426	FOSL2	7.12553	7.21214	-0.0673939	0.752117	0.894738
ENSG00000196449	YRDC	4.04777	4.14062	-0.0736242	0.73606	0.886996
ENSG00000113070	HBEGF	3.39278	3.50011	-0.0798848	0.766628	0.901521
ENSG00000091527	CDV3	8.38254	8.45833	-0.0848979	0.587486	0.813997
ENSG00000122644	ARL4A	5.64796	5.73281	-0.0925155	0.626802	0.832801
ENSG00000060558	GNA15	7.46969	7.58513	-0.0974298	0.622672	0.830079
ENSG00000179094	PER1	6.12279	6.23468	-0.100057	0.617507	0.827385
ENSG00000136950	ARPC5L	4.68672	4.82063	-0.110454	0.628913	0.833935
ENSG00000112576	CCND3	7.279	7.41028	-0.125003	0.439335	0.723189
ENSG00000070495	JMJD6	5.84906	6.00174	-0.137869	0.539242	0.788986
ENSG00000090520	DNAJB11	6.49403	6.63	-0.139036	0.409955	0.701601
ENSG00000152804	HHEX	5.01739	5.16698	-0.155872	0.41926	0.708019
ENSG00000108582	CPD	9.43001	9.58137	-0.159415	0.310112	0.633131
ENSG00000171314	PGAM1	7.02451	7.1792	-0.161054	0.337859	0.650967
ENSG00000164758	MED30	3.60568	3.74446	-0.162395	0.49792	0.765326
ENSG00000141582	CBX4	5.51328	5.69206	-0.169439	0.404088	0.698263
ENSG00000172340	SUCLG2	5.43137	5.60302	-0.179536	0.360719	0.66925
ENSG00000162851	TFB2M	3.83212	3.99524	-0.189052	0.43215	0.718625
ENSG00000185420	SMYD3	2.96227	3.16204	-0.193351	0.431624	0.718473
ENSG00000115956	PLEK	8.06114	8.27273	-0.207516	0.181019	0.520006
ENSG00000170571	EMB	8.09253	8.2755	-0.219873	0.487116	0.755731
ENSG00000165879	FRAT1	4.53019	4.77997	-0.219953	0.389185	0.689541
ENSG00000169926	KLF13	8.15659	8.40116	-0.233417	0.181596	0.520542
ENSG00000185482	STAC3	4.65286	4.91976	-0.250847	0.258567	0.592373
ENSG00000104774	MAN2B1	7.92796	8.23242	-0.286521	0.169245	0.507212
ENSG00000076604	TRAF4	3.06121	3.40457	-0.29432	0.371689	0.677549
ENSG00000117984	CTSD	8.99296	9.31024	-0.300974	0.167292	0.50596
ENSG00000101084	RAB5IF	4.38451	4.72908	-0.302962	0.304114	0.629086
ENSG00000113734	BNIP1	2.59128	2.88465	-0.309904	0.290687	0.619339
ENSG00000071462	BUD23	4.31608	4.6777	-0.329639	0.210685	0.548793
ENSG00000108511	HOXB6	3.83209	4.20675	-0.334024	0.270192	0.6022
ENSG00000140044	JDP2	6.4532	6.82071	-0.344361	0.203214	0.540632
ENSG00000182742	HOXB4	3.62225	3.99951	-0.361325	0.144207	0.481876
ENSG00000167004	PDIA3	9.23464	9.60875	-0.373667	0.0203286	0.212393
ENSG00000140526	ABHD2	8.48514	8.89366	-0.40818	0.017335	0.19919
ENSG00000051523	CYBA	8.04007	8.50219	-0.441267	0.0711816	0.364686
ENSG00000139832	RAB20	5.06135	5.51714	-0.446213	0.0521842	0.321183
ENSG00000153283	CD96	3.54824	3.98394	-0.456668	0.0851462	0.395981
ENSG00000008441	NFIX	1.98055	2.49738	-0.477988	0.186725	0.524845
ENSG00000168209	DDIT4	5.60062	6.11397	-0.498649	0.0554895	0.330485
ENSG00000152580	IGSF10	4.6714	5.18229	-0.525711	0.0391322	0.283254
ENSG00000165732	DDX21	8.06063	8.61399	-0.55944	0.0056995	0.122896
ENSG00000129355	CDKN2D	3.71964	4.40139	-0.623615	0.0911206	0.40634
ENSG00000115457	IGFBP2	3.67747	4.36922	-0.651524	0.0546609	0.327443
ENSG00000127528	KLF2	5.12263	5.80079	-0.662603	0.0262277	0.237535
ENSG00000135636	DYSF	8.4497	9.138	-0.666952	0.022843	0.223655
ENSG00000170909	OSCAR	5.58701	6.28923	-0.677992	0.0404028	0.286107
ENSG00000174837	ADGRE1	5.19934	5.88566	-0.687983	0.00479625	0.113481
ENSG00000161955	TNFSF13	3.82425	4.55727	-0.692008	0.0358182	0.272682
ENSG00000183508	TENT5C	5.0278	5.71459	-0.69224	0.00612039	0.12619
ENSG00000197766	CFD	5.64742	6.3918	-0.713123	0.0586206	0.338024
ENSG00000250722	SELENOP	4.07578	4.79382	-0.753477	0.0243716	0.230519
ENSG00000180817	PPA1	6.05322	6.81917	-0.775831	0.00385653	0.100306
ENSG00000184489	PTP4A3	0.80911	1.62667	-0.818998	0.028472	0.246232
ENSG00000159339	PADI4	5.83763	6.69229	-0.841455	0.00327542	0.0930447
ENSG00000107738	VSIR	7.38011	8.25178	-0.84838	0.00576922	0.123224
ENSG00000151014	NOCT	4.37197	5.23125	-0.868847	0.00263387	0.0810997
ENSG00000112773	TENT5A	7.9865	8.85851	-0.879317	0.000635108	0.0394409
ENSG00000014257	ACP3	3.78564	4.69769	-0.912237	0.00204992	0.0712574
ENSG00000111696	NT5DC3	3.95033	4.8757	-0.935298	0.00245381	0.0779438
ENSG00000239264	TXNDC5	1.49077	2.68897	-1.17228	0.00658942	0.131006
ENSG00000125355	TMEM255A	2.09031	0.0494895	1.96046	0.0146422	0.187033
ENSG00000108700	CCL8	1.40417	-0.592558	1.93583	0.0285321	0.246232
ENSG00000237172	B3GNT9	1.24155	-0.482576	1.69245	0.00438923	0.107819
ENSG00000150636	CCDC102B	1.40417	-0.295378	1.66005	0.00526234	0.118721
ENSG00000108688	CCL7	1.63396	0.0494895	1.63891	0.00572564	0.122896
ENSG00000166920	C15orf48	2.01233	0.335358	1.60191	0.0127927	0.176943
ENSG00000130584	ZBTB46	2.55853	1.07264	1.53456	0.00723645	0.13729
ENSG00000176170	SPHK1	3.73188	2.33921	1.4635	0.00822676	0.14389
ENSG00000170293	CMTM8	1.39032	-0.114093	1.46187	0.0139387	0.184138
ENSG00000253958	CLDN23	1.19705	-0.262417	1.43483	0.00629903	0.128231
ENSG00000286219	NOTCH2NLC	2.88204	1.4164	1.38214	0.0225746	0.222011
ENSG00000151632	AKR1C2	1.26591	-0.134789	1.37319	0.00535933	0.11944
ENSG00000124882	EREG	3.08085	1.68166	1.36817	0.00537582	0.119566
ENSG00000128165	ADM2	1.09886	-0.20399	1.32284	0.00629272	0.128231
ENSG00000182782	HCAR2	2.37119	1.07824	1.31632	0.00481478	0.113481
ENSG00000132481	TRIM47	3.32225	2.08691	1.30155	0.0115734	0.171032
ENSG00000049249	TNFRSF9	1.79371	0.470384	1.30084	0.00407187	0.102905
ENSG00000114315	HES1	0.973087	-0.310525	1.27384	0.00540615	0.119759
ENSG00000152503	TRIM36	1.63524	0.392435	1.25987	0.00446882	0.108807
ENSG00000144362	PHOSPHO2	0.896071	-0.408763	1.24203	0.0683497	0.361022
ENSG00000228253	MT-ATP8	9.28354	7.92149	1.24166	0.160779	0.499259
ENSG00000119508	NR4A3	2.29327	1.02076	1.23608	0.0161976	0.195176
ENSG00000145623	OSMR	1.00123	-0.224076	1.23446	0.00635241	0.128328
ENSG00000073711	PPP2R3A	1.01367	-0.20399	1.23163	0.0145368	0.187033
ENSG00000143847	PPFIA4	1.33756	0.171065	1.2222	0.0644902	0.352734
ENSG00000128283	CDC42EP1	2.14498	0.920408	1.20666	0.00495283	0.114798
ENSG00000039560	RAI14	2.28339	1.04395	1.20308	0.00758911	0.139177
ENSG00000177272	KCNA3	1.44116	0.249125	1.19004	0.00504239	0.116122
ENSG00000118292	C1orf54	2.18879	0.972649	1.1876	0.00616932	0.126758
ENSG00000137267	TUBB2A	1.28082	0.0768425	1.18666	0.0237139	0.226228
ENSG00000169682	SPNS1	1.16556	0.0564256	1.18522	0.0535325	0.324717
ENSG00000181634	TNFSF15	2.65261	1.42232	1.18203	0.0113502	0.169319
ENSG00000116132	PRRX1	1.12469	-0.114093	1.1777	0.0382112	0.280842
ENSG00000113657	DPYSL3	1.90157	0.701336	1.15738	0.0154846	0.190609
ENSG00000095397	WHRN	2.25748	1.12888	1.15431	0.00604957	0.125936
ENSG00000154589	LY96	4.19511	3.0227	1.13113	0.0053875	0.119585
ENSG00000105245	NUMBL	2.24072	1.16292	1.10786	0.0104126	0.162802
ENSG00000140939	NOL3	1.49654	0.443982	1.10716	0.0319987	0.262354
ENSG00000215817	ZC3H11B	1.22395	0.0282719	1.10052	0.107101	0.431293
ENSG00000102755	FLT1	2.11126	0.97006	1.09553	0.0195493	0.209601
ENSG00000178665	ZNF713	1.71099	0.633289	1.0911	0.00767827	0.140064
ENSG00000188042	ARL4C	2.92392	1.82105	1.085	0.00428733	0.10626
ENSG00000165169	DYNLT3	4.86384	3.70597	1.0733	0.0286439	0.246788
ENSG00000180611	MB21D2	2.25587	1.19827	1.06214	0.00563126	0.122055
ENSG00000176490	DIRAS1	1.46412	0.452004	1.05985	0.0288945	0.247026
ENSG00000158186	MRAS	3.47649	2.43956	1.05799	0.0040601	0.102905
ENSG00000135318	NT5E	3.58354	2.49346	1.0501	0.00899064	0.149569
ENSG00000130487	KLHDC7B	4.09123	3.09675	1.04212	0.00917348	0.151575
ENSG00000069667	RORA	4.42607	3.34522	1.04064	0.00550112	0.121376
ENSG00000240184	PCDHGC3	2.62696	1.57558	1.04023	0.00608092	0.126114
ENSG00000196208	GREB1	1.50491	0.442636	1.03911	0.0136654	0.182225
ENSG00000063660	GPC1	3.78042	2.77393	1.03871	0.00745233	0.138182
ENSG00000142627	EPHA2	1.10829	0.128621	1.03627	0.0816674	0.388869
ENSG00000164440	TXLNB	1.89917	0.841971	1.03512	0.0116188	0.171182
ENSG00000153485	TMEM251	4.24574	3.14666	1.03233	0.0212808	0.216022
ENSG00000137094	DNAJB5	1.78924	0.768675	1.03163	0.00877942	0.147045
ENSG00000189057	FAM111B	1.78105	0.72903	1.03073	0.0165449	0.195391
ENSG00000165338	HECTD2	2.37945	1.34487	1.02197	0.00782563	0.140505
ENSG00000188056	TREML4	1.90157	0.891351	1.01749	0.00832813	0.144303
ENSG00000104856	RELB	5.25341	4.27918	1.01737	0.0053314	0.119057
ENSG00000177606	JUN	6.93179	5.93955	1.014	0.00574615	0.123097
ENSG00000198886	MT-ND4	12.7549	11.6816	1.00692	0.157107	0.49585
ENSG00000152413	HOMER1	1.25872	0.249125	1.00292	0.0145894	0.187033
ENSG00000151376	ME3	1.05906	0.0064112	0.999726	0.0595459	0.34087
ENSG00000128578	STRIP2	2.91467	1.94103	0.995934	0.0104542	0.162852
ENSG00000104936	DMPK	2.59356	1.65205	0.992952	0.0339243	0.26656
ENSG00000166923	GREM1	2.20694	1.17229	0.992386	0.02343	0.225264
ENSG00000101000	PROCR	2.48813	1.4853	0.990444	0.00874043	0.147045
ENSG00000162909	CAPN2	6.95662	5.97397	0.985332	0.000505199	0.0355699
ENSG00000125735	TNFSF14	4.56203	3.59798	0.981925	0.00331044	0.0930447
ENSG00000196139	AKR1C3	6.5941	5.62172	0.976403	0.00062956	0.0393173
ENSG00000204580	DDR1	3.037	2.0924	0.971849	0.0127793	0.176943
ENSG00000107819	SFXN3	5.94087	4.9683	0.96931	0.000799314	0.0440514
ENSG00000170439	METTL7B	3.34782	2.39419	0.968666	0.00920034	0.151792
ENSG00000154175	ABI3BP	1.61944	0.613367	0.968595	0.0493582	0.312574
ENSG00000111802	TDP2	7.59348	6.62359	0.96842	0.000359212	0.0294128
ENSG00000123358	NR4A1	2.95141	2.0349	0.966623	0.0334179	0.264994
ENSG00000116962	NID1	5.61738	4.65833	0.966321	0.001158	0.051824
ENSG00000145349	CAMK2D	2.27985	1.31051	0.963217	0.0119294	0.173055
ENSG00000139679	LPAR6	7.70396	6.71392	0.962439	0.00840301	0.145136
ENSG00000123094	RASSF8	2.51822	1.52422	0.958798	0.0171882	0.198328
ENSG00000175592	FOSL1	3.12527	2.1988	0.958153	0.0109147	0.165958
ENSG00000100985	MMP9	7.55299	6.60057	0.958065	0.000491721	0.0349949
ENSG00000090339	ICAM1	6.93651	5.98925	0.950328	0.000692254	0.0402759
ENSG00000123892	RAB38	1.88719	0.876003	0.948102	0.0614802	0.344903
ENSG00000198840	MT-ND3	8.72581	7.67578	0.946714	0.20855	0.546931
ENSG00000198814	GK	8.13217	7.16901	0.945947	0.00141583	0.057328
ENSG00000198763	MT-ND2	11.2528	10.2398	0.94515	0.174254	0.512652
ENSG00000205336	ADGRG1	0.95459	-0.026383	0.943156	0.0406793	0.286672
ENSG00000136810	TXN	9.07216	8.13006	0.940231	0.000208146	0.0244771
ENSG00000165029	ABCA1	8.34948	7.41229	0.938275	0.000489496	0.0349949
ENSG00000166068	SPRED1	5.02009	4.0596	0.937985	0.00282683	0.0840549
ENSG00000151693	ASAP2	2.16247	1.22243	0.934486	0.0109537	0.165968
ENSG00000114473	IQCG	3.64221	2.66697	0.933787	0.0157068	0.191652
ENSG00000089041	P2RX7	3.98233	3.06388	0.932652	0.00493137	0.114761
ENSG00000116675	DNAJC6	1.33896	0.410969	0.931822	0.0168529	0.196097
ENSG00000119862	LGALSL	0.960514	0.0186377	0.927455	0.0263714	0.237863
ENSG00000135929	CYP27A1	4.20535	3.2998	0.926622	0.00495375	0.114798
ENSG00000105559	PLEKHA4	1.62322	0.731742	0.926124	0.030748	0.256309
ENSG00000152952	PLOD2	2.87043	1.92706	0.924489	0.0211061	0.215052
ENSG00000141458	NPC1	7.55455	6.63206	0.924331	0.000493867	0.0349949
ENSG00000108691	CCL2	7.32663	6.38982	0.924328	0.00160643	0.0615519
ENSG00000125144	MT1G	1.19236	0.22767	0.92408	0.0481424	0.309384
ENSG00000164114	MAP9	1.15437	0.128621	0.923395	0.189004	0.526499
ENSG00000087589	CASS4	3.8434	2.8842	0.923005	0.0113242	0.169159
ENSG00000186806	VSIG10L	2.19989	1.24714	0.922251	0.0274763	0.242556
ENSG00000023839	ABCC2	2.64864	1.679	0.920911	0.0331388	0.263703
ENSG00000119917	IFIT3	4.47025	3.52459	0.920888	0.00446725	0.108807
ENSG00000125730	C3	6.14289	5.22469	0.919994	0.000945589	0.047493
ENSG00000258227	CLEC5A	6.21202	5.27289	0.918526	0.00511158	0.116984
ENSG00000120162	MOB3B	5.24888	4.32492	0.912678	0.00203359	0.071007
ENSG00000198899	MT-ATP6	12.1461	11.1671	0.911178	0.19066	0.528631
ENSG00000221926	TRIM16	5.05642	4.13782	0.90948	0.00268319	0.0819338
ENSG00000176049	JAKMIP2	6.41465	5.50027	0.908508	0.00112373	0.0515341
ENSG00000169618	PROKR1	1.46763	0.522869	0.905821	0.0412279	0.287776
ENSG00000156239	N6AMT1	2.02363	1.09206	0.903827	0.0226885	0.222536
ENSG00000115841	RMDN2	3.34199	2.39662	0.902148	0.0274314	0.242387
ENSG00000110852	CLEC2B	6.70923	5.79944	0.900541	0.00159489	0.0614283
ENSG00000052795	FNIP2	6.92205	6.01715	0.900176	0.000891503	0.0469461
ENSG00000117450	PRDX1	8.28385	7.3858	0.899778	0.000392734	0.0310092
ENSG00000173320	STOX2	1.55332	0.651669	0.899542	0.0187451	0.205264
ENSG00000181374	CCL13	3.23898	2.33227	0.898032	0.00691895	0.133686
ENSG00000091490	SEL1L3	6.34043	5.44465	0.897863	0.00100415	0.0487995
ENSG00000011465	DCN	2.82034	1.9006	0.894649	0.0162903	0.195176
ENSG00000157423	HYDIN	0.918615	0.035414	0.893893	0.0344464	0.268683
ENSG00000165996	HACD1	3.57383	2.67483	0.889892	0.00668111	0.13188
ENSG00000214756	CSKMT	1.82721	0.963546	0.8891	0.0441219	0.296582
ENSG00000113140	SPARC	6.55225	5.67515	0.885854	0.00219934	0.0743471
ENSG00000164111	ANXA5	9.42214	8.52767	0.884841	0.000550025	0.037073
ENSG00000171621	SPSB1	3.55434	2.69735	0.884549	0.0119043	0.173055
ENSG00000163536	SERPINI1	1.61719	0.72903	0.883125	0.0298841	0.252167
ENSG00000132170	PPARG	1.87708	0.972649	0.882107	0.0269848	0.240751
ENSG00000179240	GVQW3	2.65371	1.75209	0.880761	0.0174752	0.199516
ENSG00000184384	MAML2	5.25396	4.34764	0.88012	0.00434332	0.107167
ENSG00000154265	ABCA5	1.58441	0.617607	0.879853	0.144279	0.481876
ENSG00000267534	S1PR2	3.75926	2.87316	0.878605	0.00531676	0.119057
ENSG00000103811	CTSH	6.81449	5.93561	0.877273	0.00109177	0.0513933
ENSG00000143369	ECM1	3.19367	2.3206	0.876563	0.00744662	0.138182
ENSG00000124145	SDC4	6.3936	5.51894	0.875898	0.00112441	0.0515341
ENSG00000135048	CEMIP2	7.38903	6.51394	0.875283	0.000736868	0.0415579
ENSG00000172738	TMEM217	1.02021	0.138955	0.874618	0.024568	0.231603
ENSG00000136830	NIBAN2	7.39192	6.54379	0.87136	0.00798704	0.142401
ENSG00000109501	WFS1	3.211	2.39446	0.869052	0.0444696	0.296885
ENSG00000111961	SASH1	6.75477	5.89314	0.866743	0.00158152	0.061426
ENSG00000078246	TULP3	3.05498	2.13361	0.866346	0.0428662	0.292676
ENSG00000213463	SYNJ2BP	4.21969	3.32296	0.864751	0.0104033	0.162802
ENSG00000138660	AP1AR	5.76668	4.86804	0.863519	0.0127835	0.176943
ENSG00000115009	CCL20	2.24072	1.36126	0.863308	0.0211278	0.215052
ENSG00000183160	TMEM119	2.17172	1.29374	0.862305	0.0208541	0.214064
ENSG00000197140	ADAM32	2.18405	1.31051	0.86217	0.0157752	0.191916
ENSG00000243335	KCTD7	5.38807	4.53779	0.861997	0.00258044	0.080124
ENSG00000150787	PTS	3.55302	2.66134	0.85853	0.0162174	0.195176
ENSG00000134294	SLC38A2	9.35732	8.47449	0.857876	0.00612744	0.12619
ENSG00000120217	CD274	1.96003	1.08932	0.856895	0.018933	0.205787
ENSG00000137145	DENND4C	7.80388	6.93081	0.856316	0.00276504	0.0835103
ENSG00000211584	SLC48A1	6.25043	5.39143	0.854994	0.00221946	0.0747984
ENSG00000063438	AHRR	1.87732	1.02618	0.854157	0.0175596	0.199543
ENSG00000198576	ARC	0.991122	0.149144	0.850686	0.0548422	0.32769
ENSG00000135605	TEC	5.40324	4.52808	0.850238	0.00653734	0.130755
ENSG00000183853	KIRREL1	0.935606	0.101036	0.84918	0.0523067	0.321366
ENSG00000251322	SHANK3	1.2755	0.481956	0.846794	0.0952555	0.412656
ENSG00000197355	UAP1L1	5.98306	5.1725	0.846537	0.0245317	0.231603
ENSG00000170113	NIPA1	1.7416	0.897831	0.845815	0.0217737	0.218409
ENSG00000182010	RTKN2	1.00123	0.0813021	0.845008	0.140145	0.476665
ENSG00000169016	E2F6	4.71599	3.85274	0.844985	0.00466309	0.111661
ENSG00000197557	TTC30A	2.68333	1.77857	0.844528	0.0828461	0.391026
ENSG00000143147	GPR161	1.16556	0.364461	0.84313	0.0582188	0.337311
ENSG00000198786	MT-ND5	11.962	11.0579	0.841934	0.187582	0.524884
ENSG00000174944	P2RY14	4.35261	3.44487	0.839004	0.0500353	0.314788
ENSG00000116667	C1orf21	2.75671	1.93476	0.83833	0.014936	0.18782
ENSG00000137575	SDCBP	10.4638	9.61765	0.837622	0.000640366	0.0395453
ENSG00000185669	SNAI3	1.53692	0.660686	0.836031	0.0734283	0.370459
ENSG00000111752	PHC1	4.57662	3.73981	0.835712	0.00369073	0.0969058
ENSG00000198727	MT-CYB	11.6908	10.7956	0.835703	0.172755	0.510607
ENSG00000082512	TRAF5	1.73699	0.925253	0.834953	0.0309764	0.257765
ENSG00000185222	TCEAL9	1.3596	0.533635	0.832709	0.025467	0.235575
ENSG00000138135	CH25H	3.85724	3.01589	0.831755	0.0072076	0.137131
ENSG00000090104	RGS1	5.03158	4.13545	0.827931	0.0416445	0.289294
ENSG00000087086	FTL	13.1139	12.293	0.824973	0.000224151	0.0253543
ENSG00000136854	STXBP1	4.01769	3.20657	0.824894	0.00691245	0.133686
ENSG00000176681	LRRC37A	1.49077	0.585182	0.824792	0.152156	0.490712
ENSG00000131370	SH3BP5	6.36844	5.55163	0.824347	0.00233369	0.0753302
ENSG00000085662	AKR1B1	5.59087	4.79448	0.823265	0.00767939	0.140064
ENSG00000104921	FCER2	3.07559	2.25772	0.822703	0.0107481	0.165328
ENSG00000117602	RCAN3	4.30203	3.46419	0.822262	0.00837112	0.144811
ENSG00000196812	ZSCAN16	2.69325	1.8337	0.821888	0.0434116	0.293859
ENSG00000175414	ARL10	2.0516	1.22243	0.821211	0.0232994	0.225264
ENSG00000147168	IL2RG	5.37894	4.53647	0.820196	0.00591	0.1242
ENSG00000104998	IL27RA	4.53746	3.74633	0.819569	0.00851587	0.145945
ENSG00000125733	TRIP10	3.29376	2.48184	0.818955	0.0199178	0.210655
ENSG00000188522	FAM83G	3.17883	2.39823	0.817892	0.029518	0.250032
ENSG00000074966	TXK	3.4115	2.54822	0.817585	0.0390053	0.283254
ENSG00000006652	IFRD1	3.44722	2.583	0.816612	0.0339978	0.26656
ENSG00000197712	FAM114A1	3.2202	2.39796	0.815825	0.0103068	0.162065
ENSG00000275793	RIMBP3	1.32218	0.539548	0.814266	0.0699181	0.363907
ENSG00000157045	NTAN1	5.24153	4.40318	0.814264	0.00592882	0.124359
ENSG00000128524	ATP6V1F	6.18672	5.35654	0.812913	0.00692762	0.133686
ENSG00000125249	RAP2A	7.17432	6.34578	0.811495	0.00635267	0.128328
ENSG00000039319	ZFYVE16	7.25358	6.42196	0.810895	0.00870654	0.147045
ENSG00000144647	POMGNT2	1.69604	0.905671	0.810382	0.0372887	0.277706
ENSG00000077713	SLC25A43	4.33836	3.51574	0.809939	0.00776724	0.140064
ENSG00000131724	IL13RA1	7.89603	7.06719	0.809111	0.00521374	0.118508
ENSG00000175820	CCDC168	2.20961	1.36764	0.809014	0.0450745	0.299072
ENSG00000105967	TFEC	6.05432	5.2199	0.808903	0.012741	0.176943
ENSG00000255150	EID3	2.71506	1.91928	0.808091	0.0362802	0.274579
ENSG00000187678	SPRY4	1.63939	0.786455	0.807984	0.0639187	0.350897
ENSG00000107679	PLEKHA1	1.85514	1.07264	0.807777	0.0322928	0.262474
ENSG00000148680	HTR7	1.26281	0.497103	0.807355	0.0680227	0.360981
ENSG00000139354	GAS2L3	4.50446	3.6867	0.807188	0.00527542	0.118767
ENSG00000173715	C11orf80	1.07736	0.276772	0.806612	0.0326709	0.262929
ENSG00000177426	TGIF1	5.7637	4.95752	0.805351	0.00237465	0.0760852
ENSG00000112210	RAB23	1.45926	0.617607	0.804662	0.0543107	0.326816
ENSG00000130821	SLC6A8	2.37274	1.55915	0.804608	0.0331836	0.263703
ENSG00000206560	ANKRD28	8.68859	7.86968	0.803244	0.00218928	0.0743471
ENSG00000154511	DIPK1A	1.46162	0.664657	0.803117	0.035441	0.271493
ENSG00000122477	LRRC39	1.18483	0.329079	0.803113	0.0954014	0.412746
ENSG00000143344	RGL1	8.00853	7.20699	0.797453	0.00102787	0.0491866
ENSG00000114251	WNT5A	3.00101	2.2076	0.796385	0.0216942	0.218205
ENSG00000080822	CLDND1	6.19832	5.37345	0.795444	0.0271086	0.241283
ENSG00000124942	AHNAK	11.6768	10.8946	0.795205	0.0021275	0.0731221
ENSG00000112304	ACOT13	5.28759	4.47148	0.795106	0.00562641	0.122055
ENSG00000117020	AKT3	5.01704	4.1762	0.794252	0.0208303	0.214064
ENSG00000135185	TMEM243	2.01964	1.18732	0.793065	0.0501255	0.314788
ENSG00000275385	CCL18	6.54279	5.73809	0.792812	0.00466684	0.111661
ENSG00000271503	CCL5	6.41204	5.61582	0.791033	0.0028363	0.0840549
ENSG00000141540	TTYH2	2.82407	2.06593	0.790748	0.0322654	0.262445
ENSG00000158122	PRXL2C	5.46688	4.62858	0.790399	0.0273133	0.241753
ENSG00000182362	YBEY	2.50368	1.7108	0.789365	0.0176351	0.199543
ENSG00000102781	KATNAL1	5.07078	4.23793	0.788332	0.0199416	0.210655
ENSG00000197046	SIGLEC15	1.20718	0.43041	0.787949	0.0391304	0.283254
ENSG00000161791	FMNL3	6.48774	5.70449	0.78779	0.0022335	0.0748156
ENSG00000126860	EVI2A	6.5049	5.68549	0.78775	0.0501163	0.314788
ENSG00000095951	HIVEP1	6.71884	5.91964	0.787303	0.00459687	0.111257
ENSG00000138449	SLC40A1	3.13285	2.34057	0.786793	0.0160657	0.194917
ENSG00000185947	ZNF267	7.00074	6.19694	0.786659	0.00755542	0.139177
ENSG00000196639	HRH1	0.995631	0.21115	0.786093	0.0355939	0.272179
ENSG00000153071	DAB2	7.65434	6.85593	0.785825	0.0029324	0.0859809
ENSG00000172301	COPRS	4.12916	3.39285	0.784208	0.0282153	0.245847
ENSG00000103642	LACTB	6.80513	6.00678	0.783845	0.0064429	0.129354
ENSG00000185716	MOSMO	3.90621	3.08122	0.782528	0.0263632	0.237863
ENSG00000106178	CCL24	5.02256	4.24876	0.781435	0.00422235	0.105359
ENSG00000164970	FAM219A	3.60942	2.83186	0.780891	0.0107111	0.165295
ENSG00000112851	ERBIN	8.27807	7.47224	0.776686	0.0136661	0.182225
ENSG00000198829	SUCNR1	7.92844	7.11455	0.776612	0.0357535	0.272565
ENSG00000114859	CLCN2	2.00903	1.25066	0.776162	0.0306512	0.255905
ENSG00000013619	MAMLD1	2.88092	2.13297	0.776013	0.0304385	0.255032
ENSG00000134061	CD180	5.96518	5.16974	0.774689	0.0093533	0.15272
ENSG00000151694	ADAM17	7.74215	6.9561	0.774612	0.00251163	0.0788556
ENSG00000136842	TMOD1	2.92653	2.16398	0.773372	0.016777	0.195812
ENSG00000169992	NLGN2	1.08285	0.361452	0.77335	0.100805	0.421605
ENSG00000171631	P2RY6	3.56628	2.79588	0.772732	0.0327185	0.262929
ENSG00000166145	SPINT1	4.55354	3.81751	0.770718	0.0149748	0.18789
ENSG00000186352	ANKRD37	2.03009	1.27952	0.770463	0.033964	0.26656
ENSG00000107863	ARHGAP21	2.32523	1.52422	0.769082	0.0410507	0.287566
ENSG00000197928	ZNF677	3.08731	2.27608	0.768176	0.0791267	0.384976
ENSG00000162734	PEA15	6.60599	5.83152	0.768065	0.00283394	0.0840549
ENSG00000136205	TNS3	7.33951	6.57682	0.767781	0.00177036	0.0644013
ENSG00000176014	TUBB6	6.19026	5.43207	0.767473	0.00394384	0.101667
ENSG00000164465	DCBLD1	0.898003	0.165152	0.767459	0.0799567	0.386294
ENSG00000173451	THAP2	2.71658	1.91194	0.765732	0.0477112	0.30799
ENSG00000059804	SLC2A3	9.15533	8.38826	0.764954	0.0006763	0.0401029
ENSG00000120708	TGFBI	7.96992	7.20831	0.760996	0.00115449	0.051824
ENSG00000101017	CD40	4.25409	3.48574	0.76034	0.00877961	0.147045
ENSG00000198743	SLC5A3	8.03881	7.27167	0.759289	0.00801977	0.14274
ENSG00000135047	CTSL	8.30384	7.56729	0.758582	0.00728387	0.137634
ENSG00000102575	ACP5	8.40403	7.65578	0.756605	0.0014738	0.0588136
ENSG00000135205	CCDC146	2.07487	1.36427	0.756101	0.0675534	0.360338
ENSG00000100852	ARHGAP5	2.22424	1.42232	0.75464	0.0689918	0.362246
ENSG00000151135	TMEM263	4.26917	3.4695	0.752032	0.0322607	0.262445
ENSG00000136541	ERMN	1.92581	1.16391	0.75122	0.0758313	0.375709
ENSG00000174007	CEP19	2.67918	1.8909	0.749661	0.0622217	0.346149
ENSG00000135124	P2RX4	5.62103	4.87872	0.749246	0.00407746	0.102905
ENSG00000134852	CLOCK	4.73037	3.91941	0.748808	0.048988	0.312291
ENSG00000138162	TACC2	0.938653	0.167129	0.748412	0.0571595	0.335687
ENSG00000126804	ZBTB1	6.82529	6.06175	0.748366	0.00824295	0.143946
ENSG00000107771	CCSER2	6.38	5.61259	0.747	0.0178569	0.2006
ENSG00000071575	TRIB2	1.81649	1.08877	0.746588	0.0376706	0.279096
ENSG00000138411	HECW2	1.03871	0.261351	0.746176	0.0679136	0.360575
ENSG00000022267	FHL1	2.745	1.97884	0.745879	0.0264245	0.237863
ENSG00000263874	LINC00672	1.05932	0.249125	0.745209	0.154527	0.493777
ENSG00000179630	LACC1	7.5582	6.7861	0.74508	0.0201003	0.211151
ENSG00000130222	GADD45G	2.16442	1.45051	0.744966	0.0455352	0.300484
ENSG00000128512	DOCK4	4.7734	4.02253	0.744869	0.00602743	0.125712
ENSG00000128590	DNAJB9	4.47334	3.71061	0.74426	0.00953566	0.153879
ENSG00000130812	ANGPTL6	1.18742	0.536006	0.74278	0.250499	0.587279
ENSG00000001561	ENPP4	5.97998	5.19601	0.742611	0.0598459	0.341526
ENSG00000064225	ST3GAL6	6.07602	5.30426	0.740851	0.0364981	0.275412
ENSG00000250510	GPR162	1.92581	1.23959	0.740825	0.0959633	0.41372
ENSG00000242732	RTL5	5.39945	4.69297	0.740485	0.0186981	0.205252
ENSG00000019144	PHLDB1	2.70228	1.98188	0.740039	0.0317538	0.260971
ENSG00000276023	DUSP14	2.52159	1.7722	0.739861	0.0347483	0.269722
ENSG00000173166	RAPH1	4.17075	3.36677	0.739795	0.0661408	0.356644
ENSG00000151474	FRMD4A	3.13213	2.38065	0.739751	0.0199388	0.210655
ENSG00000010704	HFE	3.04091	2.31147	0.738749	0.0232801	0.225264
ENSG00000099204	ABLIM1	2.04925	1.32095	0.738723	0.0326842	0.262929
ENSG00000082996	RNF13	7.99688	7.23678	0.738083	0.00992156	0.157803
ENSG00000123095	BHLHE41	5.69041	4.93314	0.735197	0.0112985	0.169004
ENSG00000161040	FBXL13	2.62199	1.83935	0.733348	0.0794404	0.385823
ENSG00000150347	ARID5B	6.07496	5.33829	0.733254	0.00405738	0.102905
ENSG00000172819	RARG	1.76817	1.08158	0.732071	0.0852353	0.396212
ENSG00000169246	NPIPB3	1.36636	0.595063	0.729724	0.092311	0.40744
ENSG00000118496	FBXO30	6.10887	5.36178	0.729381	0.0116028	0.171182
ENSG00000151743	AMN1	2.75042	1.96101	0.729201	0.0948985	0.412149
ENSG00000147416	ATP6V1B2	9.37912	8.64575	0.728864	0.000956154	0.047493
ENSG00000179388	EGR3	3.20301	2.48581	0.728679	0.0277737	0.243659
ENSG00000185340	GAS2L1	3.18282	2.49456	0.727642	0.0423753	0.290806
ENSG00000134049	IER3IP1	5.30639	4.5129	0.72736	0.0699925	0.364019
ENSG00000069956	MAPK6	7.3273	6.58284	0.727113	0.0087374	0.147045
ENSG00000137496	IL18BP	5.01573	4.29601	0.726895	0.00644778	0.129354
ENSG00000204923	FBXO48	3.22853	2.47551	0.725459	0.0283192	0.246232
ENSG00000186666	BCDIN3D	2.66042	1.89198	0.723801	0.0654569	0.355511
ENSG00000180263	FGD6	3.49066	2.73655	0.723735	0.0282233	0.245847
ENSG00000113739	STC2	1.44116	0.723576	0.723534	0.0405808	0.286672
ENSG00000157613	CREB3L1	2.5911	1.89126	0.723088	0.0361118	0.274162
ENSG00000122188	LAX1	5.00491	4.2957	0.721945	0.00749115	0.138383
ENSG00000174705	SH3PXD2B	8.3678	7.65415	0.721503	0.00184263	0.0661328
ENSG00000119899	SLC17A5	6.94343	6.21111	0.721008	0.0057744	0.123224
ENSG00000176834	VSIG10	4.2963	3.58223	0.720278	0.00905548	0.149849
ENSG00000197965	MPZL1	4.5731	3.82665	0.72006	0.0139745	0.184337
ENSG00000106211	HSPB1	4.33837	3.63249	0.717087	0.0145993	0.187033
ENSG00000162433	AK4	4.472	3.75302	0.715654	0.0085083	0.145945
ENSG00000170561	IRX2	2.24342	1.48052	0.715457	0.0938612	0.410202
ENSG00000120896	SORBS3	3.98793	3.28177	0.714079	0.0119458	0.173065
ENSG00000171451	DSEL	1.58627	0.827105	0.711671	0.143854	0.481576
ENSG00000158201	ABHD3	5.05671	4.31158	0.711561	0.0176235	0.199543
ENSG00000151491	EPS8	4.36213	3.62978	0.709986	0.0141996	0.185428
ENSG00000213626	LBH	4.62955	3.94014	0.709347	0.0112374	0.168913
ENSG00000141664	ZCCHC2	6.70635	5.98686	0.707495	0.00845614	0.145524
ENSG00000101745	ANKRD12	8.31294	7.58029	0.705553	0.0162397	0.195176
ENSG00000213625	LEPROT	6.83432	6.10915	0.705431	0.0192734	0.207649
ENSG00000143198	MGST3	5.52257	4.78453	0.705389	0.0219111	0.219145
ENSG00000136560	TANK	6.8688	6.14181	0.705366	0.0234153	0.225264
ENSG00000108846	ABCC3	4.26499	3.59082	0.705111	0.0208758	0.214064
ENSG00000116678	LEPR	3.55248	2.78591	0.704908	0.0856232	0.396822
ENSG00000089775	ZBTB25	4.73367	3.98788	0.704484	0.0271461	0.241283
ENSG00000100600	LGMN	7.61305	6.92033	0.703543	0.00401478	0.10273
ENSG00000197647	ZNF433	1.50158	0.723576	0.703469	0.195041	0.533519
ENSG00000172578	KLHL6	6.95493	6.2528	0.703349	0.00319874	0.0916032
ENSG00000182372	CLN8	4.9833	4.283	0.702936	0.00666073	0.131713
ENSG00000106266	SNX8	6.27311	5.59388	0.702355	0.0352969	0.271031
ENSG00000084444	FAM234B	4.28755	3.58246	0.702012	0.0120596	0.173498
ENSG00000133393	CEP20	6.28912	5.57404	0.70172	0.0105063	0.163114
ENSG00000112290	WASF1	3.30387	2.56539	0.700913	0.0432209	0.293467
ENSG00000100097	LGALS1	7.38962	6.69607	0.70069	0.0033765	0.0935433
ENSG00000197044	ZNF441	3.92335	3.19944	0.6999	0.0218505	0.218981
ENSG00000173275	ZNF449	3.42032	2.69582	0.699873	0.0268914	0.240305
ENSG00000089050	RBBP9	3.73203	2.98837	0.698885	0.046863	0.304541
ENSG00000107140	TESK1	4.19437	3.53201	0.698746	0.0364968	0.275412
ENSG00000054277	OPN3	5.39668	4.68716	0.698157	0.00701157	0.134559
ENSG00000160223	ICOSLG	3.21993	2.57737	0.697665	0.0818142	0.389044
ENSG00000178385	PLEKHM3	6.34101	5.63085	0.697303	0.0100614	0.158923
ENSG00000105072	C19orf44	1.83225	1.1268	0.695931	0.0559924	0.331171
ENSG00000198804	MT-CO1	13.6709	12.9311	0.695154	0.199449	0.537722
ENSG00000115825	PRKD3	4.10387	3.38272	0.694239	0.0219331	0.219145
ENSG00000198888	MT-ND1	11.3058	10.5588	0.693986	0.201486	0.539449
ENSG00000117266	CDK18	1.91811	1.20251	0.693739	0.0585381	0.338024
ENSG00000137714	FDX1	5.06037	4.32497	0.693712	0.0284452	0.246232
ENSG00000133816	MICAL2	4.53978	3.85005	0.693129	0.00931625	0.15272
ENSG00000040531	CTNS	6.48409	5.79382	0.692923	0.00387658	0.100591
ENSG00000122547	EEPD1	4.92636	4.26358	0.692422	0.0169561	0.196677
ENSG00000178338	ZNF354B	3.71494	3.01611	0.690594	0.0160814	0.194917
ENSG00000166398	GARRE1	4.04527	3.34201	0.690037	0.0150937	0.18874
ENSG00000054654	SYNE2	3.30801	2.62172	0.688377	0.023119	0.224962
ENSG00000106701	FSD1L	3.38223	2.63886	0.688367	0.0851499	0.395981
ENSG00000087076	HSD17B14	1.97623	1.33789	0.688065	0.107615	0.431476
ENSG00000198342	ZNF442	1.44884	0.753077	0.687599	0.0706183	0.364263
ENSG00000213190	MLLT11	0.80911	0.128621	0.686464	0.0655889	0.355511
ENSG00000132846	ZBED3	1.57302	0.876003	0.686385	0.0493307	0.312574
ENSG00000133983	COX16	1.56041	0.803808	0.686303	0.181631	0.520542
ENSG00000265808	SEC22B	7.1549	6.44899	0.685594	0.019762	0.210347
ENSG00000101695	RNF125	4.51804	3.78132	0.685089	0.0491036	0.312509
ENSG00000145390	USP53	5.52867	4.80087	0.684084	0.0505898	0.315944
ENSG00000198959	TGM2	1.66272	0.953665	0.683288	0.0629398	0.348243
ENSG00000152484	USP12	6.5917	5.89389	0.682914	0.0153245	0.189482
ENSG00000050820	BCAR1	1.57339	0.905671	0.682749	0.0523757	0.321455
ENSG00000253953	PCDHGB4	2.3754	1.68504	0.682701	0.0337846	0.266183
ENSG00000085982	USP40	5.61941	4.94509	0.681958	0.00744164	0.138182
ENSG00000166250	CLMP	1.49049	0.803808	0.681951	0.051629	0.318703
ENSG00000130956	HABP4	2.769	2.12425	0.681003	0.0707839	0.364301
ENSG00000110218	PANX1	5.08704	4.37421	0.680633	0.0200054	0.210873
ENSG00000172380	GNG12	2.91954	2.17467	0.678981	0.125711	0.458449
ENSG00000006327	TNFRSF12A	2.95958	2.32893	0.67889	0.0766524	0.378435
ENSG00000179195	ZNF664	5.13945	4.41373	0.678829	0.0409631	0.287496
ENSG00000135541	AHI1	4.4949	3.80328	0.678563	0.0119682	0.173164
ENSG00000110911	SLC11A2	6.85865	6.17176	0.678266	0.00583816	0.123755
ENSG00000188315	C3orf62	4.31972	3.65353	0.678141	0.0127827	0.176943
ENSG00000197879	MYO1C	4.99183	4.35141	0.677803	0.0261744	0.237535
ENSG00000260314	MRC1	11.655	10.9726	0.676651	0.000930095	0.0473791
ENSG00000131669	NINJ1	6.38171	5.70815	0.676634	0.00489118	0.114066
ENSG00000155252	PI4K2A	4.54415	3.88142	0.676353	0.0126663	0.176784
ENSG00000115267	IFIH1	5.84882	5.16022	0.675493	0.00970977	0.155328
ENSG00000260916	CCPG1	5.25322	4.52738	0.674166	0.0537162	0.32518
ENSG00000214954	LRRC69	1.66094	0.936888	0.673418	0.12674	0.460394
ENSG00000073756	PTGS2	4.75908	4.02119	0.67341	0.074189	0.371752
ENSG00000168003	SLC3A2	7.87866	7.2232	0.671719	0.00771091	0.140064
ENSG00000116954	RRAGC	5.42188	4.7143	0.671427	0.0304642	0.255032
ENSG00000062716	VMP1	8.18025	7.49657	0.670203	0.00544993	0.120487
ENSG00000187240	DYNC2H1	2.22979	1.55915	0.669922	0.0374137	0.277751
ENSG00000127418	FGFRL1	3.52408	2.87353	0.669621	0.0260118	0.237535
ENSG00000081181	ARG2	3.08344	2.44301	0.669605	0.0889574	0.402152
ENSG00000111886	GABRR2	2.49789	1.8096	0.669584	0.0443236	0.296582
ENSG00000138802	SEC24B	6.5086	5.81672	0.668884	0.0413633	0.288392
ENSG00000050438	SLC4A8	3.69685	3.00074	0.667509	0.0316651	0.260824
ENSG00000157800	SLC37A3	2.02438	1.29745	0.666405	0.15978	0.498505
ENSG00000035681	NSMAF	7.02457	6.34561	0.66618	0.00967669	0.155023
ENSG00000175782	SLC35E3	5.73074	5.05066	0.665512	0.0110843	0.167615
ENSG00000146376	ARHGAP18	7.6941	7.01805	0.664978	0.00523175	0.118508
ENSG00000213977	TAX1BP3	2.64354	1.90735	0.663203	0.170123	0.508626
ENSG00000197808	ZNF461	2.63137	1.97884	0.662863	0.036746	0.275874
ENSG00000172915	NBEA	1.17065	0.518031	0.661986	0.0840368	0.393954
ENSG00000089818	NECAP1	5.5244	4.842	0.661219	0.0157954	0.191916
ENSG00000120925	RNF170	4.33167	3.65207	0.660556	0.0183372	0.203513
ENSG00000159433	STARD9	4.08325	3.48109	0.66016	0.0728709	0.369333
ENSG00000163975	MELTF	3.89862	3.28051	0.659549	0.0629446	0.348243
ENSG00000116701	NCF2	9.20588	8.55558	0.659005	0.0026584	0.0814016
ENSG00000137501	SYTL2	3.72712	3.08844	0.658219	0.0321888	0.262363
ENSG00000156273	BACH1	8.56166	7.88826	0.657436	0.00657349	0.130925
ENSG00000172086	KRCC1	4.87728	4.19375	0.655387	0.0201972	0.211621
ENSG00000149646	CNBD2	1.48537	0.860321	0.654791	0.0866634	0.398456
ENSG00000275342	PRAG1	5.00573	4.37301	0.654626	0.0189818	0.206038
ENSG00000182326	C1S	3.91204	3.28193	0.653115	0.0368973	0.276143
ENSG00000158411	MITD1	5.32126	4.63138	0.652906	0.0328018	0.262929
ENSG00000132003	ZSWIM4	4.86964	4.23794	0.652093	0.016698	0.195812
ENSG00000163554	SPTA1	1.37604	0.767817	0.651748	0.118668	0.44898
ENSG00000119737	GPR75	1.87592	1.15494	0.650852	0.188653	0.526045
ENSG00000169131	ZNF354A	3.45409	2.76709	0.650666	0.0514761	0.318598
ENSG00000099246	RAB18	6.74608	6.07311	0.6503	0.0368767	0.276143
ENSG00000119729	RHOQ	7.07268	6.39792	0.650076	0.0394781	0.283889
ENSG00000138760	SCARB2	7.59772	6.92929	0.649927	0.0139173	0.184138
ENSG00000243927	MRPS6	5.26891	4.59673	0.649651	0.017667	0.199685
ENSG00000158234	FAIM	1.00123	0.350822	0.648802	0.0694158	0.362856
ENSG00000188211	NCR3LG1	5.45529	4.78907	0.648716	0.013052	0.178378
ENSG00000097033	SH3GLB1	7.7271	7.05813	0.647284	0.0193191	0.207816
ENSG00000213928	IRF9	2.57975	1.91562	0.647241	0.0522734	0.321366
ENSG00000214194	SMIM30	3.64636	2.9789	0.646737	0.0307692	0.256309
ENSG00000076554	TPD52	1.93005	1.21509	0.646472	0.199847	0.538095
ENSG00000084764	MAPRE3	3.24281	2.59326	0.642544	0.0277494	0.243659
ENSG00000170417	TMEM182	0.967851	0.280155	0.642067	0.158491	0.497121
ENSG00000156671	SAMD8	5.69473	5.03707	0.641212	0.0142744	0.185848
ENSG00000001084	GCLC	6.10909	5.45567	0.640852	0.0139921	0.184349
ENSG00000107537	PHYH	4.97832	4.31989	0.639755	0.0179296	0.201212
ENSG00000173511	VEGFB	4.78671	4.17815	0.639441	0.0251951	0.234433
ENSG00000258484	SPESP1	3.14286	2.4325	0.639385	0.158065	0.496661
ENSG00000124151	NCOA3	8.1606	7.50385	0.639382	0.00961891	0.154546
ENSG00000169026	SLC49A3	2.14544	1.55484	0.639378	0.141936	0.479426
ENSG00000155760	FZD7	3.56302	2.92368	0.639301	0.0257504	0.23681
ENSG00000141682	PMAIP1	4.34029	3.69776	0.639153	0.0185846	0.20482
ENSG00000102547	CAB39L	4.45972	3.79805	0.638835	0.0236738	0.226228
ENSG00000166793	YPEL4	3.19234	2.57337	0.638236	0.0398526	0.284949
ENSG00000079257	LXN	3.61713	2.9546	0.637504	0.0481945	0.309384
ENSG00000132718	SYT11	5.37616	4.7312	0.637191	0.0112466	0.168913
ENSG00000010404	IDS	4.96866	4.33321	0.637007	0.0111669	0.16823
ENSG00000187801	ZFP69B	1.82623	1.18636	0.636578	0.057261	0.335687
ENSG00000102804	TSC22D1	5.68396	5.04263	0.63624	0.00828993	0.144303
ENSG00000141698	NT5C3B	1.73528	1.13716	0.635725	0.0996538	0.419357
ENSG00000112299	VNN1	4.94484	4.28013	0.635582	0.0259955	0.237535
ENSG00000126243	LRFN3	2.0516	1.40903	0.635579	0.0577271	0.33691
ENSG00000130813	SHFL	4.27507	3.62957	0.635298	0.0190493	0.206038
ENSG00000091164	TXNL1	6.7456	6.08598	0.635035	0.0528813	0.322066
ENSG00000142227	EMP3	6.84251	6.20655	0.634741	0.00503572	0.116122
ENSG00000119986	AVPI1	2.45639	1.83154	0.63473	0.0591513	0.339576
ENSG00000130518	IQCN	2.40239	1.77921	0.634592	0.0574706	0.336127
ENSG00000141519	CCDC40	1.7139	1.11044	0.634553	0.119545	0.450275
ENSG00000166192	SENP8	1.26938	0.623921	0.633958	0.0956862	0.413331
ENSG00000158467	AHCYL2	3.98735	3.33295	0.633835	0.0305005	0.255032
ENSG00000078124	ACER3	6.42907	5.77182	0.633745	0.051811	0.319419
ENSG00000266338	NBPF15	2.42222	1.78572	0.632979	0.0424719	0.290883
ENSG00000112182	BACH2	1.42986	0.766958	0.632775	0.137111	0.472331
ENSG00000103043	VAC14	7.79512	7.18073	0.632125	0.0124481	0.176062
ENSG00000163565	IFI16	7.18626	6.54442	0.630848	0.00873415	0.147045
ENSG00000135678	CPM	7.47651	6.82365	0.629025	0.029831	0.251912
ENSG00000175352	NRIP3	5.16807	4.53313	0.628743	0.0108914	0.165831
ENSG00000167578	RAB4B	1.53293	0.897831	0.628645	0.0705067	0.364263
ENSG00000185808	PIGP	3.02442	2.35848	0.627719	0.0915827	0.407417
ENSG00000135241	PNPLA8	5.37884	4.7143	0.627364	0.0412373	0.287776
ENSG00000102763	VWA8	5.83257	5.19367	0.626872	0.0128506	0.176943
ENSG00000185291	IL3RA	6.35352	5.7303	0.626164	0.00681397	0.133313
ENSG00000018189	RUFY3	3.55999	2.91856	0.62449	0.0385751	0.281955
ENSG00000198938	MT-CO3	12.0176	11.3412	0.624447	0.248937	0.585602
ENSG00000136840	ST6GALNAC4	4.23294	3.65812	0.623259	0.0646059	0.353192
ENSG00000159917	ZNF235	3.92444	3.28009	0.622	0.0304926	0.255032
ENSG00000103381	CPPED1	6.52675	5.8949	0.621751	0.012963	0.177806
ENSG00000135951	TSGA10	2.68236	2.07915	0.621182	0.0528069	0.321916
ENSG00000173801	JUP	4.83437	4.23211	0.620628	0.0176365	0.199543
ENSG00000106299	WASL	3.82387	3.16073	0.620116	0.0652842	0.355511
ENSG00000140876	NUDT7	2.02187	1.38207	0.619918	0.0868158	0.398456
ENSG00000185862	EVI2B	8.14745	7.4846	0.619336	0.0915845	0.407417
ENSG00000149260	CAPN5	1.35535	0.760918	0.617715	0.0985475	0.417493
ENSG00000060982	BCAT1	6.80997	6.17639	0.617524	0.0208603	0.214064
ENSG00000157873	TNFRSF14	6.01382	5.42427	0.616056	0.0586085	0.338024
ENSG00000117009	KMO	2.99659	2.32478	0.615921	0.122646	0.455112
ENSG00000177311	ZBTB38	6.05884	5.4336	0.615901	0.0120422	0.173498
ENSG00000198246	SLC29A3	2.99743	2.37364	0.615259	0.0385115	0.281955
ENSG00000122986	HVCN1	4.41055	3.78813	0.615033	0.0173203	0.19919
ENSG00000175984	DENND2C	1.54837	0.931436	0.614421	0.140932	0.478019
ENSG00000011566	MAP4K3	4.92474	4.29355	0.613521	0.017608	0.199543
ENSG00000065518	NDUFB4	6.16675	5.52563	0.613428	0.0813033	0.388305
ENSG00000073417	PDE8A	4.91497	4.27021	0.612829	0.0305404	0.255173
ENSG00000198440	ZNF583	2.97718	2.31741	0.612298	0.0997144	0.419357
ENSG00000155097	ATP6V1C1	8.13948	7.51059	0.612277	0.0108357	0.165831
ENSG00000165476	REEP3	6.36108	5.72318	0.611016	0.0796159	0.385943
ENSG00000197885	NKIRAS1	3.07089	2.41101	0.610104	0.104596	0.427853
ENSG00000109184	DCUN1D4	6.08357	5.44987	0.609975	0.0488184	0.311816
ENSG00000110031	LPXN	6.02443	5.40961	0.609771	0.00934974	0.15272
ENSG00000119242	CCDC92	2.74487	2.14845	0.60968	0.0460761	0.302729
ENSG00000167995	BEST1	4.77541	4.17845	0.608818	0.01715	0.198101
ENSG00000107263	RAPGEF1	8.44337	7.84943	0.60845	0.00845281	0.145524
ENSG00000067113	PLPP1	5.59768	4.98461	0.608442	0.0112901	0.169004
ENSG00000123485	HJURP	6.21685	5.60256	0.607957	0.0108536	0.165831
ENSG00000188997	KCTD21	4.25552	3.63278	0.607935	0.0234001	0.225264
ENSG00000111145	ELK3	5.16525	4.52943	0.607872	0.0271455	0.241283
ENSG00000169967	MAP3K2	7.28622	6.65845	0.607852	0.0250115	0.233465
ENSG00000198712	MT-CO2	12.0589	11.4084	0.607318	0.188656	0.526045
ENSG00000179855	GIPC3	1.26281	0.637414	0.607197	0.125497	0.458174
ENSG00000143322	ABL2	7.16284	6.55196	0.606633	0.00613026	0.12619
ENSG00000180257	ZNF816	3.58327	2.92545	0.606384	0.106568	0.430241
ENSG00000160211	G6PD	9.29242	8.69708	0.605535	0.00506755	0.116459
ENSG00000177888	ZBTB41	5.53172	4.87848	0.605526	0.0910576	0.40634
ENSG00000160326	SLC2A6	4.12149	3.55742	0.604555	0.0546734	0.327443
ENSG00000010818	HIVEP2	3.74244	3.1398	0.604518	0.0328587	0.262929
ENSG00000135272	MDFIC	5.00865	4.37541	0.604294	0.0344124	0.268641
ENSG00000116668	SWT1	3.97094	3.33866	0.603592	0.0443821	0.296793
ENSG00000175182	FAM131A	3.09943	2.53656	0.603219	0.0824313	0.390067
ENSG00000149231	CCDC82	6.49505	5.87426	0.601568	0.0390467	0.283254
ENSG00000111875	ASF1A	4.88484	4.21667	0.601347	0.114717	0.441873
ENSG00000104951	IL4I1	2.31628	1.74967	0.601025	0.110201	0.435553
ENSG00000142669	SH3BGRL3	8.64312	8.03141	0.60089	0.00712759	0.135859
ENSG00000184574	LPAR5	2.1531	1.57334	0.600849	0.101114	0.42194
ENSG00000147894	C9orf72	5.66306	5.02409	0.599645	0.0768715	0.378671
ENSG00000118257	NRP2	5.29458	4.70174	0.599335	0.013071	0.178378
ENSG00000173542	MOB1B	5.48468	4.83992	0.599038	0.08147	0.388847
ENSG00000137710	RDX	7.18673	6.57732	0.598716	0.0108571	0.165831
ENSG00000105928	GSDME	4.78007	4.19043	0.598694	0.0174562	0.199516
ENSG00000125841	NRSN2	1.12115	0.533635	0.598083	0.0978496	0.416974
ENSG00000174718	RESF1	8.33988	7.71494	0.59612	0.0374621	0.277923
ENSG00000122481	RWDD3	2.19105	1.6135	0.595269	0.0676846	0.360422
ENSG00000181315	ZNF322	3.6636	3.02202	0.595124	0.0872285	0.398934
ENSG00000136235	GPNMB	8.84902	8.25491	0.594751	0.00295915	0.0862398
ENSG00000188603	CLN3	3.38714	2.79856	0.59419	0.035417	0.271493
ENSG00000143801	PSEN2	3.54627	2.95551	0.59413	0.0337139	0.266005
ENSG00000167720	SRR	3.13335	2.5001	0.593727	0.0940009	0.410382
ENSG00000177058	SLC38A9	4.87416	4.22114	0.593177	0.0976778	0.416723
ENSG00000185869	ZNF829	2.82096	2.20562	0.593011	0.0601927	0.342137
ENSG00000133612	AGAP3	4.94421	4.35692	0.592785	0.0154132	0.190366
ENSG00000214413	BBIP1	4.07256	3.41846	0.592336	0.112791	0.439787
ENSG00000069493	CLEC2D	3.99942	3.36745	0.591784	0.0661382	0.356644
ENSG00000163106	HPGDS	5.83387	5.2121	0.591656	0.068203	0.361022
ENSG00000212907	MT-ND4L	10.0989	9.45555	0.591341	0.259838	0.592963
ENSG00000083544	TDRD3	6.21442	5.61371	0.591174	0.0152394	0.189319
ENSG00000107201	DDX58	4.31955	3.71126	0.59079	0.0259147	0.237137
ENSG00000170876	TMEM43	5.74102	5.14549	0.589556	0.0150843	0.18874
ENSG00000151849	CENPJ	7.04964	6.45637	0.588911	0.00743581	0.138182
ENSG00000147533	GOLGA7	6.3794	5.76396	0.588626	0.0947263	0.412097
ENSG00000155366	RHOC	3.08768	2.50344	0.587989	0.0407161	0.286672
ENSG00000221909	FAM200A	2.84377	2.22238	0.587755	0.0819193	0.389044
ENSG00000168301	KCTD6	3.35569	2.74157	0.587121	0.0611873	0.343681
ENSG00000108551	RASD1	2.21755	1.6528	0.584819	0.0766424	0.378435
ENSG00000100055	CYTH4	6.84598	6.27821	0.584129	0.0289173	0.247026
ENSG00000167525	PROCA1	1.64911	1.04978	0.583684	0.103734	0.42691
ENSG00000065989	PDE4A	5.22361	4.65631	0.583442	0.0200116	0.210873
ENSG00000105875	WDR91	4.87533	4.29401	0.583031	0.0166252	0.195485
ENSG00000198331	HYLS1	2.93716	2.31821	0.583027	0.0976075	0.416723
ENSG00000122008	POLK	5.84349	5.22373	0.582811	0.103896	0.427071
ENSG00000139278	GLIPR1	6.4136	5.79279	0.582551	0.184058	0.523163
ENSG00000196151	WDSUB1	4.59418	3.98971	0.582173	0.0284263	0.246232
ENSG00000173988	LRRC63	1.57175	1.00549	0.58204	0.0905183	0.404933
ENSG00000160013	PTGIR	3.10651	2.54698	0.581535	0.060703	0.342973
ENSG00000140543	DET1	1.17065	0.52887	0.580575	0.227813	0.566737
ENSG00000169398	PTK2	4.8932	4.31786	0.580488	0.0166411	0.195485
ENSG00000150510	FAM124A	4.29068	3.68221	0.580398	0.0385624	0.281955
ENSG00000186260	MRTFB	4.859	4.24651	0.580222	0.0390357	0.283254
ENSG00000157227	MMP14	7.50587	6.94284	0.580073	0.0234322	0.225264
ENSG00000125868	DSTN	6.3489	5.75682	0.580027	0.0232219	0.225264
ENSG00000087077	TRIP6	1.51223	0.987357	0.578808	0.194477	0.53295
ENSG00000085449	WDFY1	5.80143	5.18671	0.578333	0.0943753	0.411204
ENSG00000138119	MYOF	5.29415	4.70545	0.578296	0.0181077	0.202467
ENSG00000170017	ALCAM	8.60999	8.00818	0.57827	0.0267097	0.239456
ENSG00000250067	YJEFN3	1.06086	0.478119	0.577455	0.107203	0.43136
ENSG00000066583	ISOC1	4.21123	3.61276	0.576787	0.0335095	0.26515
ENSG00000146232	NFKBIE	5.44694	4.90798	0.576563	0.0705903	0.364263
ENSG00000130340	SNX9	6.92987	6.35245	0.576459	0.00773582	0.140064
ENSG00000151929	BAG3	4.02502	3.46093	0.576389	0.0317416	0.260971
ENSG00000132669	RIN2	5.61291	5.04547	0.575907	0.015017	0.188207
ENSG00000198223	CSF2RA	7.01178	6.43634	0.575379	0.00749877	0.138383
ENSG00000156711	MAPK13	4.88262	4.34455	0.575207	0.0488253	0.311816
ENSG00000102921	N4BP1	7.353	6.7685	0.574711	0.0120132	0.17336
ENSG00000115756	HPCAL1	6.1766	5.61068	0.574368	0.0165969	0.195391
ENSG00000081377	CDC14B	4.72794	4.1299	0.573574	0.0311588	0.258775
ENSG00000135334	AKIRIN2	6.74688	6.16015	0.573528	0.0237947	0.226356
ENSG00000181915	ADO	5.63169	5.0449	0.573202	0.0209686	0.214221
ENSG00000139926	FRMD6	1.3596	0.778043	0.572427	0.136946	0.472331
ENSG00000206418	RAB12	5.48422	4.9053	0.572141	0.0149147	0.187776
ENSG00000108179	PPIF	7.54515	6.99303	0.572	0.0288289	0.246843
ENSG00000145335	SNCA	1.51442	0.956313	0.571805	0.0999956	0.419807
ENSG00000116044	NFE2L2	7.66163	7.06963	0.57135	0.0278729	0.244142
ENSG00000078237	TIGAR	4.61975	4.00754	0.571349	0.0581253	0.337301
ENSG00000029153	ARNTL2	4.54751	3.94587	0.571057	0.040742	0.286672
ENSG00000047648	ARHGAP6	4.48636	3.89269	0.570953	0.0337066	0.266005
ENSG00000197016	ZNF470	3.64631	3.03131	0.570907	0.0894478	0.403245
ENSG00000137965	IFI44	2.72125	2.09254	0.570737	0.163529	0.501881
ENSG00000253767	PCDHGA8	1.09151	0.509487	0.57043	0.135123	0.470513
ENSG00000143353	LYPLAL1	4.15613	3.53553	0.570209	0.0910136	0.406327
ENSG00000104671	DCTN6	4.55963	3.9442	0.569419	0.0704478	0.364233
ENSG00000152778	IFIT5	3.78082	3.18043	0.56868	0.0582303	0.337311
ENSG00000250317	SMIM20	3.31203	2.73957	0.568085	0.0632051	0.348986
ENSG00000109854	HTATIP2	6.07665	5.51105	0.567746	0.0119198	0.173055
ENSG00000197121	PGAP1	2.90928	2.3221	0.567616	0.0641171	0.351328
ENSG00000080845	DLGAP4	5.62874	5.07016	0.567491	0.0207251	0.213907
ENSG00000273820	USP27X	2.16547	1.63857	0.567421	0.12693	0.460445
ENSG00000123610	TNFAIP6	3.19439	2.59945	0.566811	0.0691588	0.362246
ENSG00000089335	ZNF302	4.99421	4.40388	0.56631	0.0302606	0.254373
ENSG00000110042	DTX4	3.39257	2.82421	0.566198	0.0402578	0.285875
ENSG00000205323	SARNP	2.05121	1.48434	0.565914	0.0746153	0.372496
ENSG00000120458	MSANTD2	2.92061	2.32349	0.565735	0.0839515	0.393888
ENSG00000127947	PTPN12	7.9869	7.39672	0.565436	0.0349064	0.269854
ENSG00000135838	NPL	7.68517	7.11198	0.565408	0.00846499	0.145524
ENSG00000182359	KBTBD3	2.43958	1.83643	0.564813	0.117175	0.445483
ENSG00000008283	CYB561	3.0173	2.46766	0.564782	0.066902	0.358649
ENSG00000169252	ADRB2	2.30717	1.75055	0.564528	0.0710982	0.364686
ENSG00000196950	SLC39A10	6.46565	5.88397	0.564045	0.0461735	0.302729
ENSG00000132294	EFR3A	7.49042	6.90913	0.563259	0.0252733	0.234963
ENSG00000109270	LAMTOR3	5.91021	5.31117	0.563199	0.119438	0.450275
ENSG00000171202	TMEM126A	4.29421	3.69404	0.562904	0.066343	0.356685
ENSG00000142166	IFNAR1	7.83895	7.25567	0.56245	0.0272191	0.241283
ENSG00000169756	LIMS1	8.08194	7.49239	0.562381	0.0425431	0.291069
ENSG00000188732	FAM221A	2.56727	1.9554	0.562278	0.145776	0.483905
ENSG00000172869	DMXL1	7.50703	6.9342	0.562168	0.0125256	0.176062
ENSG00000127954	STEAP4	4.70782	4.13782	0.56049	0.0246185	0.231603
ENSG00000109756	RAPGEF2	7.72525	7.16139	0.559944	0.00738433	0.138182
ENSG00000116005	PCYOX1	5.81951	5.23947	0.559723	0.0419385	0.28977
ENSG00000057252	SOAT1	6.79312	6.21524	0.559389	0.0391278	0.283254
ENSG00000047634	SCML1	2.37974	1.7874	0.559285	0.110079	0.435353
ENSG00000109321	AREG	6.38862	5.82666	0.559188	0.0137658	0.182894
ENSG00000063127	SLC6A16	1.305	0.701336	0.559134	0.179696	0.519174
ENSG00000077721	UBE2A	6.36273	5.77886	0.558801	0.0917292	0.40744
ENSG00000102908	NFAT5	6.95663	6.37469	0.558459	0.0570076	0.335371
ENSG00000115590	IL1R2	8.60408	8.04506	0.558304	0.00458095	0.111257
ENSG00000135414	GDF11	5.37214	4.82147	0.557606	0.0172268	0.198567
ENSG00000077585	GPR137B	4.18742	3.59147	0.557272	0.0662403	0.356685
ENSG00000142694	EVA1B	1.87625	1.38097	0.556653	0.217383	0.556313
ENSG00000177683	THAP5	4.56807	3.94875	0.55647	0.122947	0.455112
ENSG00000213462	ERV3-1	4.63484	4.04678	0.556325	0.0481978	0.309384
ENSG00000165997	ARL5B	5.82945	5.23896	0.555324	0.108207	0.432229
ENSG00000115993	TRAK2	6.6599	6.09459	0.554486	0.0198225	0.210347
ENSG00000141506	PIK3R5	8.32068	7.78247	0.554342	0.0156987	0.191652
ENSG00000143842	SOX13	4.60294	4.06539	0.55377	0.0288279	0.246843
ENSG00000116815	CD58	5.54429	4.93501	0.553484	0.16332	0.501531
ENSG00000159128	IFNGR2	7.59074	7.0275	0.553273	0.0125761	0.176062
ENSG00000172175	MALT1	6.32788	5.76135	0.553148	0.03219	0.262363
ENSG00000114999	TTL	6.34124	5.78481	0.553059	0.012558	0.176062
ENSG00000106617	PRKAG2	4.44052	3.85717	0.552882	0.047475	0.307254
ENSG00000169902	TPST1	6.04173	5.48176	0.552361	0.0173148	0.19919
ENSG00000186364	NUDT17	1.26591	0.704154	0.552296	0.104247	0.427514
ENSG00000197008	ZNF138	3.44552	2.84306	0.551801	0.129923	0.463879
ENSG00000182308	DCAF4L1	1.11689	0.565003	0.551683	0.106485	0.430241
ENSG00000186063	AIDA	5.08476	4.48605	0.550035	0.0898521	0.403258
ENSG00000157796	WDR19	4.64587	4.07793	0.550032	0.0328956	0.262929
ENSG00000100554	ATP6V1D	6.01037	5.45066	0.549986	0.0207933	0.214064
ENSG00000057935	MTA3	4.11251	3.52819	0.549511	0.0708714	0.364378
ENSG00000119328	ABITRAM	4.14211	3.53192	0.54914	0.135701	0.470971
ENSG00000138061	CYP1B1	8.14545	7.58797	0.548122	0.00926288	0.152369
ENSG00000006451	RALA	6.08656	5.52557	0.548076	0.0289078	0.247026
ENSG00000139291	TMEM19	4.51399	3.93277	0.546761	0.0557338	0.330535
ENSG00000130844	ZNF331	4.57363	4.00006	0.545778	0.0433096	0.293528
ENSG00000179604	CDC42EP4	3.63773	3.09471	0.545739	0.0394706	0.283889
ENSG00000115904	SOS1	7.3569	6.7827	0.544744	0.0827295	0.390976
ENSG00000254087	LYN	8.27094	7.72145	0.544701	0.00654131	0.130755
ENSG00000072364	AFF4	8.05049	7.4853	0.544626	0.0280602	0.245006
ENSG00000197323	TRIM33	7.53993	6.97377	0.543935	0.0411339	0.287566
ENSG00000133657	ATP13A3	8.48351	7.92392	0.543388	0.0165575	0.195391
ENSG00000136717	BIN1	2.05877	1.55944	0.543095	0.167766	0.50633
ENSG00000198947	DMD	5.59907	5.03785	0.542628	0.0373826	0.277706
ENSG00000214193	SH3D21	2.70887	2.20468	0.541792	0.150234	0.48776
ENSG00000197343	ZNF655	5.78017	5.2083	0.541339	0.0865477	0.398456
ENSG00000197405	C5AR1	8.36666	7.82602	0.541107	0.00581744	0.123755
ENSG00000165609	NUDT5	6.66265	6.12203	0.540733	0.0117515	0.172282
ENSG00000178127	NDUFV2	3.28306	2.68525	0.54063	0.159574	0.498323
ENSG00000113083	LOX	2.71301	2.15249	0.539881	0.0956644	0.413331
ENSG00000169359	SLC33A1	4.69674	4.11647	0.539777	0.0723219	0.367055
ENSG00000113966	ARL6	2.51461	1.90735	0.53917	0.259788	0.592963
ENSG00000113583	C5orf15	6.11407	5.5467	0.539026	0.112942	0.440065
ENSG00000144746	ARL6IP5	7.86585	7.30306	0.538506	0.043206	0.293467
ENSG00000088543	C3orf18	1.32218	0.778043	0.538395	0.128495	0.462065
ENSG00000163322	ABRAXAS1	4.45843	3.86633	0.537859	0.108186	0.432229
ENSG00000079215	SLC1A3	6.51045	5.96343	0.537821	0.0205257	0.212917
ENSG00000113108	APBB3	3.27282	2.76365	0.537665	0.0777133	0.381433
ENSG00000110880	CORO1C	8.38089	7.84468	0.537664	0.00596199	0.124818
ENSG00000112679	DUSP22	4.31397	3.7891	0.537093	0.0335019	0.26515
ENSG00000143162	CREG1	8.77792	8.22829	0.536906	0.0125256	0.176062
ENSG00000008405	CRY1	4.64816	4.09866	0.536529	0.0293705	0.249356
ENSG00000144136	SLC20A1	7.40624	6.86793	0.536024	0.00951229	0.153788
ENSG00000182117	NOP10	6.19542	5.64918	0.535323	0.0284849	0.246232
ENSG00000099814	CEP170B	2.24237	1.75011	0.534819	0.153662	0.49277
ENSG00000140463	BBS4	3.75475	3.21154	0.534585	0.0466887	0.304302
ENSG00000153317	ASAP1	8.56251	8.01187	0.534552	0.0176194	0.199543
ENSG00000131242	RAB11FIP4	4.95836	4.45184	0.533901	0.0440435	0.296503
ENSG00000105829	BET1	3.29531	2.72968	0.533715	0.0882976	0.400897
ENSG00000138443	ABI2	4.24331	3.69199	0.53364	0.0393789	0.283889
ENSG00000157107	FCHO2	4.63835	4.04623	0.533597	0.122648	0.455112
ENSG00000116096	SPR	2.35075	1.88015	0.533528	0.22208	0.560653
ENSG00000125863	MKKS	4.54951	3.99282	0.532483	0.0463492	0.303162
ENSG00000173530	TNFRSF10D	5.3473	4.81367	0.532138	0.0193452	0.207816
ENSG00000196867	ZFP28	3.43189	2.87713	0.532096	0.0750076	0.373484
ENSG00000096093	EFHC1	3.75031	3.18913	0.531762	0.0678373	0.360531
ENSG00000102531	FNDC3A	7.97557	7.41655	0.531587	0.0536103	0.324717
ENSG00000171121	KCNMB3	2.58706	2.00803	0.530727	0.160567	0.499131
ENSG00000087074	PPP1R15A	7.47243	6.9638	0.530716	0.0510037	0.316917
ENSG00000121060	TRIM25	8.67813	8.15272	0.530661	0.00732417	0.137924
ENSG00000134028	ADAMDEC1	5.49248	4.93034	0.530595	0.068254	0.361022
ENSG00000113389	NPR3	2.94494	2.4168	0.530369	0.0635427	0.349801
ENSG00000104047	DTWD1	4.39801	3.82699	0.530214	0.0793563	0.385584
ENSG00000117500	TMED5	7.3031	6.74199	0.530086	0.0989771	0.418173
ENSG00000161013	MGAT4B	6.96272	6.45546	0.529886	0.0656878	0.355511
ENSG00000131375	CAPN7	5.76971	5.21304	0.529564	0.0754697	0.375221
ENSG00000023287	RB1CC1	7.54894	7.00649	0.529231	0.0198162	0.210347
ENSG00000175606	TMEM70	5.12803	4.56402	0.528845	0.0697009	0.363808
ENSG00000121879	PIK3CA	6.64789	6.09783	0.527917	0.0798325	0.386028
ENSG00000107798	LIPA	8.61775	8.0604	0.527453	0.0708235	0.364301
ENSG00000138433	CIR1	5.85338	5.31991	0.527404	0.0212337	0.215931
ENSG00000049759	NEDD4L	1.7089	1.13096	0.526874	0.215516	0.55364
ENSG00000123427	EEF1AKMT3	2.3631	1.78089	0.526767	0.221441	0.559978
ENSG00000186431	FCAR	7.63475	7.11503	0.526139	0.0111452	0.16823
ENSG00000136161	RCBTB2	5.81591	5.27153	0.525898	0.0449529	0.298444
ENSG00000113504	SLC12A7	5.5078	5.01517	0.525563	0.0850823	0.395981
ENSG00000217128	FNIP1	7.84616	7.29827	0.525241	0.0402371	0.285875
ENSG00000127124	HIVEP3	3.74873	3.24536	0.524994	0.0571874	0.335687
ENSG00000167468	GPX4	7.06456	6.55161	0.524526	0.0215654	0.217761
ENSG00000188419	CHM	5.81575	5.26718	0.52448	0.0674153	0.360004
ENSG00000100379	KCTD17	1.74558	1.26803	0.523402	0.187497	0.524884
ENSG00000144134	RABL2A	2.50718	2.01217	0.523174	0.110571	0.43633
ENSG00000111859	NEDD9	5.409	4.87218	0.522861	0.0285468	0.246232
ENSG00000065970	FOXJ2	6.47829	5.95826	0.522589	0.0148672	0.187776
ENSG00000169258	GPRIN1	2.17955	1.69555	0.521837	0.159676	0.498323
ENSG00000122335	SERAC1	4.54344	4.00654	0.521769	0.0365007	0.275412
ENSG00000049130	KITLG	3.54014	2.98872	0.521683	0.0795462	0.385943
ENSG00000078053	AMPH	2.13798	1.64292	0.520677	0.118693	0.44898
ENSG00000091039	OSBPL8	8.53319	7.98723	0.520138	0.0488805	0.311966
ENSG00000137343	ATAT1	2.3226	1.77412	0.519965	0.116885	0.44545
ENSG00000071246	VASH1	3.79535	3.30703	0.519871	0.0960413	0.413895
ENSG00000144566	RAB5A	6.55808	6.01561	0.519668	0.0882101	0.400897
ENSG00000166963	MAP1A	5.72367	5.22232	0.519605	0.0444974	0.296885
ENSG00000186026	ZNF284	2.43867	1.90327	0.519073	0.0906913	0.405543
ENSG00000164180	TMEM161B	5.33886	4.77074	0.518782	0.1299	0.463879
ENSG00000166881	NEMP1	5.82502	5.29939	0.518753	0.0237197	0.226228
ENSG00000168246	UBTD2	4.74042	4.17911	0.518697	0.0993322	0.41902
ENSG00000102393	GLA	7.06326	6.54259	0.51778	0.01257	0.176062
ENSG00000104312	RIPK2	5.34627	4.80678	0.517595	0.0419327	0.28977
ENSG00000128699	ORMDL1	5.78266	5.23572	0.517097	0.0974169	0.416253
ENSG00000256043	CTSO	3.78817	3.22405	0.516776	0.126351	0.459587
ENSG00000188778	ADRB3	2.06779	1.54643	0.516261	0.0923041	0.40744
ENSG00000239704	CDRT4	0.938653	0.452004	0.515377	0.179071	0.518725
ENSG00000130779	CLIP1	7.34261	6.8265	0.515258	0.013097	0.178514
ENSG00000143119	CD53	8.03828	7.50779	0.515118	0.0217715	0.218409
ENSG00000197006	METTL9	8.39626	7.87041	0.514864	0.0128537	0.176943
ENSG00000212127	TAS2R14	0.786566	0.165152	0.51445	0.464542	0.73888
ENSG00000109220	CHIC2	5.34559	4.81863	0.514103	0.029418	0.249567
ENSG00000217555	CKLF	2.64491	2.1511	0.51398	0.100737	0.421481
ENSG00000084676	NCOA1	7.24262	6.71187	0.513887	0.0362009	0.274435
ENSG00000114573	ATP6V1A	8.5184	7.98867	0.51339	0.0214561	0.217393
ENSG00000008256	CYTH3	4.17166	3.65339	0.5132	0.0536036	0.324717
ENSG00000169570	DTWD2	3.04133	2.46097	0.512657	0.239641	0.577626
ENSG00000013441	CLK1	6.75701	6.23114	0.512449	0.0330148	0.262929
ENSG00000155304	HSPA13	6.46927	5.93838	0.511763	0.0705972	0.364263
ENSG00000151116	UEVLD	4.7409	4.18856	0.511709	0.0840056	0.393954
ENSG00000092621	PHGDH	2.46175	1.97208	0.51161	0.130545	0.464209
ENSG00000152256	PDK1	6.55294	6.02749	0.511246	0.0429404	0.293002
ENSG00000123213	NLN	5.78313	5.25884	0.511099	0.0340012	0.26656
ENSG00000197045	GMFB	7.14234	6.59926	0.510923	0.131341	0.465632
ENSG00000157557	ETS2	8.58245	8.07659	0.510748	0.00817535	0.14389
ENSG00000135919	SERPINE2	2.62579	2.09322	0.510639	0.110995	0.437074
ENSG00000163219	ARHGAP25	7.26862	6.77428	0.510407	0.0339842	0.26656
ENSG00000055208	TAB2	7.56913	7.03107	0.510237	0.0824206	0.390067
ENSG00000164291	ARSK	2.93569	2.39482	0.510141	0.10787	0.431713
ENSG00000187736	NHEJ1	2.65526	2.12438	0.509963	0.139207	0.475229
ENSG00000171365	CLCN5	5.55098	5.03229	0.509951	0.0256815	0.236714
ENSG00000197933	ZNF823	3.23919	2.71309	0.509876	0.0699239	0.363907
ENSG00000140836	ZFHX3	4.74784	4.22085	0.509719	0.0385921	0.281955
ENSG00000197362	ZNF786	2.19622	1.66922	0.509521	0.104307	0.427514
ENSG00000139324	TMTC3	5.37523	4.81362	0.509512	0.153983	0.4928
ENSG00000183340	JRKL	4.57178	4.06087	0.509507	0.0466427	0.304302
ENSG00000115355	CCDC88A	8.6115	8.07924	0.508237	0.0463472	0.303162
ENSG00000168172	HOOK3	7.38308	6.86184	0.508002	0.0264627	0.237928
ENSG00000272047	GTF2H5	3.40232	2.84754	0.507842	0.16692	0.505589
ENSG00000008294	SPAG9	7.76276	7.25034	0.507683	0.011392	0.169485
ENSG00000011405	PIK3C2A	6.30208	5.77432	0.507093	0.0819337	0.389044
ENSG00000110888	CAPRIN2	3.55496	3.01638	0.506874	0.0925936	0.408012
ENSG00000180616	SSTR2	1.36854	0.850439	0.506618	0.137028	0.472331
ENSG00000168026	TTC21A	1.78558	1.27529	0.506468	0.10856	0.432839
ENSG00000122884	P4HA1	6.17908	5.65667	0.506319	0.0617608	0.345189
ENSG00000084112	SSH1	7.23234	6.72622	0.50625	0.0124178	0.176062
ENSG00000172345	STARD5	2.74696	2.25608	0.506194	0.140129	0.476665
ENSG00000110848	CD69	6.19664	5.67404	0.505878	0.0582527	0.337311
ENSG00000101255	TRIB3	4.90474	4.42208	0.505662	0.0449418	0.298444
ENSG00000256087	ZNF432	4.11403	3.57113	0.505258	0.0892523	0.402692
ENSG00000187193	MT1X	2.9125	2.37927	0.505001	0.162464	0.500799
ENSG00000189195	BTBD8	2.69876	2.17954	0.504828	0.0899577	0.403405
ENSG00000169136	ATF5	4.6987	4.20983	0.504777	0.0433415	0.293564
ENSG00000136111	TBC1D4	1.27206	0.726308	0.504698	0.212993	0.551194
ENSG00000136040	PLXNC1	8.42329	7.91208	0.504253	0.0101794	0.160518
ENSG00000164031	DNAJB14	6.67708	6.14706	0.504226	0.10822	0.432229
ENSG00000167600	CYP2S1	4.45079	3.95452	0.503927	0.0452622	0.299777
ENSG00000152926	ZNF117	5.66117	5.1203	0.50378	0.129669	0.463722
ENSG00000065665	SEC61A2	3.409	2.90165	0.503453	0.0609337	0.342973
ENSG00000221923	ZNF880	4.11921	3.56579	0.503437	0.122304	0.455049
ENSG00000170142	UBE2E1	6.8891	6.35526	0.503375	0.148704	0.486797
ENSG00000144843	ADPRH	4.46899	3.95321	0.503229	0.0402656	0.285875
ENSG00000127334	DYRK2	6.3574	5.84322	0.503162	0.0341717	0.26742
ENSG00000134352	IL6ST	7.75827	7.22363	0.502804	0.096356	0.414081
ENSG00000080298	RFX3	4.82868	4.28307	0.50229	0.0921411	0.40744
ENSG00000147119	CHST7	3.15194	2.70751	0.502113	0.209468	0.547879
ENSG00000164603	BMT2	4.4746	3.9184	0.501909	0.130895	0.464945
ENSG00000186522	SEPTIN10	4.54283	4.02719	0.501899	0.0415747	0.289294
ENSG00000106588	PSMA2	3.77193	3.22873	0.501037	0.121773	0.453685
ENSG00000032742	IFT88	4.84343	4.30211	0.500954	0.0845065	0.394378
ENSG00000171488	LRRC8C	5.4154	4.87465	0.500885	0.111404	0.437566
ENSG00000141696	P3H4	0.852188	0.350822	0.500661	0.142653	0.480406
ENSG00000138768	USO1	7.10814	6.58905	0.499971	0.0597607	0.341344
ENSG00000169826	CSGALNACT2	7.86908	7.35726	0.49974	0.0189219	0.205787
ENSG00000083223	TUT7	8.33575	7.82602	0.499203	0.0147265	0.187326
ENSG00000198879	SFMBT2	5.40424	4.9106	0.499039	0.0258653	0.237137
ENSG00000121481	RNF2	5.48736	4.95305	0.499001	0.10104	0.42194
ENSG00000254004	ZNF260	4.84098	4.28261	0.498672	0.152991	0.491984
ENSG00000109436	TBC1D9	4.51165	4.01986	0.498666	0.0437444	0.295569
ENSG00000175764	TTLL11	1.84309	1.35748	0.498664	0.165709	0.504263
ENSG00000162222	TTC9C	4.0206	3.49496	0.498321	0.0740599	0.371752
ENSG00000196954	CASP4	6.18813	5.68102	0.498317	0.0294486	0.249636
ENSG00000171928	TVP23B	4.92681	4.39155	0.497984	0.0785016	0.383438
ENSG00000135077	HAVCR2	5.33519	4.83124	0.497497	0.0283625	0.246232
ENSG00000169740	ZNF32	3.40044	2.92493	0.497439	0.0806314	0.387599
ENSG00000144840	RABL3	5.40006	4.86524	0.496935	0.111112	0.437074
ENSG00000135164	DMTF1	5.238	4.71047	0.496759	0.0701746	0.364019
ENSG00000196914	ARHGEF12	4.90695	4.39633	0.496156	0.0371214	0.276737
ENSG00000189050	RNFT1	4.89726	4.33659	0.496067	0.17219	0.510308
ENSG00000196937	FAM3C	4.32744	3.81123	0.495942	0.0614984	0.344903
ENSG00000172059	KLF11	3.25753	2.76956	0.4958	0.0672819	0.359814
ENSG00000139793	MBNL2	5.64896	5.12025	0.495544	0.120726	0.451062
ENSG00000069849	ATP1B3	7.25761	6.75429	0.495178	0.0196254	0.209603
ENSG00000125089	SH3TC1	5.97825	5.50946	0.494949	0.125046	0.457138
ENSG00000151327	FAM177A1	4.70578	4.21569	0.494929	0.034554	0.269176
ENSG00000138942	RNF185	5.94385	5.44811	0.494782	0.021969	0.219145
ENSG00000143554	SLC27A3	4.53019	4.05355	0.49467	0.0466687	0.304302
ENSG00000176597	B3GNT5	7.37011	6.84691	0.494348	0.101779	0.423117
ENSG00000205302	SNX2	7.56353	7.05917	0.493827	0.020261	0.212089
ENSG00000180855	ZNF443	2.43715	1.90292	0.493164	0.169091	0.507159
ENSG00000111897	SERINC1	8.1809	7.66303	0.492784	0.0552885	0.329466
ENSG00000167604	NFKBID	4.72749	4.26769	0.492666	0.0770571	0.379101
ENSG00000164327	RICTOR	7.11859	6.59899	0.492465	0.100241	0.420516
ENSG00000215712	TMEM242	3.99126	3.48574	0.492375	0.0547325	0.32748
ENSG00000203485	INF2	5.61189	5.15338	0.492308	0.125507	0.458174
ENSG00000079263	SP140	4.19442	3.67558	0.492208	0.0704266	0.364233
ENSG00000158270	COLEC12	5.19091	4.68153	0.491634	0.0411462	0.287566
ENSG00000082438	COBLL1	3.99955	3.48298	0.491295	0.0704436	0.364233
ENSG00000164924	YWHAZ	9.98975	9.47974	0.491288	0.0538078	0.325378
ENSG00000137936	BCAR3	1.17241	0.639468	0.491205	0.222101	0.560653
ENSG00000170871	KIAA0232	7.14016	6.63733	0.490954	0.0284062	0.246232
ENSG00000197077	KIAA1671	5.60455	5.12305	0.490886	0.0324395	0.262851
ENSG00000155975	VPS37A	6.43859	5.92506	0.490702	0.107476	0.431476
ENSG00000204611	ZNF616	4.21671	3.67476	0.490523	0.133826	0.468916
ENSG00000091136	LAMB1	1.02021	0.533635	0.489947	0.145575	0.483905
ENSG00000215912	TTC34	1.75682	1.28247	0.489764	0.137905	0.472701
ENSG00000170917	NUDT6	2.13631	1.63057	0.489477	0.12101	0.451448
ENSG00000163249	CCNYL1	6.00039	5.49801	0.489303	0.0453034	0.299871
ENSG00000067057	PFKP	6.54204	6.07045	0.489149	0.0631667	0.348986
ENSG00000137177	KIF13A	7.1733	6.68684	0.489034	0.0164845	0.195391
ENSG00000159335	PTMS	4.52237	4.11687	0.488959	0.256861	0.590546
ENSG00000104695	PPP2CB	5.79282	5.29379	0.488797	0.0384184	0.281955
ENSG00000139112	GABARAPL1	6.06285	5.5727	0.488772	0.0224317	0.221195
ENSG00000139629	GALNT6	5.82379	5.34795	0.488064	0.0392501	0.28339
ENSG00000147437	GNRH1	0.854242	0.35235	0.48799	0.162656	0.500994
ENSG00000117533	VAMP4	4.86467	4.33368	0.487811	0.100034	0.419807
ENSG00000188786	MTF1	6.9889	6.4959	0.487769	0.0188963	0.205787
ENSG00000077327	SPAG6	3.51895	3.00689	0.487471	0.0881144	0.400782
ENSG00000160271	RALGDS	4.54783	4.1107	0.487052	0.137534	0.472583
ENSG00000171448	ZBTB26	4.15536	3.63565	0.487036	0.0821886	0.389585
ENSG00000120063	GNA13	8.19867	7.68988	0.486658	0.0453923	0.299987
ENSG00000104660	LEPROTL1	6.69025	6.18488	0.486447	0.0762501	0.37746
ENSG00000107551	RASSF4	5.37187	4.88674	0.486212	0.02797	0.244412
ENSG00000034677	RNF19A	6.16626	5.66665	0.485335	0.0559941	0.331171
ENSG00000133065	SLC41A1	3.90727	3.42252	0.484928	0.0523302	0.321366
ENSG00000197119	SLC25A29	4.17089	3.73134	0.484572	0.118723	0.44898
ENSG00000130338	TULP4	6.50045	6.01429	0.483912	0.0207145	0.213907
ENSG00000137500	CCDC90B	4.9961	4.47213	0.483892	0.0993455	0.41902
ENSG00000136367	ZFHX2	1.9345	1.45549	0.483281	0.127879	0.460901
ENSG00000147174	GCNA	1.70345	1.23106	0.483096	0.127699	0.460901
ENSG00000173821	RNF213	9.86874	9.39498	0.483	0.0144208	0.186233
ENSG00000198546	ZNF511	3.00619	2.52049	0.482848	0.0779784	0.38225
ENSG00000175582	RAB6A	7.56005	7.05376	0.482749	0.0733656	0.370312
ENSG00000197062	ZSCAN26	3.73748	3.21769	0.482666	0.140323	0.476979
ENSG00000064652	SNX24	2.6006	2.07719	0.481677	0.173624	0.511798
ENSG00000188994	ZNF292	7.27135	6.76402	0.481152	0.0926211	0.408012
ENSG00000151881	TMEM267	3.13072	2.58763	0.480996	0.230305	0.569191
ENSG00000086619	ERO1B	3.89546	3.36597	0.480339	0.147372	0.485681
ENSG00000134970	TMED7	7.22816	6.69896	0.479991	0.277196	0.609957
ENSG00000165233	CARD19	5.26835	4.81847	0.479672	0.0791704	0.385019
ENSG00000171943	SRGAP2C	4.27608	3.76207	0.479652	0.0867483	0.398456
ENSG00000186111	PIP5K1C	6.52596	6.06108	0.479343	0.052461	0.321455
ENSG00000120686	UFM1	6.82712	6.32253	0.47926	0.111092	0.437074
ENSG00000038382	TRIO	6.78643	6.31607	0.479072	0.0274944	0.242556
ENSG00000119048	UBE2B	6.31859	5.81548	0.479025	0.132459	0.467101
ENSG00000186132	C2orf76	2.59128	2.07663	0.4788	0.194168	0.532852
ENSG00000080200	CRYBG3	5.98521	5.49425	0.478382	0.0455808	0.300484
ENSG00000125772	GPCPD1	6.44782	5.95324	0.477915	0.0702058	0.364019
ENSG00000174032	SLC25A30	5.8406	5.35011	0.477402	0.0455864	0.300484
ENSG00000072401	UBE2D1	7.01167	6.49955	0.477353	0.180309	0.519639
ENSG00000138459	SLC35A5	5.80563	5.29509	0.477114	0.159222	0.497891
ENSG00000138642	HERC6	3.68008	3.19331	0.476584	0.0671382	0.359567
ENSG00000144909	OSBPL11	6.20989	5.7281	0.476343	0.0284471	0.246232
ENSG00000075089	ACTR6	4.56466	4.05549	0.476304	0.0811414	0.388209
ENSG00000196659	TTC30B	2.98301	2.49816	0.475808	0.0984486	0.417493
ENSG00000240445	FOXO3B	2.13492	1.62745	0.475664	0.161828	0.500237
ENSG00000161638	ITGA5	7.80024	7.33739	0.475477	0.0250277	0.233465
ENSG00000181004	BBS12	3.2617	2.76192	0.475437	0.106457	0.430241
ENSG00000100528	CNIH1	6.68235	6.18444	0.474577	0.110978	0.437074
ENSG00000112874	NUDT12	3.08863	2.58217	0.474442	0.130409	0.464209
ENSG00000172771	EFCAB12	1.28741	0.803808	0.474411	0.182426	0.52106
ENSG00000006062	MAP3K14	4.22923	3.8015	0.473634	0.12337	0.455112
ENSG00000126246	IGFLR1	1.8506	1.36089	0.473024	0.22747	0.566473
ENSG00000187164	SHTN1	2.6013	2.11184	0.472323	0.112445	0.43952
ENSG00000243244	STON1	6.68186	6.18467	0.472281	0.124195	0.455947
ENSG00000053254	FOXN3	7.53874	7.06533	0.470063	0.0163684	0.195391
ENSG00000168615	ADAM9	8.28182	7.79991	0.46962	0.0220057	0.219145
ENSG00000116977	LGALS8	7.65773	7.16411	0.469208	0.0767443	0.378608
ENSG00000196182	STK40	6.83014	6.3795	0.468873	0.0742499	0.371889
ENSG00000006576	PHTF2	7.03431	6.54739	0.468857	0.0621866	0.346149
ENSG00000197019	SERTAD1	3.53565	3.10132	0.46877	0.137715	0.472701
ENSG00000048028	USP28	4.58322	4.10623	0.468758	0.044714	0.297752
ENSG00000113269	RNF130	8.44059	7.96332	0.468419	0.0165631	0.195391
ENSG00000198752	CDC42BPB	5.66316	5.21922	0.468243	0.0932866	0.409228
ENSG00000197147	LRRC8B	4.97255	4.47585	0.468156	0.0746407	0.372496
ENSG00000067167	TRAM1	8.42404	7.92059	0.468085	0.126672	0.460394
ENSG00000157259	GATAD1	4.88768	4.38718	0.468083	0.0951229	0.41251
ENSG00000169446	MMGT1	6.26863	5.78017	0.468073	0.105793	0.429432
ENSG00000053770	AP5M1	6.40036	5.90666	0.467855	0.149798	0.48774
ENSG00000180881	CAPS2	1.08707	0.588491	0.467709	0.241747	0.579793
ENSG00000198380	GFPT1	5.96451	5.49056	0.467669	0.0330006	0.262929
ENSG00000161914	ZNF653	2.58669	2.1454	0.467611	0.150634	0.488158
ENSG00000149308	NPAT	6.52162	6.0229	0.466988	0.207026	0.544873
ENSG00000132530	XAF1	4.19581	3.68387	0.466876	0.127821	0.460901
ENSG00000155970	MICU3	1.5324	1.03925	0.466726	0.177567	0.516668
ENSG00000186818	LILRB4	5.80854	5.35108	0.466712	0.0385109	0.281955
ENSG00000148158	SNX30	6.73499	6.26668	0.466442	0.0214778	0.217413
ENSG00000071205	ARHGAP10	4.82495	4.37454	0.465624	0.0568298	0.334681
ENSG00000132535	DLG4	5.42356	4.98243	0.465571	0.0782084	0.382699
ENSG00000134265	NAPG	5.87539	5.39195	0.465407	0.0730579	0.369562
ENSG00000181191	PJA1	3.59544	3.13778	0.465317	0.0786718	0.383438
ENSG00000062725	APPBP2	6.01007	5.52994	0.464615	0.0656553	0.355511
ENSG00000186130	ZBTB6	5.09644	4.58924	0.464321	0.123192	0.455112
ENSG00000101166	PRELID3B	6.14114	5.65083	0.463545	0.155765	0.495062
ENSG00000171467	ZNF318	6.89157	6.42374	0.46348	0.0229428	0.224091
ENSG00000150627	WDR17	2.42486	1.90611	0.463413	0.270211	0.6022
ENSG00000160233	LRRC3	2.09565	1.63005	0.463212	0.120475	0.45085
ENSG00000125037	EMC3	6.78794	6.32889	0.462947	0.0236423	0.226228
ENSG00000145391	SETD7	6.1096	5.63564	0.462657	0.048252	0.309384
ENSG00000262209	PCDHGB3	2.05121	1.58587	0.462556	0.143724	0.481446
ENSG00000163482	STK36	3.29194	2.79459	0.462538	0.13804	0.472998
ENSG00000162522	KIAA1522	2.00425	1.56883	0.462286	0.162223	0.500522
ENSG00000180316	PNPLA1	1.98091	1.51758	0.462279	0.147851	0.485921
ENSG00000183779	ZNF703	3.55078	3.08744	0.462253	0.144943	0.483173
ENSG00000109171	SLAIN2	6.98601	6.49963	0.461636	0.108279	0.432229
ENSG00000114520	SNX4	6.05599	5.58744	0.461501	0.0373231	0.277706
ENSG00000140859	KIFC3	5.18585	4.77663	0.460787	0.184709	0.523874
ENSG00000140199	SLC12A6	7.9224	7.45747	0.46005	0.0163033	0.195176
ENSG00000165752	STK32C	3.53323	3.1311	0.460039	0.209049	0.547442
ENSG00000198455	ZXDB	3.37091	2.90178	0.459986	0.0811269	0.388209
ENSG00000163704	PRRT3	1.18914	0.739817	0.459572	0.171887	0.510308
ENSG00000116791	CRYZ	3.74917	3.23816	0.459493	0.175588	0.51373
ENSG00000102265	TIMP1	7.89268	7.45002	0.457617	0.0337726	0.266183
ENSG00000132694	ARHGEF11	5.8641	5.41428	0.456887	0.0368683	0.276143
ENSG00000066933	MYO9A	6.46426	5.9969	0.456552	0.0461087	0.302729
ENSG00000129562	DAD1	6.57944	6.11438	0.456443	0.03912	0.283254
ENSG00000175105	ZNF654	6.21705	5.74175	0.456201	0.103078	0.425793
ENSG00000240891	PLCXD2	2.04533	1.59629	0.456076	0.129092	0.462914
ENSG00000070882	OSBPL3	5.68752	5.22291	0.455709	0.0406993	0.286672
ENSG00000099250	NRP1	7.62647	7.1712	0.455634	0.0173866	0.199516
ENSG00000157240	FZD1	2.31452	1.83232	0.455547	0.196441	0.534946
ENSG00000117016	RIMS3	1.38166	0.963546	0.455475	0.226541	0.565294
ENSG00000178694	NSUN3	5.47408	5.00349	0.455401	0.0524926	0.32147
ENSG00000174485	DENND4A	7.63416	7.15521	0.454989	0.0792709	0.385339
ENSG00000005483	KMT2E	7.06614	6.59091	0.454816	0.081679	0.388869
ENSG00000119686	FLVCR2	6.18895	5.73185	0.454557	0.0290166	0.247683
ENSG00000113742	CPEB4	7.72178	7.25274	0.454488	0.0361105	0.274162
ENSG00000242247	ARFGAP3	5.9967	5.5346	0.454425	0.0492662	0.312574
ENSG00000130363	RSPH3	4.4208	3.94708	0.454387	0.074011	0.371752
ENSG00000162604	TM2D1	4.72706	4.24958	0.454358	0.0672813	0.359814
ENSG00000170190	SLC16A5	3.6831	3.26112	0.454324	0.117198	0.445483
ENSG00000138386	NAB1	5.91103	5.4508	0.454314	0.0350073	0.269854
ENSG00000181007	ZFP82	2.96665	2.48787	0.454119	0.134158	0.4693
ENSG00000106246	PTCD1	1.90413	1.38827	0.453612	0.345374	0.657214
ENSG00000120662	MTRF1	4.81024	4.29891	0.452947	0.187514	0.524884
ENSG00000169762	TAPT1	5.68297	5.21152	0.452663	0.0726675	0.368471
ENSG00000144036	EXOC6B	4.09724	3.64299	0.452558	0.0704057	0.364233
ENSG00000130529	TRPM4	2.91985	2.50072	0.452217	0.151377	0.489503
ENSG00000112031	MTRF1L	4.59265	4.09128	0.451982	0.144822	0.482946
ENSG00000145723	GIN1	3.49066	2.98678	0.45161	0.196374	0.534946
ENSG00000165092	ALDH1A1	1.26938	0.823142	0.45137	0.162072	0.500349
ENSG00000116212	LRRC42	4.02192	3.5665	0.451346	0.0659563	0.35617
ENSG00000131966	ACTR10	5.69419	5.23051	0.451131	0.0516371	0.318703
ENSG00000103066	PLA2G15	4.87474	4.47065	0.451091	0.143039	0.480601
ENSG00000169629	RGPD8	2.49086	2.00138	0.451033	0.196256	0.534946
ENSG00000198964	SGMS1	5.75751	5.29499	0.450959	0.051301	0.318227
ENSG00000146476	ARMT1	6.0266	5.55804	0.450939	0.0966339	0.414261
ENSG00000100532	CGRRF1	3.72031	3.23986	0.450771	0.114201	0.441576
ENSG00000133863	TEX15	1.6893	1.20204	0.450142	0.235232	0.573249
ENSG00000117000	RLF	6.54188	6.07927	0.449855	0.0545526	0.327443
ENSG00000144597	EAF1	6.06399	5.60929	0.449671	0.0349963	0.269854
ENSG00000178177	LCORL	6.11829	5.64233	0.449499	0.16331	0.501531
ENSG00000163818	LZTFL1	4.14907	3.64422	0.448998	0.192665	0.530616
ENSG00000128595	CALU	7.01786	6.55657	0.44847	0.0453357	0.299905
ENSG00000068305	MEF2A	6.66884	6.20433	0.447914	0.0756824	0.37544
ENSG00000128805	ARHGAP22	1.75063	1.341	0.447538	0.240884	0.578987
ENSG00000167193	CRK	6.31231	5.85887	0.447453	0.035164	0.270552
ENSG00000184307	ZDHHC23	2.08797	1.64139	0.447208	0.13375	0.468916
ENSG00000072682	P4HA2	2.57047	2.13928	0.446821	0.185144	0.523874
ENSG00000122417	ODF2L	4.69535	4.20922	0.446663	0.114229	0.441576
ENSG00000089091	DZANK1	1.88637	1.39908	0.446592	0.232658	0.570472
ENSG00000167705	RILP	2.75406	2.34337	0.445554	0.183911	0.523163
ENSG00000140941	MAP1LC3B	6.90874	6.4483	0.445303	0.0617781	0.345189
ENSG00000164684	ZNF704	5.79206	5.33738	0.445293	0.046733	0.304411
ENSG00000160191	PDE9A	3.05712	2.59992	0.44509	0.103709	0.42691
ENSG00000133103	COG6	5.45194	4.97744	0.444226	0.121004	0.451448
ENSG00000111727	HCFC2	4.20966	3.71836	0.444026	0.155138	0.494249
ENSG00000154217	PITPNC1	5.1688	4.72115	0.443992	0.0422339	0.290513
ENSG00000116641	DOCK7	4.78346	4.32129	0.443937	0.0630198	0.348485
ENSG00000118564	FBXL5	7.72979	7.26948	0.44335	0.0496011	0.313027
ENSG00000188283	ZNF383	4.38523	3.93353	0.443303	0.0714612	0.365073
ENSG00000178381	ZFAND2A	3.57433	3.1579	0.442762	0.111595	0.437596
ENSG00000198673	TAFA2	5.95462	5.49833	0.442554	0.0676236	0.36042
ENSG00000135211	TMEM60	4.45494	3.97832	0.442539	0.124858	0.457138
ENSG00000152683	SLC30A6	6.05383	5.58053	0.442446	0.212953	0.551194
ENSG00000124788	ATXN1	7.37937	6.93175	0.441992	0.0245628	0.231603
ENSG00000126705	AHDC1	3.89732	3.49608	0.441851	0.148185	0.485921
ENSG00000196923	PDLIM7	5.60976	5.19389	0.441625	0.133995	0.469172
ENSG00000183850	ZNF730	1.90874	1.38754	0.441422	0.393213	0.692054
ENSG00000175395	ZNF25	4.65456	4.15863	0.440657	0.17681	0.515238
ENSG00000136044	APPL2	4.73538	4.29034	0.440163	0.050497	0.315944
ENSG00000101079	NDRG3	5.41434	4.95923	0.440111	0.0577569	0.33691
ENSG00000138600	SPPL2A	7.14628	6.69181	0.440074	0.0508479	0.316523
ENSG00000143324	XPR1	6.49907	6.03826	0.439662	0.120468	0.45085
ENSG00000072274	TFRC	9.84592	9.39853	0.439643	0.0188081	0.205642
ENSG00000148384	INPP5E	3.2459	2.86444	0.439571	0.255643	0.589626
ENSG00000107372	ZFAND5	8.3233	7.87095	0.439325	0.030453	0.255032
ENSG00000148842	CNNM2	4.31827	3.89499	0.439176	0.0745992	0.372496
ENSG00000181904	C5orf24	5.61848	5.14494	0.438591	0.172239	0.510308
ENSG00000141428	C18orf21	3.94198	3.45964	0.43841	0.177946	0.517225
ENSG00000136754	ABI1	7.11959	6.66151	0.438319	0.0891109	0.402382
ENSG00000232388	SMIM26	3.90589	3.42834	0.437984	0.167658	0.50633
ENSG00000135679	MDM2	8.77269	8.31434	0.437896	0.0598846	0.341571
ENSG00000126821	SGPP1	3.57008	3.07357	0.437781	0.232099	0.570266
ENSG00000168273	SMIM4	2.22485	1.74703	0.437682	0.219445	0.557772
ENSG00000243716	NPIPB5	4.08171	3.64727	0.437555	0.0674697	0.360121
ENSG00000042317	SPATA7	3.14097	2.66208	0.437532	0.18738	0.524884
ENSG00000102931	ARL2BP	5.03136	4.57537	0.437448	0.0640145	0.351
ENSG00000049167	ERCC8	4.35596	3.87045	0.437267	0.156941	0.495806
ENSG00000026103	FAS	5.37331	4.91032	0.437247	0.0923318	0.40744
ENSG00000122958	VPS26A	6.99112	6.53557	0.436678	0.0808914	0.387809
ENSG00000219481	NBPF1	3.96892	3.54926	0.436655	0.0830969	0.391723
ENSG00000114541	FRMD4B	5.21082	4.77022	0.436372	0.0445025	0.296885
ENSG00000142856	ITGB3BP	3.90045	3.42139	0.435827	0.183813	0.523163
ENSG00000184831	APOO	2.96255	2.47936	0.435086	0.225467	0.56453
ENSG00000104976	SNAPC2	3.24497	2.83704	0.434415	0.147655	0.485745
ENSG00000073150	PANX2	1.81837	1.37766	0.4344	0.154315	0.493432
ENSG00000165983	PTER	5.1137	4.63553	0.434211	0.155152	0.494249
ENSG00000086666	ZFAND6	6.58326	6.12949	0.433826	0.117941	0.447173
ENSG00000028839	TBPL1	4.35242	3.83753	0.433746	0.29244	0.62035
ENSG00000169621	APLF	3.97854	3.50042	0.433579	0.160137	0.498949
ENSG00000006459	KDM7A	5.52036	5.07366	0.433221	0.0588853	0.338696
ENSG00000071967	CYBRD1	5.8882	5.43867	0.433065	0.0878437	0.400113
ENSG00000177409	SAMD9L	4.28745	3.80735	0.432991	0.163646	0.501925
ENSG00000146242	TPBG	3.57679	3.15376	0.432869	0.091127	0.40634
ENSG00000115526	CHST10	1.84974	1.43434	0.432576	0.171006	0.509789
ENSG00000151292	CSNK1G3	6.10681	5.65614	0.432464	0.110352	0.435809
ENSG00000175197	DDIT3	4.21872	3.83076	0.431916	0.14818	0.485921
ENSG00000050393	MCUR1	5.40541	4.95552	0.431325	0.0717799	0.365689
ENSG00000144426	NBEAL1	5.12829	4.67801	0.431184	0.0703675	0.364233
ENSG00000040487	SLC66A1	4.28638	3.89863	0.430024	0.140922	0.478019
ENSG00000198324	PHETA1	3.2108	2.83455	0.429518	0.243778	0.581689
ENSG00000178567	EPM2AIP1	6.2582	5.81224	0.429355	0.0961814	0.414081
ENSG00000272602	ZNF595	2.01123	1.5534	0.429332	0.206022	0.543911
ENSG00000156642	NPTN	7.49316	7.04232	0.429191	0.086099	0.397386
ENSG00000177189	RPS6KA3	6.92028	6.47237	0.428863	0.0890334	0.402197
ENSG00000134202	GSTM3	4.99613	4.58357	0.428008	0.0865213	0.398456
ENSG00000145012	LPP	6.15662	5.70711	0.427781	0.144402	0.481876
ENSG00000176542	USF3	7.45066	6.99683	0.427453	0.125298	0.457867
ENSG00000273749	CYFIP1	7.26488	6.84555	0.427249	0.0340962	0.267115
ENSG00000136631	VPS45	4.84878	4.37573	0.427165	0.162508	0.500799
ENSG00000163517	HDAC11	1.59685	1.2288	0.426891	0.344686	0.656472
ENSG00000152433	ZNF547	2.12142	1.71289	0.426883	0.166368	0.505323
ENSG00000177483	RBM44	1.52014	1.11204	0.426749	0.198074	0.536407
ENSG00000253537	PCDHGA7	1.33106	0.898547	0.426615	0.19894	0.536753
ENSG00000176407	KCMF1	6.47219	6.03359	0.426401	0.0636691	0.350149
ENSG00000148803	FUOM	2.65905	2.27873	0.426231	0.273808	0.606992
ENSG00000132640	BTBD3	5.2966	4.86496	0.426061	0.0492444	0.312574
ENSG00000133858	ZFC3H1	7.51799	7.07722	0.425654	0.0518411	0.319427
ENSG00000079308	TNS1	6.14302	5.72255	0.425368	0.0531073	0.323265
ENSG00000120860	WASHC3	4.44641	3.96418	0.425154	0.198777	0.536753
ENSG00000196110	ZNF699	3.92992	3.47586	0.425099	0.135041	0.470513
ENSG00000108175	ZMIZ1	8.40463	7.98159	0.424974	0.0176342	0.199543
ENSG00000017260	ATP2C1	7.63184	7.19956	0.424872	0.0313888	0.259709
ENSG00000196458	ZNF605	4.81258	4.3589	0.42476	0.10205	0.423764
ENSG00000205765	RIMOC1	7.02458	6.56743	0.424654	0.20435	0.542036
ENSG00000185305	ARL15	4.47442	3.99932	0.424588	0.196479	0.534946
ENSG00000157429	ZNF19	1.18137	0.768675	0.423625	0.194675	0.533053
ENSG00000110768	GTF2H1	6.22783	5.79176	0.423514	0.0733215	0.370312
ENSG00000104765	BNIP3L	7.54617	7.10714	0.422872	0.0579134	0.336956
ENSG00000147144	CCDC120	1.40177	0.98609	0.422656	0.236149	0.574362
ENSG00000126803	HSPA2	3.03497	2.62755	0.422648	0.123887	0.4557
ENSG00000213281	NRAS	7.3974	6.95022	0.422459	0.113483	0.440624
ENSG00000165304	MELK	5.23691	4.76661	0.421713	0.209886	0.548093
ENSG00000148481	MINDY3	4.41995	3.9587	0.421501	0.136466	0.472013
ENSG00000173914	RBM4B	3.7026	3.24895	0.421472	0.147453	0.485681
ENSG00000157617	C2CD2	2.97982	2.56362	0.421228	0.141085	0.478224
ENSG00000092871	RFFL	6.08338	5.6559	0.42118	0.0469891	0.305002
ENSG00000197238	H4C11	2.56097	2.08622	0.421178	0.316439	0.636537
ENSG00000197959	DNM3	1.7089	1.24449	0.421078	0.27713	0.609957
ENSG00000139190	VAMP1	4.2727	3.86836	0.419988	0.0922057	0.40744
ENSG00000068323	TFE3	6.70828	6.29813	0.419847	0.0509797	0.316917
ENSG00000140948	ZCCHC14	5.98075	5.56538	0.419821	0.0447523	0.297828
ENSG00000156587	UBE2L6	5.46433	5.03737	0.41977	0.0597667	0.341344
ENSG00000214029	ZNF891	4.19329	3.7372	0.419413	0.150168	0.48776
ENSG00000137414	FAM8A1	5.8932	5.446	0.419117	0.183842	0.523163
ENSG00000129472	RAB2B	4.82228	4.39858	0.418697	0.0585789	0.338024
ENSG00000136888	ATP6V1G1	6.98996	6.56451	0.418291	0.0380095	0.280029
ENSG00000147592	LACTB2	4.84687	4.38061	0.418237	0.170363	0.508918
ENSG00000134278	SPIRE1	5.15214	4.72308	0.41806	0.0602004	0.342137
ENSG00000144445	KANSL1L	5.1871	4.73387	0.418048	0.136514	0.472013
ENSG00000178096	BOLA1	4.05407	3.63538	0.417983	0.0985848	0.417493
ENSG00000082898	XPO1	8.89717	8.46112	0.417959	0.0604396	0.342615
ENSG00000164073	MFSD8	4.51592	4.0479	0.417562	0.17811	0.517334
ENSG00000064886	CHI3L2	1.41257	0.972649	0.417169	0.236157	0.574362
ENSG00000036054	TBC1D23	6.42345	5.98882	0.417153	0.1091	0.433965
ENSG00000105948	TTC26	1.61541	1.1796	0.416951	0.204714	0.542534
ENSG00000177697	CD151	5.4703	5.07565	0.41687	0.101649	0.423117
ENSG00000137393	RNF144B	6.22285	5.80027	0.416643	0.0485891	0.311184
ENSG00000080802	CNOT4	4.80489	4.35404	0.416243	0.123096	0.455112
ENSG00000126458	RRAS	3.91201	3.50093	0.415829	0.0846454	0.394692
ENSG00000244405	ETV5	4.81933	4.39508	0.415663	0.0617243	0.345189
ENSG00000158792	SPATA2L	3.19022	2.87	0.415588	0.418529	0.707512
ENSG00000185567	AHNAK2	1.21655	0.834967	0.415243	0.262122	0.59558
ENSG00000148908	RGS10	5.06145	4.63337	0.414922	0.0647575	0.35367
ENSG00000166128	RAB8B	7.15523	6.71808	0.414902	0.114449	0.441576
ENSG00000203879	GDI1	6.16474	5.76778	0.414808	0.117927	0.447173
ENSG00000136051	WASHC4	7.96073	7.51728	0.414687	0.120987	0.451448
ENSG00000125618	PAX8	2.08686	1.68383	0.414314	0.167964	0.50633
ENSG00000171812	COL8A2	1.2076	0.876003	0.414119	0.484466	0.754095
ENSG00000015475	BID	5.82665	5.41031	0.413956	0.0454461	0.300096
ENSG00000143702	CEP170	7.58422	7.15425	0.413929	0.0589821	0.338871
ENSG00000140950	MEAK7	3.83483	3.45512	0.413782	0.152294	0.490712
ENSG00000132823	OSER1	5.40641	4.98641	0.413707	0.0528276	0.321916
ENSG00000115415	STAT1	8.33713	7.91573	0.413423	0.0277636	0.243659
ENSG00000164182	NDUFAF2	3.61539	3.15652	0.413344	0.202733	0.540262
ENSG00000198707	CEP290	5.74245	5.30037	0.412575	0.180948	0.520006
ENSG00000007264	MATK	4.38361	4.01462	0.412563	0.159375	0.497992
ENSG00000271383	NBPF19	1.27206	0.852732	0.412352	0.197121	0.535309
ENSG00000138069	RAB1A	7.73295	7.30222	0.411564	0.0715556	0.365347
ENSG00000196387	ZNF140	4.52802	4.08247	0.411552	0.123474	0.455112
ENSG00000173559	NABP1	7.58546	7.15827	0.41127	0.0617504	0.345189
ENSG00000213699	SLC35F6	6.35017	5.9409	0.411119	0.0393061	0.283609
ENSG00000114933	INO80D	6.79628	6.36652	0.411091	0.101558	0.422992
ENSG00000175866	BAIAP2	4.28988	3.92937	0.411083	0.189042	0.526499
ENSG00000092439	TRPM7	7.48063	7.04875	0.411052	0.0897871	0.403258
ENSG00000179476	C14orf28	1.98505	1.5317	0.41082	0.304783	0.629454
ENSG00000173221	GLRX	7.25205	6.82282	0.410568	0.0901396	0.403581
ENSG00000157077	ZFYVE9	4.59315	4.19068	0.410456	0.0694264	0.362856
ENSG00000136003	ISCU	6.35876	5.9496	0.410438	0.0416021	0.289294
ENSG00000176105	YES1	4.60178	4.1624	0.409615	0.110248	0.435553
ENSG00000196116	TDRD7	5.12018	4.70783	0.409479	0.0557371	0.330535
ENSG00000174796	THAP6	4.19788	3.73448	0.409072	0.213199	0.551405
ENSG00000047249	ATP6V1H	6.38796	5.97893	0.408892	0.0407045	0.286672
ENSG00000176148	TCP11L1	4.9819	4.57422	0.408358	0.0579568	0.337009
ENSG00000125534	PPDPF	5.02109	4.61692	0.407917	0.0641378	0.351328
ENSG00000095787	WAC	8.01466	7.58446	0.407736	0.0847681	0.394704
ENSG00000164332	UBLCP1	6.0443	5.62125	0.407669	0.0995321	0.419357
ENSG00000125703	ATG4C	4.69155	4.25352	0.407508	0.114185	0.441576
ENSG00000106803	SEC61B	5.53477	5.09269	0.406832	0.196703	0.534994
ENSG00000060749	QSER1	6.66629	6.23033	0.406784	0.215074	0.553503
ENSG00000103222	ABCC1	8.44271	8.04956	0.406673	0.0417485	0.289294
ENSG00000086300	SNX10	4.69622	4.2027	0.406547	0.348697	0.659837
ENSG00000116473	RAP1A	7.89781	7.46012	0.40654	0.146799	0.485168
ENSG00000112308	C6orf62	8.07858	7.66332	0.406435	0.0332084	0.263711
ENSG00000083750	RRAGB	3.29387	2.88077	0.406072	0.179021	0.518715
ENSG00000176903	PNMA1	4.78964	4.39271	0.405768	0.0737597	0.37127
ENSG00000159200	RCAN1	6.11938	5.71144	0.405563	0.0463331	0.303162
ENSG00000146676	PURB	6.62701	6.20417	0.405369	0.105901	0.429432
ENSG00000171310	CHST11	8.33833	7.9264	0.40518	0.0266713	0.239305
ENSG00000138756	BMP2K	7.74736	7.31342	0.404852	0.139731	0.475993
ENSG00000127314	RAP1B	7.62197	7.19137	0.40435	0.127649	0.460901
ENSG00000122378	PRXL2A	2.64628	2.24962	0.404197	0.170391	0.508918
ENSG00000003436	TFPI	6.58615	6.15696	0.404152	0.175627	0.51373
ENSG00000163806	SPDYA	0.875459	0.49209	0.40403	0.290512	0.619339
ENSG00000025434	NR1H3	2.20547	1.80778	0.404	0.208667	0.546977
ENSG00000185728	YTHDF3	7.44882	7.02265	0.40384	0.105268	0.428753
ENSG00000122674	CCZ1	4.70398	4.25435	0.403785	0.174325	0.512652
ENSG00000111269	CREBL2	5.98796	5.57025	0.40309	0.102298	0.423997
ENSG00000146757	ZNF92	4.9117	4.43711	0.403026	0.29683	0.62457
ENSG00000074855	ANO8	3.9754	3.64318	0.402552	0.301871	0.628165
ENSG00000176018	LYSMD3	5.88483	5.44371	0.402214	0.301075	0.627857
ENSG00000164187	LMBRD2	6.21752	5.78713	0.402103	0.234436	0.572318
ENSG00000074319	TSG101	5.9503	5.53363	0.401889	0.112036	0.438657
ENSG00000037042	TUBG2	1.82106	1.45449	0.401883	0.279343	0.611698
ENSG00000198843	SELENOT	7.10679	6.6769	0.401487	0.186049	0.524376
ENSG00000169495	HTRA4	1.41367	1.05383	0.401482	0.306048	0.630327
ENSG00000158292	GPR153	1.38641	0.994287	0.401103	0.214657	0.552975
ENSG00000101577	LPIN2	7.03376	6.63894	0.400912	0.0411032	0.287566
ENSG00000167283	ATP5MG	5.03684	4.5824	0.400212	0.229325	0.568249
ENSG00000131788	PIAS3	4.75811	4.35997	0.400209	0.0686286	0.361357
ENSG00000089682	RBM41	4.70268	4.26828	0.399945	0.145944	0.483907
ENSG00000159388	BTG2	7.09833	6.69573	0.399899	0.0400464	0.285596
ENSG00000050130	JKAMP	5.86133	5.43408	0.399603	0.214614	0.552975
ENSG00000182197	EXT1	4.4978	4.07752	0.399499	0.11215	0.438677
ENSG00000074964	ARHGEF10L	3.49893	3.11825	0.399238	0.136276	0.472
ENSG00000104643	MTMR9	5.88248	5.47119	0.399122	0.0805831	0.387599
ENSG00000169715	MT1E	2.14361	1.70521	0.399063	0.257779	0.591303
ENSG00000002586	CD99	7.35535	6.97483	0.397716	0.0816985	0.388869
ENSG00000186104	CYP2R1	3.8734	3.46676	0.397273	0.100419	0.42066
ENSG00000076641	PAG1	6.90946	6.50264	0.397062	0.0555375	0.330529
ENSG00000130396	AFDN	6.23254	5.84075	0.396936	0.0601217	0.342137
ENSG00000132424	PNISR	7.44395	7.03316	0.396842	0.0613305	0.34431
ENSG00000082258	CCNT2	6.18214	5.75846	0.396771	0.22436	0.563186
ENSG00000132664	POLR3F	3.95719	3.52135	0.396554	0.178123	0.517334
ENSG00000169155	ZBTB43	5.73439	5.34055	0.396223	0.0536017	0.324717
ENSG00000089057	SLC23A2	6.20058	5.79935	0.396187	0.0552814	0.329466
ENSG00000085514	PILRA	3.58984	3.22575	0.396132	0.164197	0.502193
ENSG00000185009	AP3M1	6.83595	6.41746	0.396121	0.153099	0.492003
ENSG00000206530	CFAP44	3.59729	3.17231	0.396068	0.156537	0.4951
ENSG00000175893	ZDHHC21	5.32804	4.89247	0.395742	0.205921	0.543911
ENSG00000164463	CREBRF	6.3649	5.957	0.39555	0.0896215	0.403258
ENSG00000129625	REEP5	6.90331	6.49741	0.39543	0.0623845	0.346706
ENSG00000115289	PCGF1	4.01164	3.62773	0.395376	0.0986762	0.417598
ENSG00000154813	DPH3	5.47918	5.06781	0.395365	0.0875846	0.399571
ENSG00000101928	MOSPD1	3.90581	3.4756	0.39534	0.203701	0.541667
ENSG00000146425	DYNLT1	4.64539	4.24001	0.395015	0.0786715	0.383438
ENSG00000136169	SETDB2	6.99308	6.58525	0.394901	0.0714659	0.365073
ENSG00000107554	DNMBP	4.07758	3.69804	0.394878	0.102926	0.425486
ENSG00000185158	LRRC37B	4.55547	4.14182	0.39472	0.107235	0.43136
ENSG00000102796	DHRS12	1.13216	0.70509	0.394591	0.284754	0.614752
ENSG00000270231	NBPF8	3.211	2.83289	0.394452	0.155292	0.494553
ENSG00000163191	S100A11	8.15648	7.74049	0.394118	0.0923204	0.40744
ENSG00000164331	ANKRA2	4.01682	3.60099	0.394054	0.13791	0.472701
ENSG00000167528	ZNF641	5.04825	4.64744	0.393882	0.0672547	0.359814
ENSG00000150991	UBC	9.78212	9.4031	0.39347	0.0638111	0.350755
ENSG00000234284	ZNF879	2.62763	2.20257	0.393315	0.238393	0.576214
ENSG00000240038	AMY2B	1.82721	1.385	0.393299	0.327021	0.644543
ENSG00000198399	ITSN2	7.37929	6.97212	0.393053	0.0654579	0.355511
ENSG00000196704	AMZ2	5.08286	4.66055	0.392849	0.127555	0.460901
ENSG00000163001	CFAP36	4.39201	3.98202	0.392845	0.0966022	0.414261
ENSG00000169087	HSPBAP1	5.15647	4.74451	0.39278	0.0918521	0.40744
ENSG00000185215	TNFAIP2	7.53949	7.16978	0.392704	0.113979	0.441576
ENSG00000133835	HSD17B4	8.77453	8.37665	0.392322	0.0259069	0.237137
ENSG00000240053	LY6G5B	1.93251	1.6036	0.392304	0.380164	0.681802
ENSG00000028203	VEZT	5.689	5.27614	0.391988	0.132192	0.466687
ENSG00000136404	TM6SF1	5.36859	4.96178	0.391622	0.0845197	0.394378
ENSG00000177119	ANO6	6.87161	6.46516	0.39152	0.0886523	0.401624
ENSG00000181826	RELL1	6.05418	5.65511	0.391337	0.0658932	0.35617
ENSG00000154359	LONRF1	4.92253	4.51742	0.391294	0.0881402	0.400782
ENSG00000206527	HACD2	6.52418	6.10568	0.391133	0.228046	0.566986
ENSG00000171988	JMJD1C	7.72667	7.31365	0.391106	0.0996555	0.419357
ENSG00000111860	CEP85L	2.44159	2.00433	0.390999	0.312614	0.6351
ENSG00000074657	ZNF532	5.03649	4.64168	0.390657	0.0701298	0.364019
ENSG00000139687	RB1	7.81908	7.39913	0.390608	0.149797	0.48774
ENSG00000043462	LCP2	8.23873	7.83728	0.390378	0.0417263	0.289294
ENSG00000197128	ZNF772	3.9085	3.50327	0.390138	0.115153	0.442747
ENSG00000106123	EPHB6	2.61503	2.26389	0.390026	0.250121	0.587143
ENSG00000173681	BCLAF3	4.38948	3.96892	0.389945	0.137409	0.472448
ENSG00000163521	GLB1L	3.18653	2.82351	0.38978	0.171577	0.510308
ENSG00000026652	AGPAT4	4.29503	3.90905	0.389647	0.0938855	0.410202
ENSG00000173200	PARP15	3.28146	2.87408	0.389282	0.159909	0.498629
ENSG00000120963	ZNF706	5.85244	5.44909	0.388494	0.103506	0.426469
ENSG00000033627	ATP6V0A1	7.17005	6.78521	0.388452	0.0395601	0.283936
ENSG00000020256	ZFP64	3.91327	3.51569	0.388354	0.107549	0.431476
ENSG00000011132	APBA3	3.44985	3.10132	0.388344	0.205992	0.543911
ENSG00000113240	CLK4	5.43618	5.02025	0.388146	0.156494	0.4951
ENSG00000163608	NEPRO	5.63055	5.22058	0.388106	0.135409	0.470735
ENSG00000141232	TOB1	5.51713	5.09731	0.388097	0.189283	0.526904
ENSG00000131943	C19orf12	4.1199	3.72244	0.388079	0.0972475	0.41569
ENSG00000047346	FAM214A	5.3474	4.92976	0.387713	0.151947	0.490399
ENSG00000169504	CLIC4	7.19502	6.78429	0.387686	0.138177	0.473174
ENSG00000133460	SLC2A11	1.22231	0.851204	0.387454	0.244555	0.582028
ENSG00000138641	HERC3	1.43812	1.02737	0.387451	0.286975	0.616676
ENSG00000183426	NPIPA1	1.73528	1.36914	0.387398	0.226264	0.565285
ENSG00000108590	MED31	3.41855	3.00133	0.386725	0.239352	0.577117
ENSG00000180423	HARBI1	2.95039	2.57492	0.386542	0.150394	0.48781
ENSG00000196981	WDR5B	3.68957	3.26686	0.386368	0.183118	0.521966
ENSG00000109814	UGDH	5.51436	5.11546	0.385679	0.0846686	0.394692
ENSG00000115652	UXS1	6.37498	5.98641	0.385613	0.0505254	0.315944
ENSG00000197253	TPSB2	4.54666	4.175	0.385371	0.0914065	0.407417
ENSG00000196511	TPK1	2.82828	2.41583	0.385029	0.206396	0.543911
ENSG00000081087	OSTM1	7.03638	6.63733	0.384978	0.078908	0.38442
ENSG00000160445	ZER1	5.49804	5.12842	0.384929	0.094965	0.412149
ENSG00000130958	SLC35D2	2.75131	2.3307	0.384921	0.230349	0.569191
ENSG00000204104	TRAF3IP1	4.07358	3.69946	0.384856	0.103928	0.427071
ENSG00000104472	CHRAC1	5.37039	4.9574	0.384794	0.147712	0.485745
ENSG00000085063	CD59	5.72349	5.32588	0.384716	0.0896791	0.403258
ENSG00000215845	TSTD1	2.35396	1.97014	0.384286	0.179782	0.519183
ENSG00000127666	TICAM1	4.45443	4.10991	0.384232	0.167096	0.505674
ENSG00000010270	STARD3NL	5.9909	5.60471	0.384208	0.0558904	0.331105
ENSG00000186642	PDE2A	1.83198	1.46174	0.384043	0.215261	0.55364
ENSG00000142867	BCL10	5.9864	5.5841	0.383689	0.146094	0.484042
ENSG00000159640	ACE	4.93703	4.55565	0.383613	0.0720911	0.366064
ENSG00000123983	ACSL3	6.6	6.20624	0.383565	0.071469	0.365073
ENSG00000075618	FSCN1	2.57608	2.21929	0.383432	0.206514	0.544043
ENSG00000104611	SH2D4A	2.18556	1.79838	0.38327	0.180989	0.520006
ENSG00000133872	SARAF	8.45357	8.06524	0.383138	0.0297982	0.251838
ENSG00000110619	CARS1	6.41658	6.04627	0.383051	0.0944349	0.411302
ENSG00000059145	UNKL	4.34151	3.99918	0.382973	0.174009	0.512652
ENSG00000121039	RDH10	6.46399	6.07586	0.382836	0.0580527	0.337242
ENSG00000163814	CDCP1	4.11838	3.72846	0.382788	0.10155	0.422992
ENSG00000118518	RNF146	5.45408	5.05606	0.382647	0.0965577	0.414261
ENSG00000072210	ALDH3A2	7.40002	7.01338	0.38243	0.0417689	0.289294
ENSG00000165113	GKAP1	2.88611	2.50119	0.382291	0.190671	0.528631
ENSG00000072849	DERL2	5.8931	5.49167	0.382021	0.15893	0.497398
ENSG00000188171	ZNF626	1.27569	0.84429	0.381981	0.420329	0.709145
ENSG00000132541	RIDA	3.37173	2.9504	0.381733	0.314267	0.63641
ENSG00000105856	HBP1	6.17915	5.79404	0.381582	0.0601334	0.342137
ENSG00000129422	MTUS1	2.61453	2.2275	0.381516	0.164048	0.502185
ENSG00000205133	TRIQK	6.14687	5.74004	0.381346	0.23715	0.575008
ENSG00000134152	KATNBL1	5.2528	4.84244	0.381313	0.145454	0.483905
ENSG00000136870	ZNF189	5.33615	4.92971	0.381245	0.132558	0.467101
ENSG00000049089	COL9A2	1.99257	1.65807	0.381099	0.316337	0.636537
ENSG00000167378	IRGQ	5.81217	5.43939	0.380605	0.0719985	0.366057
ENSG00000167785	ZNF558	4.39708	4.01956	0.38021	0.0883992	0.400971
ENSG00000088970	KIZ	4.21557	3.81707	0.379753	0.114638	0.441873
ENSG00000196975	ANXA4	6.66846	6.28898	0.379485	0.0478324	0.308123
ENSG00000165533	TTC8	3.72991	3.31929	0.3793	0.180218	0.519594
ENSG00000112033	PPARD	5.26677	4.91121	0.37928	0.126093	0.459101
ENSG00000135999	EPC2	6.45643	6.06112	0.378967	0.124838	0.457138
ENSG00000172322	CLEC12A	8.65495	8.25074	0.378965	0.133788	0.468916
ENSG00000085274	MYNN	5.02666	4.60119	0.378853	0.218257	0.556668
ENSG00000198898	CAPZA2	6.75831	6.35819	0.378647	0.151875	0.490399
ENSG00000137449	CPEB2	4.246	3.8199	0.378614	0.210596	0.548793
ENSG00000152270	PDE3B	7.41293	7.02334	0.378495	0.0589591	0.338871
ENSG00000205413	SAMD9	5.96374	5.56001	0.378345	0.212654	0.550898
ENSG00000159256	MORC3	6.94069	6.54149	0.378022	0.139049	0.474938
ENSG00000144744	UBA3	6.52861	6.13311	0.377914	0.136724	0.472331
ENSG00000116514	RNF19B	6.04584	5.67715	0.377608	0.0801346	0.386543
ENSG00000124209	RAB22A	5.78098	5.38391	0.377577	0.148039	0.485921
ENSG00000212747	RTL8B	1.68402	1.33399	0.377174	0.259844	0.592963
ENSG00000198189	HSD17B11	6.9149	6.51729	0.377144	0.143135	0.480769
ENSG00000100368	CSF2RB	8.48603	8.11724	0.377065	0.0368772	0.276143
ENSG00000154582	ELOC	5.91067	5.51609	0.376831	0.150064	0.48774
ENSG00000109790	KLHL5	5.55018	5.15801	0.376709	0.102842	0.425294
ENSG00000197619	ZNF615	4.6649	4.28497	0.376526	0.0926786	0.408012
ENSG00000185015	CA13	1.70639	1.33203	0.376133	0.284127	0.614455
ENSG00000275023	MLLT6	6.53586	6.17667	0.375833	0.13148	0.465676
ENSG00000114670	NEK11	2.08388	1.72141	0.375801	0.204918	0.542685
ENSG00000170412	GPRC5C	1.80943	1.47571	0.375763	0.33414	0.648739
ENSG00000242574	HLA-DMB	5.26196	4.87662	0.375565	0.0801446	0.386543
ENSG00000173083	HPSE	4.35289	3.96511	0.375539	0.15602	0.4951
ENSG00000196172	ZNF681	2.4061	1.94692	0.375408	0.465352	0.739024
ENSG00000151718	WWC2	1.96151	1.61853	0.375404	0.289144	0.617924
ENSG00000079950	STX7	6.92784	6.53515	0.37505	0.117751	0.447139
ENSG00000178163	ZNF518B	4.98361	4.58587	0.375018	0.116259	0.444373
ENSG00000168765	GSTM4	4.26797	3.90078	0.375017	0.102816	0.425294
ENSG00000122515	ZMIZ2	6.00437	5.63959	0.374885	0.0874662	0.399465
ENSG00000158636	EMSY	6.09874	5.70557	0.37449	0.15833	0.497121
ENSG00000144306	SCRN3	4.78153	4.35466	0.374396	0.234213	0.572153
ENSG00000163611	SPICE1	2.14132	1.70824	0.374121	0.372319	0.677875
ENSG00000147912	FBXO10	2.94761	2.60208	0.374116	0.222777	0.561462
ENSG00000142961	MOB3C	4.85569	4.50907	0.374038	0.130096	0.463966
ENSG00000087053	MTMR2	3.74204	3.30896	0.373591	0.307102	0.631392
ENSG00000172007	RAB33B	4.68818	4.25519	0.373548	0.264438	0.59716
ENSG00000113916	BCL6	6.41998	6.05311	0.373428	0.0749935	0.373484
ENSG00000185361	TNFAIP8L1	5.81744	5.46719	0.372871	0.186834	0.524845
ENSG00000197050	ZNF420	3.60074	3.18679	0.37285	0.222378	0.560945
ENSG00000159885	ZNF222	2.92653	2.5504	0.372792	0.163586	0.501881
ENSG00000104369	JPH1	5.85338	5.47772	0.371676	0.0663743	0.356685
ENSG00000140386	SCAPER	4.35191	3.97228	0.371554	0.0995654	0.419357
ENSG00000108010	GLRX3	6.04137	5.65557	0.371059	0.131476	0.465676
ENSG00000100697	DICER1	8.81818	8.43403	0.371046	0.0560654	0.331415
ENSG00000131725	WDR44	5.35016	4.95582	0.370825	0.13561	0.470803
ENSG00000169554	ZEB2	9.32529	8.94202	0.370757	0.058438	0.337916
ENSG00000075785	RAB7A	8.90487	8.52104	0.37049	0.0603143	0.342213
ENSG00000182134	TDRKH	3.9999	3.61198	0.370297	0.137301	0.472331
ENSG00000183891	TTC32	3.23738	2.88099	0.370043	0.15847	0.497121
ENSG00000263002	ZNF234	4.37837	4.00132	0.369664	0.104809	0.42846
ENSG00000147164	SNX12	5.78998	5.42809	0.369537	0.0857614	0.396822
ENSG00000136273	HUS1	5.35597	4.96644	0.369451	0.135999	0.471706
ENSG00000154122	ANKH	3.94353	3.57571	0.369328	0.117152	0.445483
ENSG00000163867	ZMYM6	4.74498	4.34869	0.369301	0.131981	0.466405
ENSG00000004799	PDK4	7.6601	7.27329	0.368858	0.0938257	0.410202
ENSG00000115520	COQ10B	5.2719	4.88293	0.368566	0.12292	0.455112
ENSG00000120519	SLC10A7	4.99494	4.57589	0.36842	0.245945	0.582782
ENSG00000130830	MPP1	8.24627	7.88479	0.368238	0.0387348	0.282658
ENSG00000005812	FBXL3	7.0753	6.68906	0.368194	0.115321	0.442891
ENSG00000099910	KLHL22	3.70301	3.33314	0.368132	0.12413	0.455944
ENSG00000183049	CAMK1D	5.49683	5.12495	0.36788	0.0723824	0.367194
ENSG00000185189	NRBP2	2.45968	2.13761	0.367451	0.319648	0.637681
ENSG00000165806	CASP7	4.22005	3.85636	0.367361	0.103921	0.427071
ENSG00000269556	TMEM185A	2.96684	2.63905	0.367234	0.287514	0.616749
ENSG00000171497	PPID	5.2235	4.83741	0.367105	0.121008	0.451448
ENSG00000150961	SEC24D	6.98727	6.61168	0.366958	0.0711231	0.364686
ENSG00000151414	NEK7	7.0955	6.70711	0.366781	0.144131	0.481876
ENSG00000014123	UFL1	6.25359	5.8669	0.366737	0.187877	0.525104
ENSG00000174606	ANGEL2	5.3207	4.92551	0.366497	0.179148	0.518811
ENSG00000171109	MFN1	5.97253	5.59953	0.366274	0.0764044	0.377886
ENSG00000115998	C2orf42	4.12467	3.75347	0.365896	0.111768	0.438079
ENSG00000078140	UBE2K	7.18521	6.78984	0.365721	0.220268	0.55873
ENSG00000127989	MTERF1	3.72978	3.33679	0.365692	0.171689	0.510308
ENSG00000170385	SLC30A1	6.71285	6.32848	0.36564	0.150335	0.48776
ENSG00000111331	OAS3	5.57907	5.22031	0.365299	0.0803426	0.387144
ENSG00000144048	DUSP11	4.66644	4.26243	0.364172	0.188489	0.526045
ENSG00000176871	WSB2	7.51663	7.15236	0.364142	0.042313	0.290806
ENSG00000073910	FRY	8.7602	8.3883	0.364056	0.0403064	0.285875
ENSG00000180398	MCFD2	7.12092	6.74353	0.364052	0.0858988	0.397291
ENSG00000197603	CPLANE1	3.60599	3.19497	0.363926	0.25566	0.589626
ENSG00000144677	CTDSPL	3.68202	3.31622	0.363871	0.12875	0.462567
ENSG00000166734	GOLM2	7.65059	7.26059	0.363561	0.160395	0.499016
ENSG00000184500	PROS1	4.18254	3.78534	0.363188	0.17998	0.519317
ENSG00000197329	PELI1	5.36998	5.00205	0.362943	0.0819871	0.389131
ENSG00000104388	RAB2A	6.66367	6.2833	0.362777	0.151403	0.489503
ENSG00000157538	VPS26C	7.08701	6.72135	0.362707	0.0539626	0.325602
ENSG00000112406	HECA	7.44432	7.07885	0.36261	0.0533612	0.324631
ENSG00000143578	CREB3L4	2.11012	1.75603	0.362571	0.214172	0.552627
ENSG00000204852	TCTN1	2.67511	2.31359	0.362231	0.178545	0.518016
ENSG00000141452	RMC1	5.79588	5.42731	0.362204	0.078349	0.383217
ENSG00000139496	NUP58	7.6743	7.29341	0.361923	0.105069	0.428729
ENSG00000143756	FBXO28	6.12716	5.74729	0.361776	0.173254	0.51111
ENSG00000181788	SIAH2	6.15061	5.78955	0.361307	0.0653272	0.355511
ENSG00000196967	ZNF585A	4.04072	3.63176	0.361192	0.237573	0.57515
ENSG00000134056	MRPS36	4.55197	4.12021	0.361121	0.331705	0.648234
ENSG00000122557	HERPUD2	6.12031	5.74887	0.360974	0.103379	0.426469
ENSG00000101605	MYOM1	2.26288	1.88999	0.360963	0.2438	0.581689
ENSG00000167981	ZNF597	3.28376	2.89709	0.360662	0.201429	0.539449
ENSG00000102471	NDFIP2	6.4426	6.05961	0.360641	0.217284	0.556313
ENSG00000183091	NEB	3.15363	2.7768	0.360631	0.176979	0.515365
ENSG00000100288	CHKB	0.967851	0.61655	0.360392	0.269871	0.60205
ENSG00000147687	TATDN1	4.21804	3.81699	0.360367	0.204145	0.542036
ENSG00000242689	CNTF	2.32923	1.94792	0.359883	0.258304	0.592261
ENSG00000105376	ICAM5	1.3177	0.987357	0.35975	0.302951	0.62824
ENSG00000114209	PDCD10	6.19746	5.81736	0.359389	0.206211	0.543911
ENSG00000119844	AFTPH	7.06607	6.69362	0.359311	0.0903197	0.404208
ENSG00000136021	SCYL2	7.457	7.07289	0.358927	0.165558	0.504016
ENSG00000172469	MANEA	5.15274	4.7272	0.358847	0.363617	0.671471
ENSG00000131238	PPT1	8.47497	8.1051	0.358795	0.0547479	0.32748
ENSG00000101558	VAPA	8.13864	7.75651	0.3587	0.132145	0.466686
ENSG00000235194	PPP1R3E	4.3539	3.97536	0.35862	0.129787	0.463879
ENSG00000153936	HS2ST1	6.28809	5.91811	0.358604	0.107584	0.431476
ENSG00000145780	FEM1C	5.65366	5.27796	0.358551	0.135331	0.470735
ENSG00000163702	IL17RC	2.7476	2.44352	0.357759	0.338516	0.651455
ENSG00000163694	RBM47	7.25326	6.89322	0.357058	0.0521398	0.321088
ENSG00000197841	ZNF181	3.68311	3.32504	0.357041	0.136986	0.472331
ENSG00000185010	F8	2.38122	2.01309	0.356735	0.208004	0.546016
ENSG00000107890	ANKRD26	4.62897	4.2436	0.356671	0.152478	0.490967
ENSG00000179454	KLHL28	5.34803	4.96876	0.35658	0.146326	0.484277
ENSG00000169612	RAMAC	4.60259	4.23555	0.35657	0.105539	0.429167
ENSG00000107854	TNKS2	7.49795	7.12308	0.356361	0.113887	0.441433
ENSG00000183726	TMEM50A	7.1666	6.7877	0.35635	0.166261	0.505182
ENSG00000157181	ODR4	5.21979	4.84281	0.355582	0.133156	0.468214
ENSG00000146587	RBAK	5.57256	5.18334	0.355564	0.25415	0.589447
ENSG00000177303	CASKIN2	1.07736	0.766098	0.355536	0.387375	0.687879
ENSG00000090060	PAPOLA	8.68929	8.31118	0.355314	0.133879	0.468916
ENSG00000196547	MAN2A2	7.08281	6.74497	0.355028	0.125007	0.457138
ENSG00000092108	SCFD1	6.01777	5.64067	0.354785	0.218704	0.556911
ENSG00000104412	EMC2	5.15709	4.76235	0.354087	0.229868	0.569191
ENSG00000162819	BROX	6.99814	6.62211	0.353823	0.174292	0.512652
ENSG00000002822	MAD1L1	2.08686	1.76513	0.353683	0.29289	0.62035
ENSG00000185621	LMLN	3.23419	2.85912	0.353539	0.211704	0.549832
ENSG00000140406	TLNRD1	5.3503	5.03229	0.353444	0.2414	0.579462
ENSG00000129084	PSMA1	5.23016	4.84973	0.353097	0.163963	0.502185
ENSG00000144357	UBR3	6.52215	6.15699	0.352278	0.113299	0.440368
ENSG00000084733	RAB10	7.89986	7.52888	0.351884	0.110582	0.43633
ENSG00000137216	TMEM63B	4.77298	4.4463	0.351798	0.150307	0.48776
ENSG00000140379	BCL2A1	7.2509	6.89189	0.351364	0.0655037	0.355511
ENSG00000011028	MRC2	1.92967	1.57558	0.351268	0.242609	0.580728
ENSG00000100902	PSMA6	4.50378	4.12705	0.350763	0.167873	0.50633
ENSG00000156869	FRRS1	5.89283	5.53385	0.350556	0.105416	0.429101
ENSG00000153214	TMEM87B	5.99651	5.63075	0.350208	0.149905	0.48774
ENSG00000136152	COG3	6.50524	6.14816	0.350133	0.0796591	0.385943
ENSG00000120690	ELF1	8.96422	8.59627	0.350072	0.105185	0.428729
ENSG00000155959	VBP1	6.13435	5.76562	0.350045	0.207811	0.545638
ENSG00000102007	PLP2	7.25028	6.88566	0.349961	0.106373	0.430241
ENSG00000155545	MIER3	5.31093	4.93094	0.349841	0.192439	0.530595
ENSG00000065559	MAP2K4	5.70453	5.33197	0.349482	0.205239	0.543013
ENSG00000106367	AP1S1	4.13164	3.83647	0.349342	0.27433	0.607096
ENSG00000169139	UBE2V2	6.05654	5.6831	0.349057	0.252491	0.588617
ENSG00000141380	SS18	6.41869	6.05267	0.348727	0.160929	0.499412
ENSG00000151332	MBIP	4.87695	4.49472	0.348683	0.180492	0.519953
ENSG00000169372	CRADD	2.63354	2.25324	0.348647	0.267193	0.60007
ENSG00000144635	DYNC1LI1	6.0292	5.6686	0.348633	0.124995	0.457138
ENSG00000167695	TLCD3A	2.40991	2.06037	0.348592	0.228707	0.567736
ENSG00000182247	UBE2E2	4.28535	3.89146	0.348433	0.234097	0.572123
ENSG00000078747	ITCH	7.36696	6.99956	0.348359	0.131701	0.466097
ENSG00000023572	GLRX2	4.76075	4.36353	0.348059	0.252729	0.588617
ENSG00000089063	TMEM230	6.25331	5.87491	0.348035	0.328598	0.645861
ENSG00000151746	BICD1	3.51193	3.16418	0.347937	0.180828	0.520006
ENSG00000136643	RPS6KC1	5.36119	5.00764	0.347773	0.0963071	0.414081
ENSG00000181523	SGSH	5.46521	5.14995	0.34769	0.267668	0.600285
ENSG00000145817	YIPF5	5.73787	5.37295	0.347528	0.170201	0.508626
ENSG00000137817	PARP6	5.45482	5.11438	0.347417	0.0931961	0.409228
ENSG00000173193	PARP14	7.48716	7.13578	0.347156	0.0539344	0.325602
ENSG00000204370	SDHD	5.6286	5.23815	0.347073	0.370825	0.677201
ENSG00000108799	EZH1	5.3523	5.01991	0.346996	0.119695	0.450496
ENSG00000197081	IGF2R	10.1167	9.77904	0.346851	0.052782	0.321916
ENSG00000157625	TAB3	6.30065	5.94392	0.346682	0.112784	0.439787
ENSG00000168876	ANKRD49	5.19575	4.83019	0.346541	0.131186	0.46543
ENSG00000133703	KRAS	6.98426	6.61573	0.34651	0.180997	0.520006
ENSG00000157224	CLDN12	2.49075	2.10151	0.345986	0.319275	0.637397
ENSG00000135070	ISCA1	4.74798	4.37622	0.345972	0.150054	0.48774
ENSG00000139625	MAP3K12	3.9454	3.61	0.34592	0.140019	0.47653
ENSG00000099377	HSD3B7	3.32115	3.02496	0.345847	0.301978	0.628165
ENSG00000177042	TMEM80	3.21552	2.8497	0.345757	0.244855	0.582028
ENSG00000103042	SLC38A7	5.31533	4.97389	0.34566	0.0932282	0.409228
ENSG00000135926	TMBIM1	7.85035	7.5108	0.345642	0.0535039	0.324717
ENSG00000135018	UBQLN1	8.04306	7.67879	0.345554	0.105506	0.429167
ENSG00000130702	LAMA5	2.61086	2.30182	0.345517	0.283712	0.614209
ENSG00000205710	C17orf107	1.24035	0.905671	0.345469	0.283173	0.61364
ENSG00000198689	SLC9A6	5.78403	5.42503	0.345302	0.146146	0.484042
ENSG00000108788	MLX	6.40818	6.06209	0.345284	0.0688553	0.361924
ENSG00000168566	SNRNP48	4.8819	4.5017	0.345126	0.190875	0.528668
ENSG00000137547	MRPL15	5.04541	4.68265	0.344846	0.127788	0.460901
ENSG00000022556	NLRP2	3.36245	3.02473	0.344747	0.16586	0.504517
ENSG00000100221	JOSD1	6.32612	5.98481	0.344399	0.0779032	0.382051
ENSG00000196378	ZNF34	2.39999	2.01856	0.344384	0.300651	0.627684
ENSG00000101596	SMCHD1	8.68113	8.31841	0.344369	0.105611	0.4292
ENSG00000122203	KIAA1191	5.75862	5.40825	0.344309	0.0952623	0.412656
ENSG00000153790	C7orf31	3.65861	3.28931	0.344293	0.218229	0.556668
ENSG00000120370	GORAB	3.94717	3.58695	0.343984	0.151945	0.490399
ENSG00000156531	PHF6	6.34709	5.9802	0.343973	0.249099	0.585736
ENSG00000083099	LYRM2	5.72468	5.3711	0.343401	0.109267	0.434252
ENSG00000155324	GRAMD2B	1.99116	1.62274	0.343139	0.277292	0.609957
ENSG00000129219	PLD2	3.55826	3.27903	0.343098	0.355994	0.66551
ENSG00000198612	COPS8	5.08375	4.7139	0.342789	0.164628	0.502846
ENSG00000068366	ACSL4	8.24235	7.87894	0.342771	0.119901	0.450689
ENSG00000128609	NDUFA5	4.47641	4.07104	0.342651	0.316286	0.636537
ENSG00000151287	TEX30	4.34284	3.95952	0.342614	0.22386	0.562781
ENSG00000127995	CASD1	4.78943	4.40072	0.342528	0.243121	0.581197
ENSG00000185864	NPIPB4	2.95218	2.58673	0.342362	0.224479	0.563186
ENSG00000185989	RASA3	6.50165	6.16722	0.342091	0.102291	0.423997
ENSG00000151914	DST	4.54868	4.20311	0.342083	0.113287	0.440368
ENSG00000167081	PBX3	5.49013	5.13922	0.342061	0.101723	0.423117
ENSG00000057019	DCBLD2	3.27879	2.9294	0.341879	0.178992	0.518715
ENSG00000167637	ZNF283	3.80881	3.4588	0.341549	0.153441	0.492406
ENSG00000187118	CMC1	3.89268	3.54436	0.341264	0.15163	0.489948
ENSG00000124767	GLO1	7.01911	6.65626	0.341187	0.194264	0.532898
ENSG00000171492	LRRC8D	5.93004	5.58108	0.340897	0.10144	0.42298
ENSG00000155962	CLIC2	1.44358	1.07488	0.340839	0.316828	0.636537
ENSG00000169604	ANTXR1	0.977134	0.622873	0.340775	0.299871	0.627321
ENSG00000156256	USP16	6.26485	5.90704	0.340672	0.179223	0.518885
ENSG00000081177	EXD2	2.89261	2.53493	0.340671	0.214074	0.552603
ENSG00000133961	NUMB	7.3716	7.02081	0.340668	0.0780692	0.382525
ENSG00000165801	ARHGEF40	4.43315	4.14494	0.340629	0.27858	0.611181
ENSG00000127993	RBM48	3.46998	3.08937	0.340605	0.283353	0.61364
ENSG00000162645	GBP2	5.97519	5.64085	0.340308	0.0921363	0.40744
ENSG00000104497	SNX16	4.64268	4.28139	0.340061	0.143729	0.481446
ENSG00000064012	CASP8	6.95937	6.61928	0.339987	0.0683858	0.361022
ENSG00000090054	SPTLC1	6.96824	6.61221	0.339961	0.128948	0.462914
ENSG00000115540	MOB4	4.65508	4.23769	0.339767	0.392587	0.691799
[truncated: 9,056 more rows]

## Sheet: ITD-13 RNAseq Analysis
ITD-13 - 10uM CBFBi vs. Untreated - RNA-Seq analysis
ensID	geneID	CBFBi_10uM_logCounts	Unreated_logCounts	logFC	P.Value	Adj.P.Value
ENSG00000163661	PTX3	5.24828	1.93287	3.264	1.44825e-07	1.07881e-05
ENSG00000138166	DUSP5	5.25455	2.29551	2.84406	2.38613e-07	1.60958e-05
ENSG00000271303	SRXN1	2.42504	-0.393483	2.81422	0.00337053	0.0280501
ENSG00000169429	CXCL8	9.51149	6.76518	2.74432	1.61345e-13	2.79864e-10
ENSG00000139289	PHLDA1	5.04518	2.37207	2.66266	3.0369e-07	1.86233e-05
ENSG00000160789	LMNA	8.61562	6.14127	2.48146	3.20996e-13	4.84836e-10
ENSG00000121594	CD80	2.43922	0.00966592	2.31137	0.00755766	0.0499337
ENSG00000163734	CXCL3	2.62166	0.398998	2.14383	0.00586738	0.0420058
ENSG00000186827	TNFRSF4	4.77329	2.58344	2.12852	6.67263e-06	0.000206681
ENSG00000185022	MAFF	4.79933	2.71468	2.01934	6.06794e-06	0.000190873
ENSG00000127528	KLF2	3.51604	1.63218	1.91223	0.00110163	0.0118581
ENSG00000134107	BHLHE40	8.60927	6.86093	1.7282	7.92918e-10	1.92552e-07
ENSG00000137331	IER3	6.34899	4.76396	1.60522	7.54501e-08	6.73614e-06
ENSG00000171860	C3AR1	5.6835	4.14604	1.5187	2.28978e-06	8.5023e-05
ENSG00000123342	MMP19	6.06061	4.59831	1.46066	5.17528e-07	2.89577e-05
ENSG00000067082	KLF6	7.27837	5.93196	1.31691	1.41975e-06	6.04863e-05
ENSG00000147443	DOK2	6.62863	5.34382	1.31297	1.38027e-06	5.94297e-05
ENSG00000143622	RIT1	6.82758	5.6781	1.16244	2.53098e-06	9.25639e-05
ENSG00000139318	DUSP6	8.32952	7.24273	1.09159	4.4319e-07	2.53831e-05
ENSG00000204161	TMEM273	6.12682	5.05826	1.07807	2.87848e-05	0.000642473
ENSG00000011422	PLAUR	7.4153	6.34262	1.07475	1.35358e-06	5.89076e-05
ENSG00000198576	ARC	2.25347	-4.19715	6.41326	9.13637e-05	0.00167321
ENSG00000170323	FABP4	2.105	-3.40467	5.53045	0.00046192	0.00597935
ENSG00000136244	IL6	1.37263	-4.19715	5.42517	0.000944281	0.010577
ENSG00000182585	EPGN	2.18254	-3.03618	5.29267	0.000897864	0.0101602
ENSG00000140961	OSGIN1	4.77921	-0.927569	5.25564	0.000104276	0.00184028
ENSG00000122877	EGR2	3.22073	-2.2437	5.25476	0.000605332	0.00743021
ENSG00000138135	CH25H	2.03201	-3.03618	5.09759	0.00110458	0.0118689
ENSG00000131435	PDLIM4	1.00322	-4.19715	5.08579	0.00159629	0.0157579
ENSG00000163531	NFASC	2.69727	-2.46743	5.00132	0.00149782	0.0150666
ENSG00000131668	BARX1	0.668046	-4.19715	4.92703	0.00204915	0.0190365
ENSG00000162627	SNX7	0.78608	-4.19715	4.84667	0.00272492	0.02382
ENSG00000182759	MAFA	0.738478	-4.19715	4.84385	0.0024465	0.02198
ENSG00000153956	CACNA2D1	0.598184	-4.19715	4.84063	0.00238095	0.021526
ENSG00000198796	ALPK2	0.52984	-4.19715	4.83754	0.00276436	0.02413
ENSG00000118777	ABCG2	1.24312	-3.40467	4.70855	0.00255473	0.0226788
ENSG00000133818	RRAS2	1.60281	-3.03618	4.69703	0.00254411	0.0226139
ENSG00000172602	RND1	1.47006	-3.40467	4.68019	0.00435887	0.0339075
ENSG00000145623	OSMR	2.50821	-2.34693	4.64102	0.00262169	0.0231678
ENSG00000115226	FNDC4	1.23004	-3.40467	4.61338	0.00288158	0.0248849
ENSG00000148671	ADIRF	0.547542	-4.19715	4.61307	0.00421941	0.0331385
ENSG00000162458	FBLIM1	1.42745	-3.40467	4.59093	0.00643746	0.0448141
ENSG00000102359	SRPX2	1.09204	-3.40467	4.53697	0.0034665	0.0286523
ENSG00000112769	LAMA4	0.252872	-4.19715	4.49662	0.00480458	0.0361817
ENSG00000151012	SLC7A11	7.4236	2.99609	4.43996	4.11418e-13	4.99543e-10
ENSG00000008311	AASS	0.886275	-3.40467	4.43346	0.00543969	0.0396213
ENSG00000105825	TFPI2	3.16174	-1.63251	4.39845	0.00201043	0.0188209
ENSG00000145147	SLIT2	1.99078	-2.46743	4.38982	0.00354908	0.0291958
ENSG00000127954	STEAP4	1.35413	-3.03618	4.34718	0.00474557	0.0358338
ENSG00000069702	TGFBR3	2.25347	-2.2437	4.28697	0.0037917	0.0305906
ENSG00000166833	NAV2	2.05689	-2.34693	4.28649	0.003961	0.0315995
ENSG00000149948	HMGA2	1.50593	-2.79347	4.27067	0.00539435	0.0394241
ENSG00000100292	HMOX1	9.33719	5.10603	4.25666	6.44776e-17	7.82887e-13
ENSG00000049130	KITLG	2.13606	-2.34693	4.25494	0.00538949	0.0394241
ENSG00000169213	RAB3B	3.277	-1.33319	4.20657	0.00166652	0.0162399
ENSG00000152894	PTPRK	1.25597	-3.03618	4.18962	0.00705638	0.047806
ENSG00000196159	FAT4	1.46707	-2.79347	4.18896	0.00664241	0.0458416
ENSG00000269313	MAGIX	0.745157	-3.40467	4.18416	0.00689128	0.0470342
ENSG00000109846	CRYAB	1.0261	-3.03618	4.16668	0.00767117	0.0504569
ENSG00000026751	SLAMF7	2.23722	-2.15342	4.1582	0.00441919	0.0342826
ENSG00000112902	SEMA5A	1.01041	-3.03618	4.14693	0.00787584	0.0514131
ENSG00000166033	HTRA1	2.02164	-2.2437	4.13791	0.00516184	0.0382165
ENSG00000175984	DENND2C	-0.328264	-4.19715	4.11171	0.0158295	0.0842991
ENSG00000140465	CYP1A1	0.898323	-3.40467	4.09976	0.0113627	0.0665218
ENSG00000131737	KRT34	1.13719	-3.03618	4.08965	0.00814703	0.0528426
ENSG00000034053	APBA2	1.82901	-2.34693	4.08935	0.00599592	0.0426244
ENSG00000163735	CXCL5	0.0821585	-4.19715	4.08735	0.0128988	0.0728455
ENSG00000134668	SPOCD1	1.46544	-2.79347	4.0785	0.0112993	0.0662819
ENSG00000164484	TMEM200A	1.54572	-2.61219	4.06468	0.00737625	0.0491831
ENSG00000115363	EVA1A	0.624854	-3.40467	4.05767	0.00874571	0.0556155
ENSG00000114251	WNT5A	1.54985	-2.61219	4.01896	0.0141615	0.0777497
ENSG00000164949	GEM	0.621355	-3.40467	3.99179	0.00978207	0.0602302
ENSG00000124615	MOCS1	0.597278	-3.40467	3.9443	0.0108527	0.0645633
ENSG00000090530	P3H2	1.90123	-2.15342	3.91702	0.00802964	0.0521647
ENSG00000128918	ALDH1A2	3.59494	-0.290257	3.91624	7.7305e-05	0.00145932
ENSG00000126353	CCR7	2.61056	-1.63251	3.90992	0.00407541	0.0323031
ENSG00000185483	ROR1	1.04876	-2.79347	3.90979	0.0112309	0.0660368
ENSG00000081923	ATP8B1	2.04151	-2.07318	3.89714	0.00699189	0.0475605
ENSG00000174807	CD248	0.502443	-3.40467	3.88605	0.011909	0.0688318
ENSG00000276085	CCL3L1	1.16206	-2.79347	3.86539	0.0122529	0.0700448
ENSG00000176046	NUPR1	0.922986	-3.03618	3.8653	0.0124683	0.0709857
ENSG00000150630	VEGFC	2.22602	-1.67495	3.85284	0.00302027	0.0257348
ENSG00000177425	PAWR	2.09085	-2.00099	3.83213	0.00711211	0.0480018
ENSG00000184916	JAG2	0.67622	-3.03618	3.80163	0.0144472	0.0789044
ENSG00000138685	FGF2	0.935009	-2.79347	3.78787	0.0138405	0.0765611
ENSG00000137819	PAQR5	4.90948	1.03206	3.77885	8.84442e-07	4.36541e-05
ENSG00000074964	ARHGEF10L	0.697049	-3.03618	3.77834	0.0141452	0.0777497
ENSG00000060566	CREB3L3	0.91076	-3.03618	3.77757	0.0171531	0.0890599
ENSG00000170500	LONRF2	1.05982	-2.79347	3.77719	0.0140258	0.0773958
ENSG00000065833	ME1	3.05556	-0.617212	3.7396	0.000341025	0.00463044
ENSG00000249992	TMEM158	2.27646	-1.87522	3.7361	0.0111667	0.0656911
ENSG00000251493	FOXD1	0.435293	-3.40467	3.71558	0.0179261	0.091878
ENSG00000105737	GRIK5	0.78608	-3.03618	3.6857	0.0185071	0.0938652
ENSG00000128591	FLNC	4.18149	0.411225	3.6842	3.01478e-05	0.000666766
ENSG00000101333	PLCB4	1.18611	-2.61219	3.67128	0.0162745	0.0860327
ENSG00000150938	CRIM1	6.91623	3.21858	3.65203	6.58759e-12	4.99916e-09
ENSG00000103888	CEMIP	3.90906	0.0704896	3.64584	9.67784e-05	0.00174086
ENSG00000181649	PHLDA2	1.18128	-2.61219	3.64254	0.0179083	0.0918644
ENSG00000170485	NPAS2	0.863441	-2.79347	3.64156	0.0171824	0.0890813
ENSG00000151240	DIP2C	0.671327	-3.03618	3.63217	0.0184661	0.0937621
ENSG00000198756	COLGALT2	1.93352	-1.8197	3.62592	0.0140804	0.0774997
ENSG00000146197	SCUBE3	1.0847	-2.61219	3.59598	0.0178823	0.0918085
ENSG00000123096	SSPN	1.44809	-2.34693	3.59194	0.0155286	0.0832205
ENSG00000137266	SLC22A23	0.80059	-2.79347	3.58194	0.0191133	0.0959244
ENSG00000119714	GPR68	2.32897	-1.08274	3.5589	0.00220196	0.0201478
ENSG00000185567	AHNAK2	1.22891	-2.46743	3.55561	0.01743	0.0901342
ENSG00000164176	EDIL3	2.29583	-0.975676	3.53498	0.00313892	0.0265225
ENSG00000187134	AKR1C1	2.61056	-0.992453	3.50584	0.00165809	0.0162228
ENSG00000115963	RND3	2.47049	-1.02722	3.49662	0.00195681	0.0184041
ENSG00000170801	HTRA3	7.75178	4.28619	3.48796	9.17838e-14	1.8574e-10
ENSG00000152492	CCDC50	3.0619	-0.393483	3.48164	0.00039358	0.00521708
ENSG00000122863	CHST3	2.23376	-1.20851	3.48134	0.00272221	0.0238135
ENSG00000083857	FAT1	4.91163	1.3123	3.47444	1.15216e-06	5.21998e-05
ENSG00000181019	NQO1	7.55654	4.07644	3.46901	3.59375e-13	4.84836e-10
ENSG00000122786	CALD1	4.26526	0.785022	3.43651	2.93259e-05	0.000651993
ENSG00000116132	PRRX1	2.4026	-1.20851	3.42788	0.00363027	0.0296228
ENSG00000129116	PALLD	2.97971	-0.423701	3.4172	0.000954578	0.0106354
ENSG00000162599	NFIA	2.54514	-1.25583	3.41201	0.00826714	0.053365
ENSG00000113594	LIFR	1.61175	-1.93537	3.41106	0.0190646	0.0958518
ENSG00000173868	PHOSPHO1	1.49972	-1.67495	3.39926	0.00984425	0.0604318
ENSG00000221955	SLC12A8	1.32033	-2.2437	3.39244	0.019844	0.0984658
ENSG00000166073	GPR176	2.57969	-0.88247	3.37943	0.00282805	0.0245098
ENSG00000183578	TNFAIP8L3	1.18128	-2.2437	3.35854	0.018259	0.0932302
ENSG00000114019	AMOTL2	2.29454	-1.20851	3.34532	0.00864261	0.0550569
ENSG00000130956	HABP4	1.66918	-2.00099	3.34024	0.0190988	0.0959046
ENSG00000180801	ARSJ	1.72255	-1.67495	3.31147	0.00948852	0.0588405
ENSG00000146648	EGFR	2.0821	-1.20851	3.3049	0.00476794	0.035958
ENSG00000174136	RGMB	2.46015	-0.761966	3.28025	0.00199643	0.0187186
ENSG00000166578	IQCD	2.04541	-1.63251	3.24857	0.0184991	0.0938639
ENSG00000087842	PIR	3.26525	0.0305156	3.22813	0.000302482	0.00421669
ENSG00000133110	POSTN	4.93785	1.60304	3.1763	1.08088e-05	0.000298954
ENSG00000165757	JCAD	3.3283	0.0782254	3.13483	0.000911546	0.0102672
ENSG00000120708	TGFBI	5.89755	2.77002	3.12488	1.49864e-09	3.19237e-07
ENSG00000049540	ELN	3.34308	0.233395	3.12078	0.00131539	0.013671
ENSG00000102145	GATA1	4.71934	1.32607	3.11403	2.34339e-05	0.000558477
ENSG00000100003	SEC14L2	2.22021	-0.774403	3.11079	0.00592522	0.0422951
ENSG00000173706	HEG1	6.59856	3.47325	3.10753	5.08775e-11	2.37598e-08
ENSG00000104723	TUSC3	2.35497	-0.65874	3.09482	0.00279924	0.0243121
ENSG00000082781	ITGB5	4.12701	0.840592	3.0804	7.1697e-05	0.00138182
ENSG00000131711	MAP1B	4.94567	1.88891	3.07166	1.23148e-06	5.47715e-05
ENSG00000134871	COL4A2	5.90359	2.7654	3.05988	1.57989e-08	1.89931e-06
ENSG00000158714	SLAMF8	3.23332	0.133741	3.05823	0.000387031	0.00514713
ENSG00000158856	DMTN	5.11467	2.0992	3.04738	1.08195e-07	8.81679e-06
ENSG00000151388	ADAMTS12	1.81002	-1.08274	3.03491	0.00828367	0.0534433
ENSG00000106366	SERPINE1	7.69011	4.6587	3.03436	9.92535e-13	9.27028e-10
ENSG00000104067	TJP1	2.23582	-0.761966	3.00324	0.00388829	0.0311423
ENSG00000139926	FRMD6	3.69903	0.59251	2.98195	0.000204906	0.00311775
ENSG00000168685	IL7R	6.51657	3.52921	2.9711	3.40642e-10	9.40018e-08
ENSG00000122641	INHBA	4.10402	1.09674	2.96565	2.05825e-05	0.000500841
ENSG00000074527	NTN4	2.93878	0.0782254	2.94749	0.000839251	0.00958625
ENSG00000134531	EMP1	6.9353	3.97504	2.94513	1.09973e-11	6.82378e-09
ENSG00000170961	HAS2	3.3512	0.502224	2.94485	0.000267023	0.00384601
ENSG00000071575	TRIB2	4.27361	1.13151	2.94372	4.46028e-05	0.000932129
ENSG00000111344	RASAL1	4.62979	1.69986	2.93584	2.34392e-06	8.67681e-05
ENSG00000100385	IL2RB	2.98164	0.0427421	2.92573	0.000866069	0.00985549
ENSG00000182492	BGN	2.21686	-0.88247	2.90489	0.017678	0.0910844
ENSG00000166923	GREM1	3.45431	0.641712	2.87665	0.000413135	0.00542166
ENSG00000123836	PFKFB2	2.88645	-0.371622	2.87108	0.00674902	0.0462714
ENSG00000277632	CCL3	5.61423	2.75559	2.85461	1.56634e-08	1.89931e-06
ENSG00000011465	DCN	3.61809	0.646977	2.85428	0.000210249	0.00317913
ENSG00000115641	FHL2	3.86223	0.857767	2.84423	0.000215075	0.00324402
ENSG00000177469	CAVIN1	5.65506	2.87967	2.82619	1.17474e-08	1.51742e-06
ENSG00000167996	FTH1	10.2703	7.44337	2.82281	2.24773e-15	1.36459e-11
ENSG00000152465	NMT2	3.87326	1.17485	2.81549	4.22587e-05	0.000890808
ENSG00000136010	ALDH1L2	2.15785	-0.53169	2.81491	0.00640998	0.0447299
ENSG00000116729	WLS	1.45751	-1.20851	2.78981	0.0162103	0.0858752
ENSG00000167772	ANGPTL4	4.93983	2.24101	2.78774	1.12666e-06	5.16221e-05
ENSG00000117318	ID3	3.19684	0.320939	2.78761	0.000684632	0.00819803
ENSG00000186810	CXCR3	2.86557	-0.0384417	2.78716	0.00183086	0.0174493
ENSG00000206538	VGLL3	1.96429	-0.737716	2.78221	0.00731187	0.0489595
ENSG00000115461	IGFBP5	2.1325	-0.975676	2.76627	0.0188728	0.0950846
ENSG00000154734	ADAMTS1	3.61896	0.763028	2.76552	0.000191628	0.00296779
ENSG00000164692	COL1A2	7.32623	4.59638	2.73827	2.59893e-11	1.31484e-08
ENSG00000168542	COL3A1	4.02644	1.19148	2.73328	6.39162e-05	0.00127225
ENSG00000108821	COL1A1	6.83879	4.05591	2.72931	1.30477e-09	2.88047e-07
ENSG00000152661	GJA1	2.96253	0.260792	2.7218	0.000970088	0.0107569
ENSG00000102024	PLS3	2.73406	0.168511	2.71686	0.00161718	0.0158866
ENSG00000148677	ANKRD1	5.15201	2.60333	2.7121	2.0414e-06	7.82606e-05
ENSG00000187513	GJA4	1.71547	-0.840025	2.712	0.0118157	0.0684064
ENSG00000157483	MYO1E	3.27678	0.702493	2.71062	0.000413479	0.00542166
ENSG00000142156	COL6A1	5.30899	2.58748	2.70235	6.60319e-08	6.1203e-06
ENSG00000152952	PLOD2	4.56854	1.7647	2.702	6.38228e-06	0.000199212
ENSG00000178860	MSC	3.70107	0.932135	2.69634	0.000168573	0.00267908
ENSG00000182326	C1S	2.42913	-0.343468	2.67608	0.00540522	0.0394563
ENSG00000115414	FN1	9.80763	7.14367	2.67378	5.73593e-14	1.39291e-10
ENSG00000149256	TENM4	1.51437	-1.06375	2.65957	0.0175519	0.0906873
ENSG00000099814	CEP170B	2.45347	-0.234742	2.65908	0.00424714	0.0332917
ENSG00000091986	CCDC80	5.11529	2.48813	2.65771	1.64582e-07	1.19662e-05
ENSG00000198542	ITGBL1	2.40778	-0.135087	2.64345	0.00634177	0.0443815
ENSG00000111186	WNT5B	2.42504	-0.271274	2.63332	0.00448226	0.0346427
ENSG00000154175	ABI3BP	3.38786	0.928593	2.62766	0.000341696	0.00463044
ENSG00000074047	GLI2	3.55774	0.747984	2.6251	0.000532763	0.00669128
ENSG00000063660	GPC1	3.7372	1.1324	2.61633	9.28534e-05	0.00169538
ENSG00000142173	COL6A2	5.31084	2.67595	2.60347	1.32112e-07	1.00257e-05
ENSG00000144724	PTPRG	2.5116	-0.150769	2.60288	0.00405924	0.0322561
ENSG00000107562	CXCL12	2.66245	0.108364	2.59713	0.00259543	0.0229692
ENSG00000174946	GPR171	1.73987	-0.761966	2.58698	0.0137635	0.0762043
ENSG00000135318	NT5E	5.75214	3.16455	2.5833	8.32377e-09	1.16877e-06
ENSG00000163359	COL6A3	7.44495	4.87183	2.57967	8.30864e-12	5.60464e-09
ENSG00000164161	HHIP	2.55698	-0.0250001	2.57552	0.00697321	0.0474867
ENSG00000118523	CCN2	4.42576	1.79773	2.5734	1.48126e-05	0.000381047
ENSG00000085733	CTTN	3.58813	0.892184	2.56943	0.000341097	0.00463044
ENSG00000241322	FBXW10B	3.18667	0.744937	2.56406	0.000568911	0.00707758
ENSG00000113739	STC2	3.5008	0.874544	2.55267	0.000774279	0.00900508
ENSG00000197747	S100A10	5.44923	2.85355	2.55089	5.37295e-08	5.24748e-06
ENSG00000187079	TEAD1	2.80083	0.260792	2.55083	0.00186681	0.0177084
ENSG00000107281	NPDC1	1.68781	-0.607193	2.54959	0.0169458	0.0883453
ENSG00000118257	NRP2	2.22117	-0.271274	2.54373	0.00779034	0.0511446
ENSG00000105974	CAV1	2.90184	0.331848	2.53657	0.00201589	0.0188284
ENSG00000111799	COL12A1	3.18549	0.767481	2.53649	0.000602012	0.00740591
ENSG00000117090	SLAMF1	6.86378	4.31536	2.51851	8.52891e-11	3.57097e-08
ENSG00000166250	CLMP	3.8351	1.29826	2.51133	9.90414e-05	0.00176675
ENSG00000091129	NRCAM	2.53761	0.168511	2.49898	0.00316799	0.0266568
ENSG00000130635	COL5A1	5.34234	2.82875	2.49789	2.72274e-07	1.72185e-05
ENSG00000135919	SERPINE2	5.66664	3.14821	2.49222	1.7833e-08	2.10222e-06
ENSG00000188042	ARL4C	4.64746	2.0514	2.48793	8.22104e-06	0.00024053
ENSG00000101335	MYL9	3.87933	1.41274	2.48699	0.000175295	0.00277139
ENSG00000187498	COL4A1	6.14946	3.70048	2.48174	1.81748e-09	3.67797e-07
ENSG00000163430	FSTL1	5.97346	3.48003	2.47881	4.33598e-09	7.11453e-07
ENSG00000120162	MOB3B	2.9021	0.165109	2.47294	0.00620659	0.0437633
ENSG00000100368	CSF2RB	10.5679	8.10142	2.46964	5.6303e-14	1.39291e-10
ENSG00000165646	SLC18A2	2.27805	-0.145504	2.45565	0.00725823	0.0487771
ENSG00000128268	MGAT3	3.9333	1.48245	2.42837	6.52663e-05	0.00128856
ENSG00000162576	MXRA8	1.86821	-0.513987	2.42233	0.0140466	0.0774499
ENSG00000164283	ESM1	3.06682	0.657394	2.42034	0.00111067	0.0119237
ENSG00000108551	RASD1	4.10719	1.72107	2.41649	2.57619e-05	0.000596948
ENSG00000109099	PMP22	5.52833	3.15261	2.41022	3.32997e-08	3.54671e-06
ENSG00000197702	PARVA	2.28995	-0.0294529	2.40284	0.00601094	0.0426812
ENSG00000133816	MICAL2	5.42331	3.03503	2.38675	3.98789e-07	2.34828e-05
ENSG00000148848	ADAM12	2.57375	0.323682	2.36024	0.0038829	0.0311401
ENSG00000119681	LTBP2	4.51656	2.19261	2.35052	6.76126e-06	0.000208364
ENSG00000143776	CDC42BPA	4.55222	2.23485	2.31763	4.76934e-06	0.000154838
ENSG00000260314	MRC1	7.92818	5.60271	2.31634	1.66636e-11	9.19682e-09
ENSG00000169715	MT1E	2.78523	0.493623	2.31301	0.00245288	0.02198
ENSG00000198947	DMD	5.17224	2.87442	2.30469	2.51176e-07	1.63966e-05
ENSG00000154277	UCHL1	2.08741	-0.199971	2.3009	0.0108997	0.0646214
ENSG00000112033	PPARD	4.43654	2.03627	2.29552	4.27088e-05	0.000898736
ENSG00000113083	LOX	4.17776	1.94338	2.27867	2.40749e-05	0.000568711
ENSG00000088808	PPP1R13B	2.14788	-0.316372	2.27187	0.0166258	0.0872012
ENSG00000198121	LPAR1	2.24345	-0.0294529	2.2716	0.00903337	0.0566479
ENSG00000167165	UGT1A6	2.36215	0.108364	2.27069	0.00661724	0.0457554
ENSG00000031081	ARHGAP31	5.29021	3.06276	2.27029	1.68399e-07	1.21708e-05
ENSG00000101605	MYOM1	5.333	3.10643	2.25632	1.33208e-07	1.00461e-05
ENSG00000148468	FAM171A1	2.87839	0.609286	2.24468	0.00318679	0.0267964
ENSG00000179388	EGR3	4.22155	1.97319	2.24343	2.36716e-05	0.000560274
ENSG00000091136	LAMB1	3.25814	1.00914	2.24044	0.000824083	0.00946643
ENSG00000137809	ITGA11	2.61594	0.326414	2.23597	0.00735144	0.0491797
ENSG00000186522	SEPTIN10	4.96428	2.7653	2.22831	1.23097e-06	5.47715e-05
ENSG00000151490	PTPRO	3.77238	1.43654	2.22786	0.00026532	0.00383526
ENSG00000070182	SPTB	4.05634	1.80899	2.22779	5.4235e-05	0.00111237
ENSG00000172752	COL6A5	2.44694	0.211344	2.22726	0.00952845	0.0590278
ENSG00000149591	TAGLN	5.4189	3.28653	2.22153	6.9562e-07	3.67227e-05
ENSG00000140416	TPM1	5.74927	3.5907	2.22071	3.08098e-08	3.34012e-06
ENSG00000110092	CCND1	5.22574	3.00672	2.21729	1.49478e-06	6.24677e-05
ENSG00000198142	SOWAHC	5.26137	3.07125	2.2172	2.26417e-07	1.54447e-05
ENSG00000139116	KIF21A	2.19254	0.0180782	2.21645	0.00990739	0.060694
ENSG00000142871	CCN1	2.95148	0.623878	2.21568	0.00291093	0.0250848
ENSG00000169398	PTK2	3.2191	0.928593	2.20145	0.00139565	0.01429
ENSG00000106089	STX1A	2.46514	0.133741	2.20139	0.0110853	0.0654023
ENSG00000170458	CD14	7.22003	5.03912	2.19693	7.42313e-11	3.21899e-08
ENSG00000116016	EPAS1	4.34418	2.19261	2.19659	3.27934e-05	0.00071486
ENSG00000127533	F2RL3	2.88845	0.641712	2.1948	0.00278481	0.0242736
ENSG00000105976	MET	2.19244	-0.0899885	2.19411	0.0125066	0.0711135
ENSG00000154096	THY1	2.76826	0.720087	2.19216	0.0174195	0.0901182
ENSG00000206190	ATP10A	5.22131	3.04372	2.1904	5.15584e-07	2.89577e-05
ENSG00000105492	SIGLEC6	8.10266	5.92904	2.19027	1.124e-11	6.82378e-09
ENSG00000134780	DAGLA	2.40571	0.188597	2.18292	0.00857189	0.0547501
ENSG00000091592	NLRP1	4.94759	2.60042	2.18144	1.11935e-05	0.000306107
ENSG00000056736	IL17RB	3.90161	1.83909	2.18089	9.31252e-05	0.00169779
ENSG00000161405	IKZF3	5.01002	2.75841	2.17723	1.65118e-06	6.70523e-05
ENSG00000099250	NRP1	6.62579	4.36338	2.17415	1.10566e-08	1.45924e-06
ENSG00000150687	PRSS23	3.73968	1.65545	2.17127	0.000209314	0.0031729
ENSG00000138678	GPAT3	7.05917	4.9	2.16955	2.08514e-10	6.49174e-08
ENSG00000145545	SRD5A1	2.99792	0.646977	2.16659	0.00458501	0.0351002
ENSG00000115165	CYTIP	7.01302	4.85734	2.1656	3.11307e-10	8.99973e-08
ENSG00000102755	FLT1	2.12316	-0.0250001	2.16344	0.0126296	0.0716245
ENSG00000108691	CCL2	7.72498	5.59711	2.15887	8.90625e-11	3.60465e-08
ENSG00000115380	EFEMP1	2.76625	0.689422	2.14752	0.00352997	0.0290779
ENSG00000135218	CD36	7.11046	4.96304	2.14488	4.25065e-10	1.12199e-07
ENSG00000156535	CD109	6.11986	3.97707	2.13313	6.83609e-09	1.01224e-06
ENSG00000172819	RARG	3.77689	1.59086	2.13163	0.000285663	0.00402662
ENSG00000150347	ARID5B	5.17441	2.97898	2.11089	1.238e-06	5.48604e-05
ENSG00000107984	DKK1	3.35486	1.32607	2.11022	0.000690876	0.00825651
ENSG00000118785	SPP1	5.81881	3.78512	2.10765	5.19225e-08	5.16757e-06
ENSG00000137265	IRF4	3.05778	0.993082	2.1057	0.00171709	0.0165467
ENSG00000107130	NCS1	4.99288	2.90479	2.08645	1.22732e-06	5.47715e-05
ENSG00000109762	SNX25	2.29169	0.398998	2.06531	0.0110307	0.0651163
ENSG00000131242	RAB11FIP4	4.82252	2.63235	2.06108	1.5198e-05	0.000390135
ENSG00000067113	PLPP1	7.48331	5.40369	2.05877	2.31804e-10	6.86479e-08
ENSG00000109436	TBC1D9	4.00208	1.72107	2.05753	0.000635323	0.00772955
ENSG00000223609	HBD	4.5819	2.69747	2.05183	3.59514e-05	0.000776729
ENSG00000172380	GNG12	2.87954	0.884677	2.05129	0.00289283	0.0249643
ENSG00000137573	SULF1	2.60318	0.435073	2.0442	0.00852654	0.0545465
ENSG00000103175	WFDC1	3.23109	1.15782	2.03917	0.00177638	0.0170101
ENSG00000010379	SLC6A13	2.22002	0.355806	2.03627	0.0121238	0.0696346
ENSG00000213626	LBH	6.88898	4.87877	2.03015	4.93562e-09	7.58585e-07
ENSG00000135862	LAMC1	5.71261	3.70291	2.02921	5.66705e-08	5.33346e-06
ENSG00000184574	LPAR5	4.33174	2.37239	2.01798	2.82047e-05	0.000636545
ENSG00000073712	FERMT2	2.83936	0.922651	2.0147	0.00339858	0.0282447
ENSG00000123240	OPTN	4.15495	2.17411	2.01465	5.147e-05	0.00106103
ENSG00000143819	EPHX1	4.54637	2.58367	2.01348	1.06163e-05	0.000295651
ENSG00000136960	ENPP2	7.80837	5.77496	2.01044	8.43049e-10	2.00712e-07
ENSG00000103855	CD276	5.55503	3.54854	2.00162	3.02102e-07	1.86233e-05
ENSG00000113140	SPARC	6.45185	4.47506	2.00017	3.55014e-08	3.72184e-06
ENSG00000100336	APOL4	5.40073	3.41189	1.99888	2.50882e-07	1.63966e-05
ENSG00000057019	DCBLD2	3.47575	1.49659	1.99848	0.000645992	0.00784363
ENSG00000225614	ZNF469	3.99297	1.87788	1.99787	0.000330864	0.00453938
ENSG00000177098	SCN4B	2.55103	0.489284	1.99736	0.00824805	0.0533208
ENSG00000243335	KCTD7	3.14427	1.14391	1.99298	0.00179715	0.0171683
ENSG00000138623	SEMA7A	8.41012	6.44999	1.99021	4.58184e-10	1.15902e-07
ENSG00000144810	COL8A1	3.78052	1.90895	1.9893	0.000233506	0.00346605
ENSG00000198286	CARD11	4.95829	2.94674	1.98788	3.15038e-06	0.000110236
ENSG00000143878	RHOB	4.54853	2.55904	1.98411	2.04385e-05	0.000499324
ENSG00000187678	SPRY4	3.87531	2.00582	1.98338	0.000162343	0.00259024
ENSG00000078081	LAMP3	2.6342	0.803556	1.98208	0.00590061	0.0421691
ENSG00000131016	AKAP12	6.87051	4.9188	1.97986	1.9518e-09	3.86892e-07
ENSG00000041353	RAB27B	3.79859	1.86637	1.97933	0.000202593	0.0030981
ENSG00000198400	NTRK1	6.51971	4.53883	1.97725	3.99154e-09	6.8261e-07
ENSG00000105376	ICAM5	2.56408	0.491457	1.97558	0.0102844	0.062281
ENSG00000102096	PIM2	7.76905	5.79582	1.97172	6.84761e-11	3.0794e-08
ENSG00000186891	TNFRSF18	4.71016	2.72584	1.96726	6.71164e-06	0.000207361
ENSG00000204262	COL5A2	4.82153	2.87291	1.96073	3.7965e-06	0.000127693
ENSG00000061676	NCKAP1	3.46491	1.55153	1.96017	0.000660691	0.00796634
ENSG00000184730	APOBR	6.28083	4.22379	1.95309	5.80871e-07	3.177e-05
ENSG00000130508	PXDN	3.53572	1.65025	1.95076	0.000738835	0.00868435
ENSG00000185338	SOCS1	5.3372	3.27678	1.9504	2.54075e-06	9.26421e-05
ENSG00000144036	EXOC6B	2.84537	0.874544	1.94748	0.00469232	0.0355422
ENSG00000178726	THBD	4.8508	2.96995	1.94742	5.88235e-06	0.000185999
ENSG00000274618	H4C6	3.49858	1.59133	1.94714	0.00141444	0.01442
ENSG00000065534	MYLK	2.35552	0.442077	1.94541	0.0121517	0.0696957
ENSG00000006327	TNFRSF12A	3.97798	2.12376	1.94299	0.000118648	0.00203294
ENSG00000159228	CBR1	3.42215	1.41996	1.94146	0.00107896	0.0116763
ENSG00000029534	ANK1	4.93205	2.99217	1.93999	2.55274e-06	9.28006e-05
ENSG00000179344	HLA-DQB1	3.12579	0.955313	1.93494	0.00841923	0.0539973
ENSG00000184371	CSF1	6.98463	5.03272	1.93327	4.6222e-09	7.38457e-07
ENSG00000173546	CSPG4	3.364	1.40666	1.93213	0.00435509	0.0339075
ENSG00000106003	LFNG	6.18862	4.23951	1.92549	2.99803e-08	3.27947e-06
ENSG00000196565	HBG2	4.91783	3.01135	1.92334	2.76429e-06	9.81405e-05
ENSG00000039560	RAI14	3.17208	1.40177	1.92292	0.00356519	0.0292886
ENSG00000132329	RAMP1	4.23171	2.37143	1.92279	5.79218e-05	0.00117606
ENSG00000136052	SLC41A2	3.44829	1.44062	1.92016	0.00159996	0.0157813
ENSG00000027869	SH2D2A	4.86624	2.8689	1.91507	2.50789e-05	0.000585593
ENSG00000185669	SNAI3	5.75477	3.79667	1.91154	1.52039e-07	1.12564e-05
ENSG00000103522	IL21R	3.78527	1.85433	1.91074	0.000304984	0.00424183
ENSG00000126803	HSPA2	4.07284	2.24427	1.90703	9.86193e-05	0.00176353
ENSG00000101445	PPP1R16B	6.19414	4.30072	1.90134	1.47219e-08	1.83795e-06
ENSG00000123989	CHPF	3.32566	1.47528	1.9009	0.00122967	0.0129015
ENSG00000124334	IL9R	7.00682	5.12592	1.90074	1.25508e-09	2.82207e-07
ENSG00000178209	PLEC	9.91926	8.0163	1.899	8.09569e-12	5.60464e-09
ENSG00000141753	IGFBP4	2.95914	1.08635	1.89185	0.00360306	0.0295004
ENSG00000169224	GCSAML	8.06937	6.21291	1.89045	1.41571e-09	3.06956e-07
ENSG00000178175	ZNF366	4.90663	3.08994	1.88937	8.12941e-06	0.000240102
ENSG00000166068	SPRED1	2.69445	0.910618	1.88821	0.00620654	0.0437633
ENSG00000132965	ALOX5AP	7.48792	5.63184	1.88291	9.84232e-10	2.29818e-07
ENSG00000125735	TNFSF14	5.13084	3.31855	1.88061	1.79072e-06	7.12884e-05
ENSG00000005884	ITGA3	3.61481	1.92904	1.88052	0.00131637	0.013671
ENSG00000167703	SLC43A2	6.24214	4.36626	1.87941	2.79279e-08	3.11102e-06
ENSG00000168386	FILIP1L	3.99581	2.10617	1.87845	0.000144965	0.0023786
ENSG00000143333	RGS16	4.75551	2.85183	1.86523	1.85378e-05	0.000461242
ENSG00000102471	NDFIP2	5.73687	3.9078	1.86079	2.66183e-07	1.69434e-05
ENSG00000117152	RGS4	4.30446	2.45993	1.86032	0.00018108	0.00284213
ENSG00000141756	FKBP10	3.14755	1.33623	1.84678	0.00226448	0.0206576
ENSG00000102362	SYTL4	2.32045	0.403914	1.84658	0.0176458	0.0910078
ENSG00000182575	NXPH3	2.41219	0.569517	1.83172	0.0132756	0.074385
ENSG00000173210	ABLIM3	3.48705	1.70472	1.82677	0.000843473	0.00962542
ENSG00000167601	AXL	4.00713	2.21184	1.82171	0.000283992	0.00401887
ENSG00000147689	FAM83A	4.25625	2.42019	1.82049	7.74009e-05	0.00145932
ENSG00000023445	BIRC3	6.21695	4.40655	1.81561	6.92698e-08	6.23018e-06
ENSG00000134072	CAMK1	6.21209	4.4807	1.8107	1.72225e-07	1.23009e-05
ENSG00000160445	ZER1	8.04968	6.23979	1.80424	3.84831e-10	1.03836e-07
ENSG00000172037	LAMB2	3.40663	1.52043	1.8016	0.00217795	0.0199466
ENSG00000158555	GDPD5	4.973	3.12543	1.79901	7.13348e-06	0.000217625
ENSG00000275302	CCL4	2.96828	1.46971	1.7958	0.00618622	0.0436958
ENSG00000178573	MAF	2.60805	0.870707	1.79448	0.0105172	0.0630826
ENSG00000154269	ENPP3	6.05979	4.29954	1.79353	6.85423e-08	6.23018e-06
ENSG00000176658	MYO1D	2.6804	0.958726	1.78554	0.00860612	0.0548533
ENSG00000183087	GAS6	4.03678	2.43573	1.78488	0.000363169	0.00487787
ENSG00000099337	KCNK6	4.0806	2.39784	1.77853	0.000148818	0.00242543
ENSG00000075643	MOCOS	3.16189	1.37231	1.77156	0.00312555	0.0264463
ENSG00000170011	MYRIP	3.98563	2.30505	1.76511	0.0002572	0.00375352
ENSG00000104687	GSR	9.26458	7.51137	1.75695	4.25026e-11	2.06427e-08
ENSG00000138061	CYP1B1	8.65046	6.88816	1.75443	1.56404e-10	5.27515e-08
ENSG00000164674	SYTL3	3.73238	1.9059	1.75248	0.000699012	0.00832098
ENSG00000162367	TAL1	4.43377	2.70899	1.75203	3.81978e-05	0.00081511
ENSG00000197879	MYO1C	5.10026	3.33831	1.75024	3.30411e-06	0.000113973
ENSG00000146674	IGFBP3	4.7347	3.02623	1.7361	1.46479e-05	0.00037761
ENSG00000023909	GCLM	6.57541	4.84854	1.73489	1.24093e-08	1.58603e-06
ENSG00000174600	CMKLR1	3.77306	1.93931	1.73347	0.00100594	0.0110937
ENSG00000185477	GPRIN3	3.90699	2.2362	1.73341	0.000308639	0.00428775
ENSG00000079156	OSBPL6	4.05685	2.24979	1.73159	0.000273504	0.00391614
ENSG00000092964	DPYSL2	6.267	4.52368	1.72768	8.93297e-08	7.63832e-06
ENSG00000157227	MMP14	6.53964	4.83135	1.72119	2.82706e-08	3.12057e-06
ENSG00000109113	RAB34	2.9698	1.28898	1.71642	0.00473412	0.0357918
ENSG00000152377	SPOCK1	3.84153	2.14226	1.70881	0.000894497	0.0101315
ENSG00000221926	TRIM16	6.64136	4.94135	1.7026	1.5774e-08	1.89931e-06
ENSG00000115602	IL1RL1	8.74859	7.05824	1.69906	2.0366e-10	6.49174e-08
ENSG00000143344	RGL1	4.93353	3.26179	1.69594	7.09863e-06	0.000217107
ENSG00000065054	SLC9A3R2	2.49657	0.743409	1.69163	0.0164397	0.0865241
ENSG00000170873	MTSS1	3.29412	1.46803	1.68867	0.00453032	0.0348809
ENSG00000153071	DAB2	5.50172	3.70732	1.68328	7.25383e-06	0.000219641
ENSG00000273983	H3C8	4.78085	3.14245	1.6816	2.8638e-05	0.000640373
ENSG00000135074	ADAM19	3.97578	2.2939	1.67878	0.000605824	0.00743021
ENSG00000140859	KIFC3	5.76561	4.13359	1.67464	9.1298e-07	4.41846e-05
ENSG00000106034	CPED1	2.52563	0.874544	1.67214	0.0136391	0.0757174
ENSG00000162909	CAPN2	5.92216	4.22618	1.67173	2.82056e-07	1.77447e-05
ENSG00000169439	SDC2	2.71866	1.28177	1.66923	0.0133465	0.0746099
ENSG00000092068	SLC7A8	3.06507	1.28898	1.66842	0.0144698	0.0789066
ENSG00000163106	HPGDS	6.32255	4.65158	1.66482	1.00324e-07	8.28667e-06
ENSG00000136603	SKIL	6.4302	4.73262	1.65842	1.40542e-07	1.05337e-05
ENSG00000204103	MAFB	5.62164	3.97897	1.6571	1.54801e-06	6.35e-05
ENSG00000142192	APP	4.11205	2.4759	1.65651	0.000181174	0.00284213
ENSG00000125148	MT2A	5.9066	4.25037	1.65648	2.14501e-06	8.12651e-05
ENSG00000118515	SGK1	5.45317	3.86869	1.65173	2.24996e-06	8.40584e-05
ENSG00000136830	NIBAN2	7.6705	6.02844	1.64521	1.64442e-09	3.38416e-07
ENSG00000124942	AHNAK	10.7377	9.09325	1.6405	1.84179e-10	6.04404e-08
ENSG00000181045	SLC26A11	4.00695	2.36273	1.63664	0.00033993	0.00462717
ENSG00000123358	NR4A1	2.8823	1.09392	1.63407	0.0121967	0.069863
ENSG00000155366	RHOC	4.19569	2.63302	1.62999	0.000194789	0.00300906
ENSG00000151914	DST	5.32347	3.66661	1.62709	3.91296e-06	0.000131246
ENSG00000090104	RGS1	3.17557	1.75686	1.62476	0.00731449	0.0489595
ENSG00000140950	MEAK7	2.5006	0.806366	1.61892	0.0190792	0.0958596
ENSG00000143036	SLC44A3	2.41204	0.922651	1.61885	0.0182093	0.0930546
ENSG00000165424	ZCCHC24	4.26002	2.56604	1.61477	0.0002198	0.00330708
ENSG00000140287	HDC	8.38447	6.77907	1.6126	7.39781e-10	1.83315e-07
ENSG00000198467	TPM2	5.26898	3.6731	1.61211	1.88229e-05	0.000466423
ENSG00000184500	PROS1	4.65632	3.14245	1.60963	7.37459e-05	0.00141681
ENSG00000004799	PDK4	5.81227	4.18603	1.60509	5.11211e-07	2.88704e-05
ENSG00000107021	TBC1D13	7.59295	5.97837	1.60304	2.12207e-08	2.43078e-06
ENSG00000131759	RARA	6.73508	5.12092	1.6025	5.50364e-08	5.2571e-06
ENSG00000076641	PAG1	6.51085	4.91177	1.59731	4.69025e-08	4.74575e-06
ENSG00000152104	PTPN14	2.47265	0.977769	1.59307	0.0187309	0.0946443
ENSG00000158186	MRAS	3.84385	2.26051	1.59283	0.000578217	0.00717131
ENSG00000178623	GPR35	5.17846	3.55323	1.59271	7.73176e-06	0.000232374
ENSG00000153993	SEMA3D	3.08214	1.31091	1.58913	0.0119104	0.0688318
ENSG00000182903	ZNF721	2.73072	1.07871	1.58771	0.0186554	0.0944593
ENSG00000198848	CES1	2.82623	1.37994	1.58645	0.011699	0.0679661
ENSG00000161791	FMNL3	6.52535	4.95665	1.58604	1.09801e-07	8.86891e-06
ENSG00000185650	ZFP36L1	5.9158	4.34825	1.57954	2.15511e-06	8.12651e-05
ENSG00000135047	CTSL	6.62179	5.05706	1.57836	4.22232e-08	4.30819e-06
ENSG00000070882	OSBPL3	6.89802	5.30774	1.57835	2.00415e-08	2.31756e-06
ENSG00000114554	PLXNA1	6.32371	4.75878	1.57404	9.54793e-08	7.99524e-06
ENSG00000136542	GALNT5	2.42655	0.884677	1.57362	0.0199653	0.0988657
ENSG00000162733	DDR2	2.74955	1.19148	1.57296	0.0115757	0.0675404
ENSG00000137941	TTLL7	5.03228	3.51898	1.57242	2.36665e-05	0.000560274
ENSG00000185800	DMWD	3.61427	2.11559	1.56873	0.00163522	0.0160508
ENSG00000165029	ABCA1	7.38007	5.83762	1.55841	9.35768e-09	1.26245e-06
ENSG00000067798	NAV3	2.92011	1.18653	1.55682	0.0149536	0.0808039
ENSG00000179630	LACC1	5.25666	3.64773	1.55499	7.88874e-06	0.000234943
ENSG00000146072	TNFRSF21	4.74061	3.26296	1.5534	6.27397e-05	0.00125088
ENSG00000073756	PTGS2	5.66915	4.09754	1.55269	8.44773e-06	0.000246568
ENSG00000136153	LMO7	4.82167	3.27829	1.55039	2.58454e-05	0.000597743
ENSG00000136026	CKAP4	7.19438	5.64235	1.55016	1.07651e-08	1.43638e-06
ENSG00000149218	ENDOD1	3.30446	1.55848	1.54632	0.0104619	0.0628833
ENSG00000170558	CDH2	2.55302	1.15869	1.54294	0.0195275	0.097253
ENSG00000183049	CAMK1D	5.51821	3.97695	1.53914	1.94395e-06	7.63867e-05
ENSG00000130827	PLXNA3	5.72304	4.20495	1.5389	1.82812e-06	7.23032e-05
ENSG00000166886	NAB2	5.64947	4.08176	1.53802	2.66361e-06	9.56851e-05
ENSG00000266094	RASSF5	7.74658	6.20553	1.52383	8.37451e-09	1.16877e-06
ENSG00000108798	ABI3	4.2324	2.69143	1.52098	0.000336786	0.00459983
ENSG00000076356	PLXNA2	3.34898	1.75347	1.51764	0.00455371	0.0349723
ENSG00000096696	DSP	4.05036	2.4449	1.51238	0.00138359	0.0142369
ENSG00000146070	PLA2G7	3.21162	1.65242	1.50835	0.0064176	0.0447317
ENSG00000131370	SH3BP5	3.45395	1.87693	1.50827	0.00362641	0.0296112
ENSG00000211584	SLC48A1	7.00688	5.51303	1.50575	9.16741e-08	7.78397e-06
ENSG00000134013	LOXL2	3.45348	1.99619	1.50203	0.00243972	0.0219756
ENSG00000166963	MAP1A	7.20218	5.69648	1.50192	3.833e-08	3.9778e-06
ENSG00000259207	ITGB3	3.63825	2.19772	1.49911	0.00157058	0.0155674
ENSG00000197019	SERTAD1	4.70309	3.16273	1.49763	6.7744e-05	0.00131818
ENSG00000122188	LAX1	3.9549	2.36806	1.49411	0.000997241	0.0110177
ENSG00000197122	SRC	5.11527	3.642	1.49327	6.64575e-05	0.00129731
ENSG00000107731	UNC5B	3.70878	2.2577	1.47546	0.00139439	0.01429
ENSG00000130589	HELZ2	5.48486	3.9939	1.47395	3.67741e-06	0.000124724
ENSG00000178538	CA8	2.96736	1.61502	1.47202	0.0183032	0.0932462
ENSG00000095303	PTGS1	7.17958	5.70789	1.47141	2.51463e-08	2.85351e-06
ENSG00000147872	PLIN2	8.65979	7.19685	1.46944	2.25048e-09	4.2039e-07
ENSG00000065989	PDE4A	3.21297	1.76172	1.46906	0.0108813	0.0646214
ENSG00000164171	ITGA2	2.71544	1.20371	1.46807	0.0181911	0.0930007
ENSG00000010404	IDS	5.41452	3.97897	1.45905	7.17382e-06	0.000218131
ENSG00000117298	ECE1	5.47399	4.00646	1.45888	3.99847e-06	0.000133012
ENSG00000128342	LIF	6.58615	5.14095	1.45373	1.26317e-07	9.70725e-06
ENSG00000282608	ADORA3	4.02022	2.52257	1.44966	0.000805899	0.0092839
ENSG00000095917	TPSD1	3.17208	1.63441	1.44833	0.0120683	0.0694141
ENSG00000183134	PTGDR2	4.69323	3.26898	1.44802	0.000108177	0.00189887
ENSG00000134955	SLC37A2	4.9007	3.41773	1.44654	4.13989e-05	0.000875724
ENSG00000125089	SH3TC1	6.42146	4.97971	1.44059	2.19191e-07	1.51217e-05
ENSG00000047648	ARHGAP6	2.67863	1.31784	1.43566	0.0182283	0.0931124
ENSG00000105205	CLC	10.3565	8.92486	1.43506	1.57457e-09	3.29628e-07
ENSG00000137936	BCAR3	3.0766	1.73204	1.43443	0.0111384	0.0656196
ENSG00000136111	TBC1D4	4.2713	2.94226	1.427	0.00039621	0.00524051
ENSG00000120833	SOCS2	7.08634	5.67512	1.42039	5.54199e-08	5.2571e-06
ENSG00000163464	CXCR1	3.38415	1.89172	1.41986	0.00557623	0.0403496
ENSG00000106701	FSD1L	3.39035	1.83875	1.41656	0.00704271	0.0477724
ENSG00000121039	RDH10	6.62088	5.204	1.4159	1.55126e-07	1.14154e-05
ENSG00000131389	SLC6A6	8.60439	7.1904	1.41559	1.11977e-08	1.46196e-06
ENSG00000087086	FTL	13.1407	11.7278	1.41428	2.81488e-09	5.10123e-07
ENSG00000161011	SQSTM1	9.24503	7.8309	1.41421	2.88325e-09	5.1483e-07
ENSG00000140030	GPR65	5.13038	3.63969	1.41328	6.86596e-05	0.00132961
ENSG00000005486	RHBDD2	6.86177	5.45529	1.40057	1.96429e-07	1.38665e-05
ENSG00000140450	ARRDC4	6.38272	5.01128	1.3966	7.58111e-07	3.84778e-05
ENSG00000196923	PDLIM7	6.75337	5.36875	1.39283	9.03748e-06	0.000260649
ENSG00000103811	CTSH	2.82437	1.44237	1.39052	0.0169821	0.0884203
ENSG00000113657	DPYSL3	2.99967	1.5565	1.38967	0.0125642	0.071354
ENSG00000179588	ZFPM1	3.07414	1.59463	1.38668	0.0122847	0.0701605
ENSG00000264522	OTUD7B	4.08648	2.61084	1.3846	0.00161039	0.0158708
ENSG00000185291	IL3RA	7.52682	6.13538	1.38115	4.17614e-08	4.29718e-06
ENSG00000100234	TIMP3	6.67726	5.30876	1.37893	2.93963e-07	1.83041e-05
ENSG00000134256	CD101	6.39607	5.04779	1.37515	7.07502e-07	3.67874e-05
ENSG00000169136	ATF5	3.97133	2.46304	1.37459	0.00232795	0.0211571
ENSG00000108846	ABCC3	5.31765	3.9627	1.3695	2.16892e-05	0.000520455
ENSG00000073350	LLGL2	4.72053	3.35681	1.36661	9.47234e-05	0.00171918
ENSG00000198846	TOX	5.05042	3.7292	1.36514	3.55519e-05	0.000769467
ENSG00000170989	S1PR1	5.17376	3.82598	1.36131	2.09059e-05	0.000506665
ENSG00000164465	DCBLD1	3.31642	1.71194	1.35251	0.0195032	0.0971717
ENSG00000182578	CSF1R	6.33282	4.87224	1.3495	7.97929e-05	0.00148824
ENSG00000158517	NCF1	5.57815	4.27444	1.34818	1.40457e-05	0.000363632
ENSG00000084112	SSH1	6.82019	5.44713	1.33935	7.39671e-07	3.78949e-05
ENSG00000010278	CD9	5.05491	3.76169	1.33715	0.000103011	0.0018206
ENSG00000175866	BAIAP2	4.24409	2.84985	1.3355	0.000703806	0.00836165
ENSG00000109756	RAPGEF2	7.56209	6.21704	1.33475	5.71034e-08	5.33346e-06
ENSG00000111679	PTPN6	9.60866	8.27622	1.33004	4.88411e-09	7.58585e-07
ENSG00000001084	GCLC	7.36474	6.0381	1.32737	7.86111e-08	6.86688e-06
ENSG00000176845	METRNL	5.37308	4.06154	1.32123	1.45834e-05	0.000376747
ENSG00000138080	EMILIN1	4.26414	2.89587	1.31556	0.00112055	0.0120086
ENSG00000090674	MCOLN1	5.29688	4.02019	1.31378	2.66977e-05	0.000616281
ENSG00000139626	ITGB7	7.09027	5.79084	1.31283	2.22284e-07	1.52484e-05
ENSG00000136689	IL1RN	3.65869	2.43617	1.31147	0.00745507	0.0495183
ENSG00000142552	RCN3	4.08529	2.83787	1.30686	0.0016643	0.0162399
ENSG00000196914	ARHGEF12	6.31658	4.99573	1.30668	1.24713e-06	5.5064e-05
ENSG00000163751	CPA3	6.60355	5.30601	1.30657	9.13387e-07	4.41846e-05
ENSG00000125257	ABCC4	7.34328	6.03707	1.30438	1.25213e-07	9.68371e-06
ENSG00000030419	IKZF2	7.02853	5.73102	1.30425	2.08687e-07	1.44793e-05
ENSG00000151491	EPS8	4.81155	3.48165	1.3033	0.000260529	0.00379298
ENSG00000160593	JAML	7.2	5.91495	1.30252	2.05136e-07	1.43147e-05
ENSG00000100055	CYTH4	6.02831	4.75938	1.30206	1.18398e-05	0.000318051
ENSG00000134827	TCN1	7.04393	5.76323	1.29041	2.40062e-07	1.6104e-05
ENSG00000182718	ANXA2	8.69782	7.42074	1.28832	5.44541e-08	5.24748e-06
ENSG00000267534	S1PR2	3.77243	2.48238	1.28571	0.00245244	0.02198
ENSG00000113369	ARRDC3	6.76639	5.48288	1.28562	1.20267e-05	0.00032109
ENSG00000197153	H3C12	4.09901	2.8302	1.28325	0.00113277	0.0121181
ENSG00000198431	TXNRD1	9.5696	8.29011	1.28112	8.58183e-09	1.1841e-06
ENSG00000110002	VWA5A	6.78007	5.53725	1.27585	1.49244e-06	6.24677e-05
ENSG00000166750	SLFN5	5.31855	3.98332	1.2746	6.6125e-05	0.00129498
ENSG00000172243	CLEC7A	6.83258	5.5442	1.27384	9.48826e-07	4.54453e-05
ENSG00000106991	ENG	6.62378	5.32598	1.26623	3.24423e-06	0.000112869
ENSG00000186111	PIP5K1C	6.61144	5.34147	1.26537	1.29818e-06	5.69044e-05
ENSG00000074966	TXK	3.12216	1.89296	1.25897	0.0136907	0.0759053
ENSG00000160588	MPZL3	5.40435	4.17426	1.25896	5.73629e-05	0.00116862
ENSG00000160211	G6PD	8.09983	6.86669	1.25436	3.02468e-07	1.86233e-05
ENSG00000162616	DNAJB4	4.66588	3.31293	1.25154	0.000715854	0.00845061
ENSG00000133742	CA1	3.77714	2.59633	1.24566	0.00309463	0.0262579
ENSG00000185989	RASA3	6.19778	4.96478	1.24242	2.72345e-06	9.72593e-05
ENSG00000189077	TMEM120A	4.09742	2.89331	1.23996	0.00121098	0.0127304
ENSG00000102265	TIMP1	8.25941	7.03644	1.23775	1.37458e-06	5.93957e-05
ENSG00000163814	CDCP1	4.68868	3.35962	1.23245	0.000604545	0.00742954
ENSG00000204388	HSPA1B	5.07725	3.78116	1.23116	0.000149601	0.00243493
ENSG00000167106	FAM102A	4.71012	3.48893	1.22681	0.00163778	0.0160629
ENSG00000173391	OLR1	4.02039	2.83611	1.21805	0.00239731	0.0216257
ENSG00000185189	NRBP2	3.99324	2.87291	1.21759	0.00269064	0.0235883
ENSG00000157933	SKI	6.31455	5.05627	1.21742	7.62097e-06	0.000230184
ENSG00000188603	CLN3	3.64845	2.38334	1.2146	0.00533455	0.0392083
ENSG00000160326	SLC2A6	4.46924	3.28088	1.21399	0.000544196	0.00682607
ENSG00000151651	ADAM8	6.96858	5.77603	1.20806	1.00293e-06	4.66576e-05
ENSG00000078269	SYNJ2	5.29673	4.10534	1.20182	4.65935e-05	0.000970392
ENSG00000196139	AKR1C3	6.75856	5.58026	1.19284	1.67891e-06	6.7951e-05
ENSG00000143079	CTTNBP2NL	4.0868	2.88322	1.19261	0.00174278	0.0167412
ENSG00000170425	ADORA2B	4.2724	3.13366	1.19229	0.00111198	0.0119272
ENSG00000075399	VPS9D1	4.6787	3.45408	1.1918	0.000546138	0.00683629
ENSG00000156515	HK1	8.10356	6.88299	1.19145	4.61418e-06	0.000150606
ENSG00000100918	REC8	3.26259	2.07642	1.18887	0.0116865	0.0679258
ENSG00000154310	TNIK	5.53552	4.36074	1.18674	2.81494e-05	0.000636479
ENSG00000090339	ICAM1	5.31533	4.1472	1.18504	6.14928e-05	0.00123209
ENSG00000101665	SMAD7	4.42557	3.25194	1.18383	0.000775102	0.00900602
ENSG00000244734	HBB	5.55294	4.43577	1.18379	6.26069e-05	0.00125028
ENSG00000198324	PHETA1	5.21785	4.02693	1.1828	7.42852e-05	0.00142491
ENSG00000134326	CMPK2	4.70404	3.55695	1.18266	0.000318653	0.00439668
ENSG00000142798	HSPG2	5.95078	4.68805	1.18183	7.56677e-05	0.00143839
ENSG00000140749	IGSF6	4.11628	2.91715	1.1808	0.00597083	0.0425207
ENSG00000171867	PRNP	7.32663	6.13069	1.17857	1.60019e-06	6.51995e-05
ENSG00000104368	PLAT	4.71845	3.60166	1.17842	0.000518698	0.00655362
ENSG00000151690	MFSD6	5.93423	4.71258	1.17727	2.52612e-05	0.000588717
ENSG00000054277	OPN3	6.89358	5.7248	1.17652	1.21619e-06	5.46927e-05
ENSG00000080823	MOK	3.17387	2.19097	1.17606	0.0187892	0.094781
ENSG00000138670	RASGEF1B	3.21319	2.01873	1.17574	0.0157566	0.0839843
ENSG00000006576	PHTF2	6.17749	4.99134	1.17565	7.89464e-06	0.000234943
ENSG00000114737	CISH	6.64238	5.42575	1.17494	1.07853e-05	0.000298954
ENSG00000082397	EPB41L3	5.68574	4.50239	1.17282	2.56891e-05	0.000596401
ENSG00000235863	B3GALT4	3.57485	2.32888	1.17154	0.00860369	0.0548533
ENSG00000136404	TM6SF1	4.54346	3.35542	1.17045	0.000714121	0.0084429
ENSG00000166145	SPINT1	4.43923	3.17303	1.16997	0.00145802	0.0147282
ENSG00000173369	C1QB	3.20973	2.08814	1.16978	0.0141701	0.0777497
ENSG00000196975	ANXA4	5.77935	4.53863	1.16776	0.00037377	0.00500428
ENSG00000179348	GATA2	8.52078	7.34963	1.16618	1.16052e-07	9.09097e-06
ENSG00000153162	BMP6	3.61496	2.46078	1.16295	0.00822974	0.0532368
ENSG00000110042	DTX4	3.47192	2.32428	1.16059	0.00962738	0.0595185
ENSG00000174238	PITPNA	6.24463	5.00247	1.15869	0.000127779	0.00214888
ENSG00000129625	REEP5	5.01358	3.71659	1.1577	0.00138751	0.0142435
ENSG00000122547	EEPD1	5.31025	4.17635	1.15696	8.06618e-05	0.00150214
ENSG00000179241	LDLRAD3	3.39011	2.21184	1.15679	0.0199815	0.0988717
ENSG00000104853	CLPTM1	6.32613	5.08599	1.15579	0.000145742	0.00238812
ENSG00000144711	IQSEC1	5.68252	4.52215	1.15213	3.20241e-05	0.000701872
ENSG00000128016	ZFP36	6.67923	5.49201	1.14915	1.23686e-05	0.000327835
ENSG00000131981	LGALS3	4.76555	3.63222	1.14887	0.000417205	0.00546463
ENSG00000085514	PILRA	5.74002	4.59387	1.14783	3.37766e-05	0.000734974
ENSG00000176170	SPHK1	3.24874	2.11147	1.14559	0.0144288	0.0788452
ENSG00000116514	RNF19B	5.78057	4.69741	1.14288	5.48788e-05	0.00112367
ENSG00000146540	C7orf50	5.74034	4.59307	1.14041	2.45531e-05	0.000575529
ENSG00000197496	SLC2A10	4.85187	3.72298	1.13479	0.000285114	0.00402542
ENSG00000087245	MMP2	8.05009	6.91613	1.1325	7.60556e-07	3.84778e-05
ENSG00000167136	ENDOG	4.99715	3.87662	1.13096	0.0001959	0.00301855
ENSG00000255150	EID3	3.28489	2.07642	1.13041	0.0183083	0.0932462
ENSG00000166046	TCP11L2	4.31733	3.24041	1.11831	0.00136016	0.0140196
ENSG00000008256	CYTH3	3.80166	2.61153	1.11754	0.00652061	0.0453455
ENSG00000005961	ITGA2B	7.9751	6.86058	1.1173	4.00341e-07	2.34828e-05
ENSG00000102547	CAB39L	4.1095	2.91104	1.11648	0.00411258	0.0325098
ENSG00000278588	H2BC10	4.22661	3.20009	1.11075	0.00248522	0.0222369
ENSG00000011198	ABHD5	6.78036	5.67277	1.10902	6.99366e-06	0.000214946
ENSG00000080822	CLDND1	6.27204	5.11931	1.10768	4.87885e-05	0.00101263
ENSG00000180644	PRF1	3.7339	2.60553	1.10763	0.00929987	0.057984
ENSG00000166928	MS4A14	3.48796	2.33413	1.1024	0.0129694	0.0730738
ENSG00000165702	GFI1B	5.13642	4.02053	1.10207	0.000190798	0.00295871
ENSG00000186666	BCDIN3D	3.66091	2.47632	1.09516	0.0104282	0.0628627
ENSG00000008853	RHOBTB2	4.81647	3.75584	1.08529	0.00045906	0.00595503
ENSG00000174705	SH3PXD2B	6.81323	5.72716	1.08518	1.99139e-05	0.000488473
ENSG00000131018	SYNE1	5.86822	4.74748	1.08289	6.56911e-05	0.00129065
ENSG00000196154	S100A4	7.79308	6.71195	1.08278	7.08403e-07	3.67874e-05
ENSG00000198682	PAPSS2	3.67751	2.57696	1.08108	0.0105495	0.0632241
ENSG00000138119	MYOF	5.63977	4.5927	1.0762	6.52244e-05	0.00128856
ENSG00000140199	SLC12A6	7.94378	6.866	1.07435	9.43874e-07	4.54453e-05
ENSG00000263961	RHEX	4.83409	3.78221	1.07035	0.000474598	0.00611738
ENSG00000254087	LYN	7.79297	6.721	1.06979	8.12018e-07	4.07418e-05
ENSG00000187098	MITF	4.5977	3.46457	1.06781	0.00141376	0.01442
ENSG00000131669	NINJ1	6.5899	5.52383	1.06705	1.2393e-05	0.000327835
ENSG00000159335	PTMS	5.11509	4.09149	1.06703	0.00152504	0.0152403
ENSG00000140941	MAP1LC3B	5.38021	4.26847	1.06324	0.000234738	0.00346738
ENSG00000033627	ATP6V0A1	6.67685	5.59602	1.06306	3.69796e-05	0.000792265
ENSG00000134247	PTGFRN	4.86524	3.81522	1.06303	0.000463568	0.0059943
ENSG00000182197	EXT1	4.34821	3.28694	1.06205	0.00211217	0.0195622
ENSG00000142227	EMP3	6.80341	5.74987	1.05449	5.98011e-06	0.000188599
ENSG00000101347	SAMHD1	8.42319	7.37888	1.05072	9.98021e-07	4.66576e-05
ENSG00000140332	TLE3	7.26254	6.20179	1.04291	6.35022e-06	0.000198723
ENSG00000125740	FOSB	5.24655	4.22735	1.03884	0.000387803	0.00515176
ENSG00000198959	TGM2	4.16466	3.10637	1.03597	0.0100167	0.0611223
ENSG00000132170	PPARG	4.87099	3.79018	1.03584	0.00132943	0.013773
ENSG00000116701	NCF2	8.32584	7.29469	1.0347	1.00689e-06	4.66628e-05
ENSG00000198743	SLC5A3	7.08571	6.04474	1.03409	1.77101e-05	0.00044521
ENSG00000057657	PRDM1	4.46831	3.41332	1.03325	0.00494242	0.0368391
ENSG00000197555	SIPA1L1	5.93722	4.90397	1.0327	4.08362e-05	0.000865328
ENSG00000164111	ANXA5	6.81369	5.78481	1.03242	1.36111e-05	0.000353888
ENSG00000080824	HSP90AA1	9.70901	8.67232	1.02897	2.5565e-05	0.000594655
ENSG00000153234	NR4A2	3.8355	2.79742	1.02881	0.00700651	0.0476333
ENSG00000135924	DNAJB2	4.92799	3.88911	1.02843	0.000825332	0.00947182
ENSG00000139641	ESYT1	9.02787	8.00107	1.02646	4.16106e-07	2.42902e-05
ENSG00000196141	SPATS2L	4.00288	2.97156	1.02462	0.00598705	0.0425906
ENSG00000101986	ABCD1	4.85629	3.7775	1.01996	0.00114511	0.0122072
ENSG00000130522	JUND	7.18955	6.17502	1.01948	2.49072e-05	0.000582704
ENSG00000198814	GK	6.78881	5.76835	1.01902	1.20323e-05	0.00032109
ENSG00000198223	CSF2RA	6.47862	5.44559	1.01812	2.75881e-05	0.000629651
ENSG00000095951	HIVEP1	5.32864	4.27773	1.01799	0.000266727	0.00384601
ENSG00000152270	PDE3B	7.4533	6.42219	1.01109	1.13967e-05	0.000310267
ENSG00000171067	C11orf24	4.51531	3.42854	1.01106	0.00409549	0.0323957
ENSG00000196182	STK40	6.17589	5.14382	1.01085	9.05389e-05	0.00166061
ENSG00000180096	SEPTIN1	4.39639	3.37065	1.01026	0.00387178	0.0310899
ENSG00000179163	FUCA1	8.66598	7.65779	1.00986	1.77268e-06	7.1036e-05
ENSG00000104856	RELB	4.24842	3.24243	1.00978	0.0031339	0.0264984
ENSG00000142669	SH3BGRL3	8.83072	7.82225	1.0093	4.42977e-06	0.000145368
ENSG00000115183	TANC1	4.16506	3.20211	1.00917	0.00392518	0.0313756
ENSG00000091490	SEL1L3	7.71592	6.70231	1.00823	2.67172e-06	9.56934e-05
ENSG00000114013	CD86	4.60638	3.55816	1.00257	0.00319024	0.0268069
ENSG00000196562	SULF2	4.32384	3.24591	1.0021	0.00442156	0.0342826
ENSG00000134243	SORT1	7.35711	6.34484	1.00204	4.72894e-06	0.000153938
ENSG00000167705	RILP	4.08599	3.01365	1.00151	0.00664558	0.0458416
ENSG00000159388	BTG2	7.64597	6.65432	1.00024	3.14291e-06	0.000110236
ENSG00000122025	FLT3	7.64959	8.72108	-1.07361	2.50384e-07	1.63966e-05
ENSG00000152580	IGSF10	5.22504	6.3054	-1.08053	9.74364e-06	0.000275774
ENSG00000108679	LGALS3BP	6.72407	7.8353	-1.12224	4.3778e-07	2.5312e-05
ENSG00000111696	NT5DC3	4.83184	5.93002	-1.13045	2.68234e-05	0.000618007
ENSG00000182885	ADGRG3	6.21155	7.34713	-1.15268	7.08964e-07	3.67874e-05
ENSG00000100290	BIK	2.76179	3.82559	-1.15562	0.0029236	0.0251583
ENSG00000197766	CFD	8.62581	9.83591	-1.20995	1.02759e-07	8.43043e-06
ENSG00000100473	COCH	3.54487	4.85081	-1.24575	0.000141504	0.00233762
ENSG00000115457	IGFBP2	6.94769	8.26032	-1.32015	2.64875e-08	2.97789e-06
ENSG00000100427	MLC1	6.50228	8.02481	-1.52806	2.1181e-09	4.06571e-07
ENSG00000135636	DYSF	5.73016	7.25893	-1.54422	7.58784e-09	1.0968e-06
ENSG00000174837	ADGRE1	7.09775	8.68891	-1.58768	3.38287e-10	9.40018e-08
ENSG00000166126	AMN	2.23131	3.94185	-1.77546	7.50202e-05	0.00142998
ENSG00000177508	IRX3	2.87377	4.76481	-1.89352	7.01025e-06	0.000214946
ENSG00000169752	NRG4	2.08844	4.25176	-2.18974	5.07414e-06	0.00016299
ENSG00000126878	AIF1L	0.760505	3.65498	-2.59811	0.000388589	0.00515655
ENSG00000250722	SELENOP	3.53263	6.19567	-2.63101	1.42428e-10	5.0847e-08
ENSG00000112559	MDFI	-2.04181	3.12975	-4.69653	0.00105733	0.0115229
ENSG00000171863	RPS7	9.20992	10.2154	-1.00298	5.52613e-07	3.07126e-05
ENSG00000138326	RPS24	10.0987	11.1066	-1.00435	1.78664e-06	7.12884e-05
ENSG00000144182	LIPT1	2.53087	3.57911	-1.00455	0.00980526	0.0603424
ENSG00000122406	RPL5	9.81808	10.824	-1.0047	3.28752e-07	1.99122e-05
ENSG00000184428	TOP1MT	5.67805	6.67941	-1.00594	8.88613e-06	0.000257507
ENSG00000073536	NLE1	4.07653	5.06643	-1.0067	0.000488197	0.00624624
ENSG00000076248	UNG	4.80801	5.84306	-1.00671	7.1006e-05	0.00137068
ENSG00000107104	KANK1	5.5013	6.53387	-1.00999	2.35502e-05	0.000559582
ENSG00000021355	SERPINB1	9.5002	10.5113	-1.01169	2.66529e-07	1.69434e-05
ENSG00000163220	S100A9	8.3208	9.33905	-1.01203	1.73988e-06	6.99525e-05
ENSG00000154678	PDE1C	2.88314	3.85377	-1.01266	0.00473798	0.0357987
ENSG00000198034	RPS4X	9.92603	10.9418	-1.01398	5.74364e-07	3.15562e-05
ENSG00000144713	RPL32	9.49892	10.5156	-1.01531	9.7974e-07	4.62027e-05
ENSG00000145425	RPS3A	10.4169	11.4351	-1.01601	4.6104e-07	2.61586e-05
ENSG00000198242	RPL23A	9.2816	10.301	-1.01765	6.24289e-07	3.38233e-05
ENSG00000198755	RPL10A	9.37506	10.3942	-1.01766	3.29628e-07	1.99122e-05
ENSG00000109475	RPL34	8.65497	9.67697	-1.01901	6.94128e-07	3.67227e-05
ENSG00000276180	H4C9	5.75849	6.80823	-1.02055	1.61636e-05	0.000410582
ENSG00000079215	SLC1A3	4.3128	5.32359	-1.02195	0.000130771	0.0021901
ENSG00000197046	SIGLEC15	2.51147	3.53095	-1.02215	0.0131838	0.0740416
ENSG00000121966	CXCR4	7.25588	8.27386	-1.0229	8.51451e-07	4.23701e-05
ENSG00000072422	RHOBTB1	3.63869	4.59483	-1.02348	0.0010102	0.0111305
ENSG00000137642	SORL1	8.45305	9.47255	-1.02369	7.16589e-07	3.70248e-05
ENSG00000196118	CFAP119	3.19459	4.21966	-1.02495	0.0028107	0.0243768
ENSG00000083845	RPS5	8.85354	9.88127	-1.02652	4.54974e-07	2.59357e-05
ENSG00000161970	RPL26	8.48396	9.51841	-1.02794	2.90528e-05	0.000647264
ENSG00000141447	OSBPL1A	4.92315	5.95915	-1.03186	3.69825e-05	0.000792265
ENSG00000105640	RPL18A	9.25846	10.2889	-1.03214	1.1266e-06	5.16221e-05
ENSG00000164066	INTU	2.37707	3.36582	-1.03328	0.0119577	0.0689532
ENSG00000188092	GPR89B	2.35861	3.37257	-1.03393	0.0118167	0.0684064
ENSG00000143578	CREB3L4	3.58037	4.55106	-1.03546	0.000952609	0.0106354
ENSG00000165312	OTUD1	2.61134	3.68439	-1.03597	0.00837157	0.0538102
ENSG00000213741	RPS29	8.10991	9.1426	-1.03825	7.93566e-07	3.99812e-05
ENSG00000145990	GFOD1	4.78208	5.84649	-1.04069	5.86559e-05	0.001187
ENSG00000221988	PPT2	2.23009	3.16838	-1.04299	0.0187297	0.0946443
ENSG00000079462	PAFAH1B3	3.0329	4.18639	-1.04417	0.0036373	0.0296545
ENSG00000137474	MYO7A	3.07939	4.0329	-1.04444	0.00373152	0.0302659
ENSG00000133142	TCEAL4	4.4151	5.45693	-1.04567	0.000594331	0.00734117
ENSG00000140545	MFGE8	6.37273	7.408	-1.04596	2.64917e-06	9.54488e-05
ENSG00000054219	LY75	3.92239	4.98213	-1.04636	0.000653145	0.00789889
ENSG00000176894	PXMP2	2.14915	3.20318	-1.04655	0.0163961	0.0863396
ENSG00000126709	IFI6	4.67492	5.72343	-1.04672	4.18976e-05	0.000884731
ENSG00000148200	NR6A1	3.03305	4.09361	-1.0479	0.00613738	0.0434132
ENSG00000232593	KANTR	2.53049	3.58312	-1.04846	0.00703871	0.047772
ENSG00000130005	GAMT	3.10515	4.13414	-1.05006	0.0021527	0.0198016
ENSG00000105372	RPS19	9.71755	10.7686	-1.05008	2.02363e-07	1.42028e-05
ENSG00000104408	EIF3E	8.28522	9.34291	-1.05157	1.20976e-05	0.00032142
ENSG00000132530	XAF1	4.0745	5.11549	-1.05277	0.000175077	0.00277139
ENSG00000112667	DNPH1	4.1373	5.24163	-1.05361	0.000333026	0.00456389
ENSG00000137154	RPS6	10.7885	11.8444	-1.05456	1.70624e-07	1.22587e-05
ENSG00000198794	SCAMP5	2.37151	3.48964	-1.05498	0.0106614	0.0637377
ENSG00000118508	RAB32	6.53694	7.60069	-1.05574	1.14546e-06	5.20906e-05
ENSG00000187862	TTC24	2.03412	3.20009	-1.05643	0.0198919	0.0986579
ENSG00000146858	ZC3HAV1L	2.71178	3.70943	-1.05859	0.0108874	0.0646214
ENSG00000131469	RPL27	8.42437	9.48658	-1.05988	3.35963e-07	2.00949e-05
ENSG00000083807	SLC27A5	2.80147	3.83146	-1.06045	0.00381152	0.0307097
ENSG00000007255	TRAPPC6A	3.66234	4.70673	-1.06125	0.00119444	0.0126003
ENSG00000241399	CD302	5.51936	6.59645	-1.06159	8.50112e-06	0.000247531
ENSG00000184232	OAF	3.15591	4.27026	-1.06328	0.00153814	0.015346
ENSG00000114942	EEF1B2	8.95567	10.0254	-1.06852	2.33029e-07	1.58069e-05
ENSG00000164050	PLXNB1	4.05963	5.11846	-1.06984	0.000154946	0.00250513
ENSG00000165512	ZNF22	5.47139	6.53776	-1.07113	5.43244e-06	0.000173125
ENSG00000112290	WASF1	3.37744	4.4713	-1.07468	0.00115391	0.0122686
ENSG00000169385	RNASE2	9.03517	10.111	-1.0747	3.33003e-07	2.00164e-05
ENSG00000132613	MTSS2	3.22226	4.2754	-1.07585	0.00128964	0.0134411
ENSG00000105373	NOP53	7.5079	8.5864	-1.07633	2.65621e-07	1.69434e-05
ENSG00000143995	MEIS1	3.58605	4.69187	-1.07652	0.000444092	0.00577319
ENSG00000101194	SLC17A9	5.60314	6.66184	-1.07725	8.2094e-06	0.00024053
ENSG00000134419	RPS15A	8.32252	9.40718	-1.07764	1.50227e-06	6.24677e-05
ENSG00000197958	RPL12	9.6445	10.7268	-1.08068	2.87192e-07	1.79747e-05
ENSG00000175643	RMI2	3.13003	4.27041	-1.0825	0.00198333	0.0186102
ENSG00000124575	H1-3	6.66514	7.76124	-1.08252	1.97595e-06	7.69983e-05
ENSG00000090971	NAT14	2.43667	3.42687	-1.08401	0.0127413	0.0720564
ENSG00000277443	MARCKS	5.92378	7.022	-1.08855	2.03326e-06	7.82606e-05
ENSG00000167526	RPL13	10.0443	11.1334	-1.08867	6.88705e-08	6.23018e-06
ENSG00000177030	DEAF1	4.93454	6.03432	-1.0887	1.93167e-05	0.000477685
ENSG00000160050	CCDC28B	2.37684	3.42687	-1.08927	0.00973658	0.0599805
ENSG00000158457	TSPAN33	3.91297	5.03962	-1.08985	0.000234543	0.00346738
ENSG00000099864	PALM	3.45684	4.49113	-1.09119	0.000744481	0.00871696
ENSG00000106785	TRIM14	5.73593	6.82257	-1.09172	3.05947e-06	0.000107675
ENSG00000139428	MMAB	3.49567	4.59349	-1.09371	0.00050182	0.00636688
ENSG00000231500	RPS18	9.90848	11.0083	-1.09797	1.00079e-07	8.28667e-06
ENSG00000179218	CALR	10.747	11.8462	-1.09863	1.1724e-07	9.12515e-06
ENSG00000183621	ZNF438	5.9081	7.00026	-1.0993	1.99395e-06	7.73499e-05
ENSG00000178035	IMPDH2	7.71197	8.81276	-1.10183	2.66199e-07	1.69434e-05
ENSG00000158473	CD1D	3.67026	4.86542	-1.10682	0.000495903	0.00632485
ENSG00000136997	MYC	8.01993	9.1284	-1.10959	1.13661e-07	9.07942e-06
ENSG00000174684	B4GAT1	2.80856	3.918	-1.11106	0.00237735	0.0215095
ENSG00000143546	S100A8	6.87124	7.99127	-1.11439	3.49963e-07	2.08296e-05
ENSG00000175591	P2RY2	5.32143	6.44478	-1.11974	4.98291e-06	0.000160484
ENSG00000196814	MVB12B	3.99217	5.11251	-1.12201	8.38196e-05	0.00155143
ENSG00000175445	LPL	3.98946	5.15626	-1.12253	0.000147249	0.00240632
ENSG00000205544	TMEM256	3.06231	4.17678	-1.12385	0.00106167	0.0115405
ENSG00000160161	CILP2	3.43335	4.50136	-1.12413	0.00102413	0.011249
ENSG00000187037	GPR141	3.67218	4.80419	-1.12616	0.000186708	0.0029139
ENSG00000100027	YPEL1	2.1429	3.25453	-1.12619	0.0096425	0.0595217
ENSG00000140988	RPS2	10.193	11.3241	-1.12946	5.55447e-07	3.07126e-05
ENSG00000185885	IFITM1	2.73025	3.78924	-1.12995	0.00378446	0.0305525
ENSG00000146416	AIG1	5.07499	6.20943	-1.13021	1.09031e-05	0.000300193
ENSG00000105202	FBL	6.11749	7.26502	-1.13025	6.49791e-05	0.00128707
ENSG00000077984	CST7	8.67099	9.80826	-1.1362	3.08262e-07	1.88087e-05
ENSG00000248487	ABHD14A	2.07652	3.31868	-1.13695	0.0142355	0.0779852
ENSG00000196628	TCF4	5.34091	6.4716	-1.13819	2.90605e-06	0.000102574
ENSG00000167536	DHRS13	3.21606	4.37198	-1.13821	0.000619109	0.00757785
ENSG00000101187	SLCO4A1	3.71229	4.86967	-1.13839	0.000236393	0.00348336
ENSG00000164989	CCDC171	2.96143	4.11567	-1.13952	0.00202837	0.0188942
ENSG00000133027	PEMT	3.08078	4.24778	-1.13964	0.000900216	0.0101731
ENSG00000174099	MSRB3	6.61073	7.74994	-1.14057	2.44011e-07	1.61901e-05
ENSG00000120756	PLS1	3.25309	4.41352	-1.14088	0.000545097	0.00683031
ENSG00000146281	PM20D2	5.38242	6.53368	-1.14202	2.47671e-06	9.08526e-05
ENSG00000156521	TYSND1	3.00353	4.13124	-1.1425	0.00114078	0.0121717
ENSG00000182621	PLCB1	4.62617	5.7576	-1.14485	1.84866e-05	0.000460912
ENSG00000067445	TRO	2.83936	4.0011	-1.14676	0.00149245	0.0150384
ENSG00000141384	TAF4B	3.75091	4.87565	-1.14718	0.00013324	0.00222226
ENSG00000132749	TESMIN	3.22653	4.3393	-1.14897	0.000600928	0.0074022
ENSG00000186468	RPS23	9.5202	10.6727	-1.14978	8.18799e-08	7.10132e-06
ENSG00000100979	PLTP	2.9397	4.10148	-1.15134	0.00110113	0.0118581
ENSG00000138646	HERC5	4.06145	5.19207	-1.15296	0.000116912	0.00201354
ENSG00000123179	EBPL	4.02068	5.15962	-1.15521	6.70207e-05	0.0013062
ENSG00000189046	ALKBH2	2.39978	3.68146	-1.1571	0.00552052	0.0400658
ENSG00000154451	GBP5	4.28387	5.50328	-1.15879	9.50766e-05	0.00172206
ENSG00000158106	RHPN1	4.36965	5.55077	-1.15991	3.45571e-05	0.000750613
ENSG00000196839	ADA	6.1835	7.3369	-1.16412	6.16692e-07	3.35779e-05
ENSG00000213903	LTB4R	4.76563	5.92034	-1.16488	8.67582e-06	0.000252014
ENSG00000124370	MCEE	2.10534	3.42289	-1.17263	0.00994449	0.0607986
ENSG00000251692	PTX4	2.40571	3.50064	-1.17437	0.00609182	0.0431797
ENSG00000113389	NPR3	4.46999	5.64341	-1.17733	1.31256e-05	0.000344213
ENSG00000111644	ACRBP	3.06732	4.28746	-1.1795	0.00074352	0.00871412
ENSG00000186529	CYP4F3	2.04663	3.22572	-1.18029	0.0155736	0.0833752
ENSG00000157693	TMEM268	2.42626	3.56004	-1.18136	0.00408993	0.0323728
ENSG00000110811	P3H3	2.56224	3.76057	-1.19743	0.00266658	0.023445
ENSG00000132635	PCED1A	4.54661	5.78074	-1.20191	1.98989e-05	0.000488473
ENSG00000170915	PAQR8	4.15485	5.3586	-1.20295	2.08151e-05	0.000505474
ENSG00000155792	DEPTOR	2.78984	4.12319	-1.20466	0.00178559	0.0170714
ENSG00000091409	ITGA6	5.23132	6.42418	-1.2073	1.73963e-06	6.99525e-05
ENSG00000179542	SLITRK4	3.51759	4.81814	-1.21182	0.000276252	0.00393691
ENSG00000143195	ILDR2	3.21762	4.33119	-1.21682	0.000748498	0.00875555
ENSG00000169397	RNASE3	6.77957	7.99285	-1.21892	3.19669e-06	0.000111535
ENSG00000185614	INKA1	2.78089	3.9828	-1.22066	0.00129948	0.0135317
ENSG00000060656	PTPRU	1.94369	3.18588	-1.22223	0.00808682	0.0524801
ENSG00000147408	CSGALNACT1	4.01767	5.23389	-1.22238	0.000221143	0.00331906
ENSG00000171208	NETO2	4.75216	5.98432	-1.22329	3.76647e-06	0.000127371
ENSG00000158470	B4GALT5	7.30267	8.53021	-1.22625	7.82598e-08	6.86688e-06
ENSG00000116157	GPX7	1.94621	3.12997	-1.2286	0.00841488	0.0539973
ENSG00000109265	CRACD	2.64595	3.93325	-1.23678	0.00123972	0.0129765
ENSG00000052126	PLEKHA5	4.06861	5.30087	-1.23992	3.13369e-05	0.000690548
ENSG00000133315	MACROD1	2.50564	3.77421	-1.24199	0.00421016	0.0331086
ENSG00000106066	CPVL	4.93468	6.18937	-1.24301	2.21589e-06	8.30411e-05
ENSG00000102575	ACP5	3.62515	4.80531	-1.25541	0.000111595	0.00194403
ENSG00000101546	RBFA	3.55786	4.86044	-1.2582	9.51656e-05	0.00172206
ENSG00000144354	CDCA7	4.57819	5.81621	-1.26161	4.37224e-06	0.00014426
ENSG00000166428	PLD4	2.39484	3.78544	-1.2667	0.00264686	0.0233392
ENSG00000204852	TCTN1	2.70712	4.02608	-1.26674	0.000833015	0.00953296
ENSG00000133246	PRAM1	5.09972	6.31136	-1.26678	6.45926e-06	0.000200599
ENSG00000136305	CIDEB	3.64901	4.9666	-1.26837	0.000138083	0.00229357
ENSG00000004809	SLC22A16	4.08307	5.39384	-1.27089	1.6104e-05	0.000409925
ENSG00000124766	SOX4	5.04269	6.30519	-1.27431	2.10959e-06	8.02968e-05
ENSG00000172893	DHCR7	4.91346	6.18359	-1.27498	4.08309e-06	0.000135456
ENSG00000189007	ADAT2	3.67174	4.95376	-1.276	8.08557e-05	0.00150345
ENSG00000156011	PSD3	2.94363	4.18426	-1.28073	0.000573839	0.00712594
ENSG00000178202	POGLUT3	4.21676	5.50349	-1.28142	9.0801e-06	0.000261257
ENSG00000196209	SIRPB2	5.68362	6.95074	-1.28173	2.43921e-07	1.61901e-05
ENSG00000164649	CDCA7L	6.2406	7.53696	-1.28319	1.30739e-07	9.98389e-06
ENSG00000013016	EHD3	3.16399	4.37377	-1.2839	0.000257633	0.00375532
ENSG00000162676	GFI1	8.13125	9.42217	-1.28968	1.48343e-08	1.83795e-06
ENSG00000267221	C17orf113	1.40855	2.60019	-1.29066	0.0196023	0.0975057
ENSG00000117115	PADI2	5.37091	6.67371	-1.30478	2.62136e-07	1.69434e-05
ENSG00000147465	STAR	4.41055	5.71595	-1.30692	3.41885e-06	0.000116934
ENSG00000100316	RPL3	10.0907	11.401	-1.30733	5.31773e-08	5.24748e-06
ENSG00000082074	FYB1	6.84208	8.16105	-1.30787	3.5557e-08	3.72184e-06
ENSG00000214357	NEURL1B	2.27726	3.63406	-1.30978	0.00215209	0.0198016
ENSG00000111801	BTN3A3	3.28384	4.52906	-1.31232	0.000131714	0.00219982
ENSG00000121691	CAT	9.43275	10.7488	-1.31465	4.28739e-09	7.11453e-07
ENSG00000155966	AFF2	5.12363	6.44921	-1.31474	5.5648e-07	3.07126e-05
ENSG00000092445	TYRO3	2.68292	4.06837	-1.31495	0.00064998	0.00786845
ENSG00000162882	HAAO	2.41737	3.86603	-1.315	0.00180272	0.0172081
ENSG00000160117	ANKLE1	3.94685	5.29538	-1.31923	1.6605e-05	0.000420914
ENSG00000164116	GUCY1A1	2.35647	3.6677	-1.3211	0.00140953	0.0144061
ENSG00000126264	HCST	5.16525	6.5053	-1.32617	1.15981e-06	5.23509e-05
ENSG00000186205	MTARC1	3.98914	5.33721	-1.32879	8.10784e-06	0.000240102
ENSG00000092621	PHGDH	4.39513	5.74237	-1.33391	9.15308e-06	0.000262734
ENSG00000169231	THBS3	3.46571	4.82268	-1.33398	3.95491e-05	0.000841156
ENSG00000113356	POLR3G	1.49998	2.88149	-1.33849	0.0146341	0.0794309
ENSG00000136231	IGF2BP3	2.46446	3.76164	-1.33873	0.000960729	0.0106869
ENSG00000165138	ANKS6	2.66053	3.94574	-1.34723	0.00106022	0.0115351
ENSG00000213160	KLHL23	3.21579	4.54093	-1.35265	0.000165156	0.00263165
ENSG00000185518	SV2B	2.36754	3.69597	-1.35307	0.00135895	0.014019
ENSG00000004399	PLXND1	7.66956	9.02738	-1.36019	7.56136e-09	1.0968e-06
ENSG00000163864	NMNAT3	2.52993	3.8703	-1.36198	0.000648186	0.00786241
ENSG00000092067	CEBPE	3.986	5.34635	-1.36259	5.5535e-06	0.00017652
ENSG00000197561	ELANE	8.54257	9.90598	-1.36282	4.46126e-09	7.22248e-07
ENSG00000111885	MAN1A1	7.36656	8.73237	-1.36632	4.21283e-09	7.10447e-07
ENSG00000185198	PRSS57	8.17115	9.54043	-1.36817	7.79831e-09	1.11397e-06
ENSG00000100321	SYNGR1	4.23282	5.62538	-1.37441	3.59223e-06	0.000122176
ENSG00000110921	MVK	2.70463	4.14712	-1.37638	0.00048908	0.00625096
ENSG00000187554	TLR5	2.31091	3.5833	-1.3842	0.00256254	0.0227278
ENSG00000175489	LRRC25	2.87219	4.2744	-1.3869	0.000155257	0.00250682
ENSG00000133169	BEX1	1.84863	3.3019	-1.38738	0.00383247	0.030858
ENSG00000166681	BEX3	4.28586	5.69169	-1.39305	1.57497e-06	6.4388e-05
ENSG00000229676	ZNF492	1.81824	3.24582	-1.39684	0.00347735	0.0287224
ENSG00000001630	CYP51A1	2.18022	3.54427	-1.40559	0.00139582	0.01429
ENSG00000072071	ADGRL1	3.78677	5.15328	-1.40717	2.11165e-05	0.000510749
ENSG00000239998	LILRA2	3.29347	4.68772	-1.4141	7.8419e-05	0.00147388
ENSG00000204228	HSD17B8	1.26321	2.72975	-1.41426	0.0115028	0.0672121
ENSG00000131187	F12	1.4492	2.82004	-1.41893	0.00916612	0.0573982
ENSG00000169750	RAC3	1.54181	2.97552	-1.42418	0.0133392	0.0746099
ENSG00000089041	P2RX7	1.65926	2.9977	-1.43723	0.00658029	0.0456298
ENSG00000176595	KBTBD11	5.62813	7.08598	-1.43753	5.43786e-08	5.24748e-06
ENSG00000090382	LYZ	11.5006	12.9484	-1.44682	4.46715e-10	1.15405e-07
ENSG00000138028	CGREF1	1.10157	2.66655	-1.44728	0.0143585	0.0785671
ENSG00000109452	INPP4B	4.17882	5.68309	-1.44879	3.93616e-06	0.000131448
ENSG00000121552	CSTA	7.16388	8.61691	-1.44996	1.97556e-09	3.86892e-07
ENSG00000188026	RILPL1	1.26321	2.81391	-1.45061	0.0107458	0.0640212
ENSG00000157303	SUSD3	1.82852	3.16838	-1.45983	0.00422886	0.0331745
ENSG00000186603	HPDL	1.11231	2.52762	-1.46033	0.0150867	0.0813786
ENSG00000196876	SCN8A	1.35413	2.71459	-1.46606	0.0104604	0.0628833
ENSG00000186998	EMID1	3.73318	5.2164	-1.46952	3.94064e-06	0.000131448
ENSG00000166321	NUDT13	1.25815	2.80729	-1.48031	0.00834759	0.053713
ENSG00000007264	MATK	4.5919	6.09959	-1.48548	3.81129e-07	2.2574e-05
ENSG00000178922	HYI	1.29147	2.85813	-1.49495	0.0079594	0.0518638
ENSG00000135424	ITGA7	3.9891	5.46853	-1.49686	1.46532e-06	6.19929e-05
ENSG00000257017	HP	3.3808	4.90759	-1.50095	2.71022e-05	0.000623248
ENSG00000196218	RYR1	1.27924	2.59516	-1.50494	0.0122045	0.069863
ENSG00000129951	PLPPR3	5.08966	6.57441	-1.50552	1.10295e-07	8.86891e-06
ENSG00000156414	TDRD9	2.3197	3.85186	-1.52493	0.000313628	0.00433832
ENSG00000132846	ZBED3	2.3556	3.86845	-1.52558	0.000601101	0.0074022
ENSG00000156968	MPV17L	1.76993	3.29553	-1.52685	0.00187278	0.0177373
ENSG00000136250	AOAH	4.47436	6.00696	-1.52711	1.78209e-07	1.26539e-05
ENSG00000128322	IGLL1	4.96732	6.51769	-1.52779	4.40111e-07	2.53262e-05
ENSG00000196411	EPHB4	2.95553	4.36429	-1.53688	9.43877e-05	0.00171565
ENSG00000008277	ADAM22	1.40056	3.02	-1.5386	0.0064405	0.0448141
ENSG00000085265	FCN1	4.11854	5.66924	-1.53965	6.3339e-07	3.40293e-05
ENSG00000172232	AZU1	9.25664	10.8106	-1.55917	2.14302e-09	4.06571e-07
ENSG00000119866	BCL11A	3.91957	5.50377	-1.57828	7.52729e-07	3.84018e-05
ENSG00000149516	MS4A3	5.25106	6.81675	-1.57848	3.166e-08	3.4019e-06
ENSG00000187942	LDLRAD2	3.59117	5.17445	-1.58517	2.61939e-06	9.46568e-05
ENSG00000157653	C9orf43	1.81456	3.44151	-1.58535	0.00107162	0.0116269
ENSG00000088882	CPXM1	4.94688	6.53338	-1.58918	4.9423e-08	4.95945e-06
ENSG00000170893	TRH	1.40056	2.94977	-1.59845	0.00332787	0.0277711
ENSG00000154856	APCDD1	0.979592	2.54407	-1.60033	0.0107217	0.0639974
ENSG00000112655	PTK7	3.77904	5.40563	-1.60367	8.39903e-07	4.19675e-05
ENSG00000173597	SULT1B1	3.49353	5.19175	-1.6056	1.01396e-05	0.000284987
ENSG00000116574	RHOU	4.63779	6.27801	-1.60917	9.52568e-08	7.99524e-06
ENSG00000172159	FRMD3	3.72552	5.35028	-1.6178	9.03845e-07	4.40743e-05
ENSG00000257335	MGAM	5.84627	7.44361	-1.61842	3.57733e-09	6.20514e-07
ENSG00000165633	VSTM4	2.22021	3.76522	-1.62278	0.000265329	0.00383526
ENSG00000134755	DSC2	1.31565	2.70325	-1.62449	0.00755341	0.0499337
ENSG00000130487	KLHDC7B	1.62387	3.23714	-1.62496	0.00152935	0.0152708
ENSG00000159674	SPON2	3.03324	4.71702	-1.63824	1.16386e-05	0.000315438
ENSG00000119535	CSF3R	7.97037	9.61183	-1.6428	1.09983e-10	4.17316e-08
ENSG00000136732	GYPC	5.12966	6.77307	-1.64892	1.98814e-08	2.31756e-06
ENSG00000183018	SPNS2	3.39828	4.96958	-1.65264	4.58187e-06	0.000149954
ENSG00000134986	NREP	4.28098	5.94145	-1.65267	1.63547e-07	1.19626e-05
ENSG00000170962	PDGFD	0.855244	2.50602	-1.6571	0.00889221	0.0561463
ENSG00000139174	PRICKLE1	3.68813	5.32443	-1.65734	6.2677e-07	3.38233e-05
ENSG00000204642	HLA-F	3.71031	5.36325	-1.66185	9.81741e-07	4.62027e-05
ENSG00000119411	BSPRY	3.51061	5.185	-1.67651	9.03668e-07	4.40743e-05
ENSG00000172260	NEGR1	2.55362	4.20437	-1.69753	4.82068e-05	0.00100227
ENSG00000158089	GALNT14	4.36117	6.07973	-1.7152	6.872e-08	6.23018e-06
ENSG00000145287	PLAC8	6.77799	8.49225	-1.71639	1.09628e-10	4.17316e-08
ENSG00000133048	CHI3L1	1.32464	2.91104	-1.71656	0.00460607	0.035152
ENSG00000146904	EPHA1	2.7688	4.50872	-1.72722	1.08818e-05	0.000300193
ENSG00000162591	MEGF6	4.07502	5.78796	-1.7305	8.58582e-08	7.39355e-06
ENSG00000082014	SMARCD3	4.50468	6.2284	-1.7326	1.60863e-08	1.9149e-06
ENSG00000105352	CEACAM4	4.44563	6.22386	-1.73939	1.14643e-07	9.09097e-06
ENSG00000198695	MT-ND6	2.00108	3.82821	-1.75647	0.0168393	0.0880167
ENSG00000159374	M1AP	1.09159	2.64353	-1.77085	0.00539638	0.0394241
ENSG00000185818	NAT8L	0.83466	2.54934	-1.77448	0.00731034	0.0489595
ENSG00000183918	SH2D1A	1.57996	3.34966	-1.77496	0.000658764	0.00795463
ENSG00000106976	DNM1	2.30871	4.06872	-1.78386	4.42889e-05	0.000927165
ENSG00000121005	CRISPLD1	1.10022	2.8689	-1.78546	0.00246768	0.0220963
ENSG00000214787	MS4A4E	1.7957	3.63509	-1.78694	0.000322606	0.0044361
ENSG00000146205	ANO7	2.73827	4.43583	-1.79882	1.32311e-05	0.000346233
ENSG00000086548	CEACAM6	3.93701	5.76885	-1.80486	7.67814e-08	6.80496e-06
ENSG00000170439	METTL7B	2.19848	4.04489	-1.80692	0.000108899	0.00190711
ENSG00000147145	LPAR4	1.2368	3.21222	-1.81093	0.00266541	0.023445
ENSG00000073670	ADAM11	0.637829	2.37239	-1.81708	0.0102675	0.0622404
ENSG00000162572	SCNN1D	0.398024	2.51118	-1.82638	0.0178387	0.0916619
ENSG00000163803	PLB1	4.34784	6.17011	-1.82664	9.13357e-09	1.24607e-06
ENSG00000155893	PXYLP1	1.58274	3.3249	-1.83024	0.000523833	0.0066088
ENSG00000102524	TNFSF13B	4.70179	6.53991	-1.83611	1.26235e-08	1.59661e-06
ENSG00000214711	CAPN14	0.80264	2.62213	-1.83763	0.00561075	0.040551
ENSG00000196415	PRTN3	10.9044	12.742	-1.83842	1.9355e-11	1.02178e-08
ENSG00000242114	MTFP1	0.43188	2.36111	-1.84397	0.00940554	0.0584752
ENSG00000154102	C16orf74	2.02766	3.92162	-1.84574	0.00018864	0.00293273
ENSG00000140876	NUDT7	0.57891	2.7653	-1.84655	0.0140297	0.0773958
ENSG00000151967	SCHIP1	1.6922	3.5705	-1.85955	0.000233235	0.00346605
ENSG00000105655	ISYNA1	2.04541	3.88984	-1.86339	0.000108221	0.00189887
ENSG00000122420	PTGFR	0.040219	1.98149	-1.86976	0.0189889	0.09559
ENSG00000138772	ANXA3	4.57072	6.45316	-1.87911	2.46232e-09	4.52992e-07
ENSG00000130768	SMPDL3B	2.27522	4.197	-1.90345	1.7947e-05	0.000449304
ENSG00000142583	SLC2A5	6.49258	8.41738	-1.93024	1.53156e-11	8.85536e-09
ENSG00000110076	NRXN2	2.79084	4.5409	-1.93339	1.94659e-05	0.000480396
ENSG00000138606	SHF	0.35111	2.26182	-1.94285	0.00765497	0.0504049
ENSG00000242550	SERPINB10	5.25221	7.18753	-1.94954	2.29855e-10	6.86479e-08
ENSG00000124469	CEACAM8	1.56731	3.34303	-1.96011	0.000677153	0.00813253
ENSG00000005381	MPO	11.8163	13.7861	-1.97085	2.81192e-12	2.43874e-09
ENSG00000084110	HAL	4.62241	6.58671	-1.97221	1.21832e-09	2.7911e-07
ENSG00000179869	ABCA13	2.66369	4.66324	-1.9756	2.59945e-06	9.42164e-05
ENSG00000099958	DERL3	0.979592	2.89996	-1.9894	0.00135067	0.0139573
ENSG00000182557	SPNS3	5.36236	7.36423	-1.99173	1.26412e-10	4.65121e-08
ENSG00000176485	PLAAT3	2.82499	4.76466	-1.99743	1.28403e-06	5.6488e-05
ENSG00000170891	CYTL1	6.74222	8.76608	-2.02165	6.20517e-12	4.99916e-09
ENSG00000100448	CTSG	8.51543	10.5659	-2.0515	6.762e-13	7.46401e-10
ENSG00000104918	RETN	4.79	6.86877	-2.05297	3.14345e-09	5.53155e-07
ENSG00000180264	ADGRD2	0.00810922	2.11399	-2.07679	0.00884368	0.0559271
ENSG00000155974	GRIP1	2.64542	4.69582	-2.08126	8.64223e-07	4.28302e-05
ENSG00000134323	MYCN	0.00810922	1.78448	-2.08659	0.0170138	0.0885118
ENSG00000100033	PRODH	2.78724	4.92022	-2.09137	4.19334e-07	2.43615e-05
ENSG00000146054	TRIM7	0.838565	2.90899	-2.09171	0.00105613	0.0115216
ENSG00000197506	SLC28A3	1.20393	3.42761	-2.09476	0.000425696	0.00556383
ENSG00000124107	SLPI	4.20739	6.33392	-2.10609	4.75082e-09	7.49148e-07
ENSG00000198780	FAM169A	0.711125	2.86115	-2.12008	0.00151581	0.0151856
ENSG00000178342	KCNG2	1.10875	3.29093	-2.16426	0.000516874	0.00653738
ENSG00000127863	TNFRSF19	-0.613422	1.74779	-2.20415	0.019583	0.0974493
ENSG00000168811	IL12A	-0.386139	1.83032	-2.2255	0.0146255	0.0794309
ENSG00000165685	TMEM52B	1.47006	3.68346	-2.26061	6.45818e-05	0.00128129
ENSG00000149131	SERPING1	1.88498	4.156	-2.26718	1.29971e-05	0.000342323
ENSG00000158125	XDH	-0.723405	1.62139	-2.28777	0.0193193	0.0966923
ENSG00000118113	MMP8	0.878334	3.22454	-2.29012	0.000379033	0.00505183
ENSG00000106565	TMEM176B	0.883231	3.17577	-2.29016	0.000379995	0.0050591
ENSG00000157554	ERG	4.31591	6.58701	-2.29988	1.46569e-10	5.0847e-08
ENSG00000140090	SLC24A4	0.87464	3.15957	-2.30854	0.00030076	0.0041975
ENSG00000129538	RNASE1	0.040219	2.58973	-2.31971	0.00543138	0.0395845
ENSG00000178297	TMPRSS9	-0.0883599	2.43793	-2.35437	0.00488105	0.03657
ENSG00000198932	GPRASP1	-0.82663	1.55551	-2.36586	0.0162024	0.0858752
ENSG00000181631	P2RY13	2.19917	4.5306	-2.38264	6.81891e-07	3.63137e-05
ENSG00000162004	CCDC78	-0.386139	2.15772	-2.39481	0.0066172	0.0457554
ENSG00000178038	ALS2CL	-0.24203	2.51474	-2.41279	0.00744261	0.0494626
ENSG00000002933	TMEM176A	-0.426224	2.10548	-2.42288	0.00627425	0.0439684
ENSG00000134873	CLDN10	1.30349	3.69789	-2.43168	2.76595e-05	0.000630097
ENSG00000167880	EVPL	0.485704	2.98502	-2.46987	0.00050119	0.00636688
ENSG00000137673	MMP7	-0.0341487	2.27273	-2.49109	0.00534523	0.0392416
ENSG00000163958	ZDHHC19	-0.472654	2.12467	-2.5974	0.00436941	0.0339433
ENSG00000116833	NR5A2	-0.422486	2.33024	-2.63399	0.00339507	0.0282349
ENSG00000095932	SMIM24	1.42945	4.19312	-2.64282	5.28577e-06	0.00016934
ENSG00000188404	SELL	4.62526	7.33318	-2.69702	9.81057e-13	9.27028e-10
ENSG00000185352	HS6ST3	-0.723405	2.16671	-2.72161	0.00683423	0.0466974
ENSG00000229453	SPINK8	-0.873838	1.5951	-2.72198	0.00879694	0.0557465
ENSG00000110079	MS4A4A	1.49582	4.16762	-2.72304	4.29476e-06	0.00014209
ENSG00000019991	HGF	5.54183	8.28865	-2.75135	4.4542e-14	1.39291e-10
ENSG00000124257	NEURL2	-1.09189	1.65155	-2.76424	0.00801104	0.0520718
ENSG00000184588	PDE4B	2.57028	5.3786	-2.77215	5.94589e-09	8.91297e-07
ENSG00000144852	NR1I2	-0.782323	2.3075	-2.80646	0.0049424	0.0368391
ENSG00000165300	SLITRK5	-1.36346	1.63574	-2.81228	0.011607	0.0676641
ENSG00000175262	C1orf127	-1.60617	1.36524	-2.84607	0.0182797	0.0932313
ENSG00000164929	BAALC	0.174186	3.21714	-2.86896	0.000279088	0.00396802
ENSG00000166341	DCHS1	0.0460836	2.65334	-2.87911	0.000785303	0.00911501
ENSG00000152760	DYNLT5	0.493075	3.54792	-2.88209	9.17879e-05	0.00167845
ENSG00000040608	RTN4R	-1.12075	1.83404	-2.91186	0.00549707	0.0399434
ENSG00000007062	PROM1	2.24751	5.26045	-3.01511	5.73106e-09	8.69832e-07
ENSG00000152192	POU4F1	-1.05512	2.12669	-3.06966	0.00288119	0.0248849
ENSG00000124159	MATN4	-0.658521	2.64122	-3.18332	0.000773475	0.00900435
ENSG00000159496	RGL4	1.10696	4.40138	-3.18662	1.30322e-05	0.000342505
ENSG00000165716	DIPK1B	1.56018	4.97025	-3.25084	1.15661e-07	9.09097e-06
ENSG00000162373	BEND5	-1.80414	2.07376	-3.32523	0.0139011	0.0768261
ENSG00000205221	VIT	-2.39865	0.870707	-3.34978	0.0161742	0.0858333
ENSG00000177455	CD19	-1.4059	2.26051	-3.40416	0.00296876	0.0254208
ENSG00000113296	THBS4	-2.39865	1.41636	-3.4436	0.0164526	0.0865543
ENSG00000109819	PPARGC1A	-1.02014	2.33075	-3.45938	0.000876941	0.00995123
ENSG00000232125	DYTN	-1.24932	2.49315	-3.48138	0.00192567	0.0181957
ENSG00000205592	MUC19	-2.15594	1.71949	-3.56091	0.0105207	0.0630826
ENSG00000167210	LOXHD1	-2.34314	1.64325	-3.63764	0.0103337	0.0624549
ENSG00000172482	AGXT	-3.13562	0.928593	-3.84904	0.0177629	0.0913886
ENSG00000165078	CPA6	-2.99087	1.45674	-4.36758	0.00445792	0.0344765
ENSG00000223658	C1GALT1C1L	-4.72058	0.435073	-4.97369	0.00375556	0.0304063
ENSG00000260802	SERTM2	-3.3169	1.90682	-5.09708	0.00185677	0.0176426
ENSG00000169314	C22orf15	-4.72058	0.59251	-5.13152	0.00279355	0.0242852
ENSG00000169242	EFNA1	-3.9281	1.28898	-5.18058	0.00143355	0.0145658
ENSG00000144476	ACKR3	-4.72058	1.01651	-5.76528	0.000500358	0.00636688
ENSG00000205045	SLFN12L	1.71547	-0.0899885	1.77332	0.0432798	0.161743
ENSG00000234906	APOC2	0.566716	-0.840025	1.60258	0.14839	0.354467
ENSG00000081041	CXCL2	3.31506	2.2753	1.04179	0.0213413	0.103278
ENSG00000163376	KBTBD8	4.53035	3.57129	0.984719	0.00450899	0.0347874
ENSG00000121350	PYROXD1	4.53465	3.48995	0.943749	0.0145629	0.0791657
ENSG00000111252	SH2B3	7.50963	6.57031	0.934153	1.0077e-05	0.000284025
ENSG00000123146	ADGRE5	7.87029	6.9885	0.857417	0.000166847	0.00265513
ENSG00000115919	KYNU	6.08899	5.22468	0.857055	0.000287407	0.00403901
ENSG00000163659	TIPARP	6.972	6.14314	0.837877	7.97504e-05	0.00148824
ENSG00000112576	CCND3	8.05857	7.23007	0.829359	2.72365e-05	0.000625151
ENSG00000124731	TREM1	3.80602	2.97552	0.819324	0.0222847	0.105903
ENSG00000143384	MCL1	9.36528	8.54691	0.814535	3.6341e-05	0.000782363
ENSG00000156675	RAB11FIP1	7.70383	6.96097	0.738707	0.000120442	0.00205683
ENSG00000186395	KRT10	2.49677	1.74551	0.715939	0.17702	0.39215
ENSG00000164023	SGMS2	5.43776	4.75952	0.662422	0.00553353	0.0401123
ENSG00000026025	VIM	11.1785	10.521	0.658115	0.000126128	0.00212701
ENSG00000253251	SHLD3	2.54854	1.89203	0.64552	0.204873	0.429336
ENSG00000131236	CAP1	9.62645	9.00079	0.626695	0.00025602	0.00374079
ENSG00000076604	TRAF4	4.51834	3.86166	0.595088	0.0413951	0.156824
ENSG00000163874	ZC3H12A	5.1474	4.59072	0.583888	0.0264767	0.117629
ENSG00000081320	STK17B	8.61615	8.03452	0.581681	0.00170937	0.0164985
ENSG00000124762	CDKN1A	7.19573	6.61384	0.567586	0.00292081	0.0251521
ENSG00000106546	AHR	6.46766	5.90001	0.556966	0.0053856	0.0394241
ENSG00000100906	NFKBIA	7.67639	7.16617	0.522401	0.00398353	0.0317584
ENSG00000184489	PTP4A3	2.96743	2.43221	0.511175	0.225348	0.45527
ENSG00000132819	RBM38	4.48442	3.95123	0.505705	0.0682059	0.216455
ENSG00000185262	UBALD2	5.45541	4.96481	0.497464	0.0450279	0.165942
ENSG00000196083	IL1RAP	9.02403	8.5341	0.487206	0.00458772	0.0351002
ENSG00000144655	CSRNP1	6.081	5.60539	0.478135	0.0178103	0.091555
ENSG00000068697	LAPTM4A	5.51428	5.03168	0.473276	0.03326	0.137455
ENSG00000117984	CTSD	8.95397	8.49482	0.458755	0.0058529	0.0419268
ENSG00000129355	CDKN2D	3.48842	3.09618	0.437938	0.209562	0.435255
ENSG00000101084	RAB5IF	5.70054	5.27728	0.435821	0.0405357	0.154559
ENSG00000172667	ZMAT3	5.41968	4.96012	0.430135	0.057565	0.194586
ENSG00000164823	OSGIN2	5.80253	5.39091	0.42278	0.0724034	0.225243
ENSG00000108511	HOXB6	6.09737	5.67336	0.420844	0.0370789	0.146615
ENSG00000143507	DUSP10	5.5715	5.17307	0.409215	0.0563309	0.191965
ENSG00000188215	DCUN1D3	6.87792	6.45219	0.404328	0.0323831	0.135258
ENSG00000162772	ATF3	3.5171	3.11579	0.387889	0.257647	0.492732
ENSG00000215251	FASTKD5	6.08656	5.70844	0.383939	0.0501164	0.177912
ENSG00000215717	TMEM167B	6.06383	5.67502	0.382052	0.07003	0.220424
ENSG00000083937	CHMP2B	5.3268	4.97174	0.373668	0.157865	0.366011
ENSG00000143761	ARF1	8.61354	8.23006	0.373624	0.0402208	0.154116
ENSG00000149657	LSM14B	5.85086	5.44549	0.369575	0.0867848	0.253255
ENSG00000164733	CTSB	9.32301	8.97376	0.350946	0.023975	0.110644
ENSG00000184007	PTP4A2	8.30454	7.97982	0.327265	0.0400921	0.15405
ENSG00000136867	SLC31A2	5.92404	5.62073	0.324822	0.107075	0.286873
ENSG00000182742	HOXB4	4.70458	4.37324	0.32102	0.199885	0.423244
ENSG00000165272	AQP3	5.22365	4.90413	0.317268	0.197883	0.421209
ENSG00000155368	DBI	7.12299	6.81745	0.317242	0.0734643	0.227089
ENSG00000174574	AKIRIN1	6.64302	6.33072	0.308189	0.0876883	0.254777
ENSG00000126524	SBDS	5.14028	4.84091	0.294249	0.248565	0.481968
ENSG00000142611	PRDM16	5.77131	5.47242	0.292235	0.167167	0.379108
ENSG00000175348	TMEM9B	5.562	5.27004	0.291441	0.174409	0.388141
ENSG00000070495	JMJD6	5.94761	5.66984	0.279831	0.170189	0.382745
ENSG00000137462	TLR2	7.36617	7.09701	0.267693	0.109861	0.291267
ENSG00000165030	NFIL3	5.48368	5.21531	0.246941	0.280535	0.519009
ENSG00000119801	YPEL5	6.77971	6.53436	0.244083	0.161837	0.371125
ENSG00000123091	RNF11	5.70445	5.48346	0.230858	0.248299	0.481763
ENSG00000173334	TRIB1	5.98764	5.75322	0.230573	0.228144	0.458479
ENSG00000135046	ANXA1	9.18509	8.9849	0.203977	0.188203	0.407918
ENSG00000140526	ABHD2	8.42526	8.22016	0.200262	0.200735	0.424319
ENSG00000120705	ETF1	7.81011	7.6249	0.185167	0.247251	0.480337
ENSG00000143514	TP53BP2	6.77479	6.6096	0.176111	0.307154	0.545403
ENSG00000169508	GPR183	6.67422	6.51073	0.165028	0.345564	0.582108
ENSG00000165943	MOAP1	5.12286	4.95777	0.1646	0.457613	0.680044
ENSG00000198833	UBE2J1	7.34559	7.18922	0.16266	0.315426	0.552257
ENSG00000185896	LAMP1	8.4903	8.3423	0.14599	0.351039	0.588206
ENSG00000185482	STAC3	4.95318	4.86559	0.116077	0.608092	0.791536
ENSG00000091317	CMTM6	7.8102	7.70334	0.102467	0.527227	0.73194
ENSG00000233276	GPX1	9.47718	9.38386	0.0952693	0.531767	0.735183
ENSG00000153037	SRP19	3.78645	3.71031	0.0874399	0.767628	0.887275
ENSG00000107738	VSIR	8.97076	8.88541	0.0855815	0.596645	0.781676
ENSG00000140044	JDP2	5.92668	5.84996	0.0834392	0.665748	0.825819
ENSG00000155090	KLF10	5.96335	5.88388	0.0774861	0.677122	0.832484
ENSG00000141582	CBX4	5.60814	5.52566	0.0715461	0.734162	0.867126
ENSG00000179833	SERTAD2	6.71515	6.6509	0.0651104	0.701958	0.85001
ENSG00000169926	KLF13	8.68577	8.62204	0.0625096	0.67499	0.830996
ENSG00000011600	TYROBP	8.07681	8.04033	0.0487676	0.818057	0.914207
ENSG00000173917	HOXB2	3.88713	3.83133	0.0481322	0.866813	0.93821
ENSG00000163932	PRKCD	6.27981	6.26605	0.0365027	0.842938	0.924483
ENSG00000170881	RNF139	5.5371	5.51484	0.0231591	0.922613	0.965713
ENSG00000165732	DDX21	7.87912	7.85188	0.0195836	0.907205	0.957767
ENSG00000196449	YRDC	4.66949	4.64844	0.0137197	0.952884	0.980335
ENSG00000165879	FRAT1	4.02853	4.03062	0.00163189	0.995255	0.998038
ENSG00000109861	CTSC	9.02642	9.03038	-0.00233662	0.987279	0.995809
ENSG00000071462	BUD23	4.81622	4.83384	-0.00617029	0.978585	0.992564
ENSG00000143751	SDE2	5.22614	5.25405	-0.0210629	0.921487	0.965266
ENSG00000173276	ZBTB21	4.81425	4.8444	-0.041977	0.852539	0.930642
ENSG00000118503	TNFAIP3	4.81229	4.84059	-0.0582637	0.799372	0.90351
ENSG00000164877	MICALL2	6.3689	6.42256	-0.0637634	0.717866	0.858463
ENSG00000183283	DAZAP2	8.40574	8.47889	-0.071582	0.644653	0.813826
ENSG00000276045	ORAI1	6.37858	6.43384	-0.0786645	0.685803	0.839502
ENSG00000051523	CYBA	8.64679	8.7318	-0.0826043	0.629517	0.80425
ENSG00000090520	DNAJB11	6.27192	6.37194	-0.0865206	0.628315	0.803645
ENSG00000256235	SMIM3	7.35248	7.44773	-0.0956973	0.552314	0.749587
ENSG00000132388	UBE2G1	5.82447	5.93722	-0.104925	0.593092	0.779359
ENSG00000168209	DDIT4	6.72214	6.83173	-0.107526	0.525587	0.730838
ENSG00000170909	OSCAR	5.84364	5.95268	-0.120057	0.527547	0.73194
ENSG00000127774	EMC6	3.61424	3.71859	-0.133369	0.665394	0.825757
ENSG00000136950	ARPC5L	4.8235	4.93349	-0.136028	0.561473	0.756229
ENSG00000120093	HOXB3	5.99761	6.12276	-0.147536	0.46892	0.689248
ENSG00000245848	CEBPA	8.4154	8.59761	-0.18121	0.245451	0.477814
ENSG00000179094	PER1	6.00437	6.16679	-0.181851	0.342828	0.579627
ENSG00000179104	TMTC2	5.12471	5.2678	-0.182764	0.415914	0.645659
ENSG00000091527	CDV3	8.11079	8.29301	-0.183444	0.253779	0.488101
ENSG00000113734	BNIP1	3.69729	3.85935	-0.190217	0.520901	0.727437
ENSG00000104267	CA2	5.0699	5.25001	-0.195937	0.37924	0.614456
ENSG00000113070	HBEGF	4.52315	4.74891	-0.218664	0.351954	0.589032
ENSG00000171314	PGAM1	7.65288	7.91136	-0.258788	0.113237	0.297344
ENSG00000162851	TFB2M	3.70549	4.0542	-0.317838	0.267376	0.50356
ENSG00000105383	CD33	7.05329	7.40136	-0.337092	0.0641719	0.209372
ENSG00000108582	CPD	8.45525	8.79201	-0.337152	0.0626418	0.206567
ENSG00000167004	PDIA3	9.02418	9.36523	-0.338263	0.0330335	0.136873
ENSG00000170571	EMB	7.76937	8.12105	-0.3478	0.0434351	0.161975
ENSG00000119950	MXI1	4.57658	4.95977	-0.383229	0.106373	0.285884
ENSG00000008394	MGST1	6.87569	7.27322	-0.391092	0.0287872	0.124745
ENSG00000152207	CYSLTR2	3.4882	3.93439	-0.391638	0.196649	0.41978
ENSG00000164758	MED30	4.13631	4.54259	-0.398409	0.129727	0.324972
ENSG00000101384	JAG1	5.62017	6.0002	-0.401305	0.0556873	0.19064
ENSG00000102897	LYRM1	5.44207	5.90462	-0.420636	0.0550405	0.188946
ENSG00000152804	HHEX	5.87456	6.28913	-0.421057	0.0309765	0.13096
ENSG00000184937	WT1	4.09473	4.50031	-0.422646	0.107683	0.287776
ENSG00000183508	TENT5C	5.52651	5.93539	-0.425716	0.0407201	0.155089
ENSG00000117525	F3	4.23211	4.65803	-0.437809	0.0815652	0.243925
ENSG00000099284	MACROH2A2	4.6016	5.0333	-0.447155	0.0565695	0.192265
ENSG00000115956	PLEK	7.91959	8.37787	-0.455727	0.00579164	0.0416107
ENSG00000122644	ARL4A	4.9082	5.40031	-0.46506	0.044936	0.16584
ENSG00000060558	GNA15	8.25308	8.72338	-0.467912	0.00488008	0.03657
ENSG00000075426	FOSL2	7.29758	7.75413	-0.468539	0.0137258	0.0760305
ENSG00000163421	PROK2	4.85232	5.35026	-0.495005	0.0344942	0.140645
ENSG00000172340	SUCLG2	5.28666	5.78896	-0.507153	0.0162072	0.0858752
ENSG00000119919	NKX2-3	4.48107	5.02161	-0.520939	0.0305009	0.129697
ENSG00000128641	MYO1B	3.33658	3.82442	-0.54044	0.0899635	0.258825
ENSG00000161955	TNFSF13	4.34055	4.87755	-0.54183	0.0290972	0.12555
ENSG00000102760	RGCC	4.81732	5.39406	-0.546988	0.0187474	0.0946491
ENSG00000014257	ACP3	4.45266	5.02822	-0.561563	0.0208731	0.101866
ENSG00000136158	SPRY2	4.30029	4.84483	-0.561682	0.0252878	0.114228
ENSG00000185883	ATP6V0C	0.989136	1.76172	-0.582635	0.376904	0.612714
ENSG00000239264	TXNDC5	3.04695	3.77921	-0.619736	0.0798586	0.240547
ENSG00000266074	BAHCC1	8.04245	8.68145	-0.64335	0.000499357	0.00636222
ENSG00000152689	RASGRP3	7.23434	7.89436	-0.654778	0.000316013	0.00436523
ENSG00000153283	CD96	7.75426	8.4158	-0.661117	0.000183803	0.00287595
ENSG00000099998	GGT5	5.16945	5.85122	-0.701509	0.0032086	0.0269239
ENSG00000139832	RAB20	4.88523	5.62655	-0.711376	0.00279379	0.0242852
ENSG00000104774	MAN2B1	8.33858	9.06839	-0.729759	5.12942e-05	0.00105921
ENSG00000112773	TENT5A	7.23243	7.97662	-0.748591	0.000114348	0.00198062
ENSG00000159339	PADI4	6.27332	7.05188	-0.781595	0.000158458	0.00255171
ENSG00000185420	SMYD3	5.6416	6.45381	-0.782964	0.000501537	0.00636688
ENSG00000151014	NOCT	5.14496	5.90875	-0.789395	0.000793162	0.00918948
ENSG00000171236	LRG1	6.8909	7.79826	-0.903566	1.58046e-05	0.000404785
ENSG00000180817	PPA1	6.83311	7.78346	-0.944024	4.42248e-06	0.000145368
ENSG00000054598	FOXC1	5.05228	5.99346	-0.948173	0.000109005	0.00190711
ENSG00000008441	NFIX	4.13328	5.0834	-0.989476	0.000460493	0.00596724
ENSG00000180044	C3orf80	1.78947	2.96272	-1.11105	0.0230193	0.107957
ENSG00000170390	DCLK2	-0.0930669	-4.19715	3.84034	0.0234168	0.108979
ENSG00000138650	PCDH10	1.4992	-2.46743	3.68594	0.0203708	0.10022
ENSG00000164400	CSF2	-0.782323	-4.19715	3.65253	0.0328146	0.136404
ENSG00000158023	CFAP251	0.377412	-3.03618	3.55474	0.0246246	0.112657
ENSG00000122176	FMOD	0.794407	-2.79347	3.53969	0.0208147	0.101754
ENSG00000174951	FUT1	-0.422486	-4.19715	3.4812	0.0430548	0.161034
ENSG00000081277	PKP1	0.454336	-3.03618	3.48025	0.023472	0.108985
ENSG00000147027	TMEM47	0.282932	-3.40467	3.47801	0.0316725	0.133299
ENSG00000138193	PLCE1	-0.0540035	-3.40467	3.43203	0.0290268	0.125336
ENSG00000078018	MAP2	1.15456	-2.46743	3.41645	0.0245198	0.112304
ENSG00000113263	ITK	-0.18351	-3.40467	3.36552	0.035701	0.143537
ENSG00000136848	DAB2IP	0.485704	-3.03618	3.36395	0.0328923	0.136584
ENSG00000181458	TMEM45A	0.140823	-3.03618	3.34506	0.0366831	0.146035
ENSG00000244122	UGT1A7	0.589987	-2.79347	3.34233	0.0291932	0.125786
ENSG00000134363	FST	0.721886	-2.61219	3.33227	0.0279453	0.12223
ENSG00000181350	LRRC75A	1.10022	-2.34693	3.31198	0.0243882	0.111829
ENSG00000126262	FFAR2	0.221504	-3.03618	3.29739	0.0329277	0.136593
ENSG00000171659	GPR34	1.19527	-2.2437	3.2812	0.0243541	0.111757
ENSG00000166313	APBB1	0.979592	-2.46743	3.27353	0.029559	0.126886
ENSG00000170153	RNF150	0.872785	-2.46743	3.26606	0.0284756	0.123659
ENSG00000087303	NID2	1.48663	-2.00099	3.25586	0.0215487	0.103951
ENSG00000157680	DGKI	0.608971	-2.79347	3.25556	0.0377644	0.148297
ENSG00000122870	BICC1	0.622231	-2.61219	3.25474	0.0324669	0.135405
ENSG00000125266	EFNB2	0.369995	-3.03618	3.25385	0.0388173	0.151209
ENSG00000127920	GNG11	-0.400459	-3.40467	3.23087	0.0515934	0.181316
ENSG00000167779	IGFBP6	0.699414	-2.61219	3.22833	0.0332784	0.137462
ENSG00000112414	ADGRG6	1.3717	-2.07318	3.22442	0.0243384	0.111727
ENSG00000145349	CAMK2D	1.636	-1.93537	3.22221	0.0225753	0.106575
ENSG00000117114	ADGRL2	0.377412	-2.79347	3.2169	0.0368481	0.14626
ENSG00000163217	BMP10	0.377412	-2.79347	3.2169	0.0368481	0.14626
ENSG00000078098	FAP	1.03554	-2.00099	3.20682	0.0283142	0.123311
ENSG00000239697	TNFSF12	0.95792	-2.46743	3.19818	0.0364909	0.145652
ENSG00000176692	FOXC2	0.040219	-3.40467	3.19183	0.0534574	0.185292
ENSG00000073711	PPP2R3A	1.21287	-2.15342	3.16849	0.0282665	0.123311
ENSG00000157766	ACAN	0.318494	-3.03618	3.16465	0.0509633	0.17995
ENSG00000154153	RETREG1	1.42859	-2.07318	3.15072	0.029722	0.127207
ENSG00000204577	LILRB3	1.30179	-2.15342	3.14666	0.0308751	0.130668
ENSG00000076706	MCAM	1.20118	-2.00099	3.14657	0.0207849	0.101721
ENSG00000136541	ERMN	1.56304	-1.76816	3.09369	0.0247217	0.112846
ENSG00000184867	ARMCX2	1.15163	-2.15342	3.0764	0.0329801	0.136764
ENSG00000172348	RCAN2	1.30825	-2.00099	3.07238	0.0327487	0.136223
ENSG00000171649	ZIK1	1.25123	-2.00099	3.0722	0.031758	0.133472
ENSG00000115009	CCL20	0.985968	-2.15342	3.06431	0.0399182	0.153771
ENSG00000109654	TRIM2	0.485704	-2.61219	3.0639	0.0434112	0.161975
ENSG00000204941	PSG5	-0.0540035	-3.03618	3.06355	0.0502514	0.178135
ENSG00000205038	PKHD1L1	0.454336	-2.46743	3.04245	0.0541418	0.186918
ENSG00000156140	ADAMTS3	0.790256	-2.34693	3.03458	0.03989	0.15376
ENSG00000151090	THRB	0.287126	-2.61219	3.02734	0.05453	0.187831
ENSG00000139970	RTN1	1.14868	-1.87522	3.0262	0.0230091	0.107951
ENSG00000092969	TGFB2	0.624854	-2.61219	3.01319	0.0563924	0.192066
ENSG00000178031	ADAMTSL1	0.8128	-2.46743	3.00119	0.0548042	0.188561
ENSG00000168497	CAVIN2	1.08193	-2.07318	2.98197	0.0390495	0.151666
ENSG00000185070	FLRT2	0.720358	-2.46743	2.97143	0.0512424	0.180501
ENSG00000173068	BNC2	1.51716	-1.67495	2.9682	0.0236121	0.109343
ENSG00000161277	THAP8	2.10287	-1.2807	2.95016	0.0223125	0.105959
ENSG00000145362	ANK2	0.267343	-2.61219	2.92968	0.0568207	0.192715
ENSG00000105889	STEAP1B	0.318494	-2.79347	2.92194	0.0670709	0.214253
ENSG00000005243	COPZ2	1.93224	-1.51837	2.91681	0.0403868	0.154276
ENSG00000196878	LAMB3	1.83393	-1.51837	2.91653	0.0296787	0.127111
ENSG00000104290	FZD3	0.457645	-2.46743	2.91039	0.0537068	0.185786
ENSG00000002822	MAD1L1	2.13938	-1.25583	2.87666	0.0306909	0.130069
ENSG00000147100	SLC16A2	1.04876	-1.8197	2.86823	0.0303199	0.129128
ENSG00000105137	SYDE1	1.05839	-2.07318	2.86369	0.0452136	0.166183
ENSG00000120659	TNFSF11	0.319828	-2.79347	2.86335	0.080934	0.242822
ENSG00000197646	PDCD1LG2	0.421542	-2.61219	2.86087	0.0651271	0.211028
ENSG00000100678	SLC8A3	1.05214	-2.07318	2.82591	0.0486359	0.174354
ENSG00000101213	PTK6	-0.813691	-3.40467	2.82206	0.0927377	0.264262
ENSG00000278318	ZNF229	0.154353	-2.61219	2.79917	0.062555	0.206398
ENSG00000171951	SCG2	0.0460836	-3.03618	2.78485	0.0984228	0.272988
ENSG00000091513	TF	0.533811	-2.46743	2.77381	0.0702667	0.220973
ENSG00000196391	ZNF774	0.294062	-2.46743	2.76934	0.0684982	0.217155
ENSG00000198108	CHSY3	-0.219174	-2.79347	2.76915	0.088441	0.255557
ENSG00000165152	PGAP4	0.264472	-2.46743	2.76743	0.0708762	0.22197
ENSG00000012171	SEMA3B	0.180677	-2.79347	2.75869	0.0876125	0.254682
ENSG00000144681	STAC	1.22777	-1.76816	2.75307	0.0452777	0.166191
ENSG00000185761	ADAMTSL5	0.414566	-2.61219	2.72175	0.0982351	0.272633
ENSG00000120693	SMAD9	0.159363	-2.79347	2.70862	0.0980337	0.27251
ENSG00000005471	ABCB4	0.485704	-2.34693	2.70259	0.0680722	0.216195
ENSG00000143375	CGN	0.493075	-2.46743	2.69883	0.0821991	0.245043
ENSG00000085465	OVGP1	1.00837	-1.45122	2.68992	0.0328188	0.136404
ENSG00000086717	PPEF1	0.946835	-1.55445	2.68607	0.0367648	0.146216
ENSG00000164403	SHROOM1	0.697049	-2.15342	2.67829	0.065766	0.212406
ENSG00000050628	PTGER3	1.29423	-1.30647	2.67352	0.0257627	0.115618
ENSG00000176490	DIRAS1	0.492027	-2.46743	2.67338	0.0884677	0.255573
ENSG00000179331	RAB39A	-0.643172	-3.03618	2.66072	0.11618	0.302133
ENSG00000137460	FHDC1	0.634391	-2.15342	2.6496	0.0707817	0.221899
ENSG00000121068	TBX2	1.38338	-1.20851	2.64206	0.0218743	0.104855
ENSG00000176049	JAKMIP2	0.402789	-2.46743	2.63093	0.0877963	0.255029
ENSG00000166091	CMTM5	0.933873	-2.07318	2.61604	0.0743445	0.229051
ENSG00000166402	TUB	-1.15081	-4.19715	2.61568	0.159765	0.368936
ENSG00000147614	ATP6V0D2	0.0019262	-2.79347	2.58886	0.108392	0.288999
ENSG00000165795	NDRG2	1.2274	-1.59242	2.58356	0.0567061	0.192541
ENSG00000154917	RAB6B	0.834008	-2.07318	2.57238	0.0749862	0.230117
ENSG00000159640	ACE	0.810779	-1.87522	2.5555	0.0763445	0.233377
ENSG00000121989	ACVR2A	1.03752	-1.67495	2.52764	0.0688401	0.217898
ENSG00000111837	MAK	-0.539609	-3.40467	2.52744	0.144878	0.349237
ENSG00000142920	AZIN2	1.49868	-1.51837	2.50999	0.0672786	0.214634
ENSG00000197993	KEL	0.977989	-1.45122	2.50471	0.0418204	0.157696
ENSG00000018408	WWTR1	1.45861	-1.06375	2.50324	0.0235961	0.109318
ENSG00000196074	SYCP2	1.05551	-1.72005	2.49877	0.0668227	0.213854
ENSG00000102962	CCL22	1.64773	-1.14289	2.49143	0.0347731	0.141256
ENSG00000272602	ZNF595	0.636971	-2.15342	2.4904	0.0883589	0.255442
ENSG00000108797	CNTNAP1	-0.509549	-2.79347	2.48672	0.129898	0.3252
ENSG00000183690	EFHC2	1.45558	-1.41985	2.47327	0.0584345	0.196595
ENSG00000119608	PROX2	1.27677	-1.55445	2.47092	0.0628709	0.206822
ENSG00000125775	SDCBP2	0.377412	-2.15342	2.45469	0.101821	0.278996
ENSG00000213934	HBG1	0.493075	-2.15342	2.45038	0.0927292	0.264262
ENSG00000108813	DLX4	0.898323	-2.00099	2.43518	0.101783	0.278996
ENSG00000137693	YAP1	1.11098	-1.18596	2.42517	0.0381023	0.149142
ENSG00000041982	TNC	1.59079	-0.975676	2.41947	0.0313808	0.132346
ENSG00000174564	IL20RB	0.713444	-1.8197	2.39856	0.0948744	0.267836
ENSG00000100505	TRIM9	1.52572	-1.45122	2.38633	0.0922723	0.263313
ENSG00000128165	ADM2	0.116515	-2.34693	2.38417	0.112072	0.295371
ENSG00000076826	CAMSAP3	0.334334	-1.87522	2.384	0.0842795	0.248862
ENSG00000215704	CELA2B	0.861558	-1.67495	2.38245	0.0633223	0.207678
ENSG00000143367	TUFT1	1.14359	-1.51837	2.37216	0.0749933	0.230117
ENSG00000213145	CRIP1	0.59273	-2.15342	2.36569	0.11388	0.298201
ENSG00000138675	FGF5	1.04876	-1.08274	2.36564	0.0417442	0.157605
ENSG00000133477	FAM83F	0.692296	-1.93537	2.35713	0.094512	0.267192
ENSG00000149573	MPZL2	1.40056	-0.840025	2.3545	0.0284122	0.123542
ENSG00000145911	N4BP3	0.855878	-1.18596	2.35441	0.0548414	0.188636
ENSG00000124602	UNC5CL	0.210737	-2.2437	2.34967	0.114458	0.299387
ENSG00000140945	CDH13	1.6153	-0.761966	2.3493	0.0277734	0.121698
ENSG00000005059	MCUB	2.07664	-0.323052	2.34262	0.0221005	0.105393
ENSG00000109686	SH3D19	0.378641	-2.15342	2.33483	0.110155	0.291776
ENSG00000183762	KREMEN1	0.916025	-1.30647	2.33478	0.0558641	0.191125
ENSG00000151474	FRMD4A	1.31565	-1.06375	2.3244	0.0362217	0.145006
ENSG00000115255	REEP6	1.05551	-1.51837	2.32085	0.084428	0.249119
ENSG00000218336	TENM3	1.63385	-0.568454	2.31629	0.0211397	0.10254
ENSG00000272031	ANKRD34A	0.369995	-2.2437	2.28852	0.129156	0.324313
ENSG00000184254	ALDH1A3	1.30145	-0.88247	2.28507	0.0339553	0.139301
ENSG00000232629	HLA-DQB2	0.810779	-1.72005	2.27305	0.0978767	0.27251
ENSG00000113924	HGD	1.22436	-0.992453	2.26684	0.0499929	0.177697
ENSG00000163606	CD200R1	-0.17025	-2.34693	2.25589	0.154186	0.361781
ENSG00000240184	PCDHGC3	1.25013	-1.18596	2.25399	0.0528561	0.183944
ENSG00000269190	FBXO17	0.0101585	-2.2437	2.24633	0.168778	0.381129
ENSG00000144821	MYH15	0.841803	-1.63251	2.23172	0.10224	0.279532
ENSG00000105928	GSDME	0.651415	-1.87522	2.21745	0.113272	0.297369
ENSG00000140092	FBLN5	0.0362826	-2.46743	2.21012	0.162943	0.37273
ENSG00000205846	CLEC6A	0.0950073	-1.51837	2.204	0.142753	0.345914
ENSG00000129009	ISLR	1.66959	-0.423701	2.18373	0.0235976	0.109318
ENSG00000152049	KCNE4	-1.68754	-3.40467	2.1832	0.257805	0.4928
ENSG00000157510	AFAP1L1	0.91719	-1.08274	2.18201	0.0590151	0.1979
ENSG00000132185	FCRLA	0.589987	-2.07318	2.18143	0.153878	0.361651
ENSG00000169083	AR	-0.18351	-2.34693	2.18111	0.158914	0.367546
ENSG00000105767	CADM4	0.998035	-1.20851	2.17759	0.0586848	0.197297
ENSG00000119508	NR4A3	1.13159	-1.06375	2.17679	0.0496654	0.17674
ENSG00000182253	SYNM	-0.389692	-2.46743	2.1562	0.172292	0.385404
ENSG00000169247	SH3TC2	0.544622	-1.87522	2.148	0.126133	0.319329
ENSG00000171680	PLEKHG5	0.281529	-1.93537	2.14692	0.152169	0.359612
ENSG00000137094	DNAJB5	1.23343	-1.08274	2.14675	0.0570804	0.193271
ENSG00000170442	KRT86	0.621355	-1.63251	2.13291	0.0993516	0.274665
ENSG00000180543	TSPYL5	-0.0630064	-2.2437	2.12963	0.161137	0.370203
ENSG00000139998	RAB15	2.07067	-0.371622	2.12773	0.0371521	0.146843
ENSG00000187624	C17orf97	0.335639	-2.15342	2.12768	0.154341	0.361878
ENSG00000157388	CACNA1D	1.58482	-0.423701	2.1208	0.0305554	0.129721
ENSG00000137877	SPTBN5	0.040219	-1.8197	2.11726	0.128318	0.322967
ENSG00000064042	LIMCH1	1.09796	-0.943251	2.10065	0.0549252	0.188764
ENSG00000185640	KRT79	1.95177	-0.290257	2.08848	0.0256576	0.115366
ENSG00000102802	MEDAG	0.57891	-1.2807	2.07859	0.0964224	0.269947
ENSG00000219438	TAFA5	-0.154653	-2.2437	2.06691	0.178925	0.394847
ENSG00000178093	TSSK6	0.878334	-1.45122	2.06411	0.123508	0.314965
ENSG00000129521	EGLN3	0.991239	-1.02722	2.06343	0.0624761	0.206193
ENSG00000103599	IQCH	0.335639	-2.00099	2.06226	0.150948	0.358242
ENSG00000196526	AFAP1	1.01399	-1.02722	2.05908	0.0629881	0.207095
ENSG00000182809	CRIP2	1.38551	-0.513987	2.05273	0.0561043	0.191501
ENSG00000109943	CRTAM	0.435293	-2.00099	2.051	0.158596	0.367145
ENSG00000173482	PTPRM	1.90878	-0.271274	2.03073	0.0284568	0.123622
ENSG00000182636	NDN	0.347273	-1.93537	2.0241	0.15522	0.363207
ENSG00000197905	TEAD4	1.04876	-1.55445	2.02136	0.157248	0.365519
ENSG00000177272	KCNA3	0.729475	-1.72005	2.0195	0.146779	0.352213
ENSG00000197635	DPP4	0.748106	-1.72005	2.01579	0.15012	0.357087
ENSG00000175899	A2M	1.52722	-0.607193	2.0094	0.0473335	0.171248
ENSG00000008516	MMP25	1.7615	-0.119739	2.00706	0.0253776	0.114463
ENSG00000205426	KRT81	1.10427	-0.88247	2.00487	0.0624499	0.206163
ENSG00000173486	FKBP2	-0.0540035	-1.8197	2.00247	0.149886	0.35697
ENSG00000130529	TRPM4	1.80392	-0.393483	1.99251	0.0401733	0.154116
ENSG00000204099	NEU4	0.748106	-1.30647	1.9923	0.091451	0.261578
ENSG00000116667	C1orf21	0.760505	-1.20851	1.98566	0.085935	0.252034
ENSG00000077063	CTTNBP2	1.70422	-0.0899885	1.98536	0.0295636	0.126886
ENSG00000102038	SMARCA1	0.493075	-1.76816	1.98271	0.153503	0.361418
ENSG00000105509	HAS1	0.0821585	-1.67495	1.97531	0.14215	0.345059
ENSG00000137502	RAB30	0.886275	-0.992453	1.93422	0.09029	0.259295
ENSG00000113721	PDGFRB	1.61397	-0.150769	1.93034	0.0425119	0.159728
ENSG00000164294	GPX8	1.94045	0.0180782	1.93027	0.023224	0.108422
ENSG00000050165	DKK3	1.74322	-0.0294529	1.92988	0.0301667	0.128611
ENSG00000216490	IFI30	2.24345	0.133741	1.92588	0.0226693	0.106852
ENSG00000152767	FARP1	1.79536	-0.145504	1.91577	0.0310324	0.131105
ENSG00000181218	H2AC25	0.40516	-1.55445	1.90407	0.134151	0.332313
ENSG00000100036	SLC35E4	1.93607	0.0507795	1.9013	0.0252559	0.114169
ENSG00000110025	SNX15	0.597278	-1.67495	1.89892	0.166335	0.377503
ENSG00000019144	PHLDB1	2.00302	0.133741	1.89112	0.0228056	0.107328
ENSG00000169258	GPRIN1	1.37263	-0.568454	1.87919	0.0568367	0.192715
ENSG00000105982	RNF32	-0.213571	-2.15342	1.86036	0.222391	0.451702
ENSG00000177483	RBM44	0.344704	-1.72005	1.85536	0.187007	0.406052
ENSG00000129474	AJUBA	2.35979	0.147851	1.85036	0.0451814	0.166183
ENSG00000183287	CCBE1	2.02441	0.304259	1.85	0.0257671	0.115618
ENSG00000079691	CARMIL1	1.8827	0.0305156	1.84794	0.0298664	0.127644
ENSG00000125355	TMEM255A	0.771272	-1.06375	1.84671	0.105785	0.284839
ENSG00000138411	HECW2	1.61131	-0.199971	1.84522	0.0408352	0.15543
ENSG00000050820	BCAR1	1.86509	0.2457	1.83996	0.0335463	0.138215
ENSG00000198342	ZNF442	2.83039	0.689422	1.83561	0.0234599	0.108985
ENSG00000143341	HMCN1	1.02208	-0.761966	1.83099	0.0820053	0.244586
ENSG00000203950	RTL8A	1.50772	-0.559086	1.8259	0.0711766	0.222452
ENSG00000074410	CA12	1.97376	0.0782254	1.81022	0.0544437	0.187693
ENSG00000112394	SLC16A10	2.32526	0.35842	1.80632	0.0357841	0.143734
ENSG00000143847	PPFIA4	1.69774	-0.234742	1.80129	0.0485997	0.174276
ENSG00000010704	HFE	0.872785	-0.88247	1.78568	0.0965462	0.270231
ENSG00000169047	IRS1	1.0256	-0.761966	1.78408	0.0860588	0.252085
ENSG00000107186	MPDZ	1.62888	-0.047544	1.7823	0.0428878	0.160525
ENSG00000236320	SLFN14	2.03201	0.304259	1.7671	0.0258341	0.115867
ENSG00000083290	ULK2	1.5496	0.0782254	1.76097	0.0555184	0.19021
ENSG00000183397	TEKTIP1	-0.0744204	-1.93537	1.7579	0.239791	0.472089
ENSG00000166086	JAM3	1.57155	-0.222964	1.75549	0.0529881	0.184297
ENSG00000100968	NFATC4	0.287126	-1.38979	1.74851	0.153948	0.361651
ENSG00000168280	KIF5C	0.435293	-1.30647	1.74743	0.157417	0.365519
ENSG00000141337	ARSG	-0.358324	-2.15342	1.74204	0.259869	0.495211
ENSG00000142615	CELA2A	0.566716	-0.91222	1.73727	0.130663	0.326712
ENSG00000010310	GIPR	2.34354	0.353183	1.73646	0.0341501	0.139788
ENSG00000084636	COL16A1	1.57342	0.137294	1.73153	0.0545132	0.187826
ENSG00000101298	SNPH	0.649731	-0.840025	1.73153	0.1253	0.317781
ENSG00000135454	B4GALNT1	1.34775	-0.234742	1.73042	0.0700208	0.220424
ENSG00000225968	ELFN1	0.624854	-1.06375	1.71449	0.128479	0.323116
ENSG00000196208	GREB1	0.59273	-1.20851	1.71152	0.156515	0.364621
ENSG00000198832	SELENOM	1.89225	0.188597	1.70965	0.0397711	0.153544
ENSG00000175820	CCDC168	2.42612	0.646977	1.70922	0.0204242	0.100442
ENSG00000133863	TEX15	1.40855	-0.303197	1.70712	0.0710093	0.222215
ENSG00000155962	CLIC2	1.30825	-0.316372	1.70392	0.093658	0.265808
ENSG00000131015	ULBP2	0.210737	-1.14289	1.68894	0.180362	0.39666
ENSG00000153898	MCOLN2	0.916025	-0.53169	1.68801	0.105416	0.284436
ENSG00000173110	HSPA6	1.26213	-0.416027	1.67835	0.0804499	0.241608
ENSG00000106688	SLC1A1	0.630072	-1.06375	1.67548	0.147244	0.35284
ENSG00000173166	RAPH1	1.71315	0.331848	1.66374	0.0516177	0.181349
ENSG00000174804	FZD4	0.672962	-0.840025	1.66325	0.129285	0.324402
ENSG00000073464	CLCN4	0.80264	-0.88247	1.66272	0.128506	0.323116
ENSG00000122691	TWIST1	1.12594	-0.65874	1.65661	0.107746	0.287776
ENSG00000214562	NUTM2D	1.39157	-0.691534	1.6562	0.138455	0.339482
ENSG00000066735	KIF26A	-0.191585	-1.55445	1.65445	0.221805	0.45104
ENSG00000152763	DNAI4	-0.271658	-2.00099	1.65158	0.279351	0.517529
ENSG00000153976	HS3ST3A1	-0.0883599	-1.45122	1.6515	0.212627	0.439365
ENSG00000110427	KIAA1549L	1.01703	-0.669507	1.64394	0.107737	0.287776
ENSG00000137267	TUBB2A	1.98709	0.376454	1.64211	0.0378122	0.148437
ENSG00000144749	LRIG1	2.39229	0.672742	1.62894	0.0232656	0.108521
ENSG00000185052	SLC24A3	1.67571	-0.00745886	1.62735	0.0638056	0.20854
ENSG00000171451	DSEL	1.24312	-0.303197	1.62614	0.0832171	0.246985
ENSG00000122642	FKBP9	2.3356	0.70411	1.62045	0.0243243	0.111704
ENSG00000186197	EDARADD	0.244048	-1.20851	1.62036	0.183692	0.401449
ENSG00000111962	UST	1.22017	-0.150769	1.61669	0.0987817	0.273559
ENSG00000215817	ZC3H11B	0.485704	-1.2807	1.61183	0.18069	0.397165
ENSG00000150048	CLEC1A	-1.85662	-3.03618	1.60929	0.39957	0.6324
ENSG00000100600	LGMN	0.254332	-1.18596	1.60866	0.181611	0.398279
ENSG00000153721	CNKSR3	1.97846	0.355806	1.60591	0.0390593	0.151666
ENSG00000161835	TAMALIN	1.83344	0.0782254	1.6042	0.0666864	0.213735
ENSG00000160191	PDE9A	1.71508	0.248744	1.60072	0.05128	0.180581
ENSG00000104611	SH2D4A	1.20938	-0.393483	1.59063	0.0992269	0.274445
ENSG00000104936	DMPK	2.19858	0.541731	1.58818	0.0509826	0.17995
ENSG00000197429	IPP	2.1117	0.620257	1.58736	0.0578351	0.195065
ENSG00000184156	KCNQ3	0.465307	-1.02722	1.57922	0.16327	0.373128
ENSG00000205755	CRLF2	2.31015	0.641712	1.57895	0.0303318	0.129133
ENSG00000112796	ENPP5	-1.88437	-3.03618	1.57567	0.408879	0.639274
ENSG00000117586	TNFSF4	0.435293	-1.51837	1.57498	0.245355	0.477803
ENSG00000130821	SLC6A8	2.01073	0.398998	1.562	0.0467732	0.170189
ENSG00000183098	GPC6	2.42122	0.857767	1.56163	0.0336036	0.138269
ENSG00000169432	SCN9A	2.0176	0.563652	1.55884	0.0397653	0.153544
ENSG00000141198	TOM1L1	2.00881	0.502224	1.55811	0.0385335	0.15049
ENSG00000164761	TNFRSF11B	0.933873	-0.617212	1.54868	0.126028	0.319132
ENSG00000064309	CDON	0.699414	-1.08274	1.54558	0.182813	0.400165
ENSG00000188761	BCL2L15	-0.312089	-2.00099	1.54462	0.302774	0.541484
ENSG00000253368	TRNP1	1.10427	-0.150769	1.53713	0.112914	0.296847
ENSG00000127124	HIVEP3	2.73864	1.00169	1.53683	0.0241553	0.1111
ENSG00000128283	CDC42EP1	1.5445	-0.119739	1.53519	0.0954916	0.268455
ENSG00000116761	CTH	1.09796	-0.79994	1.52573	0.17383	0.387424
ENSG00000204475	NCR3	2.44414	0.910618	1.52304	0.0229142	0.107672
ENSG00000243789	JMJD7	1.34002	-0.343468	1.50838	0.121401	0.311669
ENSG00000092096	SLC22A17	1.8643	0.326414	1.50674	0.0605076	0.201615
ENSG00000140937	CDH11	2.69688	1.1604	1.50507	0.0210465	0.102301
ENSG00000158270	COLEC12	1.47275	-0.0294529	1.50355	0.0836392	0.247572
ENSG00000064300	NGFR	0.8327	-0.607193	1.50344	0.183865	0.401743
ENSG00000169962	TAS1R3	0.254332	-1.20851	1.50102	0.203952	0.428291
ENSG00000057704	TMCC3	2.28761	0.922651	1.49984	0.0325803	0.13572
ENSG00000214595	EML6	1.1845	-0.423701	1.49939	0.123289	0.314755
ENSG00000047597	XK	2.46452	0.868137	1.49057	0.0289694	0.125177
ENSG00000155816	FMN2	-1.75521	-2.79347	1.48968	0.439083	0.665337
ENSG00000079482	OPHN1	2.80245	1.1324	1.4737	0.0246382	0.112677
ENSG00000119986	AVPI1	2.7061	1.23919	1.47207	0.0234455	0.108985
ENSG00000197614	MFAP5	2.30157	0.960993	1.47081	0.033932	0.139301
ENSG00000100453	GZMB	1.03948	-0.290257	1.46615	0.123924	0.315381
ENSG00000129038	LOXL1	1.66671	0.00966592	1.46365	0.0963671	0.269947
ENSG00000129757	CDKN1C	2.71318	1.18487	1.45967	0.0236829	0.109588
ENSG00000165092	ALDH1A1	1.98378	0.557739	1.45694	0.0501266	0.177912
ENSG00000068976	PYGM	1.57576	0.0305156	1.45463	0.0884337	0.255557
ENSG00000164309	CMYA5	0.482521	-1.08274	1.45143	0.218087	0.44687
ENSG00000081377	CDC14B	1.29905	-0.290257	1.45121	0.120041	0.30926
ENSG00000139211	AMIGO2	0.8327	-0.53169	1.44996	0.168028	0.38035
ENSG00000007516	BAIAP3	0.327776	-0.88247	1.44877	0.209404	0.435076
ENSG00000159403	C1R	1.24497	-0.271274	1.44608	0.117597	0.304657
ENSG00000197461	PDGFA	1.83	0.386561	1.4456	0.0660238	0.212642
ENSG00000257594	GALNT4	1.81019	0.211344	1.43883	0.0800417	0.24068
ENSG00000161681	SHANK1	0.0019262	-1.63251	1.43769	0.289717	0.527714
ENSG00000090975	PITPNM2	2.54105	0.817496	1.43689	0.0527281	0.183656
ENSG00000130158	DOCK6	2.91921	1.29471	1.43226	0.0253005	0.114243
ENSG00000188385	JAKMIP3	0.671327	-0.761966	1.43183	0.18326	0.400832
ENSG00000273045	C2orf15	0.0101585	-1.93537	1.428	0.350424	0.587443
ENSG00000060140	STYK1	1.26752	0.00966592	1.42292	0.116052	0.301864
ENSG00000213638	ADAT3	2.10847	0.462688	1.42052	0.074202	0.228728
ENSG00000183853	KIRREL1	1.75479	0.175269	1.42037	0.0889302	0.256543
ENSG00000183092	BEGAIN	1.25013	-0.290257	1.41471	0.129345	0.324456
ENSG00000187164	SHTN1	0.547542	-0.749739	1.414	0.193723	0.415854
ENSG00000164647	STEAP1	0.299564	-0.88247	1.41374	0.227231	0.457433
ENSG00000166793	YPEL4	1.48769	0.0507795	1.41244	0.100688	0.277036
ENSG00000188643	S100A16	2.17403	0.785022	1.40741	0.0506576	0.179116
ENSG00000164120	HPGD	2.27805	0.868137	1.39393	0.0468658	0.170321
ENSG00000213221	DNLZ	0.73474	-0.496708	1.38468	0.17313	0.386309
ENSG00000049192	ADAMTS6	1.77243	0.309862	1.38415	0.0875172	0.254523
ENSG00000143369	ECM1	2.79257	1.32675	1.37395	0.0211145	0.102508
ENSG00000167103	PIP5KL1	0.334334	-1.08274	1.36403	0.258448	0.493616
ENSG00000137962	ARHGAP29	0.889306	-0.0250001	1.36338	0.195393	0.418276
ENSG00000173762	CD7	1.05695	-0.627372	1.3577	0.207756	0.433262
ENSG00000101460	MAP1LC3A	1.33515	-0.234742	1.35636	0.149899	0.35697
ENSG00000111077	TNS2	2.31141	0.932135	1.3557	0.0412307	0.156396
ENSG00000148483	TMEM236	2.74504	1.31369	1.35568	0.0235524	0.109227
ENSG00000164684	ZNF704	2.26073	0.993082	1.35539	0.0428566	0.16049
ENSG00000197077	KIAA1671	2.37499	1.00383	1.35451	0.0489316	0.174846
ENSG00000117519	CNN3	2.61858	1.17063	1.35364	0.032474	0.135405
ENSG00000204186	ZDBF2	2.7177	1.47083	1.35268	0.0208168	0.101754
ENSG00000156113	KCNMA1	1.59852	0.331848	1.35071	0.115614	0.301241
ENSG00000197594	ENPP1	0.562921	-0.761966	1.34945	0.209955	0.435772
ENSG00000135338	LCA5	-0.358324	-1.8197	1.33463	0.371506	0.60753
ENSG00000165695	AK8	-0.603771	-1.55445	1.33097	0.349165	0.586223
ENSG00000112210	RAB23	2.79283	1.36265	1.32934	0.0267243	0.118469
ENSG00000204248	COL11A2	0.598184	-0.617212	1.32868	0.20067	0.424291
ENSG00000117016	RIMS3	2.86244	1.40177	1.32757	0.0242927	0.111643
ENSG00000248099	INSL3	0.979592	-0.393483	1.32541	0.171317	0.384408
ENSG00000169855	ROBO1	1.67163	0.326414	1.31299	0.102497	0.279859
ENSG00000100288	CHKB	1.53418	0.0972093	1.30791	0.139917	0.341357
ENSG00000168952	STXBP6	0.356195	-0.91222	1.3045	0.254767	0.48915
ENSG00000071282	LMCD1	1.20118	-0.199971	1.29981	0.172966	0.386271
ENSG00000103269	RHBDL1	0.721886	-0.761966	1.29428	0.241714	0.474096
ENSG00000078487	ZCWPW1	2.57058	1.21969	1.29074	0.0374402	0.147501
ENSG00000164199	ADGRV1	2.72486	1.60304	1.285	0.0247945	0.113136
ENSG00000152503	TRIM36	1.61464	0.446708	1.28355	0.0998783	0.275556
ENSG00000123095	BHLHE41	2.66022	1.33286	1.28087	0.0302319	0.128844
ENSG00000187775	DNAH17	-0.262642	-1.20851	1.27709	0.333183	0.570878
ENSG00000109944	JHY	1.72579	0.398998	1.27566	0.100327	0.276354
ENSG00000139679	LPAR6	1.29492	0.320939	1.27481	0.151787	0.359067
ENSG00000180611	MB21D2	1.30315	-0.0384417	1.27392	0.14519	0.349712
ENSG00000155324	GRAMD2B	2.66951	1.36524	1.27247	0.0331109	0.137072
ENSG00000100196	KDELR3	1.78477	0.646977	1.27056	0.0867245	0.253249
ENSG00000149564	ESAM	1.7493	0.525359	1.27011	0.116556	0.302658
ENSG00000198948	MFAP3L	1.58804	0.278494	1.26875	0.112925	0.296847
ENSG00000130222	GADD45G	2.79572	1.63218	1.26184	0.0226547	0.106852
ENSG00000128274	A4GALT	1.65068	0.326414	1.26159	0.121413	0.311669
ENSG00000070087	PFN2	1.03406	-0.047544	1.26146	0.20255	0.426543
ENSG00000117643	MAN1C1	2.26073	0.928593	1.26109	0.0581781	0.195895
ENSG00000169604	ANTXR1	2.24354	0.97222	1.25289	0.061778	0.20478
ENSG00000131203	IDO1	1.10696	-0.172224	1.25262	0.220836	0.450198
ENSG00000063438	AHRR	2.59253	1.49982	1.25003	0.0350004	0.141849
ENSG00000185630	PBX1	1.95247	0.59251	1.24973	0.0896115	0.258202
ENSG00000135631	RAB11FIP5	1.41734	0.133741	1.24971	0.13344	0.331287
ENSG00000136842	TMOD1	1.31833	0.248744	1.24758	0.145846	0.350527
ENSG00000074657	ZNF532	1.57786	0.323682	1.24611	0.115335	0.300898
ENSG00000133063	CHIT1	2.38836	1.07582	1.24196	0.0532522	0.184951
ENSG00000105193	RPS16	7.60955	6.15744	1.23744	0.0587629	0.197426
ENSG00000148935	GAS2	0.718061	-0.350405	1.23507	0.216198	0.444702
ENSG00000072840	EVC	0.0019262	-0.992453	1.23228	0.303206	0.541628
ENSG00000020577	SAMD4A	0.959019	-0.271274	1.23069	0.188612	0.408636
ENSG00000172771	EFCAB12	1.98854	0.672742	1.22815	0.0870648	0.253754
ENSG00000139344	AMDHD1	2.11325	0.744937	1.22683	0.0863129	0.252472
ENSG00000182752	PAPPA	3.18529	1.96593	1.22681	0.0205344	0.10082
ENSG00000183395	PMCH	1.27748	0.295773	1.22447	0.155457	0.363481
ENSG00000167535	CACNB3	2.89961	1.66319	1.22402	0.0217191	0.104358
ENSG00000182612	TSPAN10	-0.0630064	-1.06375	1.21888	0.312131	0.549644
ENSG00000175564	UCP3	1.20938	-0.290257	1.21393	0.213845	0.441583
ENSG00000024422	EHD2	3.02661	1.82454	1.20996	0.0228231	0.107368
ENSG00000196421	C20orf204	1.37479	0.133741	1.20945	0.147113	0.352695
ENSG00000144824	PHLDB2	1.12682	-0.0851472	1.19872	0.197867	0.421209
ENSG00000197557	TTC30A	2.22107	0.889691	1.19674	0.116855	0.303368
ENSG00000173262	SLC2A14	2.36731	1.29328	1.19288	0.0518139	0.181741
ENSG00000105971	CAV2	0.981191	-0.222964	1.189	0.197986	0.421227
ENSG00000050438	SLC4A8	3.21586	1.98779	1.1862	0.0203626	0.10022
ENSG00000196586	MYO6	0.319828	-0.65874	1.17798	0.277392	0.515156
ENSG00000130208	APOC1	2.12958	1.04627	1.17528	0.0729607	0.226105
ENSG00000135407	AVIL	1.7957	0.320939	1.16576	0.198781	0.4224
ENSG00000008128	CDK11A	2.8119	1.51677	1.16566	0.0401767	0.154116
ENSG00000149534	MS4A2	2.75854	1.78665	1.1646	0.0362814	0.14515
ENSG00000166527	CLEC4D	2.83619	1.7436	1.16337	0.0309566	0.130921
ENSG00000198892	SHISA4	1.57576	0.491457	1.16285	0.139767	0.341357
ENSG00000198734	F5	2.94226	1.59744	1.16171	0.0548972	0.188721
ENSG00000168306	ACOX2	0.645502	-0.607193	1.15825	0.270175	0.506636
ENSG00000166780	BMERB1	1.38247	0.217713	1.15817	0.162621	0.372135
ENSG00000177707	NECTIN3	1.65278	0.331848	1.15802	0.148383	0.354467
ENSG00000132970	WASF3	0.43756	-0.617212	1.15596	0.26946	0.505842
ENSG00000144061	NPHP1	0.085853	-1.48402	1.15547	0.402402	0.634124
ENSG00000102057	KCND1	2.08844	0.710544	1.15529	0.122375	0.313265
ENSG00000105854	PON2	2.66312	1.23068	1.14422	0.0846501	0.249408
ENSG00000119922	IFIT2	2.70585	1.69333	1.14302	0.0372155	0.146998
ENSG00000074706	IPCEF1	1.58274	0.386561	1.13973	0.152349	0.359888
ENSG00000204420	MPIG6B	0.0821585	-1.08274	1.13952	0.36014	0.596809
ENSG00000227507	LTB	2.50782	1.55947	1.13891	0.0558391	0.191093
ENSG00000175906	ARL4D	1.59147	0.476109	1.13719	0.135774	0.334735
ENSG00000114859	CLCN2	1.9142	0.785022	1.13672	0.102338	0.279674
ENSG00000160408	ST6GALNAC6	1.15874	-0.228829	1.13435	0.233138	0.464212
ENSG00000138356	AOX1	1.78372	0.66936	1.12696	0.117863	0.305203
ENSG00000168140	VASN	1.0726	0.0427421	1.12535	0.199043	0.422664
ENSG00000180914	OXTR	1.65571	0.442077	1.12088	0.171143	0.384319
ENSG00000075223	SEMA3C	3.07773	1.99213	1.11723	0.024579	0.112491
ENSG00000172986	GXYLT2	-0.277733	-1.59242	1.10862	0.441642	0.667299
ENSG00000125730	C3	2.81584	1.70754	1.1069	0.0452207	0.166183
ENSG00000214944	ARHGEF28	2.77116	1.51677	1.10682	0.0521151	0.182358
ENSG00000007384	RHBDF1	1.64157	0.629274	1.10605	0.140007	0.341357
ENSG00000198452	OR14L1P	1.27924	0.233395	1.09743	0.188083	0.407731
ENSG00000134321	RSAD2	2.38532	1.43243	1.09616	0.0743167	0.229024
ENSG00000244242	IFITM10	1.21402	0.188597	1.09112	0.191544	0.412801
ENSG00000068137	PLEKHH3	2.44778	1.32675	1.09077	0.0691653	0.218585
ENSG00000204366	ZBTB12	0.76555	-0.691534	1.09072	0.32728	0.564786
ENSG00000168994	PXDC1	0.779066	0.00966592	1.08934	0.258113	0.493233
ENSG00000151929	BAG3	3.17712	1.97152	1.08215	0.028906	0.125
ENSG00000174788	PCP2	1.55347	0.521208	1.07546	0.15639	0.364621
ENSG00000150760	DOCK1	3.22268	2.2362	1.07495	0.020546	0.100836
ENSG00000146373	RNF217	2.41109	1.34559	1.07274	0.0688778	0.21796
ENSG00000196735	HLA-DQA1	2.86538	1.92845	1.06834	0.0397961	0.153544
ENSG00000204947	ZNF425	2.20972	1.01546	1.06711	0.106633	0.286166
ENSG00000100351	GRAP2	2.98572	1.83168	1.06237	0.0405427	0.154559
ENSG00000161921	CXCL16	2.23357	1.11342	1.06181	0.100154	0.275941
ENSG00000197935	ZNF311	1.44809	0.339923	1.05407	0.199415	0.42273
ENSG00000095637	SORBS1	2.25928	1.25291	1.05264	0.0912539	0.261246
ENSG00000100583	SAMD15	2.61902	1.46184	1.05022	0.0706222	0.221632
ENSG00000154380	ENAH	2.80844	1.915	1.0486	0.0448522	0.165631
ENSG00000133216	EPHB2	2.14957	1.11616	1.04724	0.0979822	0.27251
ENSG00000161643	SIGLEC16	1.75095	0.66936	1.046	0.146836	0.352266
ENSG00000152315	KCNK13	0.378641	-0.617212	1.04592	0.316557	0.553518
ENSG00000072682	P4HA2	3.0602	2.19772	1.04401	0.0335274	0.138184
ENSG00000159884	CCDC107	2.99381	1.8149	1.04359	0.0452723	0.166191
ENSG00000198131	ZNF544	1.48478	0.502224	1.04303	0.172619	0.385751
ENSG00000184154	LRRC51	0.892926	-0.290257	1.04154	0.273704	0.510353
ENSG00000104427	ZC2HC1A	1.20393	0.165109	1.04018	0.24527	0.477791
ENSG00000174944	P2RY14	0.674593	-0.271274	1.03697	0.286698	0.525103
ENSG00000109089	CDR2L	1.99836	1.19803	1.03685	0.133923	0.331904
ENSG00000188868	ZNF563	2.12524	0.938	1.03675	0.125312	0.317781
ENSG00000163435	ELF3	0.789562	-0.119739	1.03378	0.265162	0.50056
ENSG00000198435	NRARP	1.4687	0.376454	1.03332	0.193009	0.414855
ENSG00000278023	RDM1	-0.162409	-1.48402	1.03077	0.462266	0.683989
ENSG00000171509	RXFP1	1.97066	1.22048	1.02953	0.131809	0.328292
ENSG00000142089	IFITM3	2.71405	1.61319	1.02834	0.0655938	0.212194
ENSG00000067141	NEO1	1.81557	0.729507	1.025	0.151265	0.358242
ENSG00000116962	NID1	2.5887	1.55996	1.02309	0.06307	0.207252
ENSG00000255833	TIFAB	1.94116	0.95759	1.02295	0.127622	0.321837
ENSG00000130203	APOE	2.77918	1.77356	1.02263	0.0602897	0.200944
ENSG00000187699	C2orf88	1.17357	0.323682	1.02137	0.23709	0.468775
ENSG00000135480	KRT7	1.60528	0.601878	1.01637	0.169084	0.38139
ENSG00000141655	TNFRSF11A	2.65783	1.72658	1.01277	0.0571176	0.193343
ENSG00000185697	MYBL1	1.57506	0.629274	1.01239	0.172676	0.385765
ENSG00000182704	TSKU	-0.154653	-1.20851	1.01154	0.46886	0.689248
ENSG00000116668	SWT1	3.31262	2.25752	1.01067	0.0345935	0.140809
ENSG00000113396	SLC27A6	1.07541	-0.0851472	1.01026	0.268779	0.505032
ENSG00000107864	CPEB3	3.18228	2.07642	1.00909	0.0350752	0.142009
ENSG00000164849	GPR146	2.25919	0.981078	1.0074	0.179066	0.394945
ENSG00000263874	LINC00672	2.15031	1.03818	1.00471	0.139983	0.341357
ENSG00000111859	NEDD9	2.88553	1.8187	1.00252	0.0536507	0.185697
ENSG00000162512	SDC3	2.07652	0.96775	1.00244	0.174569	0.38828
ENSG00000133065	SLC41A1	2.945	1.96565	1.00047	0.039472	0.152758
ENSG00000118200	CAMSAP2	3.68384	2.70406	0.999995	0.0120989	0.0695241
ENSG00000158715	SLC45A3	7.17531	6.18139	0.998826	7.78793e-06	0.000233484
ENSG00000141506	PIK3R5	8.42704	7.42545	0.998822	1.14482e-06	5.20906e-05
ENSG00000131724	IL13RA1	7.12472	6.12921	0.997609	1.19995e-05	0.00032109
ENSG00000144959	NCEH1	6.21545	5.1893	0.997034	5.75187e-05	0.00116984
ENSG00000180263	FGD6	1.91259	0.987651	0.996342	0.142314	0.345259
ENSG00000141526	SLC16A3	8.46686	7.46485	0.995178	1.50093e-06	6.24677e-05
ENSG00000176903	PNMA1	3.82062	2.90088	0.995009	0.00897104	0.0563801
ENSG00000232810	TNF	0.43756	-0.423701	0.994702	0.327032	0.564786
ENSG00000105855	ITGB8	4.25661	3.27573	0.994147	0.00325749	0.0272776
ENSG00000186469	GNG2	2.64287	1.77246	0.994029	0.0657823	0.212406
ENSG00000196937	FAM3C	4.15744	3.06515	0.992947	0.00730991	0.0489595
ENSG00000143891	GALM	2.25347	1.33623	0.992654	0.104955	0.283633
ENSG00000183023	SLC8A1	5.393	4.43652	0.992324	0.000267412	0.00384705
ENSG00000184922	FMNL1	7.74276	6.72813	0.991468	1.10877e-05	0.000303899
ENSG00000172236	TPSAB1	3.71741	2.61542	0.988479	0.0382233	0.149519
ENSG00000180616	SSTR2	3.83908	2.8324	0.987318	0.00881937	0.0558315
ENSG00000115170	ACVR1	5.02764	3.96825	0.986956	0.00130057	0.0135317
ENSG00000150510	FAM124A	5.59272	4.60992	0.986864	0.000148635	0.00242543
ENSG00000115594	IL1R1	5.45139	4.48822	0.985926	0.000252975	0.00370074
ENSG00000080845	DLGAP4	5.29564	4.29087	0.985796	0.000422259	0.00552485
ENSG00000184185	KCNJ12	0.822155	-0.0851472	0.985109	0.288087	0.526563
ENSG00000123892	RAB38	1.20705	0.0305156	0.984355	0.264342	0.49971
ENSG00000040531	CTNS	6.48565	5.5104	0.984246	2.43206e-05	0.000572288
ENSG00000179639	FCER1A	5.48463	4.55489	0.981248	0.000373817	0.00500428
ENSG00000117226	GBP3	3.758	2.58451	0.980654	0.0342382	0.140067
ENSG00000243927	MRPS6	4.43434	3.37165	0.980522	0.00453027	0.0348809
ENSG00000163155	LYSMD1	0.43756	-0.303197	0.97829	0.337837	0.574753
ENSG00000111674	ENO2	3.89993	3.02926	0.977924	0.0156371	0.0835677
ENSG00000197063	MAFG	7.71478	6.71558	0.977918	1.20742e-05	0.00032142
ENSG00000059804	SLC2A3	8.18859	7.21104	0.977439	2.04321e-06	7.82606e-05
ENSG00000173535	TNFRSF10C	0.6915	-0.303197	0.976811	0.308145	0.546125
ENSG00000124151	NCOA3	8.17806	7.19446	0.975116	3.57239e-06	0.000121843
ENSG00000100379	KCTD17	3.81461	2.71468	0.974398	0.020109	0.0994153
ENSG00000172081	MOB3A	7.59882	6.62261	0.973327	4.53787e-05	0.000946715
ENSG00000099985	OSM	7.0679	6.11077	0.972145	1.32753e-05	0.000346643
ENSG00000114270	COL7A1	2.14788	0.95986	0.970771	0.160676	0.369494
ENSG00000118496	FBXO30	5.1851	4.18067	0.969699	0.00060741	0.00744216
ENSG00000140575	IQGAP1	9.79202	8.82321	0.968948	6.78547e-07	3.62948e-05
ENSG00000065970	FOXJ2	5.54445	4.55114	0.968116	0.000240383	0.00353357
ENSG00000100439	ABHD4	4.98899	4.03261	0.9681	0.00120005	0.0126484
ENSG00000137491	SLCO2B1	3.84594	2.83484	0.967435	0.010744	0.0640212
ENSG00000242616	GNG10	2.31091	1.14829	0.967348	0.155335	0.363336
ENSG00000166507	NDST2	1.3309	0.376454	0.967027	0.221526	0.45085
ENSG00000184887	BTBD6	5.04659	4.08298	0.96621	0.000628356	0.00767555
ENSG00000258839	MC1R	1.34293	0.0704896	0.965826	0.28478	0.523289
ENSG00000123360	PDE1B	5.06286	4.07267	0.965109	0.000821468	0.00944532
ENSG00000077150	NFKB2	5.04891	4.11507	0.964601	0.000688274	0.00823352
ENSG00000137216	TMEM63B	4.85445	3.843	0.964114	0.0015543	0.0154684
ENSG00000161640	SIGLEC11	1.13547	-0.047544	0.963508	0.287991	0.526563
ENSG00000018280	SLC11A1	6.8594	5.88385	0.962205	1.85871e-05	0.000461523
ENSG00000140682	TGFB1I1	0.59273	-0.840025	0.962058	0.446024	0.671108
ENSG00000110925	CSRNP2	5.13639	4.17278	0.961602	0.000954749	0.0106354
ENSG00000148154	UGCG	3.71992	2.70325	0.960987	0.018719	0.0946443
ENSG00000132334	PTPRE	7.27164	6.31107	0.96	7.83831e-06	0.000234416
ENSG00000090097	PCBP4	1.3686	0.493623	0.959312	0.21578	0.444151
ENSG00000129450	SIGLEC9	3.35773	2.43191	0.958419	0.0258685	0.115902
ENSG00000165240	ATP7A	5.35776	4.37712	0.951666	0.00100471	0.0110902
ENSG00000213366	GSTM2	2.30456	1.4819	0.951634	0.120668	0.310403
ENSG00000261371	PECAM1	8.64212	7.67386	0.950008	2.81133e-05	0.000636479
ENSG00000152253	SPC25	3.21189	2.25111	0.949556	0.0349451	0.141765
ENSG00000107957	SH3PXD2A	6.04283	5.10388	0.949149	0.000188421	0.00293273
ENSG00000115904	SOS1	7.38452	6.43248	0.948732	7.93021e-06	0.000235424
ENSG00000072694	FCGR2B	5.44937	4.51762	0.948519	0.00029955	0.00418543
ENSG00000115756	HPCAL1	6.07864	5.13332	0.948412	0.000112305	0.00195359
ENSG00000023330	ALAS1	9.17576	8.23172	0.948149	2.10283e-06	8.02913e-05
ENSG00000128578	STRIP2	3.32711	2.31724	0.947361	0.0306522	0.129951
ENSG00000140948	ZCCHC14	4.05612	3.03885	0.946017	0.00903698	0.0566479
ENSG00000136854	STXBP1	2.59185	1.63574	0.945917	0.0897182	0.258448
ENSG00000189013	KIR2DL4	1.46435	0.502224	0.945784	0.218758	0.447617
ENSG00000230778	ANKRD63	-0.219174	-1.14289	0.944707	0.462672	0.683989
ENSG00000104883	PEX11G	2.07067	0.810559	0.943671	0.217706	0.446626
ENSG00000141505	ASGR1	0.899516	-0.316372	0.943234	0.3409	0.577697
ENSG00000116741	RGS2	4.50137	3.60694	0.94216	0.00299788	0.025598
ENSG00000111846	GCNT2	2.61406	1.49551	0.940772	0.106524	0.286154
ENSG00000140678	ITGAX	6.82682	5.8935	0.940309	2.84077e-05	0.000638752
ENSG00000204217	BMPR2	5.44146	4.45179	0.940078	0.000568419	0.00707758
ENSG00000153933	DGKE	4.47189	3.39341	0.939411	0.0100884	0.0614422
ENSG00000109103	UNC119	5.0159	4.09812	0.938694	0.00103711	0.0113446
ENSG00000107968	MAP3K8	6.0723	5.09997	0.937193	0.000329763	0.00452939
ENSG00000040199	PHLPP2	3.83394	2.82235	0.936483	0.0153042	0.0822592
ENSG00000204396	VWA7	2.25301	1.19148	0.936415	0.134674	0.333036
ENSG00000133026	MYH10	3.24341	2.33883	0.936062	0.0312042	0.131739
ENSG00000170113	NIPA1	5.08616	4.1011	0.934316	0.0014431	0.014627
ENSG00000081181	ARG2	1.93579	1.14479	0.934022	0.160401	0.369494
ENSG00000134061	CD180	6.11397	5.20605	0.932352	0.000120845	0.00206081
ENSG00000114784	EIF1B	5.11312	4.13373	0.93128	0.00184987	0.0176028
ENSG00000187688	TRPV2	6.1015	5.17029	0.930898	8.78628e-05	0.00161641
ENSG00000204428	LY6G5C	1.23829	0.188597	0.930452	0.279278	0.517529
ENSG00000172315	TP53RK	6.50978	5.59628	0.930043	5.35884e-05	0.00110097
ENSG00000163513	TGFBR2	7.8244	6.89842	0.929868	8.14708e-06	0.000240102
ENSG00000102572	STK24	7.23781	6.30295	0.9292	1.82232e-05	0.000455281
ENSG00000196890	H2BC26	2.0229	1.12433	0.928993	0.145248	0.349722
ENSG00000122986	HVCN1	5.30571	4.37369	0.928932	0.000485831	0.00622423
ENSG00000167291	TBC1D16	6.59636	5.65423	0.928156	5.93976e-05	0.00119922
ENSG00000186834	HEXIM1	5.01572	4.07077	0.928023	0.00104557	0.0114207
ENSG00000185453	ZSWIM9	1.61618	0.607441	0.927667	0.242091	0.474521
ENSG00000148400	NOTCH1	8.67138	7.73315	0.927559	7.186e-06	0.000218131
ENSG00000166503	HDGFL3	3.351	2.3385	0.927195	0.0350408	0.141964
ENSG00000157985	AGAP1	1.19764	0.224027	0.926602	0.262153	0.49782
ENSG00000174007	CEP19	3.65842	2.68264	0.923849	0.0257239	0.11551
ENSG00000146426	TIAM2	2.19334	1.1189	0.922953	0.151287	0.358242
ENSG00000125657	TNFSF9	3.25167	2.2672	0.922819	0.0402615	0.154116
ENSG00000163536	SERPINI1	2.08129	1.30951	0.92278	0.149775	0.356969
ENSG00000121060	TRIM25	8.14534	7.20871	0.922288	1.16831e-05	0.000315939
ENSG00000166398	GARRE1	3.91286	3.06012	0.921857	0.0110267	0.0651163
ENSG00000145632	PLK2	4.26108	3.38623	0.921463	0.00552854	0.0401001
ENSG00000115525	ST3GAL5	3.2341	2.28907	0.920916	0.0425977	0.159982
ENSG00000103257	SLC7A5	7.50535	6.55585	0.920724	6.2376e-05	0.00124772
ENSG00000173275	ZNF449	3.28775	2.31291	0.920347	0.0370612	0.146615
ENSG00000135605	TEC	5.99396	5.06974	0.919718	0.000125427	0.00212403
ENSG00000090020	SLC9A1	4.84113	3.86579	0.916537	0.0031979	0.0268526
ENSG00000135905	DOCK10	7.47017	6.54978	0.915571	1.28211e-05	0.000338421
ENSG00000257704	INAFM1	1.95247	0.817496	0.915212	0.20871	0.434354
ENSG00000151694	ADAM17	7.15089	6.23422	0.914571	1.79094e-05	0.000449289
ENSG00000116954	RRAGC	3.3432	2.40108	0.912916	0.0357723	0.143734
ENSG00000145945	FAM50B	0.916025	0.122974	0.912601	0.295536	0.534227
ENSG00000160179	ABCG1	4.02062	3.00472	0.912206	0.0150326	0.081195
ENSG00000107140	TESK1	3.99918	3.08793	0.91212	0.0106204	0.063586
ENSG00000105281	SLC1A5	7.7849	6.86586	0.911915	9.37106e-06	0.000267097
ENSG00000143643	TTC13	5.03712	4.04902	0.91157	0.0023133	0.0210556
ENSG00000179403	VWA1	1.29423	0.45131	0.909864	0.255387	0.489565
ENSG00000123191	ATP7B	3.06507	2.02004	0.908559	0.0637572	0.208495
ENSG00000172175	MALT1	6.35175	5.46389	0.908299	0.00012275	0.00208406
ENSG00000096433	ITPR3	3.54583	2.60147	0.907245	0.0235289	0.109166
ENSG00000135622	SEMA4F	2.51763	1.66319	0.906582	0.0967482	0.270648
ENSG00000137101	CD72	1.86054	0.870707	0.905756	0.187161	0.40624
ENSG00000176973	FAM89B	3.08561	2.15513	0.903315	0.0562753	0.191937
ENSG00000197860	SGTB	5.18281	4.28809	0.902167	0.000919413	0.0103462
ENSG00000120875	DUSP4	3.06708	2.22902	0.902037	0.0478298	0.172493
ENSG00000130653	PNPLA7	2.54891	1.61548	0.901803	0.0965705	0.270237
ENSG00000032444	PNPLA6	8.32308	7.42525	0.901258	6.09922e-06	0.000191361
ENSG00000124780	KCNK17	0.366257	-0.150769	0.900376	0.399622	0.6324
ENSG00000145012	LPP	6.24783	5.34602	0.900172	9.59707e-05	0.00173147
ENSG00000125534	PPDPF	5.26178	4.29237	0.896997	0.00217056	0.019925
ENSG00000165752	STK32C	4.60093	3.72192	0.895896	0.00297631	0.0254674
ENSG00000124216	SNAI1	2.29047	1.29042	0.892992	0.144152	0.34818
ENSG00000088899	LZTS3	2.39439	1.40177	0.892604	0.129649	0.324845
ENSG00000168487	BMP1	6.76399	5.87774	0.89091	6.56716e-05	0.00129065
ENSG00000164970	FAM219A	3.56088	2.55321	0.889341	0.0341584	0.139788
ENSG00000184182	UBE2F	4.85339	4.0034	0.887907	0.00208781	0.0193513
ENSG00000106683	LIMK1	6.44184	5.55016	0.887044	0.000192615	0.00297927
ENSG00000168421	RHOH	6.01938	5.10754	0.882908	0.00034161	0.00463044
ENSG00000167173	C15orf39	6.99088	6.0827	0.88258	0.000197695	0.00303974
ENSG00000181031	RPH3AL	0.31179	-0.53169	0.882192	0.405754	0.637179
ENSG00000196357	ZNF565	2.39612	1.37931	0.881707	0.144857	0.349237
ENSG00000169896	ITGAM	7.39426	6.51509	0.881535	2.34577e-05	0.000558477
ENSG00000123384	LRP1	5.13089	4.21407	0.881205	0.00143895	0.0146085
ENSG00000136295	TTYH3	6.98663	6.08806	0.880453	9.40507e-05	0.00171209
ENSG00000135048	CEMIP2	6.1602	5.23893	0.879785	0.000445838	0.0057897
ENSG00000070961	ATP2B1	7.2984	6.40887	0.878696	7.89318e-05	0.00147778
ENSG00000134571	MYBPC3	1.26752	0.260792	0.878687	0.304505	0.542683
ENSG00000172936	MYD88	5.33588	4.33087	0.878024	0.014482	0.0789066
ENSG00000197324	LRP10	7.99646	7.11213	0.87775	2.0324e-05	0.000497528
ENSG00000005379	TSPOAP1	6.15092	5.26779	0.877722	0.000152267	0.0024684
ENSG00000237172	B3GNT9	1.83718	1.12252	0.875673	0.191853	0.413249
ENSG00000119943	PYROXD2	2.9962	2.04539	0.875239	0.0657694	0.212406
ENSG00000189320	FAM180A	1.01246	0.195169	0.873286	0.301769	0.540743
ENSG00000169442	CD52	7.02327	6.17083	0.87252	6.60313e-05	0.00129498
ENSG00000086062	B4GALT1	6.56207	5.65015	0.872208	0.000272335	0.003904
ENSG00000151611	MMAA	3.21654	2.19609	0.871051	0.0636714	0.20827
ENSG00000063587	ZNF275	5.05012	4.12431	0.870019	0.00273385	0.0238808
ENSG00000149418	ST14	3.0485	2.21424	0.869027	0.0550331	0.188946
ENSG00000116691	MIIP	6.73207	5.85557	0.867752	7.35898e-05	0.00141605
ENSG00000198964	SGMS1	4.87777	4.02851	0.867611	0.00212058	0.0195952
ENSG00000213859	KCTD11	2.88705	2.05762	0.866527	0.0907516	0.260067
ENSG00000100097	LGALS1	9.41262	8.54892	0.864624	4.80461e-06	0.000155417
ENSG00000130396	AFDN	3.5517	2.64681	0.864555	0.0286104	0.124186
ENSG00000155158	TTC39B	2.94142	2.20864	0.863273	0.0711175	0.222382
ENSG00000087074	PPP1R15A	7.63937	6.772	0.863149	2.13044e-05	0.000513251
ENSG00000167815	PRDX2	3.85307	3.00038	0.862782	0.0288294	0.124749
ENSG00000082126	MPP4	0.457645	-0.290257	0.862728	0.379703	0.614692
ENSG00000110031	LPXN	7.1995	6.34261	0.862508	3.50252e-05	0.000759422
ENSG00000038427	VCAN	10.3309	9.46707	0.862425	8.94555e-06	0.000258612
ENSG00000156273	BACH1	7.92086	7.06273	0.862305	1.39619e-05	0.000362233
ENSG00000178026	LRRC75B	1.87902	0.97222	0.862294	0.206188	0.431272
ENSG00000133101	CCNA1	7.51317	6.65757	0.8609	3.16349e-05	0.000694594
ENSG00000186350	RXRA	7.35447	6.49105	0.860388	3.23166e-05	0.000705733
ENSG00000150764	DIXDC1	2.34023	1.31369	0.858609	0.176008	0.390646
ENSG00000165949	IFI27	-0.244939	-1.30647	0.856605	0.541403	0.741955
ENSG00000103066	PLA2G15	5.40628	4.52922	0.855449	0.00118533	0.012515
ENSG00000160223	ICOSLG	2.67701	1.7647	0.855089	0.105731	0.284839
ENSG00000132471	WBP2	6.19331	5.27873	0.854397	0.00103566	0.011339
ENSG00000181817	LSM10	4.09086	3.09047	0.85403	0.0260886	0.11663
ENSG00000164741	DLC1	5.03114	4.08609	0.853978	0.00459519	0.0351002
ENSG00000144893	MED12L	4.00938	3.16902	0.853903	0.0132732	0.074385
ENSG00000164715	LMTK2	5.14358	4.26698	0.85331	0.00174523	0.0167514
ENSG00000039319	ZFYVE16	5.91799	5.02661	0.852261	0.00156028	0.0154779
ENSG00000221968	FADS3	5.52371	4.69992	0.851489	0.000772445	0.00900099
ENSG00000134853	PDGFRA	2.03313	1.25892	0.851093	0.169682	0.381958
ENSG00000106077	ABHD11	3.21774	2.41568	0.851051	0.0463018	0.16898
ENSG00000136717	BIN1	4.13413	3.33288	0.850986	0.0108949	0.0646214
ENSG00000129749	CHRNA10	0.870926	-0.0803382	0.850701	0.36462	0.600906
ENSG00000138395	CDK15	1.83962	0.900846	0.850353	0.223209	0.452588
ENSG00000170522	ELOVL6	3.29573	2.4869	0.850246	0.0418567	0.157696
ENSG00000145723	GIN1	3.18902	2.36998	0.850191	0.0477439	0.172378
ENSG00000042286	AIFM2	3.71053	2.96272	0.848592	0.0291656	0.125711
ENSG00000006062	MAP3K14	3.9296	3.01069	0.847813	0.020164	0.0995248
ENSG00000169255	B3GALNT1	1.39877	0.777765	0.847657	0.294524	0.533111
ENSG00000181220	ZNF746	6.77546	5.92251	0.847224	0.000138574	0.00229859
ENSG00000135414	GDF11	6.75052	5.9039	0.84697	8.19516e-05	0.00152149
ENSG00000088727	KIF9	2.39731	1.39374	0.846172	0.160009	0.369342
ENSG00000069956	MAPK6	7.04002	6.2102	0.845847	0.000100162	0.00177543
ENSG00000143127	ITGA10	1.27748	0.0665905	0.844601	0.370672	0.606655
ENSG00000148841	ITPRIP	5.87998	4.98844	0.844058	0.000902	0.0101785
ENSG00000100345	MYH9	10.7267	9.88154	0.843923	4.81277e-06	0.000155417
ENSG00000153904	DDAH1	3.08043	2.16115	0.843909	0.0662233	0.213059
ENSG00000051382	PIK3CB	7.43423	6.60971	0.843738	7.47634e-05	0.00142998
ENSG00000128294	TPST2	6.73207	5.89912	0.843335	0.00012609	0.00212701
ENSG00000169116	PARM1	0.663097	0.0782254	0.842892	0.367623	0.604261
ENSG00000120645	IQSEC3	1.54572	0.603737	0.842605	0.259912	0.495211
ENSG00000103671	TRIP4	4.28805	3.4524	0.841454	0.00937109	0.0583291
ENSG00000182240	BACE2	5.52945	4.74211	0.841037	0.00186912	0.0177165
ENSG00000102780	DGKH	4.47466	3.65595	0.840977	0.00584465	0.0418924
ENSG00000119686	FLVCR2	4.94533	4.10554	0.840696	0.00407817	0.0323031
ENSG00000179361	ARID3B	5.44201	4.61764	0.839755	0.00117336	0.0124205
ENSG00000102984	ZNF821	1.871	0.964379	0.839034	0.211956	0.438278
ENSG00000110799	VWF	1.18169	0.449013	0.838554	0.299088	0.538083
ENSG00000127947	PTPN12	6.38557	5.56122	0.837993	0.000204662	0.00311775
ENSG00000124380	SNRNP27	4.43639	3.61091	0.837603	0.00772399	0.0507768
ENSG00000059145	UNKL	5.48842	4.60174	0.835787	0.0015002	0.0150666
ENSG00000107263	RAPGEF1	7.92656	7.10183	0.83521	0.00018089	0.00284213
ENSG00000178814	OPLAH	2.76098	1.86313	0.834903	0.114449	0.299387
ENSG00000166741	NNMT	3.80537	3.03087	0.834829	0.0208534	0.101851
ENSG00000099940	SNAP29	5.86274	4.97954	0.834821	0.000949215	0.0106225
ENSG00000110171	TRIM3	3.44927	2.54633	0.834054	0.0518257	0.181741
ENSG00000125538	IL1B	5.28471	4.44708	0.834048	0.00155582	0.0154684
ENSG00000132465	JCHAIN	0.517792	-0.513987	0.831982	0.43735	0.664385
ENSG00000204580	DDR1	1.00322	0.188597	0.829486	0.332336	0.569914
ENSG00000171729	TMEM51	3.57372	2.63558	0.829461	0.0414883	0.156981
ENSG00000112077	RHAG	2.4596	1.61319	0.82859	0.127634	0.321837
ENSG00000157107	FCHO2	3.53563	2.67005	0.827493	0.03768	0.148078
ENSG00000159450	TCHH	0.635252	-0.150769	0.827485	0.385009	0.620326
ENSG00000112406	HECA	6.14466	5.28085	0.826655	0.000596341	0.00735851
ENSG00000168802	CHTF8	2.09937	1.21493	0.825125	0.188747	0.408695
ENSG00000106012	IQCE	5.10258	4.23443	0.824817	0.00263258	0.0232302
ENSG00000133703	KRAS	5.67166	4.79229	0.823454	0.00215741	0.0198299
ENSG00000144668	ITGA9	5.64837	4.85407	0.823179	0.000828046	0.00948503
ENSG00000109466	KLHL2	6.31613	5.46071	0.822589	0.00070794	0.00839434
ENSG00000186815	TPCN1	6.88896	6.04215	0.821168	0.000175725	0.00277318
ENSG00000065526	SPEN	7.68948	6.85567	0.820195	5.97009e-05	0.00120214
ENSG00000110880	CORO1C	7.33217	6.52174	0.819163	8.64175e-05	0.00159465
ENSG00000164181	ELOVL7	0.979592	0.0305156	0.818356	0.355118	0.592105
ENSG00000134202	GSTM3	3.55911	2.72584	0.818227	0.0332433	0.137433
ENSG00000006459	KDM7A	4.92759	4.05269	0.817384	0.00439743	0.0341391
ENSG00000129932	DOHH	3.85991	2.91172	0.816304	0.0370363	0.146615
ENSG00000148773	MKI67	8.72846	7.91073	0.815797	2.93724e-05	0.000651993
ENSG00000132510	KDM6B	4.69936	3.81077	0.815627	0.00766084	0.0504162
ENSG00000107771	CCSER2	5.52022	4.69064	0.81504	0.00201833	0.0188359
ENSG00000196739	COL27A1	0.923563	0.233395	0.814846	0.348373	0.585217
ENSG00000188827	SLX4	5.71463	4.84091	0.814594	0.00173084	0.0166528
ENSG00000157654	PALM2AKAP2	6.38102	5.55502	0.813888	0.000243932	0.00357708
ENSG00000110324	IL10RA	6.48441	5.66381	0.81357	0.000195598	0.00301772
ENSG00000139182	CLSTN3	6.19697	5.35862	0.812947	0.000480703	0.00618294
ENSG00000139567	ACVRL1	3.28498	2.57346	0.812785	0.0591044	0.198026
ENSG00000120594	PLXDC2	7.08123	6.26137	0.812422	0.000110954	0.00193563
ENSG00000083799	CYLD	7.8894	7.07624	0.810454	3.95569e-05	0.000841156
ENSG00000134954	ETS1	4.7803	3.90824	0.809855	0.00710803	0.0480018
ENSG00000150455	TIRAP	3.68352	2.72985	0.809319	0.0473085	0.171213
ENSG00000136720	HS6ST1	7.29314	6.49255	0.809007	6.813e-05	0.00132206
ENSG00000005844	ITGAL	7.47679	6.66844	0.808917	5.64399e-05	0.00115175
ENSG00000153815	CMIP	6.03215	5.1848	0.80885	0.00151316	0.0151716
ENSG00000108671	PSMD11	6.94922	6.10754	0.808347	0.000304018	0.00423325
ENSG00000106178	CCL24	3.30514	2.50162	0.808092	0.0559051	0.191211
ENSG00000069966	GNB5	4.84403	4.02537	0.807846	0.00598766	0.0425906
ENSG00000133424	LARGE1	0.464217	-0.271274	0.805075	0.412019	0.641953
ENSG00000162407	PLPP3	3.47663	2.764	0.804876	0.0427794	0.160317
ENSG00000162636	FAM102B	6.03849	5.23411	0.804469	0.000482629	0.00620115
ENSG00000129250	KIF1C	5.94378	5.147	0.80427	0.000567955	0.00707758
ENSG00000135926	TMBIM1	8.07238	7.27131	0.804091	2.75608e-05	0.000629651
ENSG00000184481	FOXO4	4.98344	4.10693	0.802274	0.00627261	0.0439684
ENSG00000136826	KLF4	4.73744	3.95214	0.801958	0.00469761	0.0355601
ENSG00000110888	CAPRIN2	4.6461	3.77304	0.801832	0.00967361	0.0596834
ENSG00000163235	TGFA	4.73555	3.84833	0.801613	0.00923913	0.0577065
ENSG00000172216	CEBPB	7.317	6.51374	0.801201	0.000107326	0.00188863
ENSG00000167100	SAMD14	1.05311	0.411225	0.800399	0.335129	0.572714
ENSG00000127507	ADGRE2	7.11736	6.27468	0.799759	0.00068335	0.00819076
ENSG00000087253	LPCAT2	8.55033	7.75776	0.795611	2.30814e-05	0.000551681
ENSG00000179934	CCR8	1.70285	0.770434	0.794852	0.30156	0.540688
ENSG00000103489	XYLT1	7.72378	6.9281	0.794773	0.000122391	0.00208134
ENSG00000067221	STOML1	2.6496	1.95574	0.794251	0.117719	0.304895
ENSG00000107819	SFXN3	6.95937	6.17924	0.79396	0.000223936	0.00334856
ENSG00000106799	TGFBR1	6.82019	6.02519	0.791834	0.0001995	0.0030585
ENSG00000108840	HDAC5	6.06956	5.27049	0.790809	0.000511702	0.00647871
ENSG00000108175	ZMIZ1	8.14803	7.34493	0.79066	0.000209633	0.00317376
ENSG00000274070	CASTOR2	4.71813	3.80811	0.788904	0.0211549	0.10254
ENSG00000186818	LILRB4	3.11168	2.1165	0.786899	0.113611	0.29794
ENSG00000127948	POR	6.63138	5.83986	0.786647	0.000213449	0.0032235
ENSG00000119242	CCDC92	4.12171	3.21401	0.78579	0.0318395	0.13366
ENSG00000121281	ADCY7	8.38004	7.59543	0.784818	2.8389e-05	0.000638752
ENSG00000103005	USB1	4.942	4.10516	0.784415	0.00572519	0.0412798
ENSG00000131355	ADGRE3	5.04747	4.30448	0.782831	0.00372103	0.0302212
ENSG00000163249	CCNYL1	4.53265	3.77932	0.781724	0.0083386	0.0536836
ENSG00000102908	NFAT5	6.4546	5.66096	0.781404	0.000524538	0.0066088
ENSG00000096092	TMEM14A	3.03916	2.17998	0.780349	0.0967621	0.270648
ENSG00000109814	UGDH	5.35826	4.5661	0.779944	0.00255514	0.0226788
ENSG00000147650	LRP12	4.89511	4.14794	0.779424	0.00471792	0.0356916
ENSG00000197102	DYNC1H1	9.32714	8.5447	0.779025	2.86196e-05	0.000640373
ENSG00000205336	ADGRG1	3.14705	2.32735	0.778421	0.075479	0.23128
ENSG00000184792	OSBP2	0.457645	-0.669507	0.777212	0.502513	0.713544
ENSG00000170385	SLC30A1	5.65675	4.83278	0.777018	0.00370246	0.0301107
ENSG00000126246	IGFLR1	3.06708	2.31291	0.776625	0.0768261	0.234201
ENSG00000137166	FOXP4	3.90135	3.05523	0.775364	0.0393873	0.152549
ENSG00000156804	FBXO32	3.22554	2.37351	0.775313	0.0716388	0.223409
ENSG00000177189	RPS6KA3	7.54253	6.76509	0.774197	0.000232142	0.00345849
ENSG00000189057	FAM111B	1.62256	0.940332	0.773742	0.292435	0.531098
ENSG00000169826	CSGALNACT2	6.34328	5.52211	0.773303	0.00251062	0.0223842
ENSG00000197081	IGF2R	6.7106	5.92521	0.772778	0.00027191	0.00390252
ENSG00000163110	PDLIM5	6.59183	5.83785	0.772656	0.000378497	0.00505023
ENSG00000139718	SETD1B	6.14085	5.33918	0.771208	0.00140193	0.0143405
ENSG00000056558	TRAF1	3.26943	2.59715	0.771147	0.0682341	0.216488
ENSG00000157077	ZFYVE9	3.25544	2.58128	0.771104	0.0642956	0.209505
ENSG00000213928	IRF9	3.3909	2.63757	0.769915	0.0520018	0.182119
ENSG00000126458	RRAS	2.75881	1.89513	0.769717	0.125814	0.318722
ENSG00000138600	SPPL2A	6.55959	5.7818	0.768861	0.000437923	0.00570521
ENSG00000135540	NHSL1	3.48122	2.84164	0.768478	0.0546747	0.188222
ENSG00000084731	KIF3C	3.40504	2.49572	0.768383	0.0963374	0.269947
ENSG00000164485	IL22RA2	0.0019262	-0.840025	0.768303	0.519985	0.726542
ENSG00000177663	IL17RA	9.41235	8.64316	0.768261	3.15075e-05	0.00069305
ENSG00000204316	MRPL38	2.96743	2.26051	0.768159	0.103638	0.281874
ENSG00000187764	SEMA4D	7.71442	6.9428	0.767345	8.52649e-05	0.00157578
ENSG00000104976	SNAPC2	4.00495	3.12034	0.766466	0.0353379	0.142648
[truncated: 10,144 more rows]

## Sheet: ITD-14 RNAseq Analysis
ITD-14 - 10uM CBFBi vs. Untreated - RNA-Seq analysis
ensID	geneID	Untreated_normCounts	CBFBi_normCounts	P.Value	Adj.P.Value	logFC
ENSG00000151632	AKR1C2	1.20021	112.198	9.19505e-13	1.00258e-10	6.53582
ENSG00000115363	EVA1A	0.166885	7.76229	9.48922e-06	6.73645e-05	5.33826
ENSG00000178033	CALHM5	0.132467	5.39332	2.04321e-05	0.000128274	5.33077
ENSG00000132429	POPDC3	0.0556282	2.40585	3.66088e-05	0.000209613	5.22268
ENSG00000170577	SIX2	0.0940476	3.63543	3.0069e-05	0.000177835	5.15154
ENSG00000100292	HMOX1	29.6274	965.808	2.59246e-21	3.3072e-17	5.01105
ENSG00000164093	PITX2	0.132467	3.77537	3.47625e-05	0.000200845	4.90689
ENSG00000152137	HSPB8	0.209306	5.99593	6.31905e-05	0.000333659	4.75307
ENSG00000169760	NLGN1	0.0940476	3.28903	0.000127436	0.00060122	4.75061
ENSG00000145908	ZNF300	0.0556282	1.67954	0.000167867	0.000755104	4.73479
ENSG00000121068	TBX2	0.470238	12.3993	8.80809e-07	8.79224e-06	4.58464
ENSG00000131435	PDLIM4	0.504656	13.5142	7.36638e-07	7.56625e-06	4.57113
ENSG00000157168	NRG1	0.312558	6.86252	2.45662e-05	0.000149698	4.5563
ENSG00000253873	PCDHGA11	0.0940476	2.54614	0.000221787	0.000964658	4.5099
ENSG00000138650	PCDH10	0.278141	7.17644	2.76824e-05	0.000165901	4.46176
ENSG00000139304	PTPRQ	0.132467	3.19816	0.000281553	0.00117417	4.43385
ENSG00000058085	LAMC2	0.397401	9.50291	7.44444e-06	5.50535e-05	4.3794
ENSG00000131737	KRT34	0.565487	7.57259	6.28019e-05	0.000332429	4.34421
ENSG00000178860	MSC	0.209306	3.89078	6.10233e-05	0.000325385	4.33395
ENSG00000111961	SASH1	0.324564	8.1339	0.00024886	0.00105965	4.30611
ENSG00000149557	FEZ1	0.247725	4.59255	0.000102659	0.000502735	4.25673
ENSG00000212724	KRTAP2-3	0.132467	3.14874	0.000571364	0.00214253	4.2449
ENSG00000074964	ARHGEF10L	0.439823	8.9834	9.31121e-05	0.000463092	4.22935
ENSG00000092607	TBX15	0.128465	1.87753	0.000534421	0.00202543	4.22097
ENSG00000185070	FLRT2	0.757584	14.5299	5.90107e-07	6.28905e-06	4.19874
ENSG00000151012	SLC7A11	21.1959	368.224	6.47375e-19	1.65171e-15	4.15268
ENSG00000113805	CNTN3	0.201302	2.49655	0.000528177	0.00200356	4.1483
ENSG00000163735	CXCL5	0.35498	5.83768	1.11718e-05	7.67464e-05	4.13026
ENSG00000135454	B4GALNT1	0.500654	8.70248	4.67552e-06	3.657e-05	4.12118
ENSG00000149380	P4HA3	0.0940476	1.60508	0.000601444	0.00223366	4.0788
ENSG00000105825	TFPI2	4.12569	75.1348	4.65368e-12	3.51284e-10	4.07475
ENSG00000135929	CYP27A1	0.551079	9.34415	1.26236e-06	1.18848e-05	4.07417
ENSG00000145362	ANK2	0.205304	3.72613	0.000189118	0.000839451	4.06563
ENSG00000149256	TENM4	0.389397	7.5313	2.62748e-05	0.000158631	4.06536
ENSG00000066629	EML1	0.389397	7.30014	2.6838e-05	0.000161573	4.04496
ENSG00000172935	MRGPRF	0.132467	2.1994	0.000707375	0.00255927	4.02115
ENSG00000121900	TMEM54	0.132467	2.04235	0.00040341	0.00158787	4.01229
ENSG00000127920	GNG11	0.500654	9.23149	1.03158e-05	7.17848e-05	4.00716
ENSG00000173432	SAA1	0.170886	2.58709	0.000320497	0.00130709	3.98845
ENSG00000181019	NQO1	28.1923	445.833	1.33854e-19	5.69192e-16	3.96795
ENSG00000078018	MAP2	0.427817	6.66384	1.3978e-05	9.32136e-05	3.96083
ENSG00000122386	ZNF205	0.0940476	1.50609	0.000877226	0.00308881	3.96
ENSG00000152894	PTPRK	0.980097	14.9091	3.99251e-07	4.53956e-06	3.91076
ENSG00000138193	PLCE1	0.458232	5.97122	0.000103372	0.000505256	3.90012
ENSG00000173156	RHOD	0.201302	2.45543	0.00108192	0.00368939	3.88407
ENSG00000204442	NALF1	0.132467	2.22427	0.00131277	0.00435326	3.88195
ENSG00000169855	ROBO1	0.324564	5.11275	0.000351449	0.0014121	3.8753
ENSG00000168685	IL7R	1.09936	16.6414	1.23285e-07	1.70206e-06	3.85505
ENSG00000105538	RASIP1	0.170886	2.40568	0.000769004	0.00274641	3.8076
ENSG00000196159	FAT4	0.826419	12.2941	8.82104e-06	6.34687e-05	3.78702
ENSG00000198848	CES1	0.393399	5.11138	1.96887e-05	0.000124711	3.78209
ENSG00000140945	CDH13	1.35629	20.6537	9.30102e-08	1.32425e-06	3.76754
ENSG00000170624	SGCD	0.0940476	2.22445	0.0033404	0.00958684	3.75974
ENSG00000170801	HTRA3	34.7532	467.816	9.62679e-19	2.04682e-15	3.75426
ENSG00000218336	TENM3	1.09135	16.0818	5.86424e-07	6.26026e-06	3.74431
ENSG00000143344	RGL1	0.735172	9.66618	8.16126e-07	8.24985e-06	3.72814
ENSG00000174807	CD248	0.47424	9.11625	0.000228877	0.000990429	3.70528
ENSG00000133818	RRAS2	0.872842	12.2682	1.53544e-06	1.40918e-05	3.70152
ENSG00000136244	IL6	1.67165	25.2908	3.14139e-08	5.36476e-07	3.69962
ENSG00000087303	NID2	1.50996	21.9573	5.40597e-08	8.34914e-07	3.6935
ENSG00000240403	KIR3DL2	0.170886	2.07535	0.000617984	0.00228577	3.68819
ENSG00000164283	ESM1	2.87145	39.1739	6.67816e-10	2.13517e-08	3.67377
ENSG00000148671	ADIRF	0.508658	7.79494	2.9937e-05	0.000177219	3.6718
ENSG00000115963	RND3	2.26875	28.7912	6.80614e-09	1.48675e-07	3.6716
ENSG00000065833	ME1	0.834423	10.7162	2.19117e-06	1.90544e-05	3.66816
ENSG00000176697	BDNF	0.581494	8.27333	1.03201e-05	7.17848e-05	3.66772
ENSG00000147509	RGS20	0.431819	5.87154	3.21822e-05	0.000188066	3.6647
ENSG00000102359	SRPX2	0.619914	9.84204	1.63603e-05	0.000106538	3.66274
ENSG00000125266	EFNB2	0.500654	6.31745	2.88745e-05	0.000172028	3.65951
ENSG00000101333	PLCB4	1.09535	15.9828	8.51257e-07	8.55077e-06	3.65183
ENSG00000150630	VEGFC	1.45954	18.9535	1.4048e-07	1.8904e-06	3.65105
ENSG00000164318	EGFLAM	0.239721	3.17345	0.000903485	0.00316121	3.64522
ENSG00000112414	ADGRG6	0.61191	9.69415	3.80816e-05	0.00021709	3.63454
ENSG00000113361	CDH6	1.5748	21.3885	8.43904e-08	1.22042e-06	3.63058
ENSG00000178175	ZNF366	1.05453	11.7287	5.22177e-06	4.02017e-05	3.62438
ENSG00000129116	PALLD	4.5483	63.7371	5.00216e-11	2.54233e-09	3.62309
ENSG00000130529	TRPM4	0.581494	7.72014	1.00079e-05	7.02205e-05	3.6229
ENSG00000139926	FRMD6	5.59203	75.2809	2.8707e-12	2.43345e-10	3.62272
ENSG00000182585	EPGN	2.58011	38.6317	1.46046e-08	2.78908e-07	3.62174
ENSG00000111186	WNT5B	2.3736	33.2059	3.69632e-09	8.91004e-08	3.61379
ENSG00000173482	PTPRM	1.1802	16.0309	2.83656e-07	3.42346e-06	3.60816
ENSG00000163531	NFASC	1.73648	24.7802	5.12707e-08	7.99596e-07	3.6036
ENSG00000185483	ROR1	1.11777	12.4918	7.05127e-06	5.24507e-05	3.57608
ENSG00000167772	ANGPTL4	16.7905	230.285	4.23351e-14	9.31154e-12	3.56941
ENSG00000272602	ZNF595	0.166885	2.33985	0.00196505	0.00614115	3.5665
ENSG00000081277	PKP1	0.615912	9.5454	3.73512e-05	0.000213308	3.56477
ENSG00000145147	SLIT2	1.60521	19.2507	1.45055e-07	1.9316e-06	3.56203
ENSG00000155816	FMN2	0.466236	6.44166	6.33775e-05	0.00033437	3.55878
ENSG00000124875	CXCL6	0.581494	7.00178	1.00181e-05	7.02205e-05	3.55628
ENSG00000180801	ARSJ	1.69806	23.2699	7.40335e-08	1.09692e-06	3.55298
ENSG00000244482	LILRA6	0.0940476	1.14276	0.00239637	0.00724933	3.54752
ENSG00000138685	FGF2	1.61722	20.4304	6.84676e-08	1.02637e-06	3.54572
ENSG00000037965	HOXC8	0.205304	2.79371	0.00118109	0.00398918	3.53737
ENSG00000198768	APCDD1L	0.243723	2.74344	0.000277658	0.00115982	3.52857
ENSG00000103888	CEMIP	4.3378	55.3408	4.15641e-11	2.22787e-09	3.52747
ENSG00000173166	RAPH1	1.66604	18.8723	1.42012e-06	1.31278e-05	3.5274
ENSG00000116701	NCF2	12.7893	146.159	1.36633e-16	1.02531e-13	3.52199
ENSG00000077942	FBLN1	0.589498	9.25619	0.000168598	0.000758127	3.52082
ENSG00000126562	WNK4	0.350978	4.13075	0.000360366	0.00144475	3.50565
ENSG00000144681	STAC	0.166885	1.81966	0.00217925	0.00670382	3.49986
ENSG00000148677	ANKRD1	25.9471	311.246	5.31364e-17	6.16237e-14	3.49085
ENSG00000115226	FNDC4	0.512659	7.31638	0.000145489	0.000665948	3.48895
ENSG00000169429	CXCL8	90.6031	1026.83	5.18842e-20	3.30943e-16	3.48541
ENSG00000128591	FLNC	9.80457	130.609	2.74008e-12	2.3779e-10	3.47962
ENSG00000152952	PLOD2	10.8123	145.767	3.40898e-12	2.78772e-10	3.47945
ENSG00000188643	S100A16	1.80531	21.3294	3.69673e-08	6.12457e-07	3.47298
ENSG00000138162	TACC2	0.274139	2.19128	0.00294447	0.00860541	3.47144
ENSG00000151388	ADAMTS12	0.935273	13.886	7.83015e-05	0.000400358	3.47038
ENSG00000146648	EGFR	2.35359	27.2392	8.52172e-09	1.79986e-07	3.46624
ENSG00000137962	ARHGAP29	3.14279	37.5758	1.03678e-08	2.11959e-07	3.46523
ENSG00000170485	NPAS2	0.209306	2.70301	0.00295441	0.00862852	3.44761
ENSG00000204577	LILRB3	0.619914	6.81174	9.77757e-06	6.90513e-05	3.44727
ENSG00000157613	CREB3L1	0.800005	9.85846	8.56452e-06	6.19374e-05	3.44499
ENSG00000180806	HOXC9	0.132467	1.87771	0.00513799	0.0138048	3.43847
ENSG00000118922	KLF12	0.723166	8.571	1.72719e-05	0.000111226	3.43394
ENSG00000064042	LIMCH1	1.32987	17.3523	7.73369e-07	7.89901e-06	3.43128
ENSG00000182218	HHIPL1	0.470238	5.99576	8.90764e-05	0.000445976	3.43047
ENSG00000119681	LTBP2	12.6508	156.853	1.59355e-13	2.42011e-11	3.43041
ENSG00000164330	EBF1	0.166885	2.0427	0.00288393	0.00845499	3.42888
ENSG00000166250	CLMP	7.21286	79.0046	1.61854e-12	1.56422e-10	3.42817
ENSG00000187079	TEAD1	3.64225	41.5102	5.93428e-10	1.92141e-08	3.42268
ENSG00000120708	TGFBI	34.4875	376.102	3.79795e-18	6.92149e-15	3.4209
ENSG00000099250	NRP1	7.02556	85.47	2.558e-12	2.29806e-10	3.42011
ENSG00000154175	ABI3BP	7.44337	91.4152	3.58636e-11	1.95518e-09	3.4167
ENSG00000157680	DGKI	1.42112	15.7928	7.28998e-07	7.49506e-06	3.41531
ENSG00000171451	DSEL	1.90857	21.5532	6.37701e-08	9.61601e-07	3.40549
ENSG00000065534	MYLK	1.95499	22.7907	3.91247e-08	6.4236e-07	3.40523
ENSG00000106366	SERPINE1	115.303	1324.76	2.05311e-16	1.45508e-13	3.39904
ENSG00000182809	CRIP2	1.11136	13.9927	2.17878e-06	1.89725e-05	3.39764
ENSG00000164161	HHIP	3.14039	38.0029	3.62762e-09	8.798e-08	3.39315
ENSG00000221818	EBF2	0.0556282	1.20098	0.0168398	0.0373091	3.3909
ENSG00000113924	HGD	0.239721	2.06706	0.00190429	0.00596439	3.39072
ENSG00000142552	RCN3	5.20544	57.5498	8.46262e-12	5.83555e-10	3.37283
ENSG00000197614	MFAP5	2.47685	29.716	1.77634e-08	3.27468e-07	3.3722
ENSG00000183087	GAS6	4.77642	59.1377	2.66011e-10	1.04095e-08	3.36838
ENSG00000169594	BNC1	0.761586	9.03332	1.96742e-05	0.000124682	3.36531
ENSG00000142871	CCN1	6.9111	77.3954	4.13934e-12	3.20034e-10	3.3626
ENSG00000142224	IL19	0.324564	3.18123	0.000701475	0.00254153	3.36137
ENSG00000114019	AMOTL2	3.04914	36.0531	2.58598e-09	6.6645e-08	3.35913
ENSG00000182636	NDN	0.247725	2.49638	0.00131784	0.00436442	3.35853
ENSG00000185567	AHNAK2	0.800005	9.81751	1.81663e-05	0.00011623	3.35783
ENSG00000120549	KIAA1217	0.0940476	1.86129	0.0106962	0.0255815	3.35713
ENSG00000167601	AXL	9.12742	107.204	1.32037e-12	1.35838e-10	3.35674
ENSG00000162512	SDC3	2.10627	23.1497	1.06373e-08	2.16083e-07	3.35377
ENSG00000104067	TJP1	2.88986	28.998	1.18476e-08	2.35685e-07	3.34777
ENSG00000163359	COL6A3	83.6364	1012.88	1.62833e-15	9.03155e-13	3.34291
ENSG00000173391	OLR1	0.581494	5.54035	1.6865e-05	0.000109187	3.33865
ENSG00000206190	ATP10A	2.21192	24.1607	2.42146e-08	4.27255e-07	3.33751
ENSG00000140961	OSGIN1	3.63344	36.2934	3.73092e-11	2.02533e-09	3.32709
ENSG00000131015	ULBP2	0.470238	5.64919	0.000143937	0.000659501	3.32357
ENSG00000170323	FABP4	3.01633	30.433	1.07979e-10	4.91962e-09	3.32356
ENSG00000129038	LOXL1	1.47555	16.6751	3.96623e-07	4.5176e-06	3.32166
ENSG00000152049	KCNE4	0.551079	6.44115	0.000124378	0.000589192	3.32026
ENSG00000107186	MPDZ	0.646328	6.62324	7.0868e-05	0.000367356	3.30946
ENSG00000115414	FN1	457.668	5176.11	3.70981e-15	1.47894e-12	3.30896
ENSG00000131711	MAP1B	19.7056	227.457	2.80251e-13	3.76332e-11	3.29153
ENSG00000253953	PCDHGB4	0.362984	3.89129	0.00155864	0.00503635	3.2907
ENSG00000118785	SPP1	0.362984	3.20559	0.000304163	0.00125007	3.28548
ENSG00000183287	CCBE1	3.28606	34.9812	2.4387e-09	6.38923e-08	3.27877
ENSG00000169047	IRS1	0.961687	11.4593	1.08005e-05	7.45587e-05	3.27716
ENSG00000146197	SCUBE3	1.47555	15.2963	3.43865e-07	4.02079e-06	3.26818
ENSG00000178726	THBD	15.0864	154.554	6.57866e-15	2.26821e-12	3.26223
ENSG00000162627	SNX7	0.619914	7.41554	7.86948e-05	0.000401724	3.26152
ENSG00000067798	NAV3	4.72199	50.2397	1.1613e-10	5.21646e-09	3.24894
ENSG00000108846	ABCC3	8.14292	79.9737	8.03617e-14	1.44339e-11	3.24214
ENSG00000116117	PARD3B	0.205304	2.37285	0.00328338	0.00945084	3.23807
ENSG00000138675	FGF5	2.1615	23.2136	2.66887e-07	3.26118e-06	3.23642
ENSG00000122863	CHST3	3.05315	33.0238	4.57706e-09	1.07531e-07	3.23459
ENSG00000170955	CAVIN3	0.796003	7.61336	2.61903e-05	0.000158271	3.23369
ENSG00000144891	AGTR1	0.201302	1.62184	0.00742666	0.0188017	3.23303
ENSG00000166741	NNMT	4.44665	49.1335	4.79782e-10	1.62781e-08	3.23234
ENSG00000169715	MT1E	4.05045	42.5648	5.78852e-10	1.88378e-08	3.21761
ENSG00000102287	GABRE	0.627918	6.09372	4.22302e-05	0.000236078	3.21668
ENSG00000241322	FBXW10B	0.170886	1.58038	0.0037465	0.0105669	3.21046
ENSG00000157150	TIMP4	0.247725	2.14964	0.00143376	0.00468626	3.207
ENSG00000091986	CCDC80	19.1837	199.902	5.07496e-14	1.02764e-11	3.20503
ENSG00000142173	COL6A2	27.3647	287.189	1.18097e-13	1.9315e-11	3.20455
ENSG00000169213	RAB3B	6.85427	72.593	4.88167e-11	2.49102e-09	3.20411
ENSG00000185742	C11orf87	0.128465	1.29998	0.011515	0.0271628	3.19845
ENSG00000138119	MYOF	8.33262	89.3873	1.72408e-11	1.07743e-09	3.19619
ENSG00000109047	RCVRN	0.166885	1.40692	0.00446747	0.0122721	3.1938
ENSG00000197702	PARVA	3.09397	30.3513	7.08737e-09	1.53504e-07	3.19329
ENSG00000159217	IGF2BP1	0.247725	2.81859	0.00533921	0.014258	3.18953
ENSG00000164111	ANXA5	25.246	238.152	1.24507e-16	1.02531e-13	3.18151
ENSG00000134013	LOXL2	5.47837	62.3675	2.7129e-09	6.96339e-08	3.18087
ENSG00000123977	DAW1	0.201302	1.43197	0.00863856	0.0213694	3.1753
ENSG00000165029	ABCA1	9.65889	89.959	4.41679e-14	9.55001e-12	3.17458
ENSG00000135318	NT5E	12.0137	127.731	3.76262e-12	2.98135e-10	3.17387
ENSG00000152767	FARP1	2.15909	24.9706	5.47809e-07	5.91235e-06	3.16814
ENSG00000135083	CCNJL	0.170886	1.54738	0.00437681	0.012049	3.16777
ENSG00000134531	EMP1	13.729	131.039	1.40384e-14	3.98571e-12	3.16282
ENSG00000073712	FERMT2	6.77343	65.0055	9.75559e-12	6.61979e-10	3.16253
ENSG00000168140	VASN	1.74849	18.0115	3.09748e-07	3.68815e-06	3.16131
ENSG00000151240	DIP2C	0.915264	9.89163	2.14334e-05	0.000133836	3.15738
ENSG00000078098	FAP	1.54038	14.9259	1.01806e-06	9.90652e-06	3.15419
ENSG00000163637	PRICKLE2	0.500654	4.80747	0.000275275	0.00115251	3.15237
ENSG00000164619	BMPER	0.427817	4.31232	0.00047463	0.00181773	3.14259
ENSG00000166833	NAV2	3.83994	43.1534	3.44822e-08	5.78801e-07	3.13523
ENSG00000109686	SH3D19	1.19461	10.5274	2.1746e-05	0.000135324	3.12968
ENSG00000144724	PTPRG	2.05184	23.6253	1.33809e-06	1.24781e-05	3.12796
ENSG00000172379	ARNT2	0.385395	2.967	0.00229421	0.0070051	3.12738
ENSG00000085276	MECOM	0.170886	1.72083	0.00814401	0.0203587	3.12273
ENSG00000206538	VGLL3	2.93389	30.31	3.0933e-08	5.28972e-07	3.11781
ENSG00000108688	CCL7	3.42934	31.3461	8.69151e-10	2.64624e-08	3.11241
ENSG00000079841	RIMS1	0.278141	2.65343	0.00239931	0.00725481	3.11155
ENSG00000176641	RNF152	0.688749	6.79652	7.95769e-05	0.00040574	3.11112
ENSG00000185630	PBX1	0.166885	1.3988	0.00672056	0.017313	3.10664
ENSG00000164647	STEAP1	0.941677	8.10868	3.05883e-05	0.000180488	3.10276
ENSG00000112837	TBX18	0.320562	3.27227	0.00113717	0.00385714	3.10157
ENSG00000137266	SLC22A23	0.209306	1.83624	0.00420025	0.0116332	3.09962
ENSG00000164176	EDIL3	3.08997	29.5436	3.08059e-08	5.27504e-07	3.0992
ENSG00000050820	BCAR1	2.00942	19.8602	1.89631e-07	2.44347e-06	3.09738
ENSG00000162618	ADGRL4	0.470238	5.23679	0.000536994	0.00203337	3.09295
ENSG00000131668	BARX1	0.688749	6.30933	6.68288e-05	0.000349686	3.09078
ENSG00000113083	LOX	13.5561	139.121	3.91073e-11	2.11395e-09	3.08511
ENSG00000157111	TMEM171	0.247725	2.1994	0.00388661	0.0108795	3.07996
ENSG00000173546	CSPG4	5.67047	56.0587	2.64382e-10	1.03776e-08	3.07884
ENSG00000147027	TMEM47	0.996104	11.5015	6.55952e-05	0.000344503	3.07489
ENSG00000197646	PDCD1LG2	0.684747	6.1528	0.000130232	0.000612148	3.07346
ENSG00000187498	COL4A1	40.7402	384.05	8.98299e-15	2.8649e-12	3.07201
ENSG00000162520	SYNC	1.21462	12.0538	6.73936e-06	5.03656e-05	3.06862
ENSG00000123384	LRP1	32.7522	306.38	2.08907e-13	3.06324e-11	3.06729
ENSG00000006118	TMEM132A	0.427817	3.31305	0.000394045	0.0015563	3.06634
ENSG00000240184	PCDHGC3	0.696753	7.1678	0.000103731	0.000506816	3.06436
ENSG00000189320	FAM180A	1.3827	11.9798	7.56991e-06	5.58527e-05	3.06048
ENSG00000171631	P2RY6	0.166885	1.3658	0.00774638	0.0195143	3.06004
ENSG00000142156	COL6A1	29.8763	280.278	2.53286e-13	3.55073e-11	3.05929
ENSG00000011465	DCN	7.5114	72.2363	4.67931e-11	2.42658e-09	3.05849
ENSG00000109436	TBC1D9	1.32187	11.5497	2.45365e-06	2.09513e-05	3.05729
ENSG00000145934	TENM2	0.132467	1.06864	0.00664066	0.0171488	3.05556
ENSG00000074527	NTN4	6.16432	60.4355	4.62521e-10	1.58187e-08	3.05544
ENSG00000163430	FSTL1	36.4765	335.084	1.61403e-15	9.03155e-13	3.05429
ENSG00000161643	SIGLEC16	0.435821	3.62628	0.000173267	0.00077611	3.05126
ENSG00000074410	CA12	1.94699	17.1293	4.05933e-07	4.61129e-06	3.04899
ENSG00000050165	DKK3	2.67135	23.0149	1.48996e-07	1.97788e-06	3.0484
ENSG00000134871	COL4A2	31.249	295.026	1.37361e-13	2.19039e-11	3.04484
ENSG00000072840	EVC	1.02252	9.62747	1.97838e-05	0.000125251	3.04458
ENSG00000103647	CORO2B	0.278141	2.33968	0.00256231	0.00767129	3.0424
ENSG00000125148	MT2A	38.1365	350.359	1.40595e-14	3.98571e-12	3.04215
ENSG00000198796	ALPK2	1.03853	10.0889	1.58347e-05	0.000103644	3.03869
ENSG00000221955	SLC12A8	0.735172	5.92009	1.79933e-05	0.000115405	3.03128
ENSG00000128383	APOBEC3A	0.132467	1.10147	0.00444416	0.0122133	3.02669
ENSG00000078401	EDN1	0.757584	5.54968	0.000100758	0.000494756	3.0261
ENSG00000163661	PTX3	28.4164	246.862	1.06421e-15	6.78806e-13	3.02144
ENSG00000113739	STC2	7.76994	75.2644	1.26393e-10	5.59858e-09	3.02123
ENSG00000170961	HAS2	6.1219	58.901	9.11902e-10	2.75667e-08	3.01993
ENSG00000137491	SLCO2B1	0.555081	4.29419	6.59646e-05	0.000346043	3.01879
ENSG00000149948	HMGA2	2.05424	16.8154	3.63361e-07	4.20634e-06	3.01853
ENSG00000136160	EDNRB	0.312558	1.96806	0.00438844	0.0120706	3.01579
ENSG00000164294	GPX8	1.90216	20.6213	4.75239e-06	3.70803e-05	3.01461
ENSG00000132170	PPARG	4.07206	35.6017	3.92869e-10	1.40782e-08	3.01121
ENSG00000104723	TUSC3	2.21192	19.6218	2.08008e-07	2.64298e-06	3.011
ENSG00000167779	IGFBP6	1.52597	14.4464	2.31e-06	1.99112e-05	3.00219
ENSG00000167996	FTH1	297.901	2349.8	9.39997e-18	1.49894e-14	2.99669
ENSG00000135862	LAMC1	21.8867	202.761	6.07659e-13	7.11184e-11	2.99415
ENSG00000164692	COL1A2	88.8014	832.935	4.54739e-14	9.66852e-12	2.99044
ENSG00000162409	PRKAA2	0.346976	1.86112	0.0100348	0.0242038	2.98941
ENSG00000133107	TRPC4	0.282143	2.58726	0.00214856	0.00661736	2.98688
ENSG00000145681	HAPLN1	0.0940476	0.886896	0.009468	0.0230899	2.98395
ENSG00000087086	FTL	1374.74	10844.3	5.144e-19	1.64055e-15	2.98329
ENSG00000118523	CCN2	27.219	250.276	2.68203e-13	3.71899e-11	2.98277
ENSG00000147100	SLC16A2	1.39471	12.3427	4.84621e-06	3.76282e-05	2.97885
ENSG00000132793	LPIN3	0.504656	4.86535	0.000520224	0.00197574	2.97855
ENSG00000163697	APBB2	2.51928	22.3862	8.82543e-08	1.26501e-06	2.97853
ENSG00000101335	MYL9	7.98845	73.927	8.16447e-11	3.93034e-09	2.97717
ENSG00000091136	LAMB1	5.54721	52.3879	1.96051e-09	5.40177e-08	2.97473
ENSG00000186340	THBS2	0.585496	5.47573	0.000250847	0.00106633	2.97453
ENSG00000115009	CCL20	0.239721	1.72896	0.0068348	0.0175612	2.9672
ENSG00000031081	ARHGAP31	2.74979	23.9619	3.48393e-08	5.83261e-07	2.96492
ENSG00000115380	EFEMP1	3.82394	33.8087	5.68151e-09	1.28055e-07	2.96207
ENSG00000080573	COL5A3	0.397401	3.65184	0.0010217	0.00350277	2.95848
ENSG00000134256	CD101	1.52197	11.7542	5.1762e-07	5.64383e-06	2.95672
ENSG00000110427	KIAA1549L	1.62522	15.0333	3.03167e-06	2.51403e-05	2.9536
ENSG00000182492	BGN	3.30207	31.4583	1.26192e-07	1.73049e-06	2.95144
ENSG00000109846	CRYAB	1.66764	14.595	1.20558e-06	1.14347e-05	2.9503
ENSG00000166923	GREM1	6.80145	61.706	3.94228e-10	1.40873e-08	2.95022
ENSG00000141441	GAREM1	0.209306	1.52233	0.002563	0.00767155	2.94956
ENSG00000189129	PLAC9	0.423815	2.93383	0.00171607	0.00545861	2.94639
ENSG00000112541	PDE10A	0.278141	2.32327	0.00392981	0.0109675	2.94617
ENSG00000110092	CCND1	23.8021	209.707	2.79909e-13	3.76332e-11	2.94449
ENSG00000078053	AMPH	0.132467	1.18388	0.00461519	0.012597	2.93808
ENSG00000102024	PLS3	4.80924	41.2212	1.95728e-09	5.40177e-08	2.93571
ENSG00000168994	PXDC1	2.84904	23.9213	4.30076e-08	6.94491e-07	2.93502
ENSG00000183671	CMKLR2	0.727168	6.72241	0.000178865	0.000798663	2.93175
ENSG00000082482	KCNK2	0.531069	3.32186	0.00287369	0.00843415	2.92888
ENSG00000182667	NTM	0.765588	6.82952	0.000115127	0.00055172	2.92312
ENSG00000107984	DKK1	9.50201	82.2484	2.67294e-11	1.54994e-09	2.92109
ENSG00000145555	MYO10	5.5272	48.8147	2.11802e-09	5.66447e-08	2.91536
ENSG00000102302	FGD1	0.439823	4.45278	0.00643699	0.0166802	2.91449
ENSG00000198542	ITGBL1	3.81593	31.2415	4.83648e-09	1.12589e-07	2.91271
ENSG00000124785	NRN1	0.358982	3.10711	0.00137574	0.00452563	2.91111
ENSG00000145349	CAMK2D	2.42643	18.9036	2.25166e-07	2.81889e-06	2.90734
ENSG00000158560	DYNC1I1	0.362984	3.03299	0.00462485	0.0126176	2.90563
ENSG00000148848	ADAM12	3.17241	28.2043	4.55777e-08	7.28615e-07	2.90433
ENSG00000251493	FOXD1	0.880846	7.9354	7.02983e-05	0.000365145	2.90381
ENSG00000112276	BVES	0.35498	3.80093	0.00476089	0.0129305	2.899
ENSG00000138944	SHISAL1	0.358982	3.19798	0.00170061	0.00541825	2.89687
ENSG00000183395	PMCH	0.274139	1.853	0.0157023	0.0353351	2.8953
ENSG00000144583	MARCHF4	0.838425	7.1101	8.58735e-05	0.000432864	2.8947
ENSG00000135919	SERPINE2	22.9104	197.785	8.85094e-13	9.73374e-11	2.89412
ENSG00000115648	MLPH	0.73117	6.27633	0.000121144	0.000575365	2.89374
ENSG00000197415	VEPH1	0.658333	6.68129	0.000536933	0.00203337	2.89347
ENSG00000166073	GPR176	3.559	29.0049	9.47604e-09	1.97526e-07	2.89319
ENSG00000170458	CD14	7.72591	58.6738	9.77001e-13	1.05624e-10	2.89139
ENSG00000196526	AFAP1	3.1524	26.3231	3.59374e-08	5.98503e-07	2.885
ENSG00000187720	THSD4	0.992102	8.18263	2.86432e-05	0.000170987	2.88045
ENSG00000090530	P3H2	2.01742	16.7646	4.18187e-07	4.73785e-06	2.88035
ENSG00000005243	COPZ2	1.13377	8.81823	1.95781e-05	0.000124196	2.87297
ENSG00000171346	KRT15	0.209306	1.54738	0.00749342	0.0189482	2.86569
ENSG00000243137	PSG4	0.209306	1.54738	0.00749342	0.0189482	2.86569
ENSG00000114698	PLSCR4	0.565487	2.97546	0.00964927	0.0234513	2.86459
ENSG00000164418	GRIK2	0.358982	4.09809	0.00716987	0.0182625	2.86428
ENSG00000173698	ADGRG2	0.362984	2.44663	0.00184655	0.00581211	2.86281
ENSG00000063660	GPC1	11.9464	94.4202	5.71443e-13	6.81299e-11	2.86244
ENSG00000116132	PRRX1	2.97631	27.2074	4.30193e-07	4.85232e-06	2.86096
ENSG00000198467	TPM2	21.7946	179.57	8.31141e-13	9.21988e-11	2.85709
ENSG00000172380	GNG12	7.04477	54.1295	1.53978e-10	6.68128e-09	2.85139
ENSG00000072657	TRHDE	0.312558	2.14999	0.00784762	0.0197421	2.84534
ENSG00000112186	CAP2	0.31656	2.7773	0.00411546	0.0114331	2.84486
ENSG00000074590	NUAK1	0.427817	3.31356	0.00128	0.00426455	2.84013
ENSG00000156113	KCNMA1	2.08466	16.2637	3.23991e-06	2.64607e-05	2.83914
ENSG00000258227	CLEC5A	17.1923	128.899	1.98644e-14	5.27938e-12	2.83488
ENSG00000106688	SLC1A1	1.02652	8.76917	6.14486e-05	0.000326897	2.83009
ENSG00000135549	PKIB	0.401403	2.71079	0.00226045	0.006918	2.82752
ENSG00000163734	CXCL3	2.31277	17.0029	7.60851e-08	1.12094e-06	2.82497
ENSG00000105419	MEIS3	0.389397	2.80183	0.00202239	0.00628951	2.82426
ENSG00000124615	MOCS1	0.842427	6.77148	8.75082e-05	0.000440024	2.82304
ENSG00000108691	CCL2	69.6637	478.11	3.76842e-17	4.80737e-14	2.82013
ENSG00000127990	SGCE	0.427817	3.44573	0.00163467	0.00524749	2.81972
ENSG00000108821	COL1A1	88.7702	752.094	1.62396e-11	1.02053e-09	2.81754
ENSG00000117152	RGS4	19.6023	160.915	4.37684e-12	3.34143e-10	2.81655
ENSG00000153956	CACNA2D1	1.42912	11.5094	1.62907e-05	0.000106194	2.81217
ENSG00000276085	CCL3L3	1.7789	12.6709	7.15046e-07	7.3861e-06	2.80899
ENSG00000019549	SNAI2	1.32587	11.0222	1.83193e-05	0.000117025	2.80845
ENSG00000123700	KCNJ2	0.243723	1.66262	0.00330632	0.00950517	2.80702
ENSG00000145623	OSMR	3.3589	25.3991	4.40166e-08	7.08989e-07	2.8037
ENSG00000085733	CTTN	6.17793	50.9655	1.13675e-09	3.36461e-08	2.80359
ENSG00000166033	HTRA1	2.60012	20.818	2.31724e-07	2.89246e-06	2.80057
ENSG00000169122	FAM110B	0.247725	1.76195	0.00740446	0.0187567	2.79682
ENSG00000161921	CXCL16	0.132467	1.05189	0.00714511	0.0182155	2.79496
ENSG00000133216	EPHB2	1.39871	10.8899	1.06496e-05	7.37154e-05	2.79004
ENSG00000018408	WWTR1	2.10066	16.7007	1.94042e-06	1.72381e-05	2.78873
ENSG00000181045	SLC26A11	4.13689	28.8171	3.61157e-10	1.32014e-08	2.7881
ENSG00000181649	PHLDA2	0.804007	5.979	0.000101854	0.000499176	2.78704
ENSG00000111799	COL12A1	6.1155	48.5233	7.82397e-10	2.4251e-08	2.78554
ENSG00000122786	CALD1	13.2119	100.891	2.69924e-12	2.35935e-10	2.78506
ENSG00000072163	LIMS2	0.585496	4.96417	0.000639664	0.002353	2.78451
ENSG00000145242	EPHA5	0.312558	2.24086	0.0101835	0.0245208	2.78236
ENSG00000162576	MXRA8	2.46245	19.3152	2.50926e-07	3.09281e-06	2.77999
ENSG00000177675	CD163L1	0.247725	1.58833	0.00305123	0.00887474	2.77978
ENSG00000010704	HFE	0.31656	2.67001	0.00520129	0.0139455	2.77909
ENSG00000133110	POSTN	22.968	181.463	1.08059e-12	1.14875e-10	2.77854
ENSG00000134138	MEIS2	0.31656	2.29839	0.00344878	0.00985796	2.77845
ENSG00000166147	FBN1	34.2041	279.688	2.15796e-12	1.97987e-10	2.77392
ENSG00000147614	ATP6V0D2	0.247725	1.57191	0.004059	0.0112836	2.77072
ENSG00000114251	WNT5A	2.3776	19.2174	8.80214e-07	8.79224e-06	2.76215
ENSG00000142627	EPHA2	1.43713	10.006	5.70856e-06	4.34771e-05	2.75651
ENSG00000187134	AKR1C1	3.83034	23.7957	2.37469e-08	4.20748e-07	2.74995
ENSG00000163736	PPBP	0.286145	1.78649	0.00380505	0.0106942	2.7464
ENSG00000096696	DSP	15.9397	126.493	3.2255e-11	1.77188e-09	2.74478
ENSG00000100625	SIX4	0.282143	2.06723	0.00392849	0.0109663	2.7427
ENSG00000149591	TAGLN	27.339	202.487	1.87722e-13	2.7983e-11	2.7423
ENSG00000109501	WFS1	0.931271	7.08453	0.000113834	0.000546343	2.74003
ENSG00000130635	COL5A1	25.9848	196.328	4.38801e-13	5.54236e-11	2.7389
ENSG00000124191	TOX2	0.166885	1.01906	0.014806	0.0336265	2.73838
ENSG00000197629	MPEG1	0.508658	3.43675	0.000434883	0.00168678	2.73631
ENSG00000177425	PAWR	2.20792	15.2142	9.80297e-07	9.61996e-06	2.73493
ENSG00000131981	LGALS3	4.50908	32.5827	1.31733e-09	3.83679e-08	2.73115
ENSG00000162706	CADM3	0.247725	1.54704	0.00322726	0.00932507	2.728
ENSG00000143819	EPHX1	7.36333	47.6488	8.64661e-12	5.93037e-10	2.72552
ENSG00000167703	SLC43A2	13.9026	93.8678	3.43177e-14	7.95983e-12	2.72552
ENSG00000142279	WTIP	0.543075	3.96541	0.000660731	0.00241517	2.72399
ENSG00000243335	KCTD7	1.03452	6.95202	2.16166e-05	0.000134716	2.72095
ENSG00000138411	HECW2	1.02252	7.42367	8.3642e-05	0.000423253	2.72088
ENSG00000088367	EPB41L1	0.358982	3.04958	0.00413049	0.0114649	2.71845
ENSG00000112902	SEMA5A	6.07628	44.6555	4.56586e-10	1.56765e-08	2.7104
ENSG00000163739	CXCL1	2.83063	18.8927	3.97652e-08	6.52037e-07	2.71001
ENSG00000039560	RAI14	7.32571	50.9009	1.56671e-10	6.70609e-09	2.70992
ENSG00000196208	GREB1	0.239721	1.25834	0.013446	0.0310029	2.7086
ENSG00000118257	NRP2	1.31787	9.33843	2.99572e-05	0.000177256	2.705
ENSG00000107562	CXCL12	4.59073	30.9354	3.3017e-09	8.18359e-08	2.7045
ENSG00000138738	PRDM5	0.166885	1.90258	0.0350676	0.068729	2.69916
ENSG00000115896	PLCL1	0.170886	1.05206	0.00917092	0.0225074	2.69514
ENSG00000232810	TNF	0.362984	2.21564	0.00366103	0.0103587	2.69285
ENSG00000141756	FKBP10	8.2894	63.2537	5.27481e-10	1.74328e-08	2.69073
ENSG00000174600	CMKLR1	0.35498	2.47168	0.00302732	0.00881121	2.68717
ENSG00000183779	ZNF703	0.358982	3.09916	0.00537576	0.014335	2.6853
ENSG00000204941	PSG5	0.431819	3.06582	0.0015127	0.00490861	2.68472
ENSG00000168542	COL3A1	7.51941	60.0984	1.9916e-08	3.59823e-07	2.67822
ENSG00000140416	TPM1	33.6991	236.956	6.20184e-13	7.15145e-11	2.67795
ENSG00000162458	FBLIM1	1.967	14.5045	3.03489e-06	2.51403e-05	2.67052
ENSG00000137693	YAP1	2.21192	16.1147	2.92224e-06	2.43973e-05	2.6698
ENSG00000114529	C3orf52	0.753582	3.98182	0.0012341	0.00414082	2.66582
ENSG00000163710	PCOLCE2	5.27027	32.1375	7.37876e-10	2.3128e-08	2.66478
ENSG00000146070	PLA2G7	0.581494	3.50258	0.000358653	0.00143878	2.65601
ENSG00000154277	UCHL1	2.18951	15.3211	1.13999e-06	1.08854e-05	2.65321
ENSG00000008311	AASS	0.623916	4.89817	0.000988322	0.00340114	2.6503
ENSG00000106034	CPED1	1.49396	9.0164	3.96175e-05	0.000224124	2.64595
ENSG00000105889	STEAP1B	0.899256	5.10463	0.00102026	0.00349878	2.64224
ENSG00000005884	ITGA3	6.10749	43.5635	2.24459e-09	5.96547e-08	2.64101
ENSG00000204262	COL5A2	18.6098	131.937	3.88532e-12	3.0408e-10	2.63989
ENSG00000123342	MMP19	16.3343	101.393	1.33912e-14	3.97282e-12	2.63482
ENSG00000143776	CDC42BPA	3.96961	28.2217	6.12752e-08	9.29475e-07	2.63295
ENSG00000139289	PHLDA1	15.802	100.45	6.7811e-14	1.29729e-11	2.63208
ENSG00000171345	KRT19	0.61191	4.13075	0.00127134	0.00424344	2.62371
ENSG00000134259	NGF	0.320562	2.29839	0.00498546	0.0134716	2.62228
ENSG00000162407	PLPP3	7.5074	52.7504	1.08649e-09	3.24597e-08	2.6164
ENSG00000160211	G6PD	63.9992	388.671	3.95771e-15	1.52995e-12	2.61565
ENSG00000154096	THY1	3.59342	24.1441	7.46004e-08	1.10403e-06	2.61198
ENSG00000161640	SIGLEC11	0.247725	1.41504	0.00506954	0.0136554	2.60628
ENSG00000174136	RGMB	4.49788	29.3611	3.22784e-08	5.47574e-07	2.60494
ENSG00000134668	SPOCD1	2.40402	14.6272	5.5665e-07	5.97498e-06	2.6045
ENSG00000146674	IGFBP3	33.7487	226.534	8.86785e-14	1.52875e-11	2.60359
ENSG00000076356	PLXNA2	5.27587	39.388	4.43231e-08	7.11233e-07	2.60235
ENSG00000173918	C1QTNF1	0.247725	1.50609	0.0113446	0.0268404	2.60097
ENSG00000112303	VNN2	0.86884	4.08825	0.000621514	0.00229749	2.59423
ENSG00000213694	S1PR3	3.78552	25.0351	4.74793e-08	7.52931e-07	2.58945
ENSG00000173068	BNC2	0.577493	3.8583	0.00132151	0.00437317	2.58286
ENSG00000110002	VWA5A	13.6369	79.7351	1.12841e-13	1.8695e-11	2.58119
ENSG00000179242	CDH4	0.350978	2.26557	0.00990208	0.0239698	2.57787
ENSG00000081059	TCF7	0.320562	2.14152	0.00508679	0.0136932	2.57551
ENSG00000176692	FOXC2	1.21061	9.14096	0.000233664	0.0010067	2.57345
ENSG00000144810	COL8A1	12.6308	82.2849	7.37421e-12	5.25546e-10	2.57228
ENSG00000173267	SNCG	0.132467	0.771487	0.0179838	0.0394326	2.57125
ENSG00000020577	SAMD4A	1.7749	11.7727	8.46211e-06	6.14057e-05	2.56854
ENSG00000003989	SLC7A2	6.7046	40.0459	3.87361e-10	1.39199e-08	2.56789
ENSG00000101134	DOK5	0.350978	2.34815	0.0113734	0.0268984	2.56702
ENSG00000198682	PAPSS2	6.96153	46.4375	2.97339e-09	7.54107e-08	2.56574
ENSG00000163702	IL17RC	1.59081	9.52693	6.65775e-06	4.98671e-05	2.56511
ENSG00000151491	EPS8	7.1168	45.2781	2.78478e-10	1.08309e-08	2.55856
ENSG00000198108	CHSY3	1.3827	8.58776	0.000139236	0.000642889	2.55849
ENSG00000105205	CLC	13.2287	80.3038	3.8704e-13	4.98734e-11	2.55771
ENSG00000149596	JPH2	0.239721	1.50626	0.0230648	0.0483386	2.55754
ENSG00000134775	FHOD3	0.577493	4.2795	0.00258912	0.00773341	2.55598
ENSG00000182326	C1S	2.10867	14.8023	8.63454e-06	6.23731e-05	2.55565
ENSG00000188760	TMEM198	0.205304	1.15935	0.0130553	0.0302152	2.55332
ENSG00000069667	RORA	0.346976	1.43197	0.0308106	0.0615584	2.55252
ENSG00000167693	NXN	0.761586	4.57614	0.000544704	0.00205712	2.55134
ENSG00000157214	STEAP2	0.423815	2.55443	0.00824564	0.0205569	2.55049
ENSG00000140937	CDH11	5.37112	36.5318	1.34066e-08	2.59526e-07	2.5494
ENSG00000070778	PTPN21	0.658333	5.1378	0.00174441	0.00553017	2.54784
ENSG00000197467	COL13A1	0.350978	1.98482	0.00921446	0.0225925	2.54088
ENSG00000128918	ALDH1A2	6.78223	37.3458	3.20833e-11	1.77188e-09	2.53804
ENSG00000158270	COLEC12	4.29858	27.1686	7.58793e-09	1.62415e-07	2.5372
ENSG00000157227	MMP14	76.2054	435.821	2.38676e-15	1.17107e-12	2.53503
ENSG00000137502	RAB30	0.35498	2.59572	0.00817102	0.0204028	2.53457
ENSG00000182578	CSF1R	5.02695	28.6936	5.71038e-10	1.8631e-08	2.534
ENSG00000205517	RGL3	0.170886	0.944772	0.0135525	0.0311961	2.53325
ENSG00000204767	INSYN2B	0.504656	3.68518	0.00351496	0.0100202	2.52783
ENSG00000178882	RFLNA	0.700755	4.69155	0.000749031	0.00268939	2.52701
ENSG00000138347	MYPN	1.20261	7.83675	0.000247854	0.00105704	2.52651
ENSG00000041982	TNC	2.84904	18.6398	1.12017e-06	1.07363e-05	2.52647
ENSG00000170153	RNF150	1.02252	6.90398	0.000330308	0.00134067	2.52609
ENSG00000179163	FUCA1	104.386	601.045	3.13685e-17	4.4463e-14	2.52556
ENSG00000253537	PCDHGA7	0.312558	1.50609	0.017754	0.0389757	2.52412
ENSG00000176720	BOK	1.06094	6.47432	0.000146652	0.000670312	2.52402
ENSG00000074657	ZNF532	1.87015	10.3942	1.2619e-05	8.54007e-05	2.51809
ENSG00000138771	SHROOM3	0.684747	4.49407	0.0021253	0.00655681	2.51466
ENSG00000137267	TUBB2A	1.975	12.9359	5.72431e-06	4.3571e-05	2.51152
ENSG00000197405	C5AR1	15.9773	93.5791	1.88645e-13	2.7983e-11	2.51121
ENSG00000143369	ECM1	8.84168	53.0484	2.26858e-11	1.33983e-09	2.51058
ENSG00000198947	DMD	0.941677	5.66594	0.000683845	0.00248542	2.50943
ENSG00000188158	NHS	0.282143	2.00141	0.0120231	0.0281478	2.50513
ENSG00000100600	LGMN	1.14578	8.21614	0.000234319	0.00100817	2.50369
ENSG00000164932	CTHRC1	0.727168	4.73318	0.000915012	0.00319458	2.50167
ENSG00000204103	MAFB	26.5658	155.435	7.5941e-14	1.38397e-11	2.49873
ENSG00000084636	COL16A1	2.06384	13.9014	9.92236e-06	6.97408e-05	2.48945
ENSG00000253159	PCDHGA12	0.427817	2.51297	0.00440188	0.0120997	2.48685
ENSG00000140939	NOL3	1.13778	6.20135	8.03461e-05	0.000408194	2.48335
ENSG00000131634	TMEM204	0.589498	3.92412	0.00230914	0.00704223	2.4828
ENSG00000169604	ANTXR1	3.80393	23.4104	2.53881e-07	3.12622e-06	2.48207
ENSG00000124225	PMEPA1	0.61191	3.39597	0.00177181	0.00560867	2.48201
ENSG00000049540	ELN	6.73661	43.8286	8.9568e-09	1.87931e-07	2.48063
ENSG00000216490	IFI30	0.704757	3.94797	0.000315924	0.00129133	2.47519
ENSG00000137809	ITGA11	3.64144	26.2572	2.04276e-06	1.79597e-05	2.47375
ENSG00000157766	ACAN	1.93658	10.7145	1.92842e-06	1.71434e-05	2.47017
ENSG00000178031	ADAMTSL1	0.842427	5.17857	0.000412144	0.00161627	2.46927
ENSG00000070087	PFN2	2.54569	15.3631	2.78161e-06	2.33915e-05	2.46903
ENSG00000116176	TPSG1	0.512659	2.96579	0.000392773	0.0015531	2.46666
ENSG00000116729	WLS	1.84774	12.2025	3.09077e-05	0.000182036	2.46129
ENSG00000168621	GDNF	0.389397	2.32327	0.00827326	0.0206177	2.46109
ENSG00000152377	SPOCK1	12.149	76.9627	1.77571e-10	7.40284e-09	2.4595
ENSG00000165152	PGAP4	0.676743	3.04958	0.0107589	0.0256881	2.45679
ENSG00000151276	MAGI1	0.688749	4.09758	0.00119824	0.00403962	2.45585
ENSG00000244486	SCARF2	1.71407	11.0462	2.30277e-05	0.000141984	2.45412
ENSG00000197632	SERPINB2	203.132	1109.47	9.29403e-17	9.11119e-14	2.45121
ENSG00000112299	VNN1	0.704757	4.11347	0.000881679	0.00310022	2.44365
ENSG00000069011	PITX1	0.466236	2.76883	0.00390059	0.0109086	2.44043
ENSG00000113594	LIFR	2.72978	15.3792	1.63922e-06	1.4873e-05	2.43597
ENSG00000197747	S100A10	28.5685	153.064	5.2946e-15	1.92981e-12	2.4337
ENSG00000140682	TGFB1I1	1.83173	9.84982	2.88848e-05	0.000172028	2.43326
ENSG00000175984	DENND2C	0.427817	2.48826	0.00574492	0.0151766	2.43158
ENSG00000117791	MTARC2	0.389397	2.20769	0.00883941	0.0217818	2.42434
ENSG00000169184	MN1	0.500654	3.74323	0.0173837	0.0383449	2.42001
ENSG00000113140	SPARC	67.7131	425.447	3.43953e-12	2.79478e-10	2.41819
ENSG00000070404	FSTL3	5.38313	34.4109	7.13537e-08	1.06215e-06	2.41672
ENSG00000163701	IL17RE	0.423815	1.91865	0.010536	0.0252267	2.41115
ENSG00000160789	LMNA	153.031	804.544	7.9536e-17	8.45534e-14	2.40898
ENSG00000147883	CDKN2B	0.884848	4.98836	0.000297408	0.00122864	2.4022
ENSG00000167680	SEMA6B	35.5016	187.327	2.8527e-15	1.34785e-12	2.40154
ENSG00000088387	DOCK9	0.539073	3.18986	0.00411798	0.0114376	2.39724
ENSG00000100196	KDELR3	3.9552	26.3407	2.26724e-06	1.96089e-05	2.39051
ENSG00000149534	MS4A2	0.35498	2.00953	0.00841989	0.0209218	2.3873
ENSG00000119938	PPP1R3C	0.539073	3.4789	0.00621752	0.0161871	2.38668
ENSG00000169902	TPST1	23.9661	125.89	1.78797e-14	4.853e-12	2.38455
ENSG00000117020	AKT3	4.11769	22.8332	6.33974e-07	6.67845e-06	2.38244
ENSG00000157483	MYO1E	2.61853	14.199	3.19467e-06	2.61737e-05	2.38035
ENSG00000074181	NOTCH3	13.2583	74.8501	1.51349e-11	9.65381e-10	2.37695
ENSG00000139329	LUM	0.615912	3.64372	0.00244151	0.00736319	2.37569
ENSG00000104447	TRPS1	1.81732	9.7168	9.8403e-06	6.93533e-05	2.37517
ENSG00000184060	ADAP2	4.07606	22.2413	1.74357e-08	3.23872e-07	2.37422
ENSG00000180818	HOXC10	0.462234	2.62872	0.00986529	0.0238944	2.37237
ENSG00000186431	FCAR	1.17219	5.83837	0.000165538	0.000746471	2.36953
ENSG00000064655	EYA2	0.247725	1.25022	0.0187341	0.0407386	2.36711
ENSG00000162733	DDR2	6.28198	35.4605	2.38307e-08	4.21649e-07	2.36302
ENSG00000144642	RBMS3	0.949681	5.8971	0.00103031	0.00352851	2.36045
ENSG00000091106	NLRC4	1.21462	5.59823	9.09806e-05	0.000453552	2.35939
ENSG00000130956	HABP4	1.24103	6.67265	0.000316772	0.00129355	2.3507
ENSG00000004799	PDK4	8.77204	45.6164	3.22792e-11	1.77188e-09	2.33521
ENSG00000184304	PRKD1	0.435821	2.82671	0.00959762	0.023348	2.32856
ENSG00000137766	UNC13C	0.324564	1.51404	0.0072571	0.0184383	2.32827
ENSG00000147872	PLIN2	155.389	779.843	1.32155e-16	1.02531e-13	2.32575
ENSG00000172594	SMPDL3A	0.992102	5.14523	0.000310622	0.0012724	2.32557
ENSG00000277632	CCL3	2.14709	11.3926	8.73646e-06	6.29311e-05	2.32529
ENSG00000183580	FBXL7	0.397401	2.53785	0.0111679	0.0264861	2.32084
ENSG00000116016	EPAS1	7.5106	42.9254	4.72463e-09	1.10389e-07	2.31821
ENSG00000162599	NFIA	1.05293	5.09616	0.000855721	0.00302143	2.31488
ENSG00000114270	COL7A1	3.22924	17.0787	6.70505e-07	7.00544e-06	2.31372
ENSG00000175745	NR2F1	1.13778	6.02858	0.000283349	0.00118011	2.31113
ENSG00000138356	AOX1	2.65294	15.1741	1.96153e-05	0.00012437	2.30697
ENSG00000007384	RHBDF1	5.15421	27.4827	1.10692e-08	2.2308e-07	2.30129
ENSG00000137801	THBS1	2046.03	9735.99	2.68603e-14	6.84699e-12	2.2897
ENSG00000165868	HSPA12A	0.577493	3.34673	0.00551012	0.0146504	2.28693
ENSG00000160886	LY6K	1.00411	5.79742	0.000699574	0.00253608	2.28387
ENSG00000198576	ARC	0.35498	2.0757	0.0153024	0.0345876	2.28383
ENSG00000171659	GPR34	6.27078	32.1615	2.11419e-09	5.66447e-08	2.27843
ENSG00000198121	LPAR1	6.93271	35.1924	2.08534e-09	5.61237e-08	2.27418
ENSG00000115590	IL1R2	0.401403	1.78632	0.00610509	0.0159587	2.27232
ENSG00000169026	SLC49A3	0.278141	1.13447	0.0227309	0.0477409	2.2687
ENSG00000118777	ABCG2	0.209306	0.953064	0.0233396	0.0488025	2.26811
ENSG00000197461	PDGFA	1.10736	5.49992	0.000218065	0.000950736	2.26636
ENSG00000113657	DPYSL3	6.37243	33.4852	9.79642e-09	2.02584e-07	2.26554
ENSG00000136542	GALNT5	3.1588	16.4369	1.00267e-05	7.02422e-05	2.26475
ENSG00000113578	FGF1	0.500654	2.48826	0.00814539	0.0203587	2.2612
ENSG00000144645	OSBPL10	0.35498	1.78666	0.0119378	0.0279998	2.25977
ENSG00000085514	PILRA	8.17254	36.9294	3.59253e-10	1.32014e-08	2.25781
ENSG00000176046	NUPR1	1.61722	8.16622	0.000106071	0.000516272	2.25563
ENSG00000233608	TWIST2	0.680745	2.82654	0.00715224	0.01823	2.25343
ENSG00000107249	GLIS3	1.06094	5.74835	0.000845945	0.00299354	2.25118
ENSG00000134072	CAMK1	3.21243	17.4237	1.68564e-06	1.52293e-05	2.25039
ENSG00000145685	LHFPL2	32.5289	152.005	2.97403e-14	7.29609e-12	2.24936
ENSG00000104368	PLAT	24.9666	138.91	1.91007e-10	7.86026e-09	2.24521
ENSG00000135047	CTSL	44.246	210.619	3.54868e-15	1.46575e-12	2.24519
ENSG00000126458	RRAS	2.39361	12.4648	5.106e-06	3.9525e-05	2.24277
ENSG00000161011	SQSTM1	219.814	1023.29	3.5129e-16	2.35863e-13	2.24071
ENSG00000184867	ARMCX2	1.75489	9.27295	0.000314558	0.00128698	2.23955
ENSG00000129009	ISLR	2.18151	11.484	2.6139e-05	0.000158036	2.23892
ENSG00000103569	AQP9	4.76361	23.7181	1.68315e-08	3.15763e-07	2.23805
ENSG00000134028	ADAMDEC1	36.9591	173.497	7.71484e-15	2.52354e-12	2.23792
ENSG00000197712	FAM114A1	9.15784	45.4429	5.0831e-10	1.69752e-08	2.23321
ENSG00000180914	OXTR	2.39201	12.8383	5.14343e-05	0.000278856	2.23005
ENSG00000138061	CYP1B1	105.125	494.95	1.40127e-15	8.51241e-13	2.22657
ENSG00000152465	NMT2	3.9472	18.3563	1.31945e-07	1.80024e-06	2.22545
ENSG00000122691	TWIST1	0.850431	4.62555	0.00132528	0.00438336	2.22432
ENSG00000137573	SULF1	4.49948	23.4671	2.68891e-07	3.27626e-06	2.22397
ENSG00000165124	SVEP1	0.282143	1.76213	0.0317091	0.0630279	2.22081
ENSG00000112769	LAMA4	1.26104	7.35767	0.000594797	0.00221297	2.21807
ENSG00000111962	UST	0.781596	5.07992	0.00815285	0.0203733	2.21679
ENSG00000158517	NCF1	18.7547	88.7623	4.90048e-13	5.95385e-11	2.21629
ENSG00000152463	OLAH	0.539073	2.40551	0.00573515	0.0151602	2.21561
ENSG00000075223	SEMA3C	4.66116	25.283	4.60073e-07	5.13038e-06	2.21428
ENSG00000109472	CPE	0.466236	2.11664	0.00703383	0.0179857	2.21114
ENSG00000128016	ZFP36	25.8399	123.119	4.75445e-13	5.88859e-11	2.20825
ENSG00000173210	ABLIM3	17.5477	84.7901	3.69578e-12	2.96522e-10	2.20367
ENSG00000177707	NECTIN3	3.32288	14.2327	3.17608e-05	0.000186115	2.20315
ENSG00000180891	CUEDC1	5.925	27.3495	3.22818e-09	8.05907e-08	2.20266
ENSG00000117114	ADGRL2	1.07695	6.39208	0.00148356	0.00482556	2.19389
ENSG00000132965	ALOX5AP	54.5616	246.81	1.31325e-14	3.97282e-12	2.19311
ENSG00000072682	P4HA2	6.5141	31.4546	9.57585e-09	1.98956e-07	2.19182
ENSG00000174804	FZD4	0.619914	3.71818	0.00728941	0.0185057	2.19063
ENSG00000082781	ITGB5	38.7064	183.615	4.28553e-13	5.46706e-11	2.18953
ENSG00000166750	SLFN5	11.844	57.3354	1.55109e-10	6.70609e-09	2.18092
ENSG00000183578	TNFAIP8L3	0.623916	4.34567	0.017355	0.0382974	2.1794
ENSG00000162551	ALPL	1.06094	5.07958	0.000859487	0.00303389	2.17938
ENSG00000137460	FHDC1	0.555081	2.29788	0.0050658	0.0136482	2.17534
ENSG00000168995	SIGLEC7	0.585496	2.65274	0.00235705	0.00715927	2.17532
ENSG00000167641	PPP1R14A	0.642326	2.7773	0.0175839	0.0386821	2.17478
ENSG00000131016	AKAP12	20.7165	107.919	5.36532e-10	1.7588e-08	2.17114
ENSG00000188112	C6orf132	0.551079	3.42102	0.0140238	0.0321303	2.16974
ENSG00000135838	NPL	4.97652	21.8538	1.96187e-08	3.5601e-07	2.1668
ENSG00000135480	KRT7	5.03735	24.9599	1.13874e-07	1.58764e-06	2.16628
ENSG00000162614	NEXN	1.47155	7.58883	0.000379864	0.00150916	2.16459
ENSG00000125618	PAX8	0.397401	1.85248	0.00866053	0.0214131	2.1636
ENSG00000173930	SLCO4C1	1.74849	9.04905	9.90766e-05	0.000487436	2.16282
ENSG00000099617	EFNA2	0.247725	1.06864	0.0293865	0.0590832	2.16193
ENSG00000120051	CFAP58	0.692751	3.21423	0.00251734	0.00755084	2.16181
ENSG00000171657	GPR82	0.431819	1.91848	0.00742656	0.0188017	2.15955
ENSG00000184347	SLIT3	0.470238	3.01675	0.0213478	0.0452757	2.15821
ENSG00000154027	AK5	1.7789	9.5613	0.000188504	0.000837306	2.15339
ENSG00000076706	MCAM	2.33518	11.0295	1.63383e-05	0.000106449	2.15326
ENSG00000198832	SELENOM	3.7511	18.2015	1.26715e-06	1.19211e-05	2.14809
ENSG00000006327	TNFRSF12A	13.1094	61.4004	4.24592e-11	2.25688e-09	2.14599
ENSG00000184254	ALDH1A3	2.77621	13.6876	1.44096e-05	9.53936e-05	2.14317
ENSG00000122641	INHBA	7.83877	41.5259	1.33504e-07	1.81568e-06	2.14152
ENSG00000204381	LAYN	1.84774	9.02452	0.000101141	0.000496444	2.13815
ENSG00000269190	FBXO17	0.393399	1.98482	0.0158308	0.0355677	2.13714
ENSG00000071282	LMCD1	2.08626	10.5345	4.74348e-05	0.000261168	2.13304
ENSG00000038427	VCAN	29.4345	139.858	5.30929e-11	2.68772e-09	2.1317
ENSG00000135074	ADAM19	4.40023	22.3365	9.83077e-07	9.63219e-06	2.13096
ENSG00000061676	NCKAP1	14.9576	77.3232	1.26899e-08	2.4791e-07	2.12801
ENSG00000118402	ELOVL4	0.500654	2.2324	0.0126907	0.0294891	2.12692
ENSG00000055813	CCDC85A	0.385395	1.32451	0.0430653	0.0814264	2.12684
ENSG00000197956	S100A6	131.285	565.061	2.11628e-15	1.10313e-12	2.12263
ENSG00000169439	SDC2	2.26235	11.4759	6.12921e-05	0.000326201	2.11668
ENSG00000198892	SHISA4	1.26504	5.96207	0.000305417	0.00125441	2.11424
ENSG00000204131	NHSL2	1.73008	7.51214	1.72236e-05	0.000111027	2.11283
ENSG00000158859	ADAMTS4	0.988101	5.1625	0.00261461	0.00779313	2.11192
ENSG00000106089	STX1A	1.34588	6.44063	0.000281829	0.00117493	2.11139
ENSG00000140836	ZFHX3	3.30207	16.2131	7.60512e-06	5.608e-05	2.10665
ENSG00000196154	S100A4	70.7738	303.572	3.56184e-15	1.46575e-12	2.1059
ENSG00000097096	SYDE2	0.385395	1.49797	0.0490171	0.0906643	2.10185
ENSG00000138131	LOXL4	0.842427	4.21316	0.00287397	0.00843415	2.10031
ENSG00000271303	SRXN1	1.33788	5.72227	0.00015098	0.000688611	2.09477
ENSG00000092969	TGFB2	0.872842	3.87471	0.00297966	0.00869032	2.09323
ENSG00000124942	AHNAK	401.741	1805.75	7.31284e-13	8.25574e-11	2.09254
ENSG00000179630	LACC1	27.0253	111.689	6.22255e-13	7.15145e-11	2.08815
ENSG00000105976	MET	8.50071	42.0964	1.09966e-07	1.53988e-06	2.08787
ENSG00000242498	ARPIN	0.573491	2.45526	0.0129038	0.029919	2.08313
ENSG00000115919	KYNU	2.48086	9.96403	1.4196e-05	9.44207e-05	2.07822
ENSG00000185532	PRKG1	0.535071	2.37285	0.0212312	0.0450863	2.07578
ENSG00000158186	MRAS	3.67026	16.9804	3.47979e-06	2.82031e-05	2.07577
ENSG00000054654	SYNE2	1.02652	5.14592	0.00237772	0.00721174	2.07219
ENSG00000143341	HMCN1	1.28745	6.82157	0.00186513	0.00586047	2.07023
ENSG00000136383	ALPK3	0.205304	0.829192	0.0418858	0.0795737	2.06978
ENSG00000197496	SLC2A10	2.25834	10.0558	3.96045e-05	0.000224124	2.06901
ENSG00000069702	TGFBR3	1.06494	5.36049	0.00212867	0.00656562	2.06703
ENSG00000164761	TNFRSF11B	4.43064	21.5445	1.97978e-06	1.75267e-05	2.06584
ENSG00000184384	MAML2	8.20455	37.2799	6.44118e-09	1.41917e-07	2.0578
ENSG00000025708	TYMP	32.0198	133.243	8.14643e-14	1.44339e-11	2.05372
ENSG00000128283	CDC42EP1	1.84133	9.75894	0.000501034	0.00190968	2.05132
ENSG00000010278	CD9	20.0738	84.581	2.08407e-12	1.92655e-10	2.04455
ENSG00000087116	ADAMTS2	49.3062	204.208	3.58913e-13	4.72027e-11	2.04446
ENSG00000143867	OSR1	0.385395	1.46497	0.0574681	0.103329	2.04327
ENSG00000136689	IL1RN	2.66255	11.0607	3.55472e-06	2.87738e-05	2.03787
ENSG00000102802	MEDAG	1.29946	6.24316	0.000758834	0.00271694	2.0366
ENSG00000244242	IFITM10	1.73808	7.22327	4.19766e-05	0.000235073	2.03586
ENSG00000183019	MCEMP1	5.21104	22.3419	7.37321e-08	1.09372e-06	2.03117
ENSG00000126778	SIX1	0.466236	2.21598	0.0195004	0.0421424	2.03063
ENSG00000106992	AK1	0.658333	3.07411	0.00611036	0.0159668	2.02919
ENSG00000240694	PNMA2	1.09936	4.70813	0.00145323	0.00473896	2.02741
ENSG00000248905	FMN1	0.984099	3.72579	0.00228635	0.00698275	2.02686
ENSG00000155366	RHOC	16.6064	72.6987	6.30852e-11	3.1241e-09	2.02609
ENSG00000048342	CC2D2A	0.508658	2.57084	0.0155012	0.0349503	2.02092
ENSG00000172638	EFEMP2	4.96451	22.2943	4.56023e-07	5.09424e-06	2.01831
ENSG00000153531	ADPRHL1	1.08495	5.29398	0.00276354	0.00816266	2.01463
ENSG00000095203	EPB41L4B	0.796003	3.23928	0.00712218	0.0181726	2.00969
ENSG00000186522	SEPTIN10	6.63896	29.4895	5.2179e-08	8.0979e-07	2.00734
ENSG00000104951	IL4I1	0.243723	0.994355	0.0410975	0.0782565	2.00716
ENSG00000150687	PRSS23	15.2113	71.2607	5.92605e-09	1.32679e-07	2.00712
ENSG00000178623	GPR35	4.80843	19.6507	8.96586e-08	1.28226e-06	2.00464
ENSG00000196569	LAMA2	0.385395	1.12635	0.0594334	0.106277	2.004
ENSG00000154229	PRKCA	19.8473	83.5262	1.24506e-11	8.22968e-10	2.00383
ENSG00000138080	EMILIN1	7.72111	36.1099	1.2629e-07	1.73049e-06	2.00257
ENSG00000111077	TNS2	5.88258	25.5116	7.94577e-08	1.16367e-06	2.00203
ENSG00000198431	TXNRD1	270.815	1083.48	3.33574e-15	1.46575e-12	2.00025
ENSG00000258947	TUBB3	0.719164	2.43851	0.0122954	0.0286855	1.99838
ENSG00000105509	HAS1	1.47955	7.19268	0.00100903	0.00346306	1.99379
ENSG00000282608	ADORA3	6.24436	24.6915	9.91995e-09	2.04111e-07	1.99188
ENSG00000253910	PCDHGB2	0.551079	2.65325	0.0150691	0.034139	1.98745
ENSG00000143878	RHOB	11.2509	51.5272	2.04937e-08	3.67705e-07	1.98383
ENSG00000128567	PODXL	15.9901	82.4745	2.14341e-06	1.87156e-05	1.98171
ENSG00000104687	GSR	128.263	503.7	5.64676e-15	2.00099e-12	1.98061
ENSG00000253368	TRNP1	1.33788	7.00298	0.00249757	0.00750741	1.97798
ENSG00000157551	KCNJ15	0.350978	1.10976	0.0435678	0.0821938	1.97589
ENSG00000080561	MID2	0.439823	1.86924	0.0360455	0.0702249	1.97509
ENSG00000070159	PTPN3	0.800005	3.33827	0.00598438	0.0157052	1.97357
ENSG00000105499	PLA2G4C	0.458232	1.35751	0.0570821	0.102737	1.97308
ENSG00000100055	CYTH4	17.1939	68.705	8.41082e-12	5.83135e-10	1.97272
ENSG00000178209	PLEC	447.987	1670.01	2.24216e-13	3.24208e-11	1.97126
ENSG00000177575	CD163	96.2403	370.662	2.65513e-14	6.84699e-12	1.96895
ENSG00000172243	CLEC7A	1.74448	6.17562	0.000104939	0.000511933	1.96755
ENSG00000184163	C1QTNF12	0.286145	1.04377	0.0292727	0.0588915	1.96722
ENSG00000019144	PHLDB1	5.99624	24.7946	1.32439e-07	1.80312e-06	1.96447
ENSG00000091656	ZFHX4	1.79331	8.05149	0.00167784	0.00536049	1.95944
ENSG00000197594	ENPP1	1.50596	6.32591	0.00089928	0.00315216	1.95921
ENSG00000186310	NAP1L3	0.350978	1.74571	0.079241	0.13509	1.95855
ENSG00000144857	BOC	0.577493	2.19093	0.0113149	0.02678	1.95758
ENSG00000255346	NOX5	0.919266	3.50275	0.00188892	0.00592646	1.95748
ENSG00000115468	EFHD1	0.462234	1.59679	0.0275363	0.0559454	1.95729
ENSG00000214944	ARHGEF28	3.90878	17.1948	5.99064e-06	4.53546e-05	1.9554
ENSG00000138678	GPAT3	15.8852	57.8722	9.94384e-11	4.55043e-09	1.95499
ENSG00000136717	BIN1	2.65054	10.5829	1.26123e-05	8.54007e-05	1.95475
ENSG00000171017	LRRC8E	0.435821	2.38115	0.0386865	0.0743707	1.95332
ENSG00000186868	MAPT	3.52619	14.2051	1.656e-06	1.5004e-05	1.95331
ENSG00000164440	TXLNB	1.62923	6.45722	0.000260185	0.00109979	1.953
ENSG00000154556	SORBS2	0.692751	3.30544	0.0114601	0.0270533	1.95006
ENSG00000179300	RTL3	0.466236	1.67091	0.0164282	0.0366849	1.9492
ENSG00000101871	MID1	0.773592	3.54455	0.00629239	0.0163653	1.94635
ENSG00000118515	SGK1	22.4918	92.3608	3.17513e-11	1.76878e-09	1.94474
ENSG00000152661	GJA1	7.83077	35.7156	5.37596e-07	5.82182e-06	1.94274
ENSG00000179431	FJX1	1.22262	5.02965	0.000903149	0.0031609	1.942
ENSG00000242732	RTL5	0.961687	4.40285	0.00365377	0.0103488	1.93906
ENSG00000148926	ADM	6.18833	23.2743	5.94328e-08	9.05836e-07	1.93863
ENSG00000211584	SLC48A1	46.0157	176.138	1.12289e-13	1.8695e-11	1.93681
ENSG00000141655	TNFRSF11A	1.7789	6.63016	0.000155428	0.000707635	1.93632
ENSG00000145217	SLC26A1	0.539073	1.84419	0.0150947	0.0341836	1.936
ENSG00000119771	KLHL29	0.431819	1.91053	0.0240123	0.0499143	1.93518
ENSG00000007237	GAS7	142.537	539.394	1.09453e-14	3.4056e-12	1.93449
ENSG00000150938	CRIM1	38.5567	159.558	8.99175e-12	6.13411e-10	1.93422
ENSG00000100097	LGALS1	310.054	1153.45	3.20248e-14	7.57525e-12	1.93337
ENSG00000108797	CNTNAP1	1.50756	8.04269	0.00587363	0.0154654	1.9305
ENSG00000134070	IRAK2	2.58171	10.4675	2.04557e-05	0.000128359	1.92797
ENSG00000125089	SH3TC1	14.619	56.062	2.70448e-11	1.5541e-09	1.92484
ENSG00000042832	TG	0.615912	2.24034	0.00951855	0.0231866	1.92313
ENSG00000139211	AMIGO2	2.5737	11.4177	7.96309e-05	0.000405853	1.92268
ENSG00000185436	IFNLR1	0.512659	1.95131	0.00839395	0.0208726	1.92191
ENSG00000117984	CTSD	242.792	914.397	7.67249e-15	2.52354e-12	1.92137
ENSG00000177606	JUN	33.5558	116.545	6.34273e-11	3.1241e-09	1.91866
ENSG00000144935	TRPC1	0.884848	4.02329	0.00537287	0.0143303	1.91782
ENSG00000104081	BMF	11.5278	41.3347	5.19193e-10	1.72035e-08	1.91477
ENSG00000135835	KIAA1614	0.466236	2.0757	0.0292708	0.0588915	1.91433
ENSG00000113916	BCL6	6.82706	25.3191	1.5254e-08	2.89146e-07	1.91311
ENSG00000187800	PEAR1	3.58542	14.8516	2.55087e-05	0.000154812	1.91229
ENSG00000138735	PDE5A	0.539073	2.41414	0.0284223	0.0574435	1.90493
ENSG00000159189	C1QC	0.132467	0.647615	0.0648394	0.114311	1.90282
ENSG00000152932	RAB3C	5.42955	20.146	1.17548e-07	1.6335e-06	1.90158
ENSG00000173706	HEG1	24.7882	97.9161	2.68914e-11	1.55228e-09	1.89971
ENSG00000118898	PPL	0.286145	1.00248	0.0320765	0.0636888	1.89653
ENSG00000081041	CXCL2	4.99093	17.9351	4.42833e-07	4.97291e-06	1.89527
ENSG00000131459	GFPT2	0.812011	3.13147	0.00354991	0.0101063	1.89308
ENSG00000158869	FCER1G	27.4591	102.812	1.61722e-12	1.56422e-10	1.8888
ENSG00000180061	TMEM150B	3.99762	13.9402	1.24798e-06	1.17767e-05	1.88853
ENSG00000100036	SLC35E4	2.82423	11.8126	3.12019e-05	0.000183515	1.88719
ENSG00000168874	ATOH8	0.662335	2.85124	0.010731	0.0256489	1.88672
ENSG00000122877	EGR2	1.15779	4.27795	0.000598214	0.0022236	1.88669
ENSG00000142910	TINAGL1	1.29946	6.30967	0.00377277	0.0106199	1.88598
ENSG00000132970	WASF3	1.28745	5.4429	0.00234329	0.00712425	1.88433
ENSG00000163191	S100A11	60.9569	228.14	4.62203e-13	5.78071e-11	1.88071
ENSG00000134853	PDGFRA	3.83194	16.7167	2.82039e-05	0.000168681	1.8803
ENSG00000175505	CLCF1	6.67738	26.898	1.28804e-07	1.76115e-06	1.87988
ENSG00000137726	FXYD6	0.965689	3.65945	0.00190258	0.00596052	1.87874
ENSG00000128512	DOCK4	7.7035	28.4331	3.42519e-08	5.75693e-07	1.87599
ENSG00000123240	OPTN	8.64398	34.8639	6.36131e-08	9.6037e-07	1.87517
ENSG00000160325	CACFD1	1.36429	4.61657	0.000840389	0.00297801	1.87409
ENSG00000080493	SLC4A4	0.941677	3.84205	0.014557	0.0331613	1.87238
ENSG00000013619	MAMLD1	0.389397	1.81171	0.0679897	0.118912	1.87018
ENSG00000114948	ADAM23	1.56839	5.86256	0.000277951	0.00116028	1.86684
ENSG00000106571	GLI3	0.170886	1.27527	0.186675	0.27316	1.86592
ENSG00000176170	SPHK1	7.44977	29.4966	5.40408e-08	8.34914e-07	1.86363
ENSG00000000003	TSPAN6	0.662335	2.81825	0.0119747	0.0280554	1.86255
ENSG00000169994	MYO7B	0.385395	0.969478	0.0875803	0.147221	1.85924
ENSG00000163683	SMIM14	7.67869	28.5307	1.93254e-08	3.51689e-07	1.85783
ENSG00000196639	HRH1	1.99341	8.26555	0.000643012	0.00236395	1.85709
ENSG00000163171	CDC42EP3	93.4757	339.742	3.69695e-14	8.42177e-12	1.85537
ENSG00000144824	PHLDB2	2.09666	7.89394	0.000479016	0.0018329	1.84986
ENSG00000130222	GADD45G	0.73117	2.61991	0.00690546	0.0177107	1.84697
ENSG00000104870	FCGRT	25.0459	88.2822	5.4999e-12	4.05562e-10	1.84438
ENSG00000188487	INSC	0.504656	2.30686	0.036762	0.0713484	1.8396
ENSG00000165233	CARD19	32.408	115.002	1.02436e-12	1.09813e-10	1.83801
ENSG00000139971	ARMH4	0.915264	3.95746	0.00964506	0.02345	1.83525
ENSG00000171016	PYGO1	0.577493	2.1911	0.020814	0.0443649	1.83457
ENSG00000173641	HSPB7	0.470238	1.98482	0.0289883	0.0584577	1.83283
ENSG00000087589	CASS4	2.50887	9.28713	3.60756e-05	0.000206932	1.83153
ENSG00000109814	UGDH	25.8999	101.515	3.47224e-10	1.29125e-08	1.82905
ENSG00000133687	TMTC1	10.2352	36.1295	2.03289e-09	5.52956e-08	1.82264
ENSG00000115594	IL1R1	29.6026	107.564	5.77132e-12	4.23131e-10	1.82142
ENSG00000147862	NFIB	0.397401	1.90241	0.0547167	0.0991929	1.81974
ENSG00000133816	MICAL2	31.2626	126.233	5.19161e-09	1.19548e-07	1.81912
ENSG00000065989	PDE4A	2.84264	10.6986	2.93434e-05	0.000174433	1.81755
ENSG00000082397	EPB41L3	65.2534	229.854	8.80818e-14	1.52875e-11	1.81604
ENSG00000125384	PTGER2	3.28606	12.1524	6.2809e-05	0.000332429	1.8146
ENSG00000116962	NID1	8.34463	34.23	9.58918e-07	9.44627e-06	1.81011
ENSG00000103313	MEFV	1.93658	6.32419	0.000137202	0.000636778	1.80946
ENSG00000243708	PLA2G4B	0.478242	1.6215	0.0349283	0.0685402	1.80941
ENSG00000101336	HCK	37.549	130.812	6.02699e-13	7.11184e-11	1.80466
ENSG00000162616	DNAJB4	12.8981	48.5972	9.79811e-09	2.02584e-07	1.80193
ENSG00000042286	AIFM2	7.03516	26.6166	1.37992e-07	1.86479e-06	1.80062
ENSG00000113369	ARRDC3	47.0138	160.324	1.56631e-12	1.54894e-10	1.80006
ENSG00000101986	ABCD1	9.2843	32.1842	3.87849e-09	9.2829e-08	1.79928
ENSG00000142405	NLRP12	9.54203	30.4764	2.46417e-08	4.34191e-07	1.79705
ENSG00000122547	EEPD1	16.9322	59.1611	8.29958e-11	3.98036e-09	1.79696
ENSG00000137216	TMEM63B	7.8908	28.7698	3.19869e-08	5.43385e-07	1.79693
ENSG00000121933	TMIGD3	11.2061	37.0189	1.92024e-09	5.33693e-08	1.79198
ENSG00000197879	MYO1C	26.1536	101.461	1.18609e-08	2.35685e-07	1.78985
ENSG00000176845	METRNL	17.2147	63.2396	4.42222e-10	1.53483e-08	1.78565
ENSG00000184730	APOBR	11.1925	41.3826	1.42921e-08	2.74173e-07	1.7821
ENSG00000101680	LAMA1	0.458232	1.43197	0.0958512	0.158802	1.78199
ENSG00000026559	KCNG1	0.911262	3.75947	0.0159424	0.0357744	1.7774
ENSG00000182752	PAPPA	1.44113	5.32698	0.00165601	0.00530798	1.77691
ENSG00000182718	ANXA2	437.748	1505.75	2.00374e-12	1.87954e-10	1.77617
ENSG00000153071	DAB2	21.6274	75.8173	4.59962e-11	2.39499e-09	1.77425
ENSG00000136040	PLXNC1	44.3284	149.742	1.50842e-12	1.50335e-10	1.77397
ENSG00000182534	MXRA7	17.8214	66.7567	1.8459e-09	5.15277e-08	1.77308
ENSG00000135905	DOCK10	86.0848	296.83	1.25836e-13	2.03202e-11	1.77165
ENSG00000118473	SGIP1	0.535071	1.60508	0.0437991	0.0825446	1.76993
ENSG00000106772	PRUNE2	6.37483	24.921	7.30265e-06	5.40371e-05	1.76686
ENSG00000175274	TP53I11	8.82727	30.857	1.32464e-08	2.56814e-07	1.76685
ENSG00000276547	PCDHGB5	0.688749	2.68642	0.0233877	0.0488869	1.76567
ENSG00000087842	PIR	14.4829	47.9703	3.96346e-10	1.41234e-08	1.76564
ENSG00000129219	PLD2	3.67586	12.5709	4.88821e-06	3.79312e-05	1.76143
ENSG00000100417	PMM1	4.65876	18.5144	1.06741e-05	7.38045e-05	1.7613
ENSG00000018280	SLC11A1	2.57771	8.06499	4.04285e-05	0.000227703	1.76009
ENSG00000189013	KIR2DL4	1.11536	3.77485	0.00189398	0.00593941	1.75333
ENSG00000117228	GBP1	1.44113	5.47573	0.00244805	0.00737595	1.75005
ENSG00000166928	MS4A14	2.24234	7.06812	0.00062063	0.00229489	1.74894
ENSG00000163221	S100A12	1.1762	3.43641	0.00330022	0.0094914	1.74604
ENSG00000107738	VSIR	204.326	680.869	6.24932e-14	1.2265e-11	1.74586
ENSG00000163064	EN1	0.132467	1.16798	0.276276	0.374743	1.74254
ENSG00000136830	NIBAN2	109.502	364.809	1.11017e-12	1.16881e-10	1.74027
ENSG00000102760	RGCC	18.5034	60.1052	3.25568e-10	1.22878e-08	1.74025
ENSG00000162745	OLFML2B	23.2274	77.3432	1.48585e-11	9.57323e-10	1.73979
ENSG00000101665	SMAD7	8.53192	29.8012	3.32718e-08	5.62184e-07	1.73671
ENSG00000188906	LRRK2	0.423815	1.12635	0.0717933	0.124373	1.73625
ENSG00000179715	PCED1B	0.362984	1.21722	0.0653062	0.114911	1.73322
ENSG00000144959	NCEH1	33.2492	112.96	8.27021e-12	5.7652e-10	1.73067
ENSG00000104055	TGM5	4.30098	14.8823	4.66711e-06	3.65265e-05	1.73029
ENSG00000164099	PRSS12	1.30986	4.04799	0.00832635	0.0207419	1.72346
ENSG00000177469	CAVIN1	76.4727	267.629	4.19314e-09	9.96125e-08	1.71896
ENSG00000235863	B3GALT4	4.345	15.426	4.4598e-06	3.51629e-05	1.71812
ENSG00000137094	DNAJB5	0.858434	3.50326	0.0209655	0.0446208	1.71755
ENSG00000119042	SATB2	2.25034	7.75348	0.000632036	0.00232897	1.71664
ENSG00000134830	C5AR2	2.60172	9.8322	0.000215776	0.000942047	1.71525
ENSG00000185650	ZFP36L1	17.5829	60.5323	5.32394e-10	1.75497e-08	1.71004
ENSG00000126822	PLEKHG3	0.535071	1.62167	0.0552105	0.0999037	1.70221
ENSG00000067082	KLF6	71.7664	229.248	7.42861e-13	8.31287e-11	1.70195
ENSG00000071575	TRIB2	6.53011	20.5755	3.90722e-07	4.46635e-06	1.70036
ENSG00000169169	CPT1C	0.577493	2.14169	0.0381464	0.0735133	1.70018
ENSG00000126821	SGPP1	2.52968	7.70389	0.000910147	0.00318015	1.69924
ENSG00000163993	S100P	2.86905	9.23772	6.10368e-05	0.000325385	1.6984
ENSG00000109654	TRIM2	0.688749	2.41397	0.0255956	0.0525633	1.69695
ENSG00000170545	SMAGP	1.56039	5.76442	0.00211608	0.00653787	1.69542
ENSG00000115641	FHL2	11.3886	44.1174	1.33066e-06	1.24274e-05	1.69538
ENSG00000163536	SERPINI1	0.996104	3.50309	0.0068527	0.0175984	1.69457
ENSG00000122420	PTGFR	12.8125	42.7009	4.46392e-09	1.05456e-07	1.69286
ENSG00000079931	MOXD1	0.358982	1.19235	0.0458722	0.0859439	1.6925
ENSG00000102265	TIMP1	160.495	493.923	6.40878e-11	3.14449e-09	1.69112
ENSG00000135111	TBX3	1.99741	7.2915	0.00133754	0.00441702	1.68914
ENSG00000070540	WIPI1	8.93853	31.1227	9.37193e-08	1.33286e-06	1.6888
ENSG00000168461	RAB31	41.9112	139.896	1.73139e-11	1.07743e-09	1.68876
ENSG00000115425	PECR	0.504656	1.67108	0.0351758	0.0688458	1.68862
ENSG00000116032	GRIN3B	0.324564	1.05189	0.0364842	0.0709387	1.6886
ENSG00000206140	TMEM191C	0.278141	0.771487	0.0965432	0.159824	1.68315
ENSG00000162692	VCAM1	0.551079	1.84419	0.0225148	0.0473649	1.68237
ENSG00000114013	CD86	13.9539	45.8324	1.01085e-09	3.04136e-08	1.67739
ENSG00000185697	MYBL1	1.75889	5.79777	0.00342717	0.00980718	1.67406
ENSG00000148180	GSN	96.2235	303.241	2.78002e-12	2.39626e-10	1.67341
ENSG00000151929	BAG3	11.5454	40.6875	5.14597e-08	8.01553e-07	1.67107
ENSG00000079337	RAPGEF3	1.46114	5.08718	0.00197497	0.00616761	1.67063
ENSG00000132821	VSTM2L	1.29946	4.37763	0.00278658	0.0082155	1.6695
ENSG00000154529	CNTNAP3B	0.539073	1.80324	0.0445872	0.0838318	1.66848
ENSG00000143546	S100A8	66.3444	211.383	5.43305e-13	6.53862e-11	1.66823
ENSG00000180316	PNPLA1	0.607908	1.63808	0.0541623	0.0983416	1.66817
ENSG00000182197	EXT1	11.7223	40.4171	4.79946e-08	7.59637e-07	1.66645
ENSG00000185585	OLFML2A	0.358982	1.15105	0.0475085	0.0884639	1.66372
ENSG00000141526	SLC16A3	157.948	487.558	3.30913e-13	4.39735e-11	1.66063
ENSG00000198142	SOWAHC	8.52632	25.8559	7.95423e-08	1.16367e-06	1.65318
ENSG00000168807	SNTB2	4.80683	17.1618	2.53264e-05	0.000153779	1.65058
ENSG00000178053	MLF1	0.320562	1.48155	0.12374	0.195607	1.64947
ENSG00000099337	KCNK6	5.49838	19.5793	9.08504e-06	6.48924e-05	1.64778
ENSG00000277443	MARCKS	10.0175	33.8403	1.81645e-07	2.35015e-06	1.64774
ENSG00000188483	IER5L	5.27347	16.9852	1.2755e-06	1.19908e-05	1.64745
ENSG00000105767	CADM4	0.286145	0.837484	0.0683336	0.119399	1.64438
ENSG00000119714	GPR68	2.34319	8.05029	0.000523602	0.00198797	1.64402
ENSG00000134874	DZIP1	3.46616	11.5338	0.000266094	0.00111958	1.64335
ENSG00000130707	ASS1	0.872842	2.66967	0.0185905	0.0404571	1.63944
ENSG00000165695	AK8	0.504656	1.50592	0.0380187	0.073341	1.63239
ENSG00000131669	NINJ1	27.5231	86.6456	4.13613e-11	2.22636e-09	1.63119
ENSG00000108239	TBC1D12	2.79221	8.72633	0.000141298	0.000649562	1.63054
ENSG00000109762	SNX25	2.05184	7.82794	0.00213003	0.00656825	1.62794
ENSG00000024422	EHD2	14.3733	51.9966	3.15782e-07	3.7439e-06	1.62701
ENSG00000023909	GCLM	41.8768	126.454	1.20867e-11	8.03075e-10	1.62694
ENSG00000011600	TYROBP	50.2362	153.687	3.68606e-12	2.96522e-10	1.62409
ENSG00000105137	SYDE1	3.92079	13.8108	7.18858e-05	0.000372178	1.62291
ENSG00000171051	FPR1	6.5213	19.5418	2.33758e-07	2.91091e-06	1.62286
ENSG00000257743	MGAM2	0.761586	2.48826	0.029961	0.0600396	1.62211
ENSG00000102038	SMARCA1	3.88077	13.1763	0.000192676	0.00085346	1.62116
ENSG00000168615	ADAM9	82.0388	251.969	6.71189e-13	7.64496e-11	1.6206
ENSG00000136634	IL10	6.80865	22.6143	9.44633e-07	9.32716e-06	1.61877
ENSG00000174705	SH3PXD2B	29.9932	92.5371	2.16004e-11	1.29279e-09	1.61754
ENSG00000197122	SRC	19.375	58.9358	2.342e-10	9.33653e-09	1.61696
ENSG00000116741	RGS2	6.88629	22.096	1.54478e-06	1.41572e-05	1.61678
ENSG00000183963	SMTN	23.7676	79.8952	7.06128e-09	1.53199e-07	1.61655
ENSG00000074047	GLI2	1.21462	3.81666	0.00635117	0.0165048	1.61392
ENSG00000005238	FAM214B	17.4788	56.2472	1.88709e-09	5.25625e-08	1.61357
ENSG00000227051	C14orf132	0.796003	2.3231	0.0305339	0.0610629	1.61152
ENSG00000170558	CDH2	15.1921	51.2146	8.15814e-08	1.18805e-06	1.60945
ENSG00000110324	IL10RA	13.8706	43.2816	2.11005e-09	5.66447e-08	1.60633
ENSG00000113552	GNPDA1	2.35119	7.6455	0.000433086	0.00168169	1.60252
ENSG00000073150	PANX2	3.31168	10.7394	5.56402e-05	0.000300001	1.59722
ENSG00000169508	GPR183	39.8686	124.328	2.99154e-11	1.69748e-09	1.59661
ENSG00000173334	TRIB1	44.8719	137.031	7.58698e-12	5.37706e-10	1.59415
ENSG00000110628	SLC22A18	6.81265	21.07	4.66473e-07	5.19266e-06	1.58994
ENSG00000181444	ZNF467	1.5764	5.1366	0.00218581	0.00672236	1.58854
ENSG00000013364	MVP	112.271	329.659	7.69302e-12	5.42209e-10	1.5875
ENSG00000120318	ARAP3	1.56839	5.10377	0.0022949	0.00700552	1.58701
ENSG00000049192	ADAMTS6	3.27406	10.0812	0.000599065	0.00222612	1.58561
ENSG00000162909	CAPN2	81.9027	248.475	3.19074e-12	2.64313e-10	1.58534
ENSG00000124491	F13A1	750.688	2215.35	3.73317e-12	2.9765e-10	1.58509
ENSG00000187122	SLIT1	0.508658	1.46445	0.0312173	0.0621587	1.57954
ENSG00000006453	BAIAP2L1	0.941677	2.57067	0.0298357	0.0598449	1.57582
ENSG00000114026	OGG1	10.613	32.5316	2.58794e-08	4.52871e-07	1.57557
ENSG00000172819	RARG	5.85457	17.0027	3.11967e-06	2.56759e-05	1.57543
ENSG00000196586	MYO6	1.81732	7.2756	0.0111249	0.0264021	1.5747
ENSG00000103066	PLA2G15	16.5472	49.8597	1.09089e-09	3.2515e-08	1.57341
ENSG00000139112	GABARAPL1	22.1364	64.0352	3.53509e-10	1.30716e-08	1.57299
ENSG00000117122	MFAP2	0.516661	1.5225	0.0655233	0.115199	1.57134
ENSG00000173040	EVC2	0.607908	1.70425	0.0760324	0.130562	1.56884
ENSG00000169403	PTAFR	65.8145	194.499	3.14321e-12	2.62078e-10	1.56882
ENSG00000148468	FAM171A1	2.41202	8.43055	0.00176899	0.00560253	1.5656
ENSG00000131389	SLC6A6	152.643	454.293	1.96135e-12	1.85341e-10	1.55884
ENSG00000157985	AGAP1	1.65564	5.4512	0.00662649	0.0171212	1.55754
ENSG00000182963	GJC1	2.40002	8.81909	0.00610532	0.0159587	1.55743
ENSG00000164465	DCBLD1	9.4812	30.0681	5.09443e-07	5.56896e-06	1.55575
ENSG00000167850	CD300C	8.8953	26.415	4.88012e-08	7.69344e-07	1.55502
ENSG00000196139	AKR1C3	34.0625	96.0985	4.14806e-10	1.46584e-08	1.5528
ENSG00000145545	SRD5A1	2.73138	9.123	0.000504602	0.00192098	1.55053
ENSG00000148344	PTGES	0.462234	1.16764	0.0856779	0.144385	1.54795
ENSG00000181523	SGSH	13.2623	40.5113	1.1516e-08	2.29546e-07	1.54752
ENSG00000248712	CCDC153	0.627918	1.83573	0.0198768	0.0427602	1.54702
ENSG00000123360	PDE1B	11.8112	32.6631	4.03846e-08	6.59548e-07	1.54648
ENSG00000134363	FST	3.40533	10.2869	0.000275802	0.00115433	1.54372
ENSG00000165757	JCAD	13.1607	43.836	7.08436e-07	7.33173e-06	1.54349
ENSG00000140678	ITGAX	34.1793	100.4	3.23624e-11	1.77188e-09	1.54331
ENSG00000167995	BEST1	4.52909	14.4775	2.45276e-05	0.000149641	1.53808
ENSG00000168306	ACOX2	1.66764	4.76532	0.00248885	0.00748896	1.5375
ENSG00000001084	GCLC	67.2257	190.278	4.21303e-11	2.24877e-09	1.53392
ENSG00000100024	UPB1	2.50887	7.77733	0.000434298	0.00168553	1.53373
ENSG00000151693	ASAP2	8.20936	26.3726	5.5925e-06	4.27463e-05	1.53275
ENSG00000184500	PROS1	2.62653	7.93488	0.000915395	0.00319499	1.53273
ENSG00000139132	FGD4	27.2422	77.8107	1.69744e-10	7.19411e-09	1.53236
ENSG00000101916	TLR8	1.52997	5.22799	0.00594754	0.015631	1.53227
ENSG00000136010	ALDH1L2	5.99864	20.3408	0.000169635	0.000761945	1.52953
ENSG00000103855	CD276	20.2779	62.9744	1.41369e-08	2.72012e-07	1.52744
ENSG00000163106	HPGDS	1.34428	3.42897	0.0225556	0.047437	1.52669
ENSG00000109854	HTATIP2	26.1761	74.2615	2.22797e-10	8.966e-09	1.52621
ENSG00000185215	TNFAIP2	90.9585	264.065	2.8363e-12	2.42837e-10	1.52238
ENSG00000100065	CARD10	6.52771	18.834	1.47721e-06	1.35965e-05	1.51979
ENSG00000123643	SLC36A1	64.8332	186.07	4.252e-12	3.26764e-10	1.5174
ENSG00000112378	PERP	3.90078	11.9044	0.000140246	0.000646177	1.51714
ENSG00000100644	HIF1A	105.218	315.116	3.08056e-11	1.72363e-09	1.51702
ENSG00000142657	PGD	509.28	1459.04	1.11778e-12	1.16881e-10	1.51493
ENSG00000127528	KLF2	4.75961	16.1371	9.03392e-05	0.000450883	1.51397
ENSG00000146376	ARHGAP18	33.3245	92.753	1.33144e-10	5.87723e-09	1.51204
ENSG00000165168	CYBB	54.3783	154.73	6.74927e-12	4.8371e-10	1.51153
ENSG00000116774	OLFML3	0.619914	2.00953	0.0467449	0.0872713	1.50919
ENSG00000121064	SCPEP1	38.0749	109.66	4.77076e-11	2.45595e-09	1.50842
ENSG00000204217	BMPR2	14.4613	43.2227	4.5974e-08	7.33114e-07	1.50438
ENSG00000197081	IGF2R	108.857	309.343	1.29109e-11	8.48991e-10	1.49927
ENSG00000139626	ITGB7	17.1579	48.8938	2.0385e-09	5.533e-08	1.49902
ENSG00000108244	KRT23	1.83333	5.92924	0.00322724	0.00932507	1.49822
ENSG00000255150	EID3	3.32448	8.65221	0.000462602	0.001777	1.49708
ENSG00000189410	SH2D5	0.543075	1.68766	0.0605543	0.107935	1.49608
ENSG00000105270	CLIP3	1.13377	3.91634	0.0350819	0.068736	1.49483
ENSG00000115165	CYTIP	29.4081	84.1586	2.20842e-10	8.91544e-09	1.49292
ENSG00000153317	ASAP1	24.1174	71.5914	8.04275e-09	1.71288e-07	1.48827
ENSG00000187164	SHTN1	14.8375	41.2812	2.02939e-08	3.65252e-07	1.48159
ENSG00000158747	NBL1	1.975	6.2017	0.00287936	0.00844415	1.47913
ENSG00000172159	FRMD3	8.31261	24.5151	4.41112e-06	3.48869e-05	1.478
ENSG00000137819	PAQR5	2.00942	5.22696	0.00131753	0.00436442	1.47779
ENSG00000160326	SLC2A6	2.83864	7.84298	0.000291919	0.00120949	1.47714
ENSG00000115523	GNLY	6.3204	22.4502	0.000377444	0.00150142	1.46786
ENSG00000136161	RCBTB2	31.8781	89.5482	2.24409e-10	9.00245e-09	1.46728
ENSG00000117090	SLAMF1	4.25856	12.7704	9.21656e-05	0.000459101	1.46617
ENSG00000262576	PCDHGA4	0.535071	1.19235	0.099669	0.163935	1.46472
ENSG00000204634	TBC1D8	30.1092	83.5449	1.92552e-10	7.89836e-09	1.46356
ENSG00000092964	DPYSL2	18.5306	57.2869	1.31155e-07	1.79137e-06	1.46317
ENSG00000174791	RIN1	5.3423	15.6988	1.35146e-05	9.05018e-05	1.46312
ENSG00000169432	SCN9A	7.16003	22.2641	0.000140257	0.000646177	1.46266
ENSG00000117407	ARTN	5.1358	14.4516	7.65623e-06	5.63917e-05	1.46011
ENSG00000221821	C6orf226	0.808009	2.13289	0.0225613	0.0474393	1.45894
ENSG00000177697	CD151	61.2834	171.473	2.565e-10	1.00993e-08	1.45798
ENSG00000134955	SLC37A2	0.812011	2.24847	0.0215145	0.045602	1.45316
ENSG00000123989	CHPF	9.34033	30.5709	1.8235e-05	0.000116604	1.44974
ENSG00000077150	NFKB2	17.3868	49.2348	8.85993e-09	1.86204e-07	1.44674
ENSG00000225614	ZNF469	30.9089	90.6255	6.48636e-09	1.42666e-07	1.44593
ENSG00000196074	SYCP2	1.3787	2.99965	0.0377849	0.0729882	1.44572
ENSG00000136861	CDK5RAP2	109.69	296.179	1.57906e-11	1.00219e-09	1.44471
ENSG00000143367	TUFT1	2.85305	8.34762	0.00126593	0.00422983	1.44453
ENSG00000140749	IGSF6	1.70606	4.59204	0.00392239	0.0109516	1.44335
ENSG00000257594	GALNT4	1.54198	4.44329	0.0046952	0.0127821	1.44223
ENSG00000042493	CAPG	239.801	659.991	3.98518e-12	3.09993e-10	1.4405
ENSG00000118985	ELL2	40.5962	118.802	4.51023e-09	1.06353e-07	1.43479
ENSG00000135404	CD63	222.648	589.835	1.59479e-11	1.00717e-09	1.43336
ENSG00000154217	PITPNC1	6.81265	19.0733	2.94641e-06	2.45349e-05	1.43327
ENSG00000137936	BCAR3	6.82386	18.9358	1.81674e-05	0.00011623	1.4294
ENSG00000197093	GAL3ST4	0.761586	1.71203	0.050499	0.0928667	1.42614
ENSG00000104154	SLC30A4	1.43313	4.99768	0.0402205	0.0768448	1.42488
ENSG00000077782	FGFR1	16.7185	46.5308	2.70269e-08	4.70371e-07	1.42481
ENSG00000060566	CREB3L3	0.846429	2.25676	0.0249754	0.0515134	1.41986
ENSG00000176871	WSB2	48.1296	135.716	1.04056e-09	3.12338e-08	1.41862
ENSG00000169962	TAS1R3	0.73117	1.8689	0.0357911	0.0698787	1.41808
ENSG00000172216	CEBPB	52.6543	139.855	8.66181e-11	4.12309e-09	1.41667
ENSG00000106333	PCOLCE	3.86396	12.4244	0.000584867	0.00218226	1.41613
ENSG00000111859	NEDD9	5.27827	16.0316	0.00018742	0.000833364	1.41572
ENSG00000181195	PENK	0.577493	1.43992	0.0688933	0.120212	1.41243
ENSG00000124788	ATXN1	15.8484	43.3526	3.06709e-08	5.25899e-07	1.41117
ENSG00000138639	ARHGAP24	2.3736	6.78772	0.00262082	0.00780798	1.41097
ENSG00000129450	SIGLEC9	3.79112	9.88059	7.84481e-05	0.000400786	1.41081
ENSG00000099994	SUSD2	1.32587	3.86642	0.0172329	0.0380742	1.40973
ENSG00000176909	MAMSTR	0.324564	0.804486	0.109948	0.177612	1.40874
ENSG00000174718	RESF1	170.745	454.376	5.43736e-12	4.03281e-10	1.40814
ENSG00000176597	B3GNT5	36.2588	94.4008	3.75719e-10	1.3578e-08	1.40235
ENSG00000126262	FFAR2	0.619914	1.59662	0.0490366	0.0906871	1.39787
ENSG00000198959	TGM2	38.7064	106.895	4.11689e-09	9.83504e-08	1.39581
ENSG00000100842	EFS	1.35229	3.42068	0.0230394	0.0482935	1.39575
ENSG00000163694	RBM47	18.6811	49.1909	5.00541e-09	1.16098e-07	1.3957
ENSG00000129467	ADCY4	6.68378	16.9693	8.17229e-06	5.97786e-05	1.39452
ENSG00000129195	PIMREG	4.1409	12.3822	0.000227955	0.000987445	1.39224
ENSG00000271383	NBPF19	0.76959	2.07535	0.0389446	0.0748217	1.39217
ENSG00000142615	CELA2A	1.23462	3.27971	0.00861128	0.0213143	1.38737
ENSG00000134369	NAV1	30.0596	90.4655	4.88713e-07	5.40253e-06	1.38603
ENSG00000103942	HOMER2	1.88215	5.21157	0.00798748	0.0200307	1.38355
ENSG00000033627	ATP6V0A1	34.4338	88.3363	4.23419e-10	1.48803e-08	1.38261
ENSG00000186810	CXCR3	0.577493	1.40692	0.07788	0.133322	1.37251
ENSG00000197019	SERTAD1	10.0087	26.0546	5.99999e-07	6.37318e-06	1.3698
ENSG00000164713	BRI3	22.8376	60.1344	3.58716e-09	8.76655e-08	1.369
ENSG00000065054	SLC9A3R2	2.7658	8.24016	0.00210111	0.00650189	1.3652
ENSG00000179604	CDC42EP4	6.9183	18.1004	8.9297e-06	6.4142e-05	1.36513
ENSG00000138448	ITGAV	60.7536	163.514	3.0577e-10	1.17491e-08	1.36469
ENSG00000137880	GCHFR	1.08095	3.09035	0.0228579	0.047954	1.36404
ENSG00000128342	LIF	27.2958	71.4363	1.69639e-09	4.78781e-08	1.36244
ENSG00000136153	LMO7	23.8709	65.0676	1.82464e-08	3.34438e-07	1.36213
ENSG00000160255	ITGB2	402.226	993.104	4.31261e-11	2.28282e-09	1.36083
ENSG00000100284	TOM1	29.9051	78.3193	1.41385e-09	4.09919e-08	1.36044
ENSG00000154252	GAL3ST2	0.427817	1.02735	0.120575	0.19184	1.35985
ENSG00000172780	RAB43	1.20421	3.42034	0.0279775	0.0567153	1.35791
ENSG00000146242	TPBG	8.71281	24.036	1.03086e-05	7.17835e-05	1.35586
ENSG00000163220	S100A9	165.72	420.8	1.39024e-11	9.04861e-10	1.35575
ENSG00000220201	ZGLP1	0.435821	1.25022	0.105885	0.172195	1.35529
ENSG00000164088	PPM1M	10.6074	26.4663	4.56034e-07	5.09424e-06	1.35485
ENSG00000070759	TESK2	3.53419	9.29508	0.000219222	0.0009548	1.35343
ENSG00000142669	SH3BGRL3	156.76	397.131	9.48099e-11	4.44665e-09	1.3531
ENSG00000144369	FAM171B	2.93629	7.82828	0.00642952	0.0166642	1.35188
ENSG00000166173	LARP6	4.07286	11.4016	0.000986072	0.00339614	1.34876
ENSG00000008516	MMP25	0.858434	2.42192	0.0460831	0.086263	1.34823
ENSG00000173221	GLRX	27.969	70.989	2.2946e-09	6.08571e-08	1.34792
ENSG00000102471	NDFIP2	6.19234	16.3683	3.40522e-05	0.000197546	1.34476
ENSG00000101425	BPI	0.63192	1.75366	0.118348	0.188957	1.34449
ENSG00000143110	C1orf162	52.6767	131.815	1.94635e-10	7.95821e-09	1.3436
ENSG00000111145	ELK3	28.486	72.2498	1.70988e-09	4.81522e-08	1.34353
ENSG00000119630	PGF	0.735172	2.05894	0.0534566	0.0972965	1.34183
ENSG00000125430	HS3ST3B1	27.9554	72.0517	2.16071e-09	5.76657e-08	1.34114
ENSG00000157045	NTAN1	23.3746	58.7903	5.20979e-09	1.19705e-07	1.33631
ENSG00000110031	LPXN	86.8772	219.088	3.0109e-11	1.69956e-09	1.33539
ENSG00000013563	DNASE1L1	29.0831	75.9301	4.1821e-09	9.96125e-08	1.33534
ENSG00000164970	FAM219A	7.65628	19.3043	4.39321e-06	3.47884e-05	1.33011
ENSG00000197860	SGTB	20.2475	49.4775	6.07252e-08	9.22228e-07	1.33003
ENSG00000198948	MFAP3L	2.15509	5.97071	0.00589588	0.015508	1.32614
ENSG00000118263	KLF7	13.7506	36.5448	3.79697e-07	4.36771e-06	1.32457
ENSG00000159307	SCUBE1	20.2306	50.7183	1.0144e-08	2.08049e-07	1.32311
ENSG00000164733	CTSB	292.659	726.45	3.06923e-11	1.72363e-09	1.3222
ENSG00000186480	INSIG1	79.6423	199.115	4.46396e-11	2.33388e-09	1.31994
ENSG00000187688	TRPV2	31.3131	80.8798	5.96463e-09	1.32679e-07	1.31992
ENSG00000135114	OASL	0.919266	2.35592	0.0375199	0.0725544	1.31982
ENSG00000136378	ADAMTS7	2.98031	9.16515	0.00507238	0.0136602	1.31964
ENSG00000185522	LMNTD2	1.49556	3.61781	0.00596083	0.0156535	1.31894
ENSG00000110880	CORO1C	98.3502	252.035	1.7315e-10	7.26603e-09	1.31872
ENSG00000175482	POLD4	7.58504	18.5849	2.75755e-06	2.32045e-05	1.31565
ENSG00000175294	CATSPER1	4.42984	11.6794	0.00011198	0.00054029	1.31533
ENSG00000139173	TMEM117	1.10336	3.37973	0.0512338	0.0939335	1.3145
ENSG00000143127	ITGA10	2.93389	7.0346	0.00152222	0.00493367	1.31406
ENSG00000089199	CHGB	1.00411	2.49587	0.0207173	0.0441884	1.31399
ENSG00000133433	GSTT2B	0.462234	0.944772	0.150192	0.229044	1.31211
ENSG00000155093	PTPRN2	0.462234	0.944772	0.150192	0.229044	1.31211
ENSG00000213853	EMP2	87.4319	217.176	4.77444e-11	2.45595e-09	1.31095
ENSG00000101460	MAP1LC3A	2.86665	7.88444	0.00147277	0.00479657	1.30999
ENSG00000057019	DCBLD2	25.8903	71.0216	1.9543e-07	2.50312e-06	1.30942
ENSG00000180509	KCNE1	5.10218	10.7961	0.000238455	0.00102354	1.30795
ENSG00000130203	APOE	1.83733	4.85602	0.00573736	0.0151629	1.30739
ENSG00000177706	FAM20C	21.9931	54.7096	6.10866e-09	1.35292e-07	1.30625
ENSG00000136235	GPNMB	1.10736	3.48702	0.0521059	0.0952586	1.30615
ENSG00000185189	NRBP2	10.2248	25.6745	9.20104e-07	9.14769e-06	1.30536
ENSG00000100122	CRYBB1	1.44113	3.57721	0.0159805	0.0358346	1.30532
ENSG00000175489	LRRC25	7.78354	18.7257	4.00042e-06	3.19958e-05	1.3038
ENSG00000092841	MYL6	294.462	721.049	2.74835e-11	1.57223e-09	1.30325
ENSG00000114405	C3orf14	0.642326	1.46497	0.175724	0.259939	1.30247
ENSG00000126603	GLIS2	0.931271	2.90912	0.063022	0.111678	1.30118
ENSG00000062282	DGAT2	3.00032	7.24849	0.00066148	0.00241722	1.29792
ENSG00000137673	MMP7	14.1908	35.9232	1.37675e-07	1.86479e-06	1.29745
ENSG00000106780	MEGF9	91.5716	223.644	9.58665e-11	4.46339e-09	1.29696
ENSG00000170345	FOS	403.676	937.613	6.74667e-10	2.15168e-08	1.29675
ENSG00000213145	CRIP1	2.54569	5.60704	0.00523218	0.0140136	1.29665
ENSG00000121053	EPX	1.50596	3.56909	0.0218572	0.0462229	1.2945
ENSG00000163823	CCR1	17.318	42.7884	3.59961e-08	5.987e-07	1.29448
ENSG00000119139	TJP2	1.86374	4.64974	0.00601625	0.0157791	1.29288
ENSG00000183696	UPP1	65.119	159.667	1.40309e-10	6.15093e-09	1.29259
ENSG00000117519	CNN3	16.2334	43.8685	1.75469e-06	1.57749e-05	1.29161
ENSG00000176788	BASP1	37.9204	95.0061	3.20891e-09	8.02668e-08	1.29137
ENSG00000086288	NME8	0.808009	2.2571	0.0632333	0.112006	1.29034
ENSG00000140379	BCL2A1	12.2682	30.9164	8.25466e-07	8.32448e-06	1.28863
ENSG00000119782	FKBP1B	1.65564	3.387	0.0182529	0.0398812	1.28793
ENSG00000141506	PIK3R5	99.4404	244.236	9.14407e-11	4.3204e-09	1.28479
ENSG00000091129	NRCAM	1.88375	5.0706	0.00800104	0.020049	1.2846
ENSG00000205085	GARIN1A	1.21061	2.94195	0.0341191	0.0671796	1.28414
ENSG00000204219	TCEA3	0.547077	1.67125	0.122658	0.194283	1.28267
ENSG00000124145	SDC4	36.5149	93.1118	3.56439e-08	5.94391e-07	1.28128
ENSG00000130827	PLXNA3	21.3592	57.0695	3.621e-07	4.19555e-06	1.28017
ENSG00000011422	PLAUR	36.1851	92.1241	1.12043e-08	2.24738e-07	1.27933
ENSG00000140092	FBLN5	1.36029	3.96575	0.0452129	0.0848127	1.27897
ENSG00000167207	NOD2	19.4583	46.8318	2.59339e-08	4.53204e-07	1.27886
ENSG00000160213	CSTB	13.4248	34.0271	5.02915e-07	5.5165e-06	1.27834
ENSG00000122986	HVCN1	8.85769	21.6644	3.70697e-06	2.99682e-05	1.27554
ENSG00000153234	NR4A2	7.81956	18.3171	0.000107663	0.000523222	1.27394
ENSG00000187037	GPR141	7.67469	19.0082	1.34534e-05	9.01389e-05	1.27263
ENSG00000196368	NUDT11	0.619914	1.72896	0.0991451	0.163262	1.2716
ENSG00000072195	SPEG	0.90726	2.40585	0.0938701	0.156006	1.27109
ENSG00000172236	TPSAB1	1.32987	2.90014	0.0197714	0.0426053	1.26954
ENSG00000103196	CRISPLD2	16.3367	41.2711	1.5607e-07	2.05564e-06	1.26907
ENSG00000136867	SLC31A2	19.8473	45.9405	5.73853e-08	8.79885e-07	1.26782
ENSG00000170525	PFKFB3	53.1801	129.368	4.82257e-10	1.63187e-08	1.26681
ENSG00000106211	HSPB1	23.2866	62.3683	7.42479e-07	7.62012e-06	1.26512
ENSG00000154319	FAM167A	1.65564	4.73335	0.0362781	0.0705918	1.26511
ENSG00000142227	EMP3	67.156	161.548	6.24931e-10	2.01829e-08	1.26466
ENSG00000198715	GLMP	22.7839	58.4441	1.50634e-07	1.99546e-06	1.26433
ENSG00000124496	TRERF1	33.4405	83.5574	9.61665e-09	1.99479e-07	1.26371
ENSG00000185989	RASA3	46.4407	112.673	6.47907e-10	2.08195e-08	1.26357
ENSG00000137265	IRF4	0.512659	1.29963	0.0994828	0.163671	1.2611
ENSG00000162511	LAPTM5	316.296	756.247	9.84584e-11	4.55043e-09	1.26088
ENSG00000090674	MCOLN1	10.9531	26.5827	1.35491e-06	1.26073e-05	1.25944
ENSG00000159840	ZYX	202.2	464.664	6.96953e-10	2.21722e-08	1.25943
ENSG00000184226	PCDH9	0.808009	2.2241	0.0713297	0.123753	1.259
ENSG00000137449	CPEB2	9.14583	23.0208	2.07393e-05	0.000129883	1.25825
ENSG00000105223	PLD3	80.4443	190.595	2.20378e-10	8.91544e-09	1.25805
ENSG00000159720	ATP6V0D1	70.3336	167.924	2.53269e-10	1.00029e-08	1.25769
ENSG00000181690	PLAG1	0.996104	2.58709	0.04432	0.0834155	1.25738
ENSG00000115756	HPCAL1	34.1097	83.3202	5.60005e-09	1.26891e-07	1.25708
ENSG00000136960	ENPP2	27.6272	69.8874	4.16791e-08	6.76463e-07	1.25653
ENSG00000164023	SGMS2	26.6003	62.5067	1.74446e-08	3.23872e-07	1.25372
ENSG00000243646	IL10RB	3.59742	8.22306	0.00139317	0.00457351	1.25252
ENSG00000221855	TAS2R41	0.205304	0.54862	0.231807	0.325858	1.25049
ENSG00000177663	IL17RA	379.2	893.744	6.3373e-11	3.1241e-09	1.24902
ENSG00000100439	ABHD4	11.2333	28.7525	2.73588e-06	2.30374e-05	1.24878
ENSG00000185352	HS6ST3	9.41637	22.6228	6.54048e-06	4.91094e-05	1.24604
ENSG00000129250	KIF1C	52.5046	128.606	5.93061e-09	1.32679e-07	1.24439
ENSG00000169752	NRG4	14.7991	35.1253	5.59877e-07	5.99693e-06	1.2433
ENSG00000172361	CFAP53	0.719164	1.41521	0.131122	0.205393	1.24311
ENSG00000136826	KLF4	9.04098	20.4946	2.95914e-05	0.000175744	1.24154
ENSG00000147394	ZNF185	23.9221	56.5858	1.47621e-08	2.81494e-07	1.24127
ENSG00000159335	PTMS	20.7869	50.9725	7.49538e-08	1.10798e-06	1.24103
ENSG00000101439	CST3	174.618	394.447	3.17443e-10	1.20524e-08	1.24097
ENSG00000075624	ACTB	2688.18	6180.08	5.9127e-10	1.91929e-08	1.23942
ENSG00000107263	RAPGEF1	87.4567	206.639	1.36098e-10	5.98692e-09	1.23886
ENSG00000143622	RIT1	49.9753	116.19	8.48181e-10	2.58858e-08	1.23879
ENSG00000196878	LAMB3	4.08647	10.0877	0.000450797	0.00173898	1.23795
ENSG00000136848	DAB2IP	2.71938	7.39032	0.00603389	0.0158156	1.23772
ENSG00000127249	ATP13A4	1.09135	2.16606	0.0683959	0.119491	1.23686
ENSG00000187091	PLCD1	6.3172	16.5248	0.000116692	0.00055775	1.23413
ENSG00000091592	NLRP1	13.2079	32.1277	5.87811e-07	6.26982e-06	1.2329
ENSG00000125753	VASP	121.269	281.328	1.48299e-10	6.47894e-09	1.23163
ENSG00000260314	MRC1	0.876844	1.8689	0.0628254	0.111392	1.22986
ENSG00000130066	SAT1	140.068	332.802	5.18664e-10	1.72035e-08	1.22801
ENSG00000204396	VWA7	3.02673	7.14172	0.00169158	0.0053969	1.22744
ENSG00000186577	SMIM29	9.34673	22.3735	3.87588e-06	3.10973e-05	1.22489
ENSG00000112033	PPARD	8.10931	21.5017	7.5085e-05	0.000386078	1.22375
ENSG00000196924	FLNA	1511.88	3474.26	8.06247e-10	2.47838e-08	1.22073
ENSG00000159128	IFNGR2	108.11	255.185	4.98063e-10	1.67288e-08	1.21928
ENSG00000151327	FAM177A1	13.6217	32.1214	1.2154e-06	1.15192e-05	1.2184
ENSG00000079385	CEACAM1	0.965689	2.71925	0.0657313	0.115501	1.2177
ENSG00000125898	FAM110A	7.75553	18.2321	1.99561e-05	0.000126092	1.21687
ENSG00000176903	PNMA1	9.32512	22.1769	8.25343e-06	6.02684e-05	1.2167
ENSG00000090382	LYZ	2155.94	4996.15	1.14052e-10	5.15945e-09	1.2159
ENSG00000164674	SYTL3	4.22014	9.80715	0.00053756	0.00203491	1.21396
ENSG00000103642	LACTB	23.8061	54.0541	4.20262e-08	6.8123e-07	1.21329
ENSG00000099860	GADD45B	16.4263	39.1262	2.68403e-07	3.27343e-06	1.21137
ENSG00000161681	SHANK1	0.765588	1.98482	0.100308	0.164837	1.2113
ENSG00000161277	THAP8	1.34188	3.27176	0.0230933	0.0483746	1.2099
ENSG00000165046	LETM2	3.17641	7.86008	0.0022332	0.00684501	1.2096
ENSG00000100345	MYH9	939.106	2135.12	3.25656e-09	8.11404e-08	1.20724
ENSG00000167157	PRRX2	0.63192	1.65467	0.169634	0.252688	1.20447
ENSG00000120129	DUSP1	125.564	278.816	8.92427e-10	2.7042e-08	1.20378
ENSG00000204386	NEU1	39.9622	92.529	2.00874e-09	5.47552e-08	1.20348
ENSG00000185950	IRS2	94.6939	217.732	2.53585e-09	6.5889e-08	1.20249
ENSG00000026025	VIM	1862.43	4242.53	3.48192e-10	1.29125e-08	1.20039
ENSG00000134352	IL6ST	94.4555	229.468	2.04954e-09	5.53941e-08	1.19821
ENSG00000269313	MAGIX	1.08895	2.89236	0.0677185	0.118519	1.19645
ENSG00000149781	FERMT3	192.737	438.26	1.50197e-10	6.53948e-09	1.19573
ENSG00000198363	ASPH	141.364	326.42	1.83943e-10	7.64354e-09	1.19511
ENSG00000102547	CAB39L	7.18964	15.6328	7.33091e-05	0.000378319	1.19272
ENSG00000188549	CCDC9B	1.45314	4.17187	0.043237	0.0816905	1.19239
ENSG00000161180	CCDC116	0.500654	1.02735	0.167805	0.250719	1.19228
ENSG00000160691	SHC1	57.9938	136.272	1.00799e-08	2.07068e-07	1.1903
ENSG00000122870	BICC1	3.05155	7.556	0.0152451	0.0344643	1.18975
ENSG00000102007	PLP2	164.677	367.093	4.86396e-10	1.64152e-08	1.18908
ENSG00000172771	EFCAB12	0.688749	1.48121	0.110531	0.178486	1.1882
ENSG00000067225	PKM	1197.23	2706.12	1.98307e-10	8.08244e-09	1.18784
ENSG00000197006	METTL9	203.981	463.901	2.37117e-10	9.42336e-09	1.18784
ENSG00000197077	KIAA1671	3.91919	9.17292	0.00298243	0.00869443	1.18756
ENSG00000070526	ST6GALNAC1	0.247725	0.647615	0.169674	0.252689	1.1873
ENSG00000085265	FCN1	7.20325	15.9207	3.19372e-05	0.000186977	1.18699
ENSG00000188766	SPRED3	1.1842	3.40444	0.0671627	0.117659	1.18657
ENSG00000146592	CREB5	1.59481	3.97353	0.025703	0.0527499	1.18498
ENSG00000141519	CCDC40	1.67965	3.67569	0.0112816	0.0267161	1.18452
ENSG00000102032	RENBP	13.1006	28.6841	8.71476e-07	8.71955e-06	1.18432
ENSG00000169398	PTK2	4.91169	14.7197	0.00596186	0.0156535	1.18294
ENSG00000151726	ACSL1	340.149	771.613	1.60987e-10	6.84571e-09	1.18097
ENSG00000141837	CACNA1A	0.581494	1.84471	0.193331	0.280966	1.18083
ENSG00000145416	MARCHF1	7.17924	16.4996	5.83497e-05	0.000312496	1.18045
ENSG00000136404	TM6SF1	7.45858	15.9956	6.30525e-05	0.000333224	1.17926
ENSG00000171617	ENC1	11.03	25.8158	4.82446e-06	3.7505e-05	1.17842
ENSG00000053747	LAMA3	0.727168	2.13357	0.160377	0.24155	1.17778
ENSG00000139318	DUSP6	349.848	794.301	3.09265e-10	1.18477e-08	1.17618
ENSG00000156535	CD109	26.1496	61.2809	1.43597e-07	1.9202e-06	1.1757
ENSG00000150093	ITGB1	285.324	675.175	9.29213e-09	1.94327e-07	1.1731
ENSG00000143178	TBX19	0.953683	1.9596	0.0616749	0.109641	1.17237
ENSG00000174327	SLC16A13	1.5804	3.84102	0.020861	0.0444432	1.1705
ENSG00000040487	SLC66A1	10.9531	25.0811	4.73363e-06	3.69565e-05	1.16889
ENSG00000139055	ERP27	2.40802	5.29364	0.00975371	0.02366	1.16422
ENSG00000165072	MAMDC2	9.0778	21.2519	1.44051e-05	9.53936e-05	1.1632
ENSG00000151490	PTPRO	0.953683	1.91831	0.0653089	0.114911	1.15739
ENSG00000134590	RTL8C	16.909	41.438	3.31657e-06	2.70031e-05	1.15736
ENSG00000099785	MARCHF2	17.4108	38.8269	2.23061e-07	2.80078e-06	1.1573
ENSG00000007866	TEAD3	2.54329	6.68872	0.0112999	0.0267532	1.15672
ENSG00000106003	LFNG	35.6769	79.5612	5.12734e-09	1.18289e-07	1.15639
ENSG00000008086	CDKL5	8.06769	18.1098	8.75563e-05	0.000440053	1.15493
ENSG00000127220	ABHD8	14.1684	32.2258	8.13915e-07	8.23403e-06	1.15478
ENSG00000166333	ILK	73.5096	163.643	1.33355e-09	3.8752e-08	1.15415
ENSG00000130589	HELZ2	22.4694	51.2309	1.02101e-07	1.44083e-06	1.15364
ENSG00000169252	ADRB2	35.8297	78.5432	1.0515e-08	2.14623e-07	1.15127
ENSG00000240771	ARHGEF25	0.700755	1.73708	0.103591	0.169185	1.151
ENSG00000125775	SDCBP2	1.01611	2.13289	0.0834501	0.141321	1.14727
ENSG00000277258	PCGF2	0.846429	2.1911	0.0974483	0.160988	1.14703
ENSG00000177191	B3GNT8	9.43157	21.3666	9.3429e-06	6.64367e-05	1.14548
ENSG00000121281	ADCY7	112.505	248.481	4.4275e-10	1.53483e-08	1.14449
ENSG00000183020	AP2A2	51.7154	116.033	5.24102e-09	1.20035e-07	1.14439
ENSG00000115657	ABCB6	1.31387	2.30617	0.0761801	0.130781	1.14109
ENSG00000138166	DUSP5	13.4784	31.6366	1.14142e-05	7.82095e-05	1.14095
ENSG00000187583	PLEKHN1	1.73248	3.69279	0.0293713	0.0590713	1.14089
ENSG00000165410	CFL2	10.4449	24.8874	0.000123938	0.000587326	1.14039
ENSG00000143839	REN	3.7543	8.3618	0.000592994	0.00220871	1.14037
ENSG00000172572	PDE3A	1.41872	3.90771	0.0532546	0.0970111	1.13979
ENSG00000189184	PCDH18	1.03853	3.29732	0.131314	0.205593	1.13755
ENSG00000177156	TALDO1	355.217	780.499	3.42423e-10	1.28102e-08	1.13571
ENSG00000081087	OSTM1	28.879	63.5538	4.82525e-08	7.61828e-07	1.13494
ENSG00000143545	RAB13	4.49948	9.78279	0.00131033	0.00434857	1.13299
ENSG00000079215	SLC1A3	37.6499	80.8323	1.92656e-08	3.51102e-07	1.13296
ENSG00000132329	RAMP1	1.04653	2.56221	0.0647451	0.114224	1.13271
ENSG00000148411	NACC2	47.7302	105.054	3.67468e-09	8.87839e-08	1.13076
ENSG00000090013	BLVRB	27.977	61.0321	3.30427e-08	5.59053e-07	1.13045
ENSG00000197324	LRP10	145.362	315.166	1.1138e-09	3.31205e-08	1.12957
ENSG00000214402	LCNL1	0.915264	1.92677	0.0828248	0.140393	1.12887
ENSG00000147416	ATP6V1B2	135.247	295.388	5.01122e-10	1.6779e-08	1.1277
ENSG00000153162	BMP6	12.1305	31.3984	0.000190517	0.000844777	1.1259
ENSG00000174132	FAM174A	5.17902	11.0946	0.000647378	0.00237658	1.12344
ENSG00000184371	CSF1	18.8836	43.6458	1.66855e-06	1.5107e-05	1.12331
ENSG00000276600	RAB7B	9.20586	19.6263	2.55876e-05	0.000155217	1.12154
ENSG00000143387	CTSK	3.25965	7.05982	0.006186	0.0161281	1.12153
ENSG00000122694	GLIPR2	37.445	81.9437	1.13243e-08	2.26432e-07	1.12103
ENSG00000081923	ATP8B1	10.4201	25.3243	0.000138412	0.000639987	1.12078
ENSG00000239697	TNFSF12	1.69806	3.48633	0.0299552	0.0600374	1.12057
ENSG00000102445	RUBCNL	1.24263	3.09035	0.0725026	0.125375	1.12025
ENSG00000125735	TNFSF14	11.9777	28.1423	1.16351e-05	7.95437e-05	1.11971
ENSG00000183463	URAD	0.850431	1.81102	0.0650368	0.114561	1.11957
ENSG00000130775	THEMIS2	73.3239	159.25	1.2666e-09	3.72305e-08	1.11917
ENSG00000168899	VAMP5	1.07695	2.70267	0.0697032	0.121459	1.11916
ENSG00000150991	UBC	432.394	935.749	5.37692e-10	1.7588e-08	1.11879
ENSG00000206559	ZCWPW2	0.915264	1.97636	0.0888269	0.148924	1.11837
ENSG00000249437	NAIP	17.9655	39.2987	4.69344e-07	5.21552e-06	1.11792
ENSG00000196935	SRGAP1	10.0439	23.4916	9.43524e-05	0.000468165	1.11504
ENSG00000226742	HSBP1L1	2.53528	5.78879	0.0092245	0.0226128	1.11491
ENSG00000166402	TUB	1.21061	3.04958	0.0904886	0.151332	1.11482
ENSG00000149571	KIRREL3	1.67565	4.32857	0.0394886	0.075639	1.11437
ENSG00000088280	ASAP3	1.42912	2.98324	0.0599584	0.107052	1.11327
ENSG00000151651	ADAM8	124.935	265.001	1.27917e-09	3.74274e-08	1.11326
ENSG00000176463	SLCO3A1	22.7703	49.1202	2.21851e-07	2.78832e-06	1.11282
ENSG00000110042	DTX4	1.53398	3.31271	0.020398	0.0436021	1.11244
ENSG00000163513	TGFBR2	101.637	222.889	3.44058e-09	8.47327e-08	1.11123
ENSG00000126759	CFP	8.59435	18.536	2.05357e-05	0.000128734	1.11081
ENSG00000110047	EHD1	60.7688	131.193	2.3342e-09	6.17787e-08	1.11057
ENSG00000101150	TPD52L2	90.9368	195.769	2.04428e-09	5.53691e-08	1.10784
ENSG00000124243	BCAS4	1.13377	2.42209	0.0838745	0.14189	1.10695
ENSG00000165886	UBTD1	10.9147	24.2067	1.30093e-05	8.75313e-05	1.10583
ENSG00000103187	COTL1	108.528	229.974	1.11153e-08	2.23657e-07	1.10546
ENSG00000188396	DYNLT4	0.362984	0.730196	0.189844	0.277067	1.10367
ENSG00000005249	PRKAR2B	67.6331	143.387	3.66095e-09	8.862e-08	1.10064
ENSG00000137507	LRRC32	0.646328	1.90258	0.316927	0.418795	1.10027
ENSG00000149243	KLHL35	0.500654	0.903481	0.204884	0.294679	1.10011
ENSG00000132669	RIN2	12.963	25.7913	2.37723e-05	0.000146081	1.0971
ENSG00000124588	NQO2	29.0999	62.1639	5.45123e-08	8.40649e-07	1.09499
ENSG00000115318	LOXL3	9.70932	22.2767	5.48976e-05	0.000296875	1.09466
ENSG00000184058	TBX1	2.35119	5.06231	0.0102982	0.0247503	1.09381
ENSG00000156711	MAPK13	5.11819	10.6651	0.000676826	0.00246764	1.09381
ENSG00000249992	TMEM158	5.25746	11.3911	0.000433177	0.00168169	1.09304
ENSG00000261371	PECAM1	225.179	480.439	7.21499e-10	2.27263e-08	1.09279
ENSG00000166927	MS4A7	14.1115	28.828	8.14185e-06	5.95901e-05	1.09248
ENSG00000173535	TNFRSF10C	1.19621	2.75191	0.0516142	0.0945223	1.09211
ENSG00000075399	VPS9D1	13.1791	28.9496	3.07619e-06	2.54329e-05	1.09165
ENSG00000175197	DDIT3	9.55724	20.996	2.38103e-05	0.000146149	1.09152
ENSG00000113555	PCDH12	0.607908	1.06864	0.223262	0.316285	1.09128
ENSG00000109089	CDR2L	4.78282	10.9144	0.00320022	0.00925677	1.08811
ENSG00000150337	FCGR1A	5.95141	13.0503	0.000393902	0.00155621	1.08731
ENSG00000188305	PEAK3	7.32011	16.1354	8.67693e-05	0.000436826	1.08665
ENSG00000153976	HS3ST3A1	1.14978	2.90083	0.0795585	0.135577	1.08523
ENSG00000173988	LRRC63	2.34719	5.44239	0.016282	0.0364083	1.08491
ENSG00000143801	PSEN2	10.8619	23.7193	1.42635e-05	9.48118e-05	1.08466
ENSG00000117091	CD48	1.19621	2.71061	0.0512614	0.0939707	1.08457
ENSG00000146426	TIAM2	2.61452	5.83076	0.0260133	0.0533267	1.0842
ENSG00000198053	SIRPA	82.8656	175.949	2.72917e-09	6.97715e-08	1.08389
ENSG00000136936	XPA	2.83063	6.03619	0.00776258	0.0195474	1.08296
ENSG00000167565	SERTAD3	9.0802	19.1806	3.66413e-05	0.000209706	1.0789
ENSG00000198829	SUCNR1	95.9794	202.87	2.00069e-09	5.47552e-08	1.07865
ENSG00000153993	SEMA3D	1.10736	2.60367	0.0805528	0.137015	1.07812
ENSG00000154269	ENPP3	6.63016	14.6249	0.000142934	0.000655666	1.07757
ENSG00000164877	MICALL2	69.0642	145.753	3.04523e-09	7.69267e-08	1.07681
ENSG00000221869	CEBPD	65.079	137.183	3.41407e-09	8.42422e-08	1.07634
ENSG00000146122	DAAM2	2.97791	7.76143	0.0149165	0.0338414	1.07631
ENSG00000089159	PXN	28.0858	64.2317	2.29425e-06	1.98023e-05	1.07612
ENSG00000257335	MGAM	56.3625	119.091	5.96986e-09	1.32679e-07	1.07467
ENSG00000010310	GIPR	3.20842	7.62875	0.00622161	0.0161945	1.07371
ENSG00000047634	SCML1	3.60383	7.03529	0.0136645	0.0313973	1.07337
ENSG00000143842	SOX13	8.79445	19.0232	3.50162e-05	0.000202128	1.07334
ENSG00000071054	MAP4K4	175.176	373.192	2.3463e-09	6.19706e-08	1.07255
ENSG00000003249	DBNDD1	0.850431	1.79461	0.082406	0.139746	1.0725
ENSG00000116514	RNF19B	24.548	53.0374	2.58259e-07	3.17399e-06	1.0723
ENSG00000153904	DDAH1	20.6108	51.0346	0.000120306	0.000572238	1.07087
ENSG00000175592	FOSL1	24.3015	54.0299	9.36252e-07	9.27311e-06	1.07054
ENSG00000126107	HECTD3	31.165	68.3538	5.09193e-07	5.56896e-06	1.06898
ENSG00000161791	FMNL3	49.668	104.645	8.67679e-09	1.82958e-07	1.06897
ENSG00000049860	HEXB	118.733	248.762	1.48572e-09	4.25033e-08	1.06845
ENSG00000135636	DYSF	109.706	227.54	1.28998e-08	2.51241e-07	1.06786
ENSG00000152939	MARVELD2	13.7466	29.3643	6.15109e-06	4.64317e-05	1.06763
ENSG00000150455	TIRAP	6.9063	14.2301	0.000266346	0.00112027	1.06753
ENSG00000173442	EHBP1L1	95.4888	199.403	2.40013e-09	6.32125e-08	1.06667
ENSG00000063169	BICRA	3.12198	7.24175	0.0116463	0.0274269	1.06663
ENSG00000169397	RNASE3	45.4082	98.469	6.44538e-08	9.68478e-07	1.06656
ENSG00000151694	ADAM17	86.1416	178.7	3.62069e-09	8.79792e-08	1.06566
ENSG00000181220	ZNF746	53.8861	112.613	6.41768e-09	1.41644e-07	1.06546
ENSG00000141736	ERBB2	8.75283	19.3803	0.00012201	0.000579266	1.06516
ENSG00000101160	CTSZ	74.3244	156.128	4.7106e-09	1.10263e-07	1.06478
ENSG00000172650	AGAP5	0.61191	1.12635	0.189811	0.27705	1.06459
ENSG00000022267	FHL1	5.15261	11.8795	0.00189867	0.00595265	1.06338
ENSG00000184838	PRR16	16.0101	33.1019	2.70337e-06	2.27937e-05	1.06245
ENSG00000159733	ZFYVE28	10.8763	22.3985	1.75946e-05	0.000113075	1.06174
ENSG00000154734	ADAMTS1	39.6157	98.0694	3.91942e-05	0.00022242	1.06134
ENSG00000139278	GLIPR1	227.287	474.14	1.41726e-09	4.09977e-08	1.05963
ENSG00000034510	TMSB10	233.044	483.92	3.01491e-09	7.6312e-08	1.05822
ENSG00000198814	GK	49.6912	101.655	2.15131e-08	3.85453e-07	1.05758
ENSG00000111913	RIPOR2	128.108	268.999	2.40323e-09	6.32125e-08	1.0569
ENSG00000115129	TP53I3	16.8858	35.8423	2.41113e-06	2.06435e-05	1.05669
ENSG00000137575	SDCBP	103.542	215.841	2.22577e-09	5.92779e-08	1.05659
ENSG00000133424	LARGE1	1.65964	3.59396	0.0504736	0.0928333	1.05651
ENSG00000125810	CD93	186.262	381.012	2.57002e-09	6.63678e-08	1.05624
ENSG00000196369	SRGAP2B	3.17641	7.05136	0.00687614	0.0176497	1.05621
ENSG00000107175	CREB3	19.7544	44.9118	7.69841e-06	5.66371e-05	1.05604
ENSG00000115738	ID2	43.4544	89.0121	2.69222e-08	4.69832e-07	1.05586
ENSG00000174516	PELI3	10.1543	20.3271	3.20394e-05	0.000187447	1.05582
ENSG00000148841	ITPRIP	30.8224	70.0119	2.08461e-06	1.82898e-05	1.05549
ENSG00000100554	ATP6V1D	35.5176	74.1665	6.9032e-08	1.03189e-06	1.05501
ENSG00000196110	ZNF699	7.62266	15.1712	0.000321437	0.00131051	1.05485
ENSG00000072210	ALDH3A2	48.1656	99.04	1.49442e-08	2.84542e-07	1.05454
ENSG00000185340	GAS2L1	7.48019	17.0777	0.000321869	0.00131185	1.05367
ENSG00000072134	EPN2	3.92079	10.2629	0.0156717	0.0352724	1.05233
ENSG00000129355	CDKN2D	7.87079	16.0862	0.000113038	0.000543547	1.05215
ENSG00000197746	PSAP	439.6	906.257	2.00634e-09	5.47552e-08	1.05177
ENSG00000205542	TMSB4X	502.482	1041.41	1.48596e-09	4.25033e-08	1.05129
ENSG00000181458	TMEM45A	2.25434	4.92271	0.0303133	0.0606599	1.05099
ENSG00000109743	BST1	22.2421	46.4133	6.04599e-07	6.40604e-06	1.05069
ENSG00000165118	C9orf64	3.7447	8.63597	0.00510936	0.0137453	1.05056
ENSG00000002834	LASP1	252.839	516.849	3.82682e-09	9.17646e-08	1.05056
ENSG00000271605	MILR1	28.8118	60.1246	1.07956e-07	1.5184e-06	1.05012
ENSG00000106853	PTGR1	10.276	23.0616	0.000118783	0.000565839	1.04832
ENSG00000039523	RIPOR1	15.2169	33.5824	1.06197e-05	7.35883e-05	1.0483
ENSG00000064687	ABCA7	60.6047	125.145	6.84578e-09	1.49285e-07	1.04796
ENSG00000189221	MAOA	92.1511	191.327	3.40663e-09	8.42216e-08	1.04792
ENSG00000179528	LBX2	1.23062	2.62803	0.0518055	0.0947774	1.04768
ENSG00000109099	PMP22	8.14052	18.1025	0.000505655	0.00192442	1.04757
ENSG00000171747	LGALS4	0.431819	0.878775	0.206035	0.29619	1.0459
ENSG00000023445	BIRC3	15.8284	33.0952	5.61763e-06	4.29126e-05	1.04504
ENSG00000062716	VMP1	190.996	393.823	2.52237e-09	6.58033e-08	1.04332
ENSG00000137331	IER3	65.8794	136.695	7.32108e-08	1.08852e-06	1.04325
ENSG00000108219	TSPAN14	52.5198	108.25	1.06051e-08	2.15907e-07	1.04278
ENSG00000030419	IKZF2	3.73509	7.83589	0.00940688	0.0229777	1.04231
ENSG00000221968	FADS3	37.9772	81.0706	3.18869e-07	3.77698e-06	1.04095
ENSG00000164105	SAP30	51.1823	105.692	1.31104e-08	2.54564e-07	1.03913
ENSG00000172936	MYD88	21.7138	47.2357	6.44146e-06	4.84515e-05	1.0374
ENSG00000112297	CRYBG1	98.5183	201.525	3.54134e-09	8.70461e-08	1.03148
ENSG00000101384	JAG1	77.5141	161.26	1.80131e-08	3.31592e-07	1.03056
ENSG00000161714	PLCD3	8.70161	18.4049	8.01543e-05	0.000407382	1.03039
ENSG00000143786	CNIH3	2.32718	4.31146	0.0274571	0.05582	1.0296
ENSG00000213977	TAX1BP3	3.38291	6.99366	0.00822951	0.0205247	1.0295
ENSG00000169826	CSGALNACT2	63.0804	134.014	4.26463e-08	6.90405e-07	1.02801
ENSG00000138759	FRAS1	0.543075	1.09335	0.18827	0.275245	1.02712
ENSG00000071127	WDR1	277.433	561.689	3.12405e-09	7.84518e-08	1.02669
ENSG00000135709	KIAA0513	54.7921	111.018	1.84838e-08	3.3782e-07	1.02628
ENSG00000068971	PPP2R5B	7.97564	16.8621	0.000143896	0.000659501	1.02628
ENSG00000172123	SLFN12	16.3583	33.3752	5.33806e-06	4.09733e-05	1.02607
ENSG00000135740	SLC9A5	1.39471	2.71908	0.0789018	0.134638	1.0257
ENSG00000185477	GPRIN3	11.0076	22.1672	2.35425e-05	0.000144808	1.02246
ENSG00000213949	ITGA1	45.0848	93.8122	9.47382e-08	1.34585e-06	1.02141
ENSG00000165801	ARHGEF40	60.9769	123.994	1.26533e-08	2.47575e-07	1.02105
ENSG00000152492	CCDC50	7.81716	16.865	0.00114429	0.00387928	1.01927
ENSG00000155659	VSIG4	2.84424	6.01892	0.00761367	0.019218	1.01861
ENSG00000101347	SAMHD1	26.6195	51.7584	8.00578e-07	8.11842e-06	1.01859
ENSG00000159082	SYNJ1	17.5773	35.1435	1.28992e-05	8.69741e-05	1.01741
ENSG00000271503	CCL5	0.704757	1.76195	0.188281	0.275245	1.0163
ENSG00000002933	TMEM176A	1.56039	3.11489	0.0427419	0.0809109	1.01609
ENSG00000099308	MAST3	28.3444	59.3427	5.50392e-07	5.92519e-06	1.01603
ENSG00000111679	PTPN6	233.803	461.116	9.91102e-09	2.04111e-07	1.01596
ENSG00000140941	MAP1LC3B	22.8992	49.5386	9.03473e-06	6.46417e-05	1.0154
ENSG00000111674	ENO2	12.1345	24.4786	2.25936e-05	0.000139645	1.0145
ENSG00000064393	HIPK2	320.315	649.004	4.53724e-09	1.06793e-07	1.01407
ENSG00000127948	POR	38.668	78.022	4.98755e-08	7.81648e-07	1.01307
ENSG00000177311	ZBTB38	34.2313	71.2889	3.29622e-07	3.87556e-06	1.01062
ENSG00000100368	CSF2RB	99.9494	202.396	6.00882e-09	1.33312e-07	1.01059
ENSG00000198483	ANKRD35	3.89037	8.0826	0.00420839	0.0116431	1.01058
ENSG00000274512	TBC1D3L	1.66364	3.11489	0.048191	0.0894716	1.00883
ENSG00000080823	MOK	25.5221	57.3682	1.61993e-05	0.00010576	1.00866
ENSG00000149257	SERPINH1	31.3323	72.538	7.55643e-05	0.000387917	1.00737
ENSG00000134686	PHC2	139.629	277.46	8.50216e-09	1.79871e-07	1.00698
ENSG00000197852	INKA2	17.9375	35.1556	3.216e-06	2.62991e-05	1.00695
ENSG00000135362	PRR5L	0.880846	1.88565	0.132629	0.207296	1.00579
ENSG00000116574	RHOU	12.0329	24.5358	2.01841e-05	0.000127074	1.00429
ENSG00000101608	MYL12A	192.737	386.443	3.76295e-09	9.0403e-08	1.00428
ENSG00000156026	MCU	26.3986	54.3034	7.9218e-07	8.04605e-06	1.0011
ENSG00000171621	SPSB1	7.3121	15.5171	0.000327944	0.00133405	1.00063
ENSG00000105835	NAMPT	104.822	211.626	7.29016e-09	1.57361e-07	1.00041
ENSG00000085491	SLC25A24	50.0049	98.3689	5.09456e-08	7.96462e-07	0.999737
ENSG00000105963	ADAP1	15.7844	32.1268	4.50573e-06	3.55031e-05	0.999237
ENSG00000116260	QSOX1	427.352	843.874	2.74121e-08	4.75777e-07	0.999142
ENSG00000131236	CAP1	437.71	870.228	5.93331e-09	1.32679e-07	0.999047
ENSG00000112576	CCND3	168.634	326.573	3.26625e-08	5.53354e-07	0.998048
ENSG00000003436	TFPI	29.3681	60.1997	1.3047e-06	1.22293e-05	0.993745
ENSG00000162704	ARPC5	132.283	263.316	5.3472e-09	1.22248e-07	0.992192
ENSG00000100003	SEC14L2	3.97921	9.27987	0.00904071	0.022222	0.990771
ENSG00000078804	TP53INP2	20.7501	42.9302	2.82667e-06	2.36924e-05	0.989449
ENSG00000177628	GBA	32.9811	65.9024	1.97912e-07	2.52983e-06	0.987322
ENSG00000068323	TFE3	51.2151	101.96	3.38922e-08	5.71153e-07	0.987186
ENSG00000115310	RTN4	175.868	351.021	9.41684e-09	1.96613e-07	0.98652
ENSG00000213859	KCTD11	6.19634	12.3325	0.00109166	0.00371766	0.985111
ENSG00000106565	TMEM176B	1.76049	3.98165	0.0500102	0.092127	0.984732
ENSG00000163932	PRKCD	57.4111	120.499	7.27594e-07	7.49145e-06	0.984352
ENSG00000014914	MTMR11	4.3514	9.26277	0.0039137	0.0109298	0.983955
ENSG00000011105	TSPAN9	1.44913	3.18952	0.0718144	0.12439	0.983429
ENSG00000177674	AGTRAP	29.8339	58.9453	2.99092e-07	3.58264e-06	0.982869
ENSG00000163874	ZC3H12A	26.2473	51.2857	4.92038e-07	5.41582e-06	0.982319
ENSG00000151067	CACNA1C	1.98941	4.24616	0.0655512	0.115232	0.981074
ENSG00000165646	SLC18A2	1.01852	1.80307	0.157348	0.237873	0.981023
ENSG00000101265	RASSF2	292.548	579.01	5.55405e-09	1.26523e-07	0.980983
ENSG00000145819	ARHGAP26	44.9632	89.5731	8.5926e-08	1.2386e-06	0.980689
ENSG00000123610	TNFAIP6	0.880846	1.89395	0.149098	0.227872	0.977886
ENSG00000125037	EMC3	51.9475	103.236	4.96332e-08	7.78808e-07	0.975209
ENSG00000213316	LTC4S	4.79403	9.50914	0.00137817	0.00453242	0.974856
ENSG00000159176	CSRP1	105.105	206.502	7.332e-08	1.08887e-06	0.974761
ENSG00000197982	C1orf122	13.0526	25.617	2.28139e-05	0.00014087	0.974654
ENSG00000167470	MIDN	35.4159	72.5067	7.87516e-07	8.01634e-06	0.974473
ENSG00000136114	THSD1	1.14978	2.64496	0.112655	0.181398	0.974283
ENSG00000179241	LDLRAD3	40.1944	79.1638	1.08107e-07	1.51885e-06	0.974098
ENSG00000078900	TP73	3.01473	6.45756	0.0192631	0.0417285	0.973726
ENSG00000119686	FLVCR2	2.61212	5.04572	0.0167212	0.0371594	0.972538
ENSG00000215018	COL28A1	0.627918	1.34092	0.186046	0.272651	0.972169
ENSG00000172354	GNB2	86.0312	169.862	3.82195e-08	6.2993e-07	0.972133
ENSG00000144406	UNC80	1.54038	2.82637	0.0914828	0.152648	0.971732
ENSG00000185761	ADAMTSL5	1.49156	3.19764	0.064508	0.113893	0.970137
ENSG00000141469	SLC14A1	0.812011	1.68749	0.139911	0.216161	0.969164
ENSG00000196141	SPATS2L	24.3615	49.5255	2.50924e-06	2.13403e-05	0.966611
ENSG00000163110	PDLIM5	49.3238	101.428	4.91821e-07	5.41582e-06	0.966036
ENSG00000170425	ADORA2B	27.6264	52.749	9.26674e-07	9.18538e-06	0.965162
ENSG00000000938	FGR	81.1607	157.679	1.99416e-08	3.59823e-07	0.964648
ENSG00000141458	NPC1	43.4184	89.8153	1.44164e-06	1.32787e-05	0.96325
ENSG00000104879	CKM	1.86775	4.17981	0.053004	0.0966373	0.962734
ENSG00000078902	TOLLIP	35.6465	69.4985	1.79324e-07	2.32719e-06	0.962728
ENSG00000140950	MEAK7	12.3899	24.769	7.84019e-05	0.00040071	0.962073
ENSG00000035862	TIMP2	90.7552	178.29	3.85204e-08	6.3407e-07	0.961567
ENSG00000056558	TRAF1	3.40693	6.67128	0.00797471	0.0200066	0.961494
ENSG00000070371	CLTCL1	3.12598	6.3831	0.0167174	0.0371594	0.960771
ENSG00000173013	CCDC96	0.581494	1.21722	0.21915	0.311533	0.960703
ENSG00000164694	FNDC1	0.658333	1.886	0.294388	0.394486	0.959446
ENSG00000138835	RGS3	25.8559	50.4637	9.96047e-07	9.73209e-06	0.958836
ENSG00000137076	TLN1	775.078	1494.64	1.55308e-08	2.93955e-07	0.956775
ENSG00000242616	GNG10	2.40802	4.16271	0.0325592	0.0645165	0.956592
ENSG00000168386	FILIP1L	4.50748	9.00724	0.00579431	0.0152881	0.95484
ENSG00000115216	NRBP1	63.3861	124.079	6.41089e-08	9.6557e-07	0.954169
ENSG00000104313	EYA1	2.26635	3.92326	0.0314036	0.062479	0.9525
ENSG00000143862	ARL8A	25.9175	50.2388	8.43354e-07	8.47807e-06	0.951133
ENSG00000125534	PPDPF	34.265	67.8507	5.29248e-07	5.74606e-06	0.950942
ENSG00000241839	PLEKHO2	51.3792	99.1611	5.60589e-08	8.62658e-07	0.94981
ENSG00000147437	GNRH1	1.10336	2.10835	0.118387	0.188996	0.949256
ENSG00000107104	KANK1	138.357	267.1	1.14281e-08	2.28151e-07	0.949042
ENSG00000107554	DNMBP	25.7775	50.1181	1.42894e-06	1.31903e-05	0.948414
ENSG00000068903	SIRT2	41.022	80.2601	2.0382e-07	2.60013e-06	0.94715
ENSG00000158828	PINK1	40.2016	78.2141	1.77369e-07	2.30652e-06	0.946985
ENSG00000185482	STAC3	12.1802	25.651	0.000134848	0.000627602	0.946709
ENSG00000130958	SLC35D2	3.99362	7.90949	0.00766406	0.0193375	0.944926
ENSG00000203879	GDI1	48.7827	94.6509	9.81466e-08	1.38809e-06	0.943693
ENSG00000089723	OTUB2	3.37091	6.72172	0.0211663	0.045018	0.943321
ENSG00000144426	NBEAL1	19.5839	36.7605	2.14868e-05	0.000134038	0.942952
ENSG00000167552	TUBA1A	50.8574	100.146	1.74284e-07	2.26872e-06	0.941928
ENSG00000180263	FGD6	2.15749	3.916	0.0947488	0.157159	0.941381
ENSG00000168679	SLC16A4	0.727168	1.84471	0.277471	0.375884	0.940874
ENSG00000170873	MTSS1	10.749	19.7412	0.000120538	0.000572915	0.940743
ENSG00000107968	MAP3K8	23.8981	45.0577	2.09867e-06	1.83753e-05	0.940709
ENSG00000124762	CDKN1A	126.826	240.982	4.90863e-08	7.71175e-07	0.940604
ENSG00000159842	ABR	141.562	270.46	1.50995e-08	2.87071e-07	0.939399
ENSG00000135540	NHSL1	24.8258	45.2154	5.38291e-06	4.12927e-05	0.936457
ENSG00000184887	BTBD6	23.0721	46.0663	4.64914e-06	3.64307e-05	0.936338
ENSG00000159640	ACE	1.31947	2.87578	0.123363	0.195181	0.9357
ENSG00000159167	STC1	1.02652	2.61231	0.227579	0.321188	0.935348
ENSG00000151914	DST	115.525	242.793	2.75007e-07	3.34439e-06	0.935266
ENSG00000198873	GRK5	2.03983	4.18811	0.0548235	0.0993442	0.935219
ENSG00000186350	RXRA	29.7603	57.3355	6.5984e-07	6.91397e-06	0.934526
ENSG00000220008	LINGO3	0.816013	1.63791	0.145416	0.22318	0.934249
ENSG00000005059	MCUB	8.26779	16.4512	0.000934549	0.00324763	0.934013
ENSG00000115170	ACVR1	26.8556	52.3223	1.85144e-06	1.65398e-05	0.933889
ENSG00000197535	MYO5A	91.8966	174.279	2.96228e-08	5.09296e-07	0.933839
ENSG00000130779	CLIP1	90.1565	172.731	2.79393e-08	4.82956e-07	0.931488
ENSG00000135077	HAVCR2	7.1064	12.8679	0.000902393	0.00315998	0.931321
ENSG00000131203	IDO1	1.49156	3.13164	0.077429	0.132746	0.930964
ENSG00000124104	SNX21	4.89568	9.91496	0.00500116	0.0135083	0.930798
ENSG00000186635	ARAP1	180.25	341.647	1.66032e-08	3.11939e-07	0.926618
ENSG00000085117	CD82	109.421	205.275	1.20895e-07	1.67273e-06	0.92523
ENSG00000122432	SPATA1	0.753582	1.14293	0.297007	0.397286	0.92276
ENSG00000142512	SIGLEC10	13.059	23.2478	8.73937e-05	0.000439622	0.921771
ENSG00000137877	SPTBN5	0.704757	1.57208	0.219068	0.311461	0.921378
ENSG00000203710	CR1	29.5081	58.3874	3.15793e-06	2.59336e-05	0.920548
ENSG00000155307	SAMSN1	298.101	564.563	2.34823e-08	4.17488e-07	0.920182
ENSG00000087074	PPP1R15A	111.214	209.741	3.16563e-08	5.39171e-07	0.919841
ENSG00000197647	ZNF433	2.06384	4.72455	0.0633301	0.112146	0.918894
ENSG00000148680	HTR7	5.74571	10.8396	0.00546033	0.0145332	0.918245
ENSG00000105699	LSR	0.543075	0.97777	0.237142	0.33135	0.91798
ENSG00000196182	STK40	34.6571	66.1491	5.32925e-07	5.77614e-06	0.917332
ENSG00000106397	PLOD3	44.6486	86.6329	6.53001e-07	6.86189e-06	0.915766
ENSG00000133101	CCNA1	121.123	227.606	4.08553e-08	6.65633e-07	0.915361
ENSG00000013583	HEBP1	7.42896	14.0422	0.00366119	0.0103587	0.915319
ENSG00000136603	SKIL	38.8009	73.9284	6.4077e-07	6.74448e-06	0.914559
ENSG00000023191	RNH1	105.95	195.744	4.7622e-07	5.28273e-06	0.914251
ENSG00000073350	LLGL2	14.5342	28.1824	2.68853e-05	0.000161705	0.912507
ENSG00000116005	PCYOX1	25.4893	50.7992	1.1799e-05	8.04922e-05	0.911755
ENSG00000124126	PREX1	246.169	467.344	2.55157e-08	4.47736e-07	0.911101
ENSG00000118503	TNFAIP3	29.7587	57.2335	2.16749e-06	1.88999e-05	0.910896
ENSG00000213719	CLIC1	445.217	829.749	2.40197e-08	4.24403e-07	0.910832
ENSG00000119655	NPC2	70.9035	133.17	5.74863e-08	8.80376e-07	0.910789
ENSG00000186174	BCL9L	22.5462	45.0108	1.33139e-05	8.93455e-05	0.910544
ENSG00000148154	UGCG	23.0585	45.5758	1.999e-05	0.000126244	0.910297
ENSG00000128595	CALU	223.996	438.908	1.73506e-07	2.26089e-06	0.909932
ENSG00000204389	HSPA1A	21.5889	39.2201	6.01016e-06	4.54755e-05	0.9097
ENSG00000204991	SPIRE2	0.478242	0.837484	0.2572	0.353529	0.90941
ENSG00000154380	ENAH	16.8625	33.9973	0.000113678	0.000545798	0.908483
ENSG00000197429	IPP	3.82794	8.10022	0.0231789	0.048514	0.907919
ENSG00000163931	TKT	501.525	934.944	2.26843e-08	4.0457e-07	0.907627
ENSG00000141314	RHBDL3	0.504656	0.86219	0.260648	0.35763	0.906521
ENSG00000106683	LIMK1	42.4931	80.861	4.90038e-07	5.41248e-06	0.906364
ENSG00000197063	MAFG	122.611	229.992	2.93633e-08	5.05516e-07	0.90582
ENSG00000070495	JMJD6	36.4132	68.6333	5.2332e-07	5.69624e-06	0.905024
ENSG00000120265	PCMT1	49.351	94.7718	3.9159e-07	4.46826e-06	0.904891
ENSG00000205426	KRT81	0.961687	1.98465	0.153744	0.23335	0.90481
ENSG00000065308	TRAM2	53.2049	106.578	3.07983e-06	2.54465e-05	0.904746
ENSG00000185507	IRF7	15.2505	28.3552	2.00162e-05	0.000126284	0.904619
ENSG00000131759	RARA	38.0901	71.9479	4.31545e-07	4.86327e-06	0.904353
ENSG00000134954	ETS1	26.0048	54.5147	7.0115e-05	0.000364341	0.904061
ENSG00000131018	SYNE1	38.6032	80.108	1.89648e-05	0.000120786	0.903891
ENSG00000105556	MIER2	30.4078	57.3692	1.13344e-06	1.08391e-05	0.902595
ENSG00000197249	SERPINA1	1.61082	3.0983	0.0592681	0.106057	0.9012
ENSG00000118960	HS1BP3	26.2017	47.5567	3.34264e-06	2.71952e-05	0.900522
ENSG00000198736	MSRB1	25.8351	48.8129	2.78356e-06	2.33925e-05	0.897719
ENSG00000134996	OSTF1	64.8965	121.645	1.03419e-07	1.45781e-06	0.897688
ENSG00000101493	ZNF516	128.193	238.563	3.41223e-08	5.74272e-07	0.897382
ENSG00000034152	MAP2K3	20.0273	40.351	5.67162e-05	0.000304644	0.895675
ENSG00000161638	ITGA5	537.83	984.161	1.49846e-06	1.37822e-05	0.895584
ENSG00000196923	PDLIM7	62.9307	117.051	1.32113e-07	1.8006e-06	0.894318
ENSG00000157350	ST3GAL2	122.438	225.882	4.75119e-08	7.52931e-07	0.893744
ENSG00000149177	PTPRJ	48.7955	92.412	3.75251e-07	4.32828e-06	0.89362
ENSG00000160746	ANO10	21.3256	43.4044	6.30558e-05	0.000333224	0.892803
ENSG00000101298	SNPH	2.04784	4.34498	0.0685728	0.119735	0.892524
ENSG00000122642	FKBP9	21.709	45.1865	0.000119604	0.000569324	0.892511
ENSG00000107140	TESK1	11.6167	22.1934	0.00017865	0.000797982	0.89218
ENSG00000110934	BIN2	148.48	277.467	4.37554e-08	7.05673e-07	0.890343
ENSG00000125868	DSTN	38.6136	78.2095	1.39135e-05	9.28319e-05	0.888479
ENSG00000198113	TOR4A	64.325	118.677	1.23415e-07	1.70206e-06	0.887622
ENSG00000135924	DNAJB2	16.3231	30.0975	2.66918e-05	0.000160844	0.885823
ENSG00000198513	ATL1	3.84635	6.29188	0.024182	0.0502017	0.885678
ENSG00000023330	ALAS1	160.562	291.794	5.20416e-08	8.08642e-07	0.885548
ENSG00000101307	SIRPB1	20.911	38.9946	1.19446e-05	8.13983e-05	0.884479
ENSG00000142235	LMTK3	3.97121	7.447	0.00947011	0.0230906	0.884209
ENSG00000140995	DEF8	32.7986	60.7521	1.0702e-06	1.03038e-05	0.884148
ENSG00000112210	RAB23	8.0901	15.4531	0.00251512	0.00754774	0.884105
ENSG00000213928	IRF9	6.13151	10.6069	0.00271362	0.00804501	0.883962
ENSG00000196498	NCOR2	66.2115	127.611	1.38461e-06	1.28462e-05	0.883731
ENSG00000131100	ATP6V1E1	92.9123	171.65	8.20327e-08	1.19326e-06	0.883706
ENSG00000101084	RAB5IF	35.0005	64.2402	7.26489e-07	7.48613e-06	0.88309
ENSG00000186111	PIP5K1C	31.7981	62.2322	1.79196e-05	0.00011499	0.882912
ENSG00000163704	PRRT3	4.81644	9.69175	0.00648515	0.0167914	0.882499
ENSG00000136231	IGF2BP3	10.6042	18.7773	0.000546545	0.0020628	0.882384
ENSG00000173486	FKBP2	0.623916	1.13447	0.202163	0.291411	0.881271
ENSG00000166311	SMPD1	25.8511	48.6647	4.55813e-06	3.58275e-05	0.879007
ENSG00000170909	OSCAR	4.60833	8.72616	0.00683264	0.0175592	0.878094
ENSG00000173137	ADCK5	9.95984	17.6696	0.00026688	0.00112214	0.877931
ENSG00000115008	IL1A	1.5828	2.73549	0.109288	0.176722	0.877138
ENSG00000243414	TICAM2	1.54838	2.73549	0.106039	0.172323	0.877012
ENSG00000155324	GRAMD2B	5.49678	11.6989	0.018139	0.0396775	0.876632
ENSG00000138670	RASGEF1B	4.47387	6.79567	0.049863	0.0919282	0.87497
ENSG00000164120	HPGD	2.06224	3.25517	0.0857511	0.14447	0.873454
ENSG00000119922	IFIT2	3.01473	5.08684	0.0266644	0.0544339	0.872616
ENSG00000158555	GDPD5	9.95024	17.3733	0.000466979	0.00179112	0.871879
ENSG00000102385	DRP2	0.876844	1.45633	0.19551	0.283616	0.871861
ENSG00000197576	HOXA4	4.18572	7.59558	0.0102495	0.024647	0.868713
ENSG00000260916	CCPG1	22.3645	39.2342	2.5132e-05	0.000152774	0.86722
ENSG00000162645	GBP2	21.4689	39.4312	1.17175e-05	8.00216e-05	0.86668
ENSG00000171860	C3AR1	18.9732	35.8679	3.51601e-05	0.000202683	0.866474
ENSG00000166484	MAPK7	12.1546	23.0269	0.000209265	0.000918811	0.86646
ENSG00000132205	EMILIN2	258.063	469.245	6.87738e-08	1.02975e-06	0.865587
ENSG00000164543	STK17A	45.9797	83.1697	7.22001e-07	7.44589e-06	0.865502
ENSG00000166068	SPRED1	10.2608	19.9931	0.00238063	0.00721714	0.86396
ENSG00000151474	FRMD4A	4.72359	10.6008	0.0238012	0.0495888	0.863865
ENSG00000136371	MTHFS	1.03052	1.90207	0.165242	0.247591	0.862684
ENSG00000064601	CTSA	216.264	390.222	1.26282e-07	1.73049e-06	0.862186
ENSG00000166145	SPINT1	9.01296	16.6881	0.000443553	0.00171623	0.861392
ENSG00000109103	UNC119	23.1217	42.0851	5.55238e-06	4.2465e-05	0.860786
ENSG00000130513	GDF15	4.37622	7.6538	0.0166499	0.0370427	0.85932
ENSG00000095383	TBC1D2	23.1329	44.2185	2.14761e-05	0.000134037	0.859189
ENSG00000075790	BCAP29	1.90457	2.72703	0.13634	0.21185	0.858495
ENSG00000127947	PTPN12	37.4658	73.9358	2.38986e-05	0.000146433	0.858156
ENSG00000198853	RUSC2	50.3203	92.2674	5.14021e-07	5.60938e-06	0.857182
ENSG00000168071	CCDC88B	126.588	233.322	1.27109e-07	1.73984e-06	0.857015
ENSG00000221926	TRIM16	17.7814	32.4001	3.01208e-05	0.000177987	0.856664
ENSG00000129465	RIPK3	16.4135	29.0891	3.28648e-05	0.000191441	0.856242
ENSG00000166340	TPP1	105.675	195.156	3.56202e-07	4.14227e-06	0.85579
ENSG00000123329	ARHGAP9	74.8815	135.623	1.97765e-07	2.52983e-06	0.854461
ENSG00000169247	SH3TC2	3.85435	7.093	0.026256	0.0537033	0.853945
ENSG00000136273	HUS1	24.1742	42.7326	1.33915e-05	8.97947e-05	0.853869
ENSG00000146094	DOK3	63.1524	114.155	2.13538e-07	2.70249e-06	0.85378
ENSG00000151176	PLBD2	19.6287	39.0722	0.000172262	0.000772698	0.853057
ENSG00000123094	RASSF8	15.8292	28.6649	0.000171881	0.000771258	0.852734
ENSG00000161677	JOSD2	8.28059	16.2349	0.0013319	0.00440151	0.852542
ENSG00000148143	ZNF462	1.27545	2.48014	0.226418	0.319904	0.852115
ENSG00000173011	TADA2B	18.1456	33.771	4.16344e-05	0.000233566	0.851882
ENSG00000162734	PEA15	57.696	108.869	3.15911e-06	2.59336e-05	0.849211
ENSG00000130429	ARPC1B	23.4923	44.8699	3.12526e-05	0.000183643	0.848419
ENSG00000109321	AREG	352.037	641.362	4.91952e-07	5.41582e-06	0.845815
ENSG00000114166	KAT2B	35.5256	64.016	2.61696e-06	2.2109e-05	0.845752
ENSG00000172331	BPGM	19.2958	33.5566	5.64093e-05	0.000303506	0.845627
ENSG00000082126	MPP4	0.834423	1.47309	0.262443	0.359534	0.845269
ENSG00000107745	MICU1	51.6281	93.2585	5.01021e-07	5.50519e-06	0.843702
ENSG00000184014	DENND5A	95.3383	171.687	1.44321e-07	1.92786e-06	0.843527
ENSG00000145246	ATP10D	20.5516	38.8405	6.84856e-05	0.000357183	0.842869
ENSG00000102580	DNAJC3	185.26	333.408	9.5272e-08	1.35193e-06	0.84257
ENSG00000111052	LIN7A	48.8419	85.4785	1.23054e-06	1.16367e-05	0.842288
ENSG00000107819	SFXN3	51.9595	93.3944	4.38145e-07	4.92894e-06	0.842054
ENSG00000169896	ITGAM	68.9745	123.601	2.29604e-07	2.86893e-06	0.841699
ENSG00000135677	GNS	140.343	251.831	9.74985e-08	1.38045e-06	0.841563
ENSG00000083444	PLOD1	94.004	172.171	3.87022e-06	3.10713e-05	0.84149
ENSG00000225190	PLEKHM1	44.3461	79.7403	7.68725e-07	7.86418e-06	0.841455
ENSG00000112715	VEGFA	25.5918	51.4168	0.000240511	0.00103029	0.840189
ENSG00000274618	H4C6	12.4195	23.5224	0.000344537	0.00138871	0.840142
ENSG00000171148	TADA3	59.9339	107.471	3.59819e-07	4.17808e-06	0.839545
ENSG00000212747	RTL8B	2.67696	5.43444	0.0631176	0.111817	0.838691
ENSG00000161944	ASGR2	2.89707	5.67303	0.0325403	0.0644992	0.837713
ENSG00000163069	SGCB	5.3391	11.6747	0.0485751	0.0899923	0.83764
ENSG00000125149	PHAF1	24.007	42.6813	9.89122e-06	6.95986e-05	0.837301
ENSG00000070614	NDST1	167.306	297.884	2.03662e-07	2.60013e-06	0.836659
ENSG00000163814	CDCP1	6.66137	12.6464	0.00420234	0.0116348	0.835786
ENSG00000064666	CNN2	122.036	213.132	1.71791e-06	1.5477e-05	0.835443
ENSG00000073737	DHRS9	13.1983	25.3219	0.000405042	0.00159282	0.834799
ENSG00000074855	ANO8	16.179	28.6029	4.91813e-05	0.000269158	0.834304
ENSG00000044115	CTNNA1	201.952	359.493	1.11456e-07	1.55563e-06	0.83312
ENSG00000140459	CYP11A1	0.393399	0.655907	0.336286	0.438582	0.832895
ENSG00000134575	ACP2	28.5421	52.6001	1.09e-05	7.50819e-05	0.832751
ENSG00000198223	CSF2RA	33.2949	59.2347	2.87705e-06	2.40672e-05	0.831986
ENSG00000171206	TRIM8	38.5663	69.5982	1.8765e-06	1.67285e-05	0.831799
ENSG00000100106	TRIOBP	75.7852	135.001	3.29149e-07	3.87556e-06	0.831701
ENSG00000176485	PLAAT3	1.67565	3.3711	0.110367	0.178245	0.831345
ENSG00000116871	MAP7D1	126.486	223.782	1.4037e-07	1.8904e-06	0.831271
ENSG00000181029	TRAPPC5	2.43603	4.63333	0.0472483	0.0880823	0.830899
ENSG00000014216	CAPN1	204.536	359.119	1.37942e-07	1.86479e-06	0.830447
ENSG00000108840	HDAC5	34.4418	61.4433	1.99453e-06	1.7634e-05	0.830257
ENSG00000103671	TRIP4	13.0838	23.9277	0.00042537	0.00165997	0.829859
ENSG00000142347	MYO1F	218.092	391.845	1.23846e-07	1.70616e-06	0.829694
ENSG00000047849	MAP4	98.6712	181.575	2.91017e-06	2.43284e-05	0.829265
ENSG00000157510	AFAP1L1	2.14709	4.27086	0.100247	0.164792	0.828713
ENSG00000163517	HDAC11	4.07847	7.3233	0.014599	0.0332334	0.828405
ENSG00000183853	KIRREL1	13.1935	25.6049	0.0013188	0.00436646	0.827832
ENSG00000141985	SH3GL1	53.5363	96.1854	1.35261e-06	1.26042e-05	0.827687
ENSG00000105953	OGDH	65.8545	119.28	1.05225e-06	1.01694e-05	0.827627
ENSG00000183255	PTTG1IP	213.767	377.34	1.79839e-07	2.33151e-06	0.826748
ENSG00000235162	C12orf75	17.2163	34.4026	0.000842743	0.00298552	0.824993
ENSG00000043591	ADRB1	6.22035	10.6565	0.00376009	0.0105935	0.82443
ENSG00000167977	KCTD5	29.8539	53.632	5.69102e-06	4.33953e-05	0.824412
ENSG00000113721	PDGFRB	7.52581	13.2989	0.00559448	0.0148375	0.824362
ENSG00000062598	ELMO2	40.1896	72.2324	2.032e-06	1.78897e-05	0.824266
ENSG00000143067	ZNF697	7.59225	13.5626	0.00374965	0.0105719	0.823709
ENSG00000133121	STARD13	5.02535	10.0644	0.0219378	0.0463498	0.822808
ENSG00000140575	IQGAP1	566.279	1003.17	1.16699e-07	1.62348e-06	0.822789
ENSG00000143198	MGST3	36.5261	63.1542	3.86576e-06	3.10551e-05	0.822548
ENSG00000187838	PLSCR3	0.627918	1.15105	0.247046	0.342412	0.822323
ENSG00000123080	CDKN2C	27.4127	48.4572	7.00558e-06	5.21413e-05	0.821461
ENSG00000128487	SPECC1	55.1996	97.0347	6.0805e-07	6.43726e-06	0.819944
ENSG00000170190	SLC16A5	22.6591	39.676	1.36772e-05	9.14766e-05	0.819511
ENSG00000117318	ID3	14.679	28.12	0.000441062	0.00170711	0.819471
ENSG00000143162	CREG1	324.682	575.909	2.96214e-07	3.55485e-06	0.819261
ENSG00000051523	CYBA	206.597	356.878	2.11525e-07	2.68233e-06	0.818899
ENSG00000101152	DNAJC5	146.262	257.244	1.58315e-07	2.07994e-06	0.818793
ENSG00000182580	EPHB3	2.91948	5.40075	0.0358442	0.0699502	0.818275
ENSG00000185262	UBALD2	26.0632	47.2535	1.40612e-05	9.36217e-05	0.817469
ENSG00000070731	ST6GALNAC2	1.55639	2.80978	0.119322	0.190179	0.816724
ENSG00000160791	CCR5	0.808009	1.39034	0.21572	0.307857	0.815559
ENSG00000118200	CAMSAP2	11.0796	22.3208	0.00494193	0.0133625	0.814995
ENSG00000132334	PTPRE	83.7028	146.825	3.51734e-07	4.10153e-06	0.813804
ENSG00000134245	WNT2B	0.90726	1.41521	0.267692	0.365469	0.813743
ENSG00000113742	CPEB4	46.3639	79.7351	2.28391e-06	1.97264e-05	0.812857
ENSG00000143079	CTTNBP2NL	17.6469	33.0722	0.000245712	0.0010494	0.812464
ENSG00000152766	ANKRD22	1.06494	1.68732	0.188795	0.275851	0.812287
ENSG00000146192	FGD2	3.71828	6.56382	0.0167788	0.0372386	0.811791
ENSG00000150403	TMCO3	111.386	195.43	2.42236e-07	3.00019e-06	0.811784
ENSG00000110719	TCIRG1	251.609	443.755	1.51795e-07	2.00877e-06	0.811565
ENSG00000173275	ZNF449	8.91372	13.7105	0.00694708	0.0177995	0.811289
ENSG00000204248	COL11A2	1.06494	1.7369	0.190245	0.27743	0.810739
ENSG00000169442	CD52	10.753	18.0909	0.000638609	0.00235047	0.809598
ENSG00000105974	CAV1	29.7747	63.4164	0.0025871	0.00773101	0.809514
ENSG00000093167	LRRFIP2	47.6125	83.1838	1.37529e-06	1.27689e-05	0.809117
ENSG00000137767	SQOR	71.7728	124.506	6.8162e-07	7.11477e-06	0.808667
ENSG00000132471	WBP2	39.9566	71.8926	7.54242e-06	5.56821e-05	0.808406
ENSG00000135956	TMEM127	75.337	132.082	3.81766e-07	4.37573e-06	0.808331
ENSG00000047249	ATP6V1H	53.1721	92.5894	9.14242e-07	9.10459e-06	0.807423
ENSG00000111424	VDR	47.4036	82.899	1.08442e-06	1.0425e-05	0.807196
ENSG00000111671	SPSB2	5.07977	9.0069	0.0111121	0.0263783	0.806301
ENSG00000131446	MGAT1	168.099	293.129	1.83918e-07	2.37715e-06	0.806291
ENSG00000158023	CFAP251	1.40671	2.91741	0.176583	0.260936	0.805732
ENSG00000149925	ALDOA	48.5594	85.4468	2.17022e-06	1.89109e-05	0.80536
ENSG00000186529	CYP4F3	1.65964	2.45458	0.133072	0.207835	0.80507
ENSG00000084112	SSH1	60.3093	108.407	1.58071e-06	1.44449e-05	0.804961
ENSG00000102882	MAPK3	17.8294	32.7557	0.00011104	0.000536973	0.804506
ENSG00000125505	MBOAT7	156.927	262.341	3.03346e-06	2.51403e-05	0.803512
ENSG00000153208	MERTK	15.7548	26.4658	0.000138159	0.000639279	0.803467
ENSG00000111321	LTBR	85.6622	149.456	3.40842e-07	4.00012e-06	0.80322
ENSG00000140044	JDP2	51.8234	91.8311	1.54413e-06	1.41572e-05	0.802947
ENSG00000115520	COQ10B	19.9273	35.2589	0.000128011	0.000603262	0.802295
ENSG00000113732	ATP6V0E1	78.9996	140.143	8.21509e-07	8.2977e-06	0.802075
ENSG00000124151	NCOA3	136.69	238.729	2.12541e-07	2.69254e-06	0.801899
ENSG00000178980	SELENOW	46.2558	81.3757	1.68709e-06	1.52315e-05	0.801546
ENSG00000114670	NEK11	1.80932	3.09865	0.119002	0.189788	0.801325
ENSG00000100994	PYGB	78.4065	140.416	4.44737e-06	3.51185e-05	0.8011
ENSG00000164889	SLC4A2	99.462	172.959	3.4489e-07	4.02909e-06	0.800928
ENSG00000137494	ANKRD42	7.18724	13.3974	0.00488743	0.0132291	0.799939
ENSG00000131370	SH3BP5	5.18703	9.0399	0.0115009	0.0271347	0.79951
ENSG00000168884	TNIP2	30.8744	54.7616	8.31945e-06	6.06811e-05	0.799324
ENSG00000186063	AIDA	15.3442	30.1702	0.00307038	0.00891618	0.79917
ENSG00000176973	FAM89B	3.81753	6.5557	0.020156	0.0431572	0.798642
ENSG00000182700	IGIP	1.52197	3.45402	0.198771	0.287431	0.798507
ENSG00000153113	CAST	126.782	219.484	2.68272e-07	3.27343e-06	0.798216
ENSG00000135821	GLUL	1342.82	2384.11	4.52725e-07	5.0706e-06	0.798185
ENSG00000157873	TNFRSF14	23.1777	39.2475	2.7799e-05	0.000166416	0.798123
ENSG00000159228	CBR1	34.433	60.9188	5.97344e-06	4.52944e-05	0.797862
ENSG00000165476	REEP3	26.2081	45.508	3.72558e-05	0.000212935	0.797136
ENSG00000119865	CNRIP1	5.47997	10.9716	0.0160932	0.0360431	0.795704
ENSG00000142634	EFHD2	111.723	192.364	3.95902e-07	4.51342e-06	0.794026
ENSG00000154978	VOPP1	36.9375	65.4999	6.14056e-06	4.63796e-05	0.794006
ENSG00000135148	TRAFD1	45.0432	78.5349	1.82756e-06	1.63723e-05	0.79341
ENSG00000160685	ZBTB7B	47.1579	81.676	1.36899e-06	1.27197e-05	0.793323
ENSG00000102781	KATNAL1	21.9075	38.312	8.85e-05	0.000443962	0.792628
ENSG00000078589	P2RY10	0.90726	1.4648	0.284663	0.384239	0.792576
ENSG00000170296	GABARAP	10.9451	18.2642	0.00071797	0.00259245	0.790984
ENSG00000064652	SNX24	6.95112	11.5486	0.00719884	0.0183267	0.790875
ENSG00000272031	ANKRD34A	0.700755	1.25834	0.247774	0.343272	0.790791
ENSG00000167468	GPX4	93.8015	162.402	4.27291e-07	4.82813e-06	0.789685
ENSG00000247596	TWF2	55.8911	97.4891	1.70917e-06	1.54091e-05	0.78932
ENSG00000072778	ACADVL	337.185	588.735	2.62918e-07	3.224e-06	0.789275
ENSG00000170989	S1PR1	9.21146	17.3334	0.00238813	0.00723127	0.78892
ENSG00000135926	TMBIM1	151.343	257.446	5.12087e-07	5.59306e-06	0.788723
ENSG00000147010	SH3KBP1	139.241	240.839	3.77102e-07	4.3457e-06	0.788312
ENSG00000116473	RAP1A	30.0772	51.9443	1.9318e-05	0.000122729	0.78824
ENSG00000163815	CLEC3B	0.923267	1.73708	0.22362	0.316687	0.787794
ENSG00000106546	AHR	73.8698	126.548	7.09235e-07	7.33202e-06	0.787403
ENSG00000132510	KDM6B	13.2815	24.1749	0.000644955	0.00236964	0.787211
ENSG00000087884	AAMDC	6.47728	11.945	0.00754047	0.019052	0.784852
ENSG00000117410	ATP6V0B	127.092	218.761	3.21187e-07	3.80091e-06	0.784592
ENSG00000168275	COA6	11.2757	18.7609	0.00139544	0.00457861	0.784276
ENSG00000184221	OLIG1	0.47424	0.820899	0.294776	0.394799	0.783916
ENSG00000214530	STARD10	3.30367	5.78827	0.0283395	0.0573034	0.783873
ENSG00000136167	LCP1	1611.57	2777.19	2.80023e-07	3.39245e-06	0.783824
ENSG00000241553	ARPC4	93.5958	161.186	4.91335e-07	5.41582e-06	0.783683
ENSG00000258839	MC1R	2.34319	3.70057	0.0700525	0.121935	0.782494
ENSG00000129925	PGAP6	61.622	106.194	9.98823e-07	9.74158e-06	0.781512
ENSG00000146476	ARMT1	31.1714	51.1326	3.10877e-05	0.000183011	0.781358
ENSG00000214655	ZSWIM8	97.7147	167.833	4.46166e-07	5.00593e-06	0.780884
ENSG00000160712	IL6R	129.17	222.673	3.8678e-07	4.42525e-06	0.780631
ENSG00000071242	RPS6KA2	14.9424	26.8241	0.000458042	0.00176373	0.780598
ENSG00000225697	SLC26A6	67.2777	115.242	1.31564e-06	1.23047e-05	0.78058
ENSG00000142327	RNPEPL1	50.9846	87.9818	1.63449e-06	1.48407e-05	0.780401
ENSG00000180098	TRNAU1AP	23.0297	39.3139	2.84294e-05	0.000169871	0.780354
ENSG00000035403	VCL	191.96	327.917	1.77661e-06	1.59383e-05	0.779153
ENSG00000104756	KCTD9	26.9004	46.9869	6.96276e-05	0.000362103	0.779025
ENSG00000189077	TMEM120A	9.71172	16.4004	0.00179162	0.00565874	0.77678
ENSG00000106367	AP1S1	22.9832	40.2644	4.12244e-05	0.000231494	0.776204
ENSG00000256053	COA8	7.40415	12.8364	0.00677968	0.0174477	0.776185
ENSG00000121060	TRIM25	88.1771	151.386	6.56652e-07	6.89457e-06	0.774805
ENSG00000071859	FAM50A	41.17	71.6709	5.09027e-06	3.94272e-05	0.774783
ENSG00000151208	DLG5	69.9774	120.499	1.03213e-06	1.00128e-05	0.774259
ENSG00000132386	SERPINF1	1.54038	2.52109	0.186148	0.272715	0.774198
ENSG00000156515	HK1	158.186	269.744	6.578e-07	6.90095e-06	0.773574
ENSG00000133961	NUMB	60.5687	104.981	1.72723e-06	1.5539e-05	0.773332
ENSG00000082074	FYB1	105.434	180.301	4.71244e-07	5.23208e-06	0.773095
ENSG00000155099	PIP4P2	13.2799	22.4578	0.000651875	0.00238965	0.773079
ENSG00000156273	BACH1	116.97	198.123	1.02761e-06	9.98421e-06	0.773042
ENSG00000059377	TBXAS1	118.251	205.701	2.57686e-06	2.1828e-05	0.773026
ENSG00000135048	CEMIP2	37.7027	64.0661	9.17089e-06	6.5459e-05	0.772825
ENSG00000166780	BMERB1	14.1099	24.2549	0.000246422	0.00105208	0.771998
ENSG00000159884	CCDC107	6.37403	12.2672	0.0121693	0.0284225	0.771635
ENSG00000106178	CCL24	0.858434	1.66279	0.262327	0.35947	0.771475
ENSG00000166272	WBP1L	50.1402	88.3587	8.18899e-06	5.98322e-05	0.771246
ENSG00000069956	MAPK6	90.7047	156.104	7.43931e-07	7.62888e-06	0.770578
ENSG00000175906	ARL4D	2.19751	4.18811	0.10118	0.166023	0.770078
ENSG00000103496	STX4	27.9401	48.8791	2.38132e-05	0.000146149	0.769844
ENSG00000125733	TRIP10	16.5392	29.4218	0.000219073	0.00095448	0.769785
ENSG00000167103	PIP5KL1	1.23462	2.39722	0.18462	0.270805	0.769727
ENSG00000026508	CD44	232.814	407.375	6.01164e-07	6.38024e-06	0.768848
ENSG00000213199	ASIC3	0.761586	1.15935	0.306902	0.408168	0.768044
ENSG00000090554	FLT3LG	0.35498	0.614616	0.407621	0.509918	0.767926
ENSG00000148737	TCF7L2	4.49148	7.57139	0.0293431	0.0590239	0.767808
ENSG00000160013	PTGIR	2.43603	4.72437	0.0808298	0.137359	0.767805
ENSG00000119801	YPEL5	57.5351	99.3623	2.35027e-06	2.01766e-05	0.767648
ENSG00000120659	TNFSF11	1.00011	1.87736	0.220917	0.313696	0.76737
ENSG00000143384	MCL1	430.794	726.188	5.01499e-07	5.5057e-06	0.767269
ENSG00000135631	RAB11FIP5	10.7266	21.2548	0.00573986	0.0151664	0.766925
ENSG00000150540	HNMT	1.20261	1.7122	0.254236	0.350512	0.766574
ENSG00000147443	DOK2	18.0207	31.3836	9.26334e-05	0.000461071	0.766485
ENSG00000140564	FURIN	147.409	248.648	5.30437e-07	5.75406e-06	0.766432
ENSG00000164741	DLC1	26.9845	51.9715	0.000610806	0.00226543	0.766323
ENSG00000114353	GNAI2	323.6	546.281	3.99262e-07	4.53956e-06	0.765986
ENSG00000001036	FUCA2	62.4536	107.206	1.61622e-06	1.47062e-05	0.765575
ENSG00000088826	SMOX	30.9169	52.5153	1.00565e-05	7.03736e-05	0.765487
ENSG00000085465	OVGP1	1.02652	1.54704	0.229805	0.323473	0.76503
ENSG00000186591	UBE2H	100.139	169.812	6.18341e-07	6.52454e-06	0.764981
ENSG00000135334	AKIRIN2	25.4437	45.0613	6.38225e-05	0.0003363	0.764322
ENSG00000197043	ANXA6	131.682	228.182	1.99466e-06	1.7634e-05	0.764194
ENSG00000108854	SMURF2	46.9666	83.5618	1.31303e-05	8.82987e-05	0.764151
ENSG00000213246	SUPT4H1	4.84525	7.74398	0.019196	0.0416043	0.763844
ENSG00000130244	FAM98C	8.8881	14.6501	0.00206497	0.00640165	0.763251
ENSG00000110321	EIF4G2	754.85	1280.78	4.16335e-07	4.72106e-06	0.762821
ENSG00000105402	NAPA	38.0132	65.9947	1.00377e-05	7.02805e-05	0.762695
ENSG00000141232	TOB1	8.1037	14.6603	0.0057821	0.0152591	0.762074
ENSG00000099849	RASSF7	14.306	24.5768	0.000276664	0.00115716	0.761094
ENSG00000155970	MICU3	1.01451	2.03458	0.37932	0.482018	0.760225
ENSG00000163806	SPDYA	1.02252	1.58021	0.255418	0.351578	0.759627
ENSG00000204388	HSPA1B	16.0477	27.0522	0.00018354	0.000817537	0.759493
ENSG00000126903	SLC10A3	22.0868	37.9528	5.06309e-05	0.000274968	0.759406
ENSG00000165424	ZCCHC24	15.8636	28.5972	0.000436022	0.00168965	0.758622
ENSG00000099139	PCSK5	4.48187	6.65555	0.0705444	0.122674	0.757664
ENSG00000130706	ADRM1	81.4929	137.729	9.39737e-07	9.286e-06	0.757229
ENSG00000163235	TGFA	3.39252	6.2423	0.0369081	0.0715884	0.756923
ENSG00000169490	TM2D2	18.4393	32.4105	0.000240811	0.00103053	0.756852
ENSG00000141480	ARRB2	90.6535	153.354	8.53796e-07	8.56279e-06	0.75641
ENSG00000203896	LIME1	2.46645	4.36105	0.0714481	0.123924	0.756306
ENSG00000137177	KIF13A	62.6377	106.463	1.77306e-06	1.59176e-05	0.755775
ENSG00000204520	MICA	8.72882	15.6838	0.00538427	0.0143547	0.755013
ENSG00000104853	CLPTM1	53.4026	93.6825	1.65998e-05	0.000107713	0.754823
ENSG00000138172	CALHM2	22.8976	38.7192	4.00466e-05	0.00022609	0.754207
ENSG00000133169	BEX1	5.50239	10.4104	0.0204491	0.043704	0.754045
ENSG00000160410	SHKBP1	134.926	225.142	9.3831e-07	9.27909e-06	0.754017
ENSG00000160883	HK3	3.69987	6.47294	0.0242027	0.0502365	0.753177
ENSG00000143554	SLC27A3	12.0313	20.0306	0.00081079	0.00288434	0.751883
ENSG00000160161	CILP2	5.10619	8.65221	0.0195571	0.0422507	0.751517
ENSG00000198792	TMEM184B	30.9185	53.1384	2.39679e-05	0.000146781	0.750655
ENSG00000179820	MYADM	89.8339	153.478	6.4114e-06	4.82823e-05	0.749585
ENSG00000197253	TPSB2	22.7879	39.4213	6.59698e-05	0.000346043	0.748741
[truncated: 10,905 more rows]

## Sheet: ITD spec genes FC after CBFBi
ITD specific genes FC after 10uM CBFBi
[truncated: 200 more rows]

[truncated: 1 more sheets: RUNXmodITDspecgenesFCafterCBFBi]
